# Supplementary material for: Chromosome contacts in activated T cells identify autoimmune disease candidate genes
Source: Genome Biol. 2017 Sep 4;18:165. doi: 10.1186/s13059-017-1285-0 (PMC5584004; doi:10.1186/s13059-017-1285-0)
Supplement: Supplementary file 1 — Gene modules inferred from WGCNA analysis of microarray time-course. Expression fold changes and associated false discovery rates (adjusted p values) are from RNA-seq data at the 4-h timepoint. (GZ 278 kb) [file 13059_2017_1285_MOESM1_ESM.gz]

Archive with 1 entries (1 files):
- stable1-gene-modules.csv
