# Supplementary material for: Chromosome contacts in activated T cells identify autoimmune disease candidate genes
Source: Genome Biol. 2017 Sep 4;18:165. doi: 10.1186/s13059-017-1285-0 (PMC5584004; doi:10.1186/s13059-017-1285-0)
Supplement: Supplementary file 1 — Gene modules inferred from WGCNA analysis of microarray time-course. Expression fold changes and associated false discovery rates (adjusted p values) are from RNA-seq data at the 4-h timepoint. (GZ 278 kb) [file 13059_2017_1285_MOESM1_ESM.gz › stable1-gene-modules.csv]

id	geneSymbol	all_12	logFC	adj.P.Val	rnaseq
ENSG00000000003	TSPAN6	brown	-0.753320289112982	0.0497078871488945	down
ENSG00000000419	DPM1	turquoise	0.737313787694667	0.0500553491311887	nc
ENSG00000000457	SCYL3	brown	-0.287889191416896	0.275242254972167	nc
ENSG00000000460	C1orf112	brown	0.149808210386547	0.648381078160254	nc
ENSG00000000938	FGR	blue	NA	NA	nd
ENSG00000000971	CFH	blue	-0.670652493336179	0.107186175404253	nc
ENSG00000001036	FUCA2	brown	-0.140967457618954	0.668996797695638	nc
ENSG00000001084	GCLC	turquoise	-0.32474718214547	0.229553340466536	nc
ENSG00000001167	NFYA	yellow	0.706591688674657	0.0269952348189192	up
ENSG00000001460	C1orf201	brown	NA	NA	nd
ENSG00000001461	NIPAL3	blue	-0.808421649654446	0.015482976804586	down
ENSG00000001497	LAS1L	turquoise	0.937043700340292	0.00836054574956357	up
ENSG00000001561	ENPP4	turquoise	0.372153137801148	0.184792358092644	nc
ENSG00000001629	ANKIB1	green	-0.266203480303817	0.362346336824695	nc
ENSG00000001630	CYP51A1	turquoise	1.65457742053698	0.00162358383037686	up
ENSG00000001631	KRIT1	brown	-0.227819408754377	0.452334238768949	nc
ENSG00000002016	RAD52	blue	-0.515426247176345	0.115613676157795	nc
ENSG00000002330	BAD	brown	-1.31038283542439	0.00248872608763658	down
ENSG00000002549	LAP3	turquoise	0.992155894380643	0.0103830008272974	up
ENSG00000002587	HS3ST1	grey	NA	NA	nd
ENSG00000002822	MAD1L1	grey	-0.902984780750773	0.0107784816275254	down
ENSG00000002834	LASP1	brown	-1.19021475100416	0.00908882886670299	down
ENSG00000002919	SNX11	turquoise	0.194447175886289	0.455149271657494	nc
ENSG00000003056	M6PR	turquoise	0.189969530223757	0.525647217201768	nc
ENSG00000003249	DBNDD1	grey	NA	NA	nd
ENSG00000003393	ALS2	brown	0.309882607689681	0.344460521235694	nc
ENSG00000003400	CASP10	red	0.771040450329774	0.0312051570227198	up
ENSG00000003402	CFLAR	yellow	2.8691911555758	0.000126693021412875	up
ENSG00000003509	C2orf56	blue	-0.35171166871216	0.200787463979717	nc
ENSG00000003756	RBM5	black	-0.11544686720943	0.704658515285803	nc
ENSG00000004059	ARF5	turquoise	-0.328500906870078	0.233031046168123	nc
ENSG00000004139	SARM1	brown	NA	NA	nd
ENSG00000004399	PLXND1	blue	-1.97134762551802	0.00124671946465207	down
ENSG00000004455	AK2	turquoise	1.25493182488984	0.005275058425437	up
ENSG00000004468	CD38	turquoise	0.00936869510446934	0.981213069327488	nc
ENSG00000004478	FKBP4	turquoise	1.98428622723117	0.000452691125428604	up
ENSG00000004487	KDM1A	turquoise	0.315416894452054	0.261764775583406	nc
ENSG00000004534	RBM6	blue	0.0712934008909374	0.79662216836479	nc
ENSG00000004660	CAMKK1	turquoise	NA	NA	nd
ENSG00000004700	RECQL	blue	-0.856175549782236	0.0181109472536202	down
ENSG00000004766	CCDC132	blue	-0.478802374343679	0.0994263317804753	nc
ENSG00000004777	ARHGAP33	grey	NA	NA	nd
ENSG00000004779	NDUFAB1	turquoise	1.23825573585827	0.00578189536150735	up
ENSG00000004838	ZMYND10	blue	NA	NA	nd
ENSG00000004848	ARX	grey	NA	NA	nd
ENSG00000004864	SLC25A13	turquoise	-0.109264239921773	0.815846954565855	nc
ENSG00000004866	ST7	turquoise	0.976189541007414	0.01895805782764	up
ENSG00000004897	CDC27	brown	-0.447362531916717	0.127936274572611	nc
ENSG00000004939	SLC4A1	grey	NA	NA	nd
ENSG00000004961	HCCS	turquoise	0.798537937708297	0.0165734505220464	up
ENSG00000004975	DVL2	turquoise	-0.283500366676337	0.402961911261143	nc
ENSG00000005001	PRSS22	grey	NA	NA	nd
ENSG00000005007	UPF1	yellow	0.669333089116226	0.032760725183154	up
ENSG00000005020	SKAP2	brown	NA	NA	nd
ENSG00000005022	SLC25A5	turquoise	0.881184926499437	0.0164922168843285	up
ENSG00000005059	CCDC109B	blue	-1.03405401945544	0.00788777834838077	down
ENSG00000005075	POLR2J	turquoise	-0.14773582722058	0.626016058923907	nc
ENSG00000005100	DHX33	turquoise	1.20078182940578	0.00878453486160154	up
ENSG00000005102	MEOX1	green	NA	NA	nd
ENSG00000005156	LIG3	turquoise	0.904901871730852	0.0117347871760821	up
ENSG00000005175	RPAP3	turquoise	0.25707317622733	0.37378674373285	nc
ENSG00000005187	ACSM3	blue	-0.410192451322075	0.145100345441121	nc
ENSG00000005194	CIAPIN1	turquoise	0.523803917391728	0.0766998027903308	nc
ENSG00000005206	SPPL2B	blue	-0.859414912356377	0.0233531706268697	down
ENSG00000005238	FAM214B	blue	NA	NA	nd
ENSG00000005243	COPZ2	turquoise	NA	NA	nd
ENSG00000005249	PRKAR2B	yellow	NA	NA	nd
ENSG00000005302	MSL3	red	0.372155023193545	0.222357172264352	nc
ENSG00000005339	CREBBP	black	-0.730920171218683	0.0311456076954218	down
ENSG00000005379	BZRAP1	blue	NA	NA	nd
ENSG00000005436	GCFC2	turquoise	0.959619607286829	0.0108223165164459	up
ENSG00000005448	WDR54	brown	-1.42765716773119	0.00326671009237505	down
ENSG00000005469	CROT	blue	-1.60094336766016	0.00117348976423444	down
ENSG00000005483	MLL5	black	0.251632049305308	0.416842256000182	nc
ENSG00000005486	RHBDD2	blue	0.460760797312678	0.334211129454827	nc
ENSG00000005513	SOX8	grey	NA	NA	nd
ENSG00000005700	IBTK	turquoise	-0.228228764777683	0.417599365635216	nc
ENSG00000005801	ZNF195	turquoise	0.926761749050882	0.0107726673671348	up
ENSG00000005810	MYCBP2	red	5.70672988773686e-05	0.999794579013107	nc
ENSG00000005812	FBXL3	blue	-0.61308008992061	0.0639962255412331	nc
ENSG00000005844	ITGAL	blue	-1.96394546607647	0.000466478627806622	down
ENSG00000005882	PDK2	blue	-1.31624958639776	0.0161001532208106	down
ENSG00000005884	ITGA3	turquoise	-0.42424947312373	0.235724840499765	nc
ENSG00000005889	ZFX	turquoise	-0.00585265177774457	0.984995838088344	nc
ENSG00000005893	LAMP2	brown	-0.442971376842898	0.139751888603078	nc
ENSG00000005955	GGNBP2	blue	-0.415015241275264	0.132452882856959	nc
ENSG00000006007	GDE1	brown	-0.96310860499371	0.0155525529860549	down
ENSG00000006015	C19orf60	brown	-0.246486228674385	0.364618204887235	nc
ENSG00000006016	CRLF1	grey	1.03091710534974	0.0123253144063605	up
ENSG00000006025	OSBPL7	blue	-1.05183586726266	0.0124471236421239	down
ENSG00000006042	TMEM98	grey	NA	NA	nd
ENSG00000006047	YBX2	grey	NA	NA	nd
ENSG00000006059	KRT33A	grey	NA	NA	nd
ENSG00000006062	MAP3K14	yellow	0.807664525494905	0.0299868367290649	up
ENSG00000006074	CCL18	grey	NA	NA	nd
ENSG00000006075	CCL3	turquoise	3.34859229965708	0.000105417254368903	up
ENSG00000006114	SYNRG	blue	-1.03176628579799	0.00582207518364345	down
ENSG00000006118	TMEM132A	grey	NA	NA	nd
ENSG00000006125	AP2B1	turquoise	0.300510200866641	0.281940895418466	nc
ENSG00000006194	ZNF263	blue	1.65324681059133	0.0009809505449232	up
ENSG00000006194	ZNF263	yellow	1.65324681059133	0.0009809505449232	up
ENSG00000006210	CX3CL1	grey	NA	NA	nd
ENSG00000006282	SPATA20	brown	-0.805372041067323	0.0482588138718318	down
ENSG00000006327	TNFRSF12A	yellow	1.25623904659291	0.0179175871120582	up
ENSG00000006377	DLX6	grey	NA	NA	nd
ENSG00000006432	MAP3K9	grey	NA	NA	nd
ENSG00000006451	RALA	yellow	0.146528884171735	0.605261578079767	nc
ENSG00000006453	BAIAP2L1	turquoise	NA	NA	nd
ENSG00000006459	JHDM1D	blue	-1.81147686177477	0.000652305335882201	down
ENSG00000006530	AGK	turquoise	0.415296384868517	0.194863593686213	nc
ENSG00000006555	TTC22	brown	NA	NA	nd
ENSG00000006576	PHTF2	green	0.563072191738653	0.0937071629908657	nc
ENSG00000006607	FARP2	turquoise	0.604383947363313	0.0856558095625179	nc
ENSG00000006625	GGCT	turquoise	0.823797591374844	0.0235727015386388	up
ENSG00000006634	DBF4	grey	0.0336327691962862	0.919787119628702	nc
ENSG00000006638	TBXA2R	blue	NA	NA	nd
ENSG00000006652	IFRD1	yellow	1.00544407339322	0.00945654432274127	up
ENSG00000006659	LGALS14	turquoise	NA	NA	nd
ENSG00000006695	COX10	turquoise	1.2061064181491	0.00874216146300092	up
ENSG00000006704	GTF2IRD1	grey	NA	NA	nd
ENSG00000006712	PAF1	yellow	1.35430862871645	0.00200532181065324	up
ENSG00000006715	VPS41	brown	-0.561162129826399	0.0649883022256797	nc
ENSG00000006744	ELAC2	turquoise	0.231181650246017	0.382305639770756	nc
ENSG00000006756	ARSD	grey	NA	NA	nd
ENSG00000006757	PNPLA4	brown	-0.523176549192518	0.132386605416619	nc
ENSG00000006831	ADIPOR2	turquoise	0.454866148631459	0.116256627125433	nc
ENSG00000007038	PRSS21	turquoise	NA	NA	nd
ENSG00000007047	MARK4	grey	-0.0211270212162398	0.94594698585504	nc
ENSG00000007080	CCDC124	turquoise	0.468106136484203	0.232866579843774	nc
ENSG00000007129	CEACAM21	blue	-1.24393704574171	0.00441891032978498	down
ENSG00000007168	PAFAH1B1	blue	-0.369659152058639	0.23893749299681	nc
ENSG00000007202	KIAA0100	turquoise	-0.0168728862871364	0.954933607516517	nc
ENSG00000007255	TRAPPC6A	blue	-0.447330919685944	0.108575438249084	nc
ENSG00000007264	MATK	turquoise	0.450462420684116	0.140915630926608	nc
ENSG00000007312	CD79B	brown	-2.19796650756665	0.000394631521004317	down
ENSG00000007314	SCN4A	grey	NA	NA	nd
ENSG00000007341	ST7L	blue	0.0297441886868553	0.919455201667714	nc
ENSG00000007350	TKTL1	blue	-1.51917705019957	0.00455812898712173	down
ENSG00000007376	RPUSD1	turquoise	-0.312729743639435	0.434176450906677	nc
ENSG00000007392	LUC7L	red	0.768076183226758	0.0238678520326676	up
ENSG00000007402	CACNA2D2	blue	NA	NA	nd
ENSG00000007516	BAIAP3	blue	-0.0145072878480829	0.971431236306894	nc
ENSG00000007520	C16orf42	turquoise	-0.382869836167989	0.162381400147198	nc
ENSG00000007541	PIGQ	brown	0.340190804819265	0.379786696703582	nc
ENSG00000007545	CRAMP1L	grey	-0.388570298452414	0.311364456156269	nc
ENSG00000007866	TEAD3	grey	NA	NA	nd
ENSG00000007923	DNAJC11	turquoise	0.863880325909034	0.0475411093974473	up
ENSG00000007944	MYLIP	green	0.0141970123254499	0.962360141086674	nc
ENSG00000008018	PSMB1	turquoise	0.568111575080993	0.075731296948398	nc
ENSG00000008056	SYN1	grey	NA	NA	nd
ENSG00000008083	JARID2	yellow	2.52958547802925	0.000179017381879564	up
ENSG00000008086	CDKL5	black	NA	NA	nd
ENSG00000008130	NADK	turquoise	1.26540793641462	0.00348129839832876	up
ENSG00000008226	DLEC1	blue	NA	NA	nd
ENSG00000008256	CYTH3	black	-0.857022939675649	0.0356746892223045	down
ENSG00000008277	ADAM22	blue	-0.41351301534034	0.303805467619499	nc
ENSG00000008282	SYPL1	blue	-0.599383588960396	0.0480754576994669	down
ENSG00000008283	CYB561	blue	-0.678012538989496	0.0691488804750907	nc
ENSG00000008294	SPAG9	black	1.37267276861669	0.00301672244572563	up
ENSG00000008300	CELSR3	turquoise	NA	NA	nd
ENSG00000008311	AASS	blue	NA	NA	nd
ENSG00000008324	SS18L2	turquoise	-0.0694624364548164	0.819451790632196	nc
ENSG00000008382	MPND	brown	-0.915260764569961	0.0478344621537995	down
ENSG00000008405	CRY1	yellow	1.98256980464587	0.000644183137407623	up
ENSG00000008438	PGLYRP1	grey	NA	NA	nd
ENSG00000008441	NFIX	turquoise	NA	NA	nd
ENSG00000008513	ST3GAL1	blue	-1.03339192353249	0.00578964916077155	down
ENSG00000008516	MMP25	grey	NA	NA	nd
ENSG00000008517	IL32	turquoise	0.109036030883552	0.700839074820969	nc
ENSG00000008517	IL32	grey	0.109036030883552	0.700839074820969	nc
ENSG00000008710	PKD1	grey	0.875986692238339	0.0141279066022861	up
ENSG00000008735	MAPK8IP2	grey	NA	NA	nd
ENSG00000008838	MED24	turquoise	-0.225032224996796	0.417766681539414	nc
ENSG00000008853	RHOBTB2	brown	NA	NA	nd
ENSG00000008869	HEATR5B	blue	-1.35561867029239	0.00261019313546356	down
ENSG00000008952	SEC62	green	-0.0320478820648965	0.923275541128195	nc
ENSG00000008988	RPS20	green	-0.284343232427196	0.235970888018786	nc
ENSG00000009307	CSDE1	green	0.0722950494790101	0.807261163418812	nc
ENSG00000009335	UBE3C	turquoise	0.900574537103097	0.0130604227982251	up
ENSG00000009413	REV3L	yellow	0.0016814424768885	0.996342251908886	nc
ENSG00000009694	ODZ1	blue	NA	NA	nd
ENSG00000009780	FAM76A	blue	-0.692282118302855	0.038608088696817	down
ENSG00000009790	TRAF3IP3	blue	-2.15028735468572	0.000664145333437768	down
ENSG00000009830	POMT2	turquoise	0.426820726710407	0.212541866036512	nc
ENSG00000009844	VTA1	turquoise	0.442348678185631	0.156932585316303	nc
ENSG00000009954	BAZ1B	turquoise	-0.20471213980472	0.445297368103802	nc
ENSG00000010017	RANBP9	grey	-0.0798733957081735	0.79106210442775	nc
ENSG00000010017	RANBP9	black	-0.0798733957081735	0.79106210442775	nc
ENSG00000010030	ETV7	yellow	2.9281466450763	0.00036184820048908	up
ENSG00000010072	C1orf124	turquoise	0.133754177999159	0.657662320747935	nc
ENSG00000010165	METTL13	turquoise	0.808740025362111	0.0149613895136776	up
ENSG00000010219	DYRK4	turquoise	-0.179599166538781	0.518060558747024	nc
ENSG00000010244	ZNF207	green	1.04670599367719	0.0107726673671348	up
ENSG00000010256	UQCRC1	turquoise	-0.296470297053615	0.312542010673635	nc
ENSG00000010270	STARD3NL	turquoise	0.653895264895451	0.040792779364425	up
ENSG00000010278	CD9	grey	-0.343556971056104	0.319119593733495	nc
ENSG00000010292	NCAPD2	brown	-1.45390515377038	0.003587236510369	down
ENSG00000010295	IFFO1	blue	-1.22974018966406	0.00862382264436627	down
ENSG00000010310	GIPR	grey	-0.441827903462942	0.256625179690354	nc
ENSG00000010318	PHF7	blue	-0.215019708661417	0.491891667057067	nc
ENSG00000010319	SEMA3G	grey	NA	NA	nd
ENSG00000010322	NISCH	blue	-0.2758618943739	0.322838470630691	nc
ENSG00000010361	FUZ	brown	-1.07581566944489	0.0296756848351656	down
ENSG00000010379	SLC6A13	grey	NA	NA	nd
ENSG00000010404	IDS	black	-0.741951742495641	0.047524006443888	down
ENSG00000010539	ZNF200	green	-0.04129401474883	0.888624644035924	nc
ENSG00000010610	CD4	blue	-1.64320409749667	0.00160849949199374	down
ENSG00000010626	LRRC23	blue	NA	NA	nd
ENSG00000010671	BTK	grey	NA	NA	nd
ENSG00000010803	SCMH1	turquoise	-0.206685259437198	0.487188598214169	nc
ENSG00000010810	FYN	green	1.07585085350251	0.00719093520873518	up
ENSG00000010818	HIVEP2	green	1.16643407098104	0.00900958779201371	up
ENSG00000011007	TCEB3	yellow	0.72255746279074	0.032872889857337	up
ENSG00000011009	LYPLA2	turquoise	-0.314203709546425	0.288569213112021	nc
ENSG00000011021	CLCN6	brown	-0.288617243355279	0.433945846938859	nc
ENSG00000011028	MRC2	turquoise	NA	NA	nd
ENSG00000011114	BTBD7	green	0.660175887986809	0.0412628490253769	up
ENSG00000011132	APBA3	black	-0.100299339133913	0.711031671966697	nc
ENSG00000011143	MKS1	brown	-1.16788762772723	0.00861811081446492	down
ENSG00000011198	ABHD5	yellow	0.797413680353712	0.0228584265731936	up
ENSG00000011243	AKAP8L	blue	-0.672877509803488	0.0333212393144357	down
ENSG00000011258	MBTD1	red	-0.485120797400091	0.106742160803993	nc
ENSG00000011260	UTP18	yellow	1.1904192712623	0.00683944489181902	up
ENSG00000011275	RNF216	black	-0.325216212042119	0.234105151235874	nc
ENSG00000011295	TTC19	turquoise	0.473655015885082	0.117051940930984	nc
ENSG00000011304	PTBP1	yellow	1.08280499337389	0.00705192873196079	up
ENSG00000011376	LARS2	turquoise	0.263509803234101	0.353095378576119	nc
ENSG00000011405	PIK3C2A	turquoise	-0.0111389560062063	0.970473900972468	nc
ENSG00000011422	PLAUR	yellow	0.282563754747993	0.463691020830919	nc
ENSG00000011451	WIZ	yellow	NA	NA	nd
ENSG00000011454	RABGAP1	red	-0.344344509058143	0.205454644028793	nc
ENSG00000011478	QPCTL	turquoise	NA	NA	nd
ENSG00000011485	PPP5C	turquoise	0.870471709111118	0.0174344094335272	up
ENSG00000011523	CEP68	blue	-1.35150909598819	0.0038299656123075	down
ENSG00000011566	MAP4K3	green	0.637521235638537	0.0706940008230871	nc
ENSG00000011590	ZBTB32	turquoise	1.07140480926623	0.015083195139009	up
ENSG00000011600	TYROBP	grey	NA	NA	nd
ENSG00000011638	TMEM159	blue	-1.76910003643269	0.0011398720530842	down
ENSG00000012048	BRCA1	turquoise	NA	NA	nd
ENSG00000012061	ERCC1	turquoise	0.62979400391656	0.0510329267403452	nc
ENSG00000012124	CD22	grey	NA	NA	nd
ENSG00000012174	MBTPS2	brown	NA	NA	nd
ENSG00000012211	PRICKLE3	turquoise	NA	NA	nd
ENSG00000012232	EXTL3	brown	-0.284955772049559	0.415024062536315	nc
ENSG00000012660	ELOVL5	yellow	0.789963408787041	0.0332600700376251	up
ENSG00000012779	ALOX5	green	NA	NA	nd
ENSG00000012817	KDM5D	grey	-0.647581453536715	0.0344867447793667	down
ENSG00000012822	CALCOCO1	blue	-1.30821157469361	0.00226691592962704	down
ENSG00000012963	UBR7	brown	-1.02253429452313	0.0064151470001548	down
ENSG00000012983	MAP4K5	turquoise	0.401548709033979	0.203292074519822	nc
ENSG00000013016	EHD3	brown	NA	NA	nd
ENSG00000013275	PSMC4	turquoise	1.37593579103684	0.00228647742496454	up
ENSG00000013288	MAN2B2	blue	-0.810334491577552	0.0375693407584242	down
ENSG00000013297	CLDN11	grey	NA	NA	nd
ENSG00000013306	SLC25A39	turquoise	0.65691248145949	0.0401918589017366	up
ENSG00000013364	MVP	turquoise	-0.20699243421991	0.461075493019299	nc
ENSG00000013374	NUB1	blue	-1.0721523922734	0.00653365137427623	down
ENSG00000013375	PGM3	blue	-0.887409126039338	0.0129901712263763	down
ENSG00000013392	RWDD2A	blue	-1.21367579546501	0.00847680591728836	down
ENSG00000013441	CLK1	red	-0.154898499256685	0.635484891734822	nc
ENSG00000013503	POLR3B	turquoise	-0.616077791972982	0.0628643759249099	nc
ENSG00000013523	ANGEL1	grey	0.441585875219051	0.156325622836663	nc
ENSG00000013561	RNF14	brown	0.0245289538496271	0.938010186266872	nc
ENSG00000013563	DNASE1L1	brown	NA	NA	nd
ENSG00000013573	DDX11	brown	-0.752622231199998	0.0216513143405806	down
ENSG00000013583	HEBP1	brown	NA	NA	nd
ENSG00000013619	MAMLD1	yellow	NA	NA	nd
ENSG00000013725	CD6	black	-0.279638055212997	0.304813880829911	nc
ENSG00000013810	TACC3	blue	-1.43820893417021	0.00187965455644147	down
ENSG00000014123	UFL1	blue	-1.04070983427998	0.00579231556325894	down
ENSG00000014138	POLA2	brown	-0.324926847644422	0.310380892505658	nc
ENSG00000014164	ZC3H3	turquoise	NA	NA	nd
ENSG00000014216	CAPN1	brown	-1.32420122696967	0.00283585653666167	down
ENSG00000014641	MDH1	turquoise	0.062973039458006	0.840968706589552	nc
ENSG00000014824	SLC30A9	brown	-0.421660595458435	0.138473989158299	nc
ENSG00000014919	COX15	brown	-0.949537838272175	0.00827444405000305	down
ENSG00000015133	CCDC88C	blue	-0.862227750124257	0.0141042158181108	down
ENSG00000015133	CCDC88C	blue	-0.862227750124257	0.0141042158181108	down
ENSG00000015153	YAF2	black	-0.506272024495807	0.0816935064042567	nc
ENSG00000015171	ZMYND11	brown	-0.492221596853365	0.0808963229805122	nc
ENSG00000015285	WAS	brown	NA	NA	nd
ENSG00000015475	BID	yellow	0.792351890472094	0.0214512199171284	up
ENSG00000015479	MATR3	yellow	0.868069795363188	0.0175231426922391	up
ENSG00000015532	XYLT2	brown	-0.720529898363058	0.0413450069593725	down
ENSG00000015676	NUDCD3	brown	-0.756621073353906	0.027232116545828	down
ENSG00000016864	GLT8D1	brown	-0.602648673423695	0.0503034889889815	nc
ENSG00000017260	ATP2C1	turquoise	0.335855969627008	0.225933910133635	nc
ENSG00000017483	SLC38A5	turquoise	1.64379650418784	0.00402681287091862	up
ENSG00000017797	RALBP1	brown	-0.619843440800425	0.0433332875575459	down
ENSG00000018189	RUFY3	blue	-0.357617572234383	0.20161506121146	nc
ENSG00000018280	SLC11A1	grey	NA	NA	nd
ENSG00000018510	AGPS	turquoise	0.34248651332723	0.263446881750442	nc
ENSG00000018610	CXorf56	turquoise	0.391822107989578	0.151971898743197	nc
ENSG00000018699	TTC27	turquoise	1.03577194417632	0.00614573167370698	up
ENSG00000018869	ZNF582	grey	-0.305434317608327	0.322890157513321	nc
ENSG00000019102	VSIG2	grey	NA	NA	nd
ENSG00000019144	PHLDB1	yellow	0.258377958949379	0.465020573743109	nc
ENSG00000019169	MARCO	grey	NA	NA	nd
ENSG00000019485	PRDM11	blue	NA	NA	nd
ENSG00000019582	CD74	turquoise	-0.241949613894316	0.38198363134569	nc
ENSG00000019991	HGF	yellow	NA	NA	nd
ENSG00000019995	ZRANB1	red	-0.368446034341127	0.173554814585183	nc
ENSG00000020129	NCDN	turquoise	NA	NA	nd
ENSG00000020256	ZFP64	brown	-0.538795689860905	0.142789620563979	nc
ENSG00000020426	MNAT1	turquoise	0.654044399723741	0.0576764094496477	nc
ENSG00000020577	SAMD4A	yellow	3.07134118926844	0.000188882981737005	up
ENSG00000020633	RUNX3	yellow	0.533972033408285	0.0695720839209268	nc
ENSG00000020922	MRE11A	brown	-0.389040461613796	0.162838137929015	nc
ENSG00000021300	PLEKHB1	blue	-1.34149926078316	0.00367731597979153	down
ENSG00000021355	SERPINB1	turquoise	0.139608731499878	0.634369772254946	nc
ENSG00000021574	SPAST	brown	-0.994521481746999	0.00728033351998147	down
ENSG00000021762	OSBPL5	grey	NA	NA	nd
ENSG00000021776	AQR	turquoise	0.356964005511565	0.202480370620406	nc
ENSG00000022267	FHL1	blue	-0.959704404711446	0.0164205281786386	down
ENSG00000022277	C20orf43	turquoise	0.220876694718631	0.457933604573867	nc
ENSG00000022556	NLRP2	grey	NA	NA	nd
ENSG00000022567	SLC45A4	grey	-0.442640501983316	0.113686194750796	nc
ENSG00000022567	SLC45A4	yellow	-0.442640501983316	0.113686194750796	nc
ENSG00000022840	RNF10	turquoise	-0.452508701636373	0.122665865280821	nc
ENSG00000022976	ZNF839	brown	-0.686028835348566	0.0466888613183274	down
ENSG00000023041	ZDHHC6	blue	0.636895876699873	0.0465283497642221	up
ENSG00000023171	GRAMD1B	yellow	NA	NA	nd
ENSG00000023191	RNH1	turquoise	0.818587395052328	0.0179787091054058	up
ENSG00000023228	NDUFS1	brown	0.0242723580328543	0.938226882395077	nc
ENSG00000023287	RB1CC1	blue	-0.656682909391159	0.0392936835944465	down
ENSG00000023318	ERP44	turquoise	0.12106613316715	0.712231538715726	nc
ENSG00000023330	ALAS1	turquoise	-0.385899587562166	0.219336248732292	nc
ENSG00000023445	BIRC3	green	1.45372586840382	0.00200994815628801	up
ENSG00000023516	AKAP11	brown	-0.0100551290321002	0.975727356105191	nc
ENSG00000023572	GLRX2	brown	-0.970208212057019	0.00957789715211955	down
ENSG00000023608	SNAPC1	yellow	1.90625571865306	0.00080985793353133	up
ENSG00000023697	DERA	blue	-0.787029494580179	0.0228562436497188	down
ENSG00000023734	STRAP	yellow	1.02838895053425	0.0138305455268795	up
ENSG00000023839	ABCC2	blue	NA	NA	nd
ENSG00000023892	DEF6	blue	-1.92420636563014	0.00112074447762435	down
ENSG00000023902	PLEKHO1	black	-2.01728419298023	0.00116611151525852	down
ENSG00000023909	GCLM	turquoise	0.199871254039838	0.475585528543565	nc
ENSG00000024048	UBR2	brown	-0.845606409305099	0.0126344379680526	down
ENSG00000024422	EHD2	grey	-0.211599694716108	0.543180295226652	nc
ENSG00000024862	CCDC28A	blue	-1.62793746997507	0.00112447239546539	down
ENSG00000025039	RRAGD	turquoise	0.284160973918217	0.303462402912809	nc
ENSG00000025156	HSF2	brown	-0.380892627882756	0.160568059460499	nc
ENSG00000025293	PHF20	blue	-0.422324011375292	0.17802964833474	nc
ENSG00000025423	HSD17B6	blue	-1.59270081957932	0.00359600461094252	down
ENSG00000025708	TYMP	turquoise	0.61613293834909	0.0462527310446384	up
ENSG00000025770	NCAPH2	turquoise	0.589211191759077	0.0475753475388383	up
ENSG00000025772	TOMM34	turquoise	1.69001129390709	0.0011398720530842	up
ENSG00000025796	SEC63	turquoise	0.0814396063310029	0.774838231667387	nc
ENSG00000025800	KPNA6	turquoise	1.04141857811472	0.00636420202950633	up
ENSG00000026025	VIM	green	0.50299680981472	0.0855530500955215	nc
ENSG00000026036	RTEL1	turquoise	NA	NA	nd
ENSG00000026103	FAS	yellow	1.11873264912451	0.00584305546064965	up
ENSG00000026297	RNASET2	blue	-0.435112692150272	0.165098533596685	nc
ENSG00000026508	CD44	green	2.20158146207931	0.000917628118060469	up
ENSG00000026652	AGPAT4	black	0.147585078419486	0.666142505509562	nc
ENSG00000026751	SLAMF7	turquoise	0.613770291100678	0.0975015234312074	nc
ENSG00000026950	BTN3A1	blue	-1.64403907680974	0.00132233076532554	down
ENSG00000027001	MIPEP	turquoise	-0.128211887071662	0.701321904246079	nc
ENSG00000027075	PRKCH	green	0.507072908969251	0.1119488228341	nc
ENSG00000027697	IFNGR1	green	0.070550178437137	0.824730042386641	nc
ENSG00000027847	B4GALT7	turquoise	0.165952727115496	0.559311645930518	nc
ENSG00000027869	SH2D2A	yellow	1.56415767088019	0.00287311285367582	up
ENSG00000028116	VRK2	turquoise	0.0816398406758975	0.787971097333389	nc
ENSG00000028137	TNFRSF1B	yellow	1.5013366650696	0.0013157020212062	up
ENSG00000028203	VEZT	turquoise	0.495076204820338	0.09427969543532	nc
ENSG00000028277	POU2F2	yellow	3.11411113880969	0.000125281617047594	up
ENSG00000028310	BRD9	yellow	0.726817890904929	0.0235727015386388	up
ENSG00000028528	SNX1	green	0.0236622339855017	0.935592580058063	nc
ENSG00000028839	TBPL1	turquoise	-0.0734334241731118	0.807261163418812	nc
ENSG00000029153	ARNTL2	turquoise	NA	NA	nd
ENSG00000029363	BCLAF1	turquoise	0.469595216950625	0.164417457909599	nc
ENSG00000029364	SLC39A9	turquoise	0.0481146500921812	0.859984844206867	nc
ENSG00000029534	ANK1	brown	NA	NA	nd
ENSG00000029639	TFB1M	brown	-0.589095153994285	0.0496788110847008	down
ENSG00000029725	RABEP1	yellow	0.478060936498559	0.119225040132952	nc
ENSG00000029993	HMGB3	grey	NA	NA	nd
ENSG00000030066	NUP160	turquoise	0.350303118845413	0.224284357635322	nc
ENSG00000030066	NUP160	grey	0.350303118845413	0.224284357635322	nc
ENSG00000030110	BAK1	brown	-0.54612869208219	0.0715207882758297	nc
ENSG00000030419	IKZF2	green	0.915281900449	0.0117323219703096	up
ENSG00000030582	GRN	brown	-1.13481175007281	0.0135278435818204	down
ENSG00000031003	FAM13B	red	-0.214490434998463	0.472925093718808	nc
ENSG00000031081	ARHGAP31	yellow	NA	NA	nd
ENSG00000031691	CENPQ	brown	-0.801257440616284	0.0251174379427847	down
ENSG00000031698	SARS	turquoise	1.20974926468757	0.0048109822158927	up
ENSG00000031823	RANBP3	turquoise	-0.0571753189205434	0.841755096789388	nc
ENSG00000032219	ARID4A	blue	-1.06844381513105	0.00533248787574981	down
ENSG00000032389	TSSC1	turquoise	-0.439912977640152	0.126041707140393	nc
ENSG00000032444	PNPLA6	brown	-0.812493811362527	0.0287647983897187	down
ENSG00000032742	IFT88	blue	-0.37353213196099	0.210568236033925	nc
ENSG00000033011	ALG1	turquoise	0.542782944967014	0.0642704019025016	nc
ENSG00000033030	ZCCHC8	turquoise	0.0345272881351717	0.910392221112624	nc
ENSG00000033050	ABCF2	yellow	1.06249786158328	0.00791749765508074	up
ENSG00000033100	CHPF2	turquoise	-0.308663672800079	0.324994183086825	nc
ENSG00000033122	LRRC7	blue	-0.422490825174016	0.324740053814106	nc
ENSG00000033170	FUT8	blue	-0.143590956992355	0.611985497396775	nc
ENSG00000033178	UBA6	yellow	0.695496665248449	0.0459110107939265	up
ENSG00000033327	GAB2	yellow	NA	NA	nd
ENSG00000033627	ATP6V0A1	turquoise	0.0392725433380106	0.915446374508027	nc
ENSG00000033800	PIAS1	black	-0.485864597065151	0.0919349605039362	nc
ENSG00000033867	SLC4A7	red	0.647063556681314	0.107884864410761	nc
ENSG00000034053	APBA2	blue	-1.03844652563698	0.00791749765508074	down
ENSG00000034063	UHRF1	turquoise	NA	NA	nd
ENSG00000034152	MAP2K3	yellow	1.6265068871256	0.00159314768529223	up
ENSG00000034510	TMSB10	turquoise	-0.368452065333124	0.149361231568754	nc
ENSG00000034533	ASTE1	blue	-1.09058932745419	0.00471373373788375	down
ENSG00000034677	RNF19A	yellow	2.99359780663554	0.00020717248648387	up
ENSG00000034693	PEX3	brown	0.171182223921871	0.53896400392743	nc
ENSG00000034713	GABARAPL2	brown	-0.750125964184394	0.0223095190657592	down
ENSG00000035115	SH3YL1	blue	-0.82758316923673	0.0179787091054058	down
ENSG00000035141	FAM136A	turquoise	0.508689024699102	0.0747574755420172	nc
ENSG00000035403	VCL	brown	-0.0561619034141818	0.878518487756386	nc
ENSG00000035499	DEPDC1B	turquoise	NA	NA	nd
ENSG00000035664	DAPK2	blue	NA	NA	nd
ENSG00000035681	NSMAF	turquoise	0.329911866005739	0.234710139771774	nc
ENSG00000035687	ADSS	turquoise	0.170633869585106	0.582661765427495	nc
ENSG00000035720	STAP1	blue	0.35139899905705	0.273533791255216	nc
ENSG00000035862	TIMP2	blue	NA	NA	nd
ENSG00000035928	RFC1	brown	-0.507477226951226	0.090495965208973	nc
ENSG00000036054	TBC1D23	red	-0.21322809117491	0.45448500272791	nc
ENSG00000036257	CUL3	turquoise	0.125519064402045	0.68567046932299	nc
ENSG00000036549	ZZZ3	turquoise	0.544281710169252	0.109094749604853	nc
ENSG00000036828	CASR	grey	NA	NA	nd
ENSG00000037042	TUBG2	brown	NA	NA	nd
ENSG00000037241	RPL26L1	grey	0.522296205975601	0.070084075088732	nc
ENSG00000037280	FLT4	blue	NA	NA	nd
ENSG00000037474	NSUN2	yellow	1.68873763705814	0.00107118648125471	up
ENSG00000037637	FBXO42	blue	-0.30069497538626	0.320591437443061	nc
ENSG00000037749	MFAP3	brown	-0.125315469099777	0.69149499361177	nc
ENSG00000037757	MRI1	blue	-0.706749136888833	0.0422134503251267	down
ENSG00000037897	METTL1	yellow	3.40716579158764	8.99381150759239e-05	up
ENSG00000038002	AGA	brown	-0.276476717942018	0.394639283587463	nc
ENSG00000038210	PI4K2B	turquoise	0.0671780165112058	0.830289052363849	nc
ENSG00000038219	BOD1L	blue	-0.165709311381478	0.654537691103929	nc
ENSG00000038274	MAT2B	brown	-0.633505523312634	0.0552798563492305	nc
ENSG00000038358	EDC4	turquoise	-0.30674342235696	0.316215718002149	nc
ENSG00000038382	TRIO	turquoise	-0.392029576921083	0.361109530025934	nc
ENSG00000038532	CLEC16A	turquoise	0.0526959740952905	0.861247241361725	nc
ENSG00000039068	CDH1	turquoise	NA	NA	nd
ENSG00000039123	SKIV2L2	turquoise	0.806439731364268	0.0296185885935528	up
ENSG00000039319	ZFYVE16	blue	-0.45399481975329	0.110189117585738	nc
ENSG00000039523	FAM65A	green	-0.0192397802755424	0.953353878875121	nc
ENSG00000039650	PNKP	turquoise	-0.352466000885286	0.230893636723074	nc
ENSG00000040199	PHLPP2	turquoise	0.170755310167523	0.581708339646676	nc
ENSG00000040275	CCDC99	brown	-0.44318167414092	0.145287698451257	nc
ENSG00000040341	STAU2	blue	-0.224115230207155	0.429876562737143	nc
ENSG00000040487	PQLC2	brown	NA	NA	nd
ENSG00000040531	CTNS	turquoise	-0.186450103113078	0.578835659293647	nc
ENSG00000040608	RTN4R	blue	NA	NA	nd
ENSG00000040633	PHF23	brown	-0.677715887919506	0.0294836665294141	down
ENSG00000040933	INPP4A	blue	-1.45839946674083	0.0015054358918094	down
ENSG00000041353	RAB27B	yellow	0.818179084477826	0.0398418221837449	up
ENSG00000041357	PSMA4	turquoise	1.01306104289483	0.0114270891467839	up
ENSG00000041515	MYO16	blue	NA	NA	nd
ENSG00000041802	LSG1	turquoise	0.973556876641871	0.00851432250337076	up
ENSG00000041880	PARP3	brown	NA	NA	nd
ENSG00000041988	THAP3	blue	-1.39947757860297	0.00287404115435843	down
ENSG00000042088	TDP1	turquoise	0.0071174358567075	0.981314008000121	nc
ENSG00000042286	AIFM2	brown	NA	NA	nd
ENSG00000042317	SPATA7	blue	-0.632789670732841	0.0793550644072592	nc
ENSG00000042429	MED17	yellow	0.485324598426233	0.127092590661379	nc
ENSG00000042445	RETSAT	brown	-0.992247061232012	0.0112100230303272	down
ENSG00000042493	CAPG	blue	-0.941527470205902	0.0206729813700313	down
ENSG00000042753	AP2S1	turquoise	-0.329674698452108	0.235724840499765	nc
ENSG00000042832	TG	yellow	NA	NA	nd
ENSG00000042980	ADAM28	red	NA	NA	nd
ENSG00000043039	BARX2	grey	NA	NA	nd
ENSG00000043093	DCUN1D1	grey	-0.177363926903611	0.551136195069178	nc
ENSG00000043143	PHF15	blue	-1.53916574316982	0.00141700196861873	down
ENSG00000043355	ZIC2	grey	NA	NA	nd
ENSG00000043462	LCP2	yellow	1.04502175344912	0.0089726167151841	up
ENSG00000043514	TRIT1	turquoise	1.05387634777097	0.00569147373056672	up
ENSG00000043591	ADRB1	grey	NA	NA	nd
ENSG00000044012	GUCA2B	grey	NA	NA	nd
ENSG00000044090	CUL7	brown	NA	NA	nd
ENSG00000044115	CTNNA1	turquoise	0.578228350321611	0.133816944421063	nc
ENSG00000044446	PHKA2	blue	-0.456847363242986	0.171493596759787	nc
ENSG00000044574	HSPA5	yellow	2.21198801575856	0.000394024547325211	up
ENSG00000046647	GEMIN8	turquoise	0.214525819378223	0.570030693646246	nc
ENSG00000046651	OFD1	black	0.135777577084894	0.644146404698555	nc
ENSG00000047056	WDR37	blue	-0.480261898798541	0.0873857727136994	nc
ENSG00000047188	YTHDC2	green	0.497836336267246	0.100783866222233	nc
ENSG00000047230	CTPS2	blue	-0.514827120547101	0.138792995908956	nc
ENSG00000047249	ATP6V1H	blue	-0.822254511978843	0.0154307872431188	down
ENSG00000047315	POLR2B	turquoise	-0.0183500761306534	0.954933607516517	nc
ENSG00000047346	FAM214A	blue	-2.39038943231711	0.000237261355896577	down
ENSG00000047365	ARAP2	yellow	1.43022685449924	0.00531143361701685	up
ENSG00000047578	KIAA0556	brown	-0.172841036221263	0.647715314358174	nc
ENSG00000047579	DTNBP1	green	0.95563508740038	0.0121964684144588	up
ENSG00000047621	C12orf4	turquoise	1.39613478777969	0.00359165467631014	up
ENSG00000047634	SCML1	green	0.0846980598457472	0.778620001190769	nc
ENSG00000047644	WWC3	blue	-0.0630877683608713	0.845184713459256	nc
ENSG00000047662	FAM184B	grey	NA	NA	nd
ENSG00000047849	MAP4	turquoise	NA	NA	nd
ENSG00000047932	GOPC	brown	-0.172631251835103	0.54034891748467	nc
ENSG00000048028	USP28	blue	-1.24485228617128	0.0048686642641747	down
ENSG00000048140	TSPAN17	turquoise	-0.357173972369502	0.234105151235874	nc
ENSG00000048162	NOP16	yellow	3.53647275718237	8.57810903628323e-05	up
ENSG00000048392	RRM2B	blue	-1.26742018094408	0.00259036781492816	down
ENSG00000048405	ZNF800	red	0.101418290041403	0.772100141750046	nc
ENSG00000048462	TNFRSF17	grey	-0.889641482230286	0.0242080079121836	down
ENSG00000048471	SNX29	blue	-0.976599672156613	0.0110443986730126	down
ENSG00000048471	SNX29	blue	-0.976599672156613	0.0110443986730126	down
ENSG00000048544	MRPS10	turquoise	0.539009902455354	0.0995950598584142	nc
ENSG00000048649	RSF1	blue	-0.193851708954498	0.508804055961689	nc
ENSG00000048707	VPS13D	red	-0.305967569647363	0.311741304482373	nc
ENSG00000048740	CELF2	blue	-0.525168465721076	0.0746718942144299	nc
ENSG00000048828	FAM120A	turquoise	-0.239751759111852	0.358137863732091	nc
ENSG00000048991	R3HDM1	turquoise	-0.253140677347451	0.33945248718511	nc
ENSG00000049089	COL9A2	grey	NA	NA	nd
ENSG00000049167	ERCC8	turquoise	-0.178088420948491	0.541451915871829	nc
ENSG00000049192	ADAMTS6	blue	-0.615512906898654	0.068282934288372	nc
ENSG00000049239	H6PD	blue	NA	NA	nd
ENSG00000049245	VAMP3	green	0.107403862599306	0.694836076947891	nc
ENSG00000049246	PER3	green	1.29398603858907	0.0123174800069307	up
ENSG00000049247	UTS2	blue	0.128665545198693	0.729957525973751	nc
ENSG00000049249	TNFRSF9	yellow	6.2732944786285	1.97541671689707e-05	up
ENSG00000049283	EPN3	grey	NA	NA	nd
ENSG00000049449	RCN1	turquoise	2.59763794258126	0.00032825590174227	up
ENSG00000049540	ELN	grey	NA	NA	nd
ENSG00000049541	RFC2	turquoise	0.420432635712057	0.157693999161531	nc
ENSG00000049618	ARID1B	blue	-0.470674512865461	0.143692188105231	nc
ENSG00000049656	CLPTM1L	turquoise	0.572932918823905	0.075838798946477	nc
ENSG00000049759	NEDD4L	green	-0.132962435943974	0.752227127200483	nc
ENSG00000049768	FOXP3	turquoise	NA	NA	nd
ENSG00000049769	PPP1R3F	blue	-0.662057093253272	0.0968651152609794	nc
ENSG00000049860	HEXB	brown	-0.285019737094686	0.288371038169487	nc
ENSG00000049883	PTCD2	brown	-0.552016066798785	0.166725319556712	nc
ENSG00000050030	KIAA2022	grey	NA	NA	nd
ENSG00000050130	JKAMP	brown	-1.24073377256355	0.00284519861394538	down
ENSG00000050327	ARHGEF5	blue	NA	NA	nd
ENSG00000050344	NFE2L3	yellow	0.904486014836111	0.0360754899302884	up
ENSG00000050393	CCDC90A	turquoise	0.432338114440015	0.15257488168767	nc
ENSG00000050405	LIMA1	turquoise	0.39244629400994	0.166042419937231	nc
ENSG00000050426	LETMD1	brown	-0.937420415002051	0.0109016676517717	down
ENSG00000050438	SLC4A8	red	NA	NA	nd
ENSG00000050555	LAMC3	blue	NA	NA	nd
ENSG00000050628	PTGER3	yellow	NA	NA	nd
ENSG00000050730	TNIP3	yellow	6.0128431664357	4.08375122022165e-05	up
ENSG00000050748	MAPK9	brown	-0.75314624461914	0.0199134108005225	down
ENSG00000050767	COL23A1	grey	NA	NA	nd
ENSG00000051009	FAM160A2	green	0.0455705685745611	0.901613919164729	nc
ENSG00000051108	HERPUD1	yellow	1.28824656889131	0.00431566985825716	up
ENSG00000051128	HOMER3	grey	NA	NA	nd
ENSG00000051180	RAD51	turquoise	NA	NA	nd
ENSG00000051341	POLQ	turquoise	NA	NA	nd
ENSG00000051382	PIK3CB	blue	-0.681472195765235	0.0406388195029451	down
ENSG00000051523	CYBA	blue	-0.428544729727041	0.161694809707994	nc
ENSG00000051620	HEBP2	blue	-0.69545343605844	0.0291986804772364	down
ENSG00000051825	MPHOSPH9	brown	-0.387330722217652	0.187661831726861	nc
ENSG00000052126	PLEKHA5	blue	-0.346991483129314	0.396135126818986	nc
ENSG00000052723	SIKE1	turquoise	0.189756096466559	0.568268090321937	nc
ENSG00000052749	RRP12	yellow	3.32284906364944	0.000126461538610495	up
ENSG00000052795	FNIP2	yellow	0.966090796625661	0.0152759301966517	up
ENSG00000052802	MSMO1	turquoise	1.20875379523224	0.00849805682882914	up
ENSG00000052841	TTC17	red	0.267166490719725	0.383463015124313	nc
ENSG00000052850	ALX4	grey	NA	NA	nd
ENSG00000053254	FOXN3	brown	-0.270625857122219	0.307955914881756	nc
ENSG00000053371	AKR7A2	brown	-1.28348501141424	0.00361244322549573	down
ENSG00000053372	MRTO4	yellow	3.43432225885585	5.81956247608376e-05	up
ENSG00000053438	NNAT	grey	NA	NA	nd
ENSG00000053501	USE1	turquoise	0.0124554780919261	0.971952580045266	nc
ENSG00000053524	MCF2L2	blue	0.0268256494384264	0.945237290558746	nc
ENSG00000053747	LAMA3	black	NA	NA	nd
ENSG00000053770	AP5M1	brown	-0.760275708235574	0.0211831633170783	down
ENSG00000053900	ANAPC4	brown	-0.369497915711189	0.245274858350024	nc
ENSG00000053918	KCNQ1	blue	-1.61857089122673	0.00299510142774029	down
ENSG00000054116	TRAPPC3	turquoise	-0.112019587220894	0.709047900165659	nc
ENSG00000054118	THRAP3	turquoise	0.0531292391060834	0.855338535046132	nc
ENSG00000054148	PHPT1	turquoise	0.895861595357202	0.0117297450006773	up
ENSG00000054179	ENTPD2	grey	NA	NA	nd
ENSG00000054219	LY75	brown	-0.640987498664648	0.0359808827805951	down
ENSG00000054267	ARID4B	green	0.332585759085435	0.30549328629861	nc
ENSG00000054277	OPN3	brown	-1.15500740942389	0.00728033351998147	down
ENSG00000054282	SDCCAG8	blue	-0.823441937642413	0.0139523391894861	down
ENSG00000054392	HHAT	blue	NA	NA	nd
ENSG00000054523	KIF1B	brown	-0.10650355375035	0.756210662549628	nc
ENSG00000054611	TBC1D22A	blue	-0.845217088617929	0.0125157790144701	down
ENSG00000054654	SYNE2	red	-0.126479861701425	0.64561097930636	nc
ENSG00000054793	ATP9A	grey	NA	NA	nd
ENSG00000054965	FAM168A	blue	-1.04354121610278	0.0170473297738448	down
ENSG00000054967	RELT	yellow	0.537075616626828	0.113227374222378	nc
ENSG00000054983	GALC	blue	-0.0837792785929419	0.75767927282457	nc
ENSG00000055044	NOP58	yellow	2.60520804110385	0.000271457986409773	up
ENSG00000055070	C1orf144	turquoise	1.15044315944486	0.00511004904969371	up
ENSG00000055118	KCNH2	blue	NA	NA	nd
ENSG00000055130	CUL1	turquoise	0.380340543460608	0.188502748359863	nc
ENSG00000055147	FAM114A2	brown	-0.272319112734758	0.310217491088993	nc
ENSG00000055163	CYFIP2	blue	-0.964649715529623	0.00876456970616189	down
ENSG00000055208	TAB2	yellow	1.16678605660501	0.00474805744991987	up
ENSG00000055211	C6orf72	brown	-0.23973991138047	0.398680192407355	nc
ENSG00000055332	EIF2AK2	green	0.24547437547715	0.512068645761765	nc
ENSG00000055483	USP36	yellow	0.803683063073949	0.0151692115223158	up
ENSG00000055609	MLL3	black	-0.563021647408245	0.0547980071576635	nc
ENSG00000055732	MCOLN3	green	NA	NA	nd
ENSG00000055917	PUM2	blue	-0.319815404193946	0.262395199506655	nc
ENSG00000055950	MRPL43	brown	-0.609821183971091	0.0419351440215419	down
ENSG00000056050	C4orf27	brown	-0.4709603432427	0.0923526210935682	nc
ENSG00000056097	ZFR	turquoise	0.972715549017154	0.0125305109333087	up
ENSG00000056277	ZNF280C	turquoise	NA	NA	nd
ENSG00000056487	PHF21B	grey	NA	NA	nd
ENSG00000056558	TRAF1	yellow	2.67723866438498	0.000179017381879564	up
ENSG00000056586	RC3H2	green	0.0684716031818037	0.812638050616681	nc
ENSG00000056736	IL17RB	turquoise	-0.750312325030852	0.0483282165569339	down
ENSG00000056972	TRAF3IP2	turquoise	NA	NA	nd
ENSG00000057019	DCBLD2	brown	-0.35439633309706	0.311361839865869	nc
ENSG00000057252	SOAT1	yellow	0.423932701579395	0.144579585688478	nc
ENSG00000057294	PKP2	yellow	NA	NA	nd
ENSG00000057593	F7	grey	NA	NA	nd
ENSG00000057608	GDI2	turquoise	0.280322570402329	0.37609613893235	nc
ENSG00000057657	PRDM1	yellow	3.42285246455893	0.000204005969206889	up
ENSG00000057663	ATG5	turquoise	0.45075134950473	0.130150072033708	nc
ENSG00000057704	TMCC3	blue	NA	NA	nd
ENSG00000057757	PITHD1	turquoise	0.238620419529351	0.396397705146119	nc
ENSG00000057935	MTA3	blue	-0.527708776249454	0.0968123750074803	nc
ENSG00000058056	USP13	brown	NA	NA	nd
ENSG00000058063	ATP11B	blue	-0.375213952943582	0.20126185035682	nc
ENSG00000058091	CDK14	green	NA	NA	nd
ENSG00000058262	SEC61A1	yellow	1.10824968498135	0.00559840630257717	up
ENSG00000058272	PPP1R12A	brown	-0.360663673650869	0.226205771718728	nc
ENSG00000058453	CROCC	grey	-0.871667127644798	0.042137279207281	down
ENSG00000058600	POLR3E	yellow	1.21736729223954	0.00326615865221247	up
ENSG00000058668	ATP2B4	green	-0.408150475359155	0.185106155706309	nc
ENSG00000058673	ZC3H11A	red	-0.117219336832344	0.691453271138761	nc
ENSG00000058729	RIOK2	turquoise	0.908752784657335	0.0257959659735957	up
ENSG00000058799	YIPF1	brown	-0.600454437300904	0.0547980071576635	nc
ENSG00000058804	TMEM48	turquoise	0.788209097502058	0.0175521868700421	up
ENSG00000059122	FLYWCH1	blue	-0.797184420235701	0.0211847866470067	down
ENSG00000059145	UNKL	blue	-1.31970609904346	0.00404137053792741	down
ENSG00000059145	UNKL	blue	-1.31970609904346	0.00404137053792741	down
ENSG00000059377	TBXAS1	red	-0.512723495468012	0.103183764893367	nc
ENSG00000059378	PARP12	red	-0.325300723868207	0.243205565480974	nc
ENSG00000059573	ALDH18A1	turquoise	1.30309530270264	0.00242397698372334	up
ENSG00000059588	TARBP1	brown	-0.376304498084412	0.329719850578636	nc
ENSG00000059691	PET112	brown	-0.443258513788574	0.155449777509702	nc
ENSG00000059728	MXD1	blue	-0.567546468454347	0.105332965092195	nc
ENSG00000059758	CDK17	black	0.262495625387887	0.388372369848842	nc
ENSG00000059804	SLC2A3	yellow	1.20411561541443	0.00455591879590223	up
ENSG00000059915	PSD	grey	-1.05586771618655	0.0123174800069307	down
ENSG00000060069	CTDP1	yellow	0.346530852189535	0.203035889625817	nc
ENSG00000060138	CSDA	turquoise	3.50798127094577	0.000180167722827815	up
ENSG00000060237	WNK1	green	0.465001190885458	0.0948921520228661	nc
ENSG00000060237	WNK1	red	0.465001190885458	0.0948921520228661	nc
ENSG00000060339	CCAR1	turquoise	-0.0735706129481147	0.803740492599376	nc
ENSG00000060491	OGFR	yellow	0.549233540603918	0.0643466320389884	nc
ENSG00000060558	GNA15	yellow	2.10192844848672	0.00108201380463578	up
ENSG00000060642	PIGV	black	0.690529809021799	0.0343960568610258	up
ENSG00000060688	SNRNP40	turquoise	0.439648286199923	0.141401792960804	nc
ENSG00000060749	QSER1	blue	-0.771755693057169	0.0383416456345865	down
ENSG00000060762	BRP44L	blue	-0.990336443036179	0.00750608489479337	down
ENSG00000060971	ACAA1	brown	-0.972531480919469	0.00768696392036139	down
ENSG00000060982	BCAT1	turquoise	1.14891528652198	0.0091588653349645	up
ENSG00000061273	HDAC7	brown	-0.667083867309997	0.0492974069765118	down
ENSG00000061337	LZTS1	grey	NA	NA	nd
ENSG00000061656	SPAG4	yellow	0.883927813240954	0.0433060582839063	up
ENSG00000061676	NCKAP1	turquoise	-0.408895335539463	0.194666446762089	nc
ENSG00000061794	MRPS35	turquoise	1.12060798420332	0.00631435712704167	up
ENSG00000061936	SFSWAP	green	0.277868926609365	0.291607952947331	nc
ENSG00000061938	TNK2	blue	-0.478230135338054	0.10628129980491	nc
ENSG00000061987	MON2	red	-0.412283093600591	0.148687005349455	nc
ENSG00000062194	GPBP1	black	0.367926980818693	0.26554014186465	nc
ENSG00000062282	DGAT2	turquoise	NA	NA	nd
ENSG00000062485	CS	turquoise	0.893127657948182	0.0123119789314945	up
ENSG00000062524	LTK	grey	NA	NA	nd
ENSG00000062582	MRPS24	turquoise	0.444838226641484	0.127850613657476	nc
ENSG00000062598	ELMO2	turquoise	-0.296604767992966	0.260668803199536	nc
ENSG00000062650	WAPAL	yellow	0.125446542679589	0.657678381707723	nc
ENSG00000062716	VMP1	yellow	2.37324958749865	0.000268232486353855	up
ENSG00000062725	APPBP2	blue	-0.541959100434743	0.0675187041712404	nc
ENSG00000062822	POLD1	turquoise	0.208812781761087	0.486368390506221	nc
ENSG00000063015	SEZ6	grey	NA	NA	nd
ENSG00000063046	EIF4B	turquoise	-0.350855534924846	0.199529995644609	nc
ENSG00000063127	SLC6A16	blue	NA	NA	nd
ENSG00000063169	GLTSCR1	blue	NA	NA	nd
ENSG00000063176	SPHK2	brown	-0.867573790572445	0.0459110107939265	down
ENSG00000063177	RPL18	green	-0.181189495777166	0.45329671717318	nc
ENSG00000063180	CA11	brown	NA	NA	nd
ENSG00000063241	ISOC2	turquoise	0.681925674761437	0.0946984920425528	nc
ENSG00000063244	U2AF2	turquoise	0.676475043034775	0.0311177367118099	up
ENSG00000063245	EPN1	yellow	NA	NA	nd
ENSG00000063322	MED29	black	-0.10363287386741	0.723293118122314	nc
ENSG00000063515	GSC2	grey	NA	NA	nd
ENSG00000063587	ZNF275	turquoise	NA	NA	nd
ENSG00000063601	MTMR1	yellow	0.276996201613173	0.320199399656072	nc
ENSG00000063660	GPC1	grey	NA	NA	nd
ENSG00000063761	ADCK1	turquoise	NA	NA	nd
ENSG00000063854	HAGH	blue	-0.831205128465503	0.0157587877039475	down
ENSG00000063978	RNF4	turquoise	0.0971472508685409	0.753641328137712	nc
ENSG00000064012	CASP8	red	-0.600995813210262	0.119354970530275	nc
ENSG00000064102	ASUN	turquoise	0.314550389236996	0.273007220486562	nc
ENSG00000064115	TM7SF3	brown	-1.10396389362655	0.00636090164937943	down
ENSG00000064199	SPA17	turquoise	NA	NA	nd
ENSG00000064201	TSPAN32	blue	-0.399267418002863	0.247149665129455	nc
ENSG00000064205	WISP2	grey	NA	NA	nd
ENSG00000064218	DMRT3	grey	NA	NA	nd
ENSG00000064225	ST3GAL6	blue	NA	NA	nd
ENSG00000064300	NGFR	grey	NA	NA	nd
ENSG00000064309	CDON	brown	NA	NA	nd
ENSG00000064313	TAF2	turquoise	0.452169834526339	0.140856661223702	nc
ENSG00000064393	HIPK2	yellow	NA	NA	nd
ENSG00000064419	TNPO3	turquoise	-0.0998460493827023	0.711750019652282	nc
ENSG00000064490	RFXANK	brown	-0.556267727678217	0.0611047702951381	nc
ENSG00000064545	TMEM161A	turquoise	0.433089594596646	0.205048648054752	nc
ENSG00000064547	LPAR2	black	-0.579109035521852	0.0980285572364004	nc
ENSG00000064601	CTSA	brown	-0.819727888797856	0.0272892594903376	down
ENSG00000064607	SUGP2	blue	-0.210151649755191	0.469072301859055	nc
ENSG00000064651	SLC12A2	yellow	0.849930309343158	0.0151306036689412	up
ENSG00000064652	SNX24	blue	-1.19848875646349	0.00985761339762805	down
ENSG00000064666	CNN2	blue	-1.66565682778525	0.000888326902341963	down
ENSG00000064687	ABCA7	blue	-0.302508606558623	0.33860337939968	nc
ENSG00000064703	DDX20	turquoise	0.745611782379936	0.0306432136923554	up
ENSG00000064726	BTBD1	turquoise	0.123075096627337	0.683073674767226	nc
ENSG00000064763	FAR2	brown	-0.969281222071757	0.0103283985780455	down
ENSG00000064886	CHI3L2	blue	-1.49575747910484	0.00143982614430054	down
ENSG00000064932	SBNO2	yellow	2.120056687048	0.000347211466585339	up
ENSG00000064933	PMS1	brown	-0.452037603401063	0.111678893206572	nc
ENSG00000064961	HMG20B	brown	-0.745353620416959	0.0566806839845038	nc
ENSG00000064995	TAF11	yellow	0.760119370957155	0.0242549582133311	up
ENSG00000064999	ANKS1A	brown	NA	NA	nd
ENSG00000065000	AP3D1	turquoise	0.255444777447824	0.402389602001236	nc
ENSG00000065029	ZNF76	blue	-0.522939857245343	0.0766017970430355	nc
ENSG00000065054	SLC9A3R2	grey	NA	NA	nd
ENSG00000065057	NTHL1	brown	-1.78004496040671	0.00121575970503296	down
ENSG00000065060	UHRF1BP1	turquoise	-0.0247411218394795	0.948407366162301	nc
ENSG00000065135	GNAI3	turquoise	0.351295162726675	0.247403001541415	nc
ENSG00000065150	IPO5	turquoise	0.977773352543314	0.0110075583708272	up
ENSG00000065154	OAT	yellow	0.915753620904442	0.0151749166924078	up
ENSG00000065183	WDR3	turquoise	2.45395675997969	0.000232811222473934	up
ENSG00000065243	PKN2	red	-0.355644205107614	0.233558851130365	nc
ENSG00000065268	WDR18	turquoise	1.03819547061769	0.00656086824082583	up
ENSG00000065308	TRAM2	blue	NA	NA	nd
ENSG00000065320	NTN1	grey	NA	NA	nd
ENSG00000065328	MCM10	turquoise	NA	NA	nd
ENSG00000065357	DGKA	blue	-1.79548517680272	0.00115737848569837	down
ENSG00000065413	ANKRD44	red	0.125755064622094	0.664696320841724	nc
ENSG00000065427	KARS	turquoise	1.06651920802448	0.00811359777345525	up
ENSG00000065457	ADAT1	brown	-0.14955616762342	0.589614414602065	nc
ENSG00000065485	PDIA5	turquoise	1.9628776040693	0.000910401091491715	up
ENSG00000065491	TBC1D22B	turquoise	NA	NA	nd
ENSG00000065518	NDUFB4	turquoise	-0.178840491002515	0.54496208719314	nc
ENSG00000065518	NDUFB4	turquoise	-0.178840491002515	0.54496208719314	nc
ENSG00000065526	SPEN	yellow	0.614847780041376	0.078990733908712	nc
ENSG00000065548	ZC3H15	yellow	1.31133859689161	0.00590804495613275	up
ENSG00000065559	MAP2K4	turquoise	0.144038942613418	0.632040185523939	nc
ENSG00000065600	TMEM206	grey	-0.663343512575681	0.0433060582839063	down
ENSG00000065613	SLK	turquoise	0.0603762657009136	0.843403876891284	nc
ENSG00000065615	CYB5R4	brown	0.0360349331077205	0.905344670050514	nc
ENSG00000065621	GSTO2	blue	NA	NA	nd
ENSG00000065665	SEC61A2	red	-0.460140503766991	0.26969250879616	nc
ENSG00000065675	PRKCQ	blue	-0.600127853512482	0.0469427649645171	down
ENSG00000065717	TLE2	blue	NA	NA	nd
ENSG00000065802	ASB1	turquoise	0.842877707233228	0.013957340827139	up
ENSG00000065809	FAM107B	black	0.906398167627904	0.0214600557566315	up
ENSG00000065833	ME1	grey	NA	NA	nd
ENSG00000065882	TBC1D1	turquoise	-0.303929585977439	0.256212880256743	nc
ENSG00000065883	CDK13	blue	-1.10576285940512	0.00451882269808143	down
ENSG00000065911	MTHFD2	yellow	4.97879739940591	2.86476276188243e-05	up
ENSG00000065923	SLC9A7	turquoise	0.488130758169379	0.193542478485873	nc
ENSG00000065970	FOXJ2	blue	NA	NA	nd
ENSG00000065989	PDE4A	grey	NA	NA	nd
ENSG00000066027	PPP2R5A	brown	-1.19046124709509	0.00450046290670785	down
ENSG00000066044	ELAVL1	turquoise	0.278950856396571	0.31454356418044	nc
ENSG00000066084	DIP2B	grey	-0.111730004514487	0.676183240780787	nc
ENSG00000066117	SMARCD1	turquoise	-0.0580606382337971	0.835186866285024	nc
ENSG00000066135	KDM4A	brown	-0.969171254198166	0.00908676682545238	down
ENSG00000066136	NFYC	turquoise	0.217891978339865	0.414677102152256	nc
ENSG00000066294	CD84	red	1.42300269804974	0.00257378358653001	up
ENSG00000066322	ELOVL1	turquoise	-0.191879027526547	0.462867097121178	nc
ENSG00000066336	SPI1	grey	NA	NA	nd
ENSG00000066379	ZNRD1	turquoise	0.471763131534661	0.127269309443473	nc
ENSG00000066379	ZNRD1	turquoise	0.471763131534661	0.127269309443473	nc
ENSG00000066422	ZBTB11	green	0.413168494255242	0.174213925711481	nc
ENSG00000066427	ATXN3	blue	-0.440786606194599	0.127995605911985	nc
ENSG00000066455	GOLGA5	brown	-0.455437682104843	0.12988687260032	nc
ENSG00000066468	FGFR2	blue	NA	NA	nd
ENSG00000066557	LRRC40	turquoise	0.266488621023285	0.363221301641528	nc
ENSG00000066583	ISOC1	turquoise	-0.0184657446651913	0.949285291199298	nc
ENSG00000066651	TRMT11	turquoise	0.698920351812968	0.0335814707925694	up
ENSG00000066654	THUMPD1	brown	-0.397755471002941	0.183202078238536	nc
ENSG00000066697	MSANTD3	blue	-1.42105861815714	0.00201002454443558	down
ENSG00000066735	KIF26A	grey	NA	NA	nd
ENSG00000066739	ATG2B	blue	-0.0742373599996943	0.793037151050165	nc
ENSG00000066739	ATG2B	red	-0.0742373599996943	0.793037151050165	nc
ENSG00000066777	ARFGEF1	black	-0.770279869915929	0.036337968787829	down
ENSG00000066827	ZFAT	grey	-0.529754968776687	0.1365886283373	nc
ENSG00000066855	MTFR1	turquoise	-0.666753460808925	0.040792779364425	down
ENSG00000066923	STAG3	blue	-0.902112005077066	0.0256221618104279	down
ENSG00000066923	STAG3	blue	-0.902112005077066	0.0256221618104279	down
ENSG00000066926	FECH	brown	-0.489379884809522	0.145158026465372	nc
ENSG00000066933	MYO9A	brown	-0.157162971859277	0.571012805892084	nc
ENSG00000067048	DDX3Y	grey	1.07290437030681	0.0120093390312414	up
ENSG00000067057	PFKP	yellow	2.24263608957207	0.000305394869629944	up
ENSG00000067064	IDI1	turquoise	1.59075525206002	0.00244356741672022	up
ENSG00000067066	SP100	blue	-0.487097281817192	0.112670595275027	nc
ENSG00000067082	KLF6	yellow	2.16610448072662	0.000358427037965393	up
ENSG00000067113	PPAP2A	turquoise	1.22525156169816	0.00969405786330014	up
ENSG00000067141	NEO1	blue	-0.86480352089844	0.040792779364425	down
ENSG00000067167	TRAM1	turquoise	-0.326406946568028	0.287016356144936	nc
ENSG00000067177	PHKA1	turquoise	NA	NA	nd
ENSG00000067182	TNFRSF1A	blue	-1.20526640921631	0.00615817954029655	down
ENSG00000067191	CACNB1	brown	NA	NA	nd
ENSG00000067208	EVI5	turquoise	1.3816321449869	0.00350098425793308	up
ENSG00000067221	STOML1	grey	0.156736039164661	0.604026820181139	nc
ENSG00000067225	PKM2	turquoise	1.61717709154203	0.00134301873409729	up
ENSG00000067248	DHX29	turquoise	-0.271470005723761	0.311016275626409	nc
ENSG00000067334	DNTTIP2	yellow	2.14072121494822	0.000424954853532912	up
ENSG00000067365	METTL22	blue	-0.182184403397773	0.539044703055725	nc
ENSG00000067369	TP53BP1	turquoise	0.371948375822478	0.184577970434292	nc
ENSG00000067533	RRP15	yellow	3.08308863004362	0.000212269889493545	up
ENSG00000067560	RHOA	turquoise	0.2158719414748	0.464371540914263	nc
ENSG00000067596	DHX8	turquoise	0.217738483389267	0.424615966700065	nc
ENSG00000067606	PRKCZ	brown	-0.724933210075147	0.0336827635864518	down
ENSG00000067646	ZFY	grey	0.161294416612489	0.561500752926884	nc
ENSG00000067704	IARS2	brown	-0.645728820199503	0.0393914189298281	down
ENSG00000067829	IDH3G	turquoise	-0.490505111724639	0.132778864737989	nc
ENSG00000067836	ROGDI	brown	NA	NA	nd
ENSG00000067840	PDZD4	black	NA	NA	nd
ENSG00000067900	ROCK1	brown	-0.445119930397366	0.138697843048696	nc
ENSG00000067955	CBFB	yellow	0.414605564767289	0.190818622236295	nc
ENSG00000067992	PDK3	blue	-0.27455632711739	0.312045033594424	nc
ENSG00000068001	HYAL2	turquoise	1.50227205566131	0.00433337809850615	up
ENSG00000068024	HDAC4	green	0.473601514511662	0.125089674787854	nc
ENSG00000068028	RASSF1	grey	0.760622467935656	0.0225924276733991	up
ENSG00000068078	FGFR3	grey	NA	NA	nd
ENSG00000068079	IFI35	turquoise	0.703616316189471	0.0260597451912779	up
ENSG00000068097	HEATR6	turquoise	-0.240273724980447	0.467147246825154	nc
ENSG00000068120	COASY	turquoise	0.195394242460316	0.578835659293647	nc
ENSG00000068137	PLEKHH3	grey	NA	NA	nd
ENSG00000068305	MEF2A	blue	-0.180644661571963	0.522519818080416	nc
ENSG00000068308	OTUD5	brown	-0.0256443046365341	0.943203602989657	nc
ENSG00000068323	TFE3	turquoise	NA	NA	nd
ENSG00000068354	TBC1D25	yellow	NA	NA	nd
ENSG00000068366	ACSL4	yellow	1.74721084614392	0.00149194786645454	up
ENSG00000068383	INPP5A	black	0.280651578597254	0.298094642136707	nc
ENSG00000068394	GPKOW	turquoise	-0.0632166658094603	0.835896956821093	nc
ENSG00000068400	GRIPAP1	black	0.0565681434094354	0.851437075591226	nc
ENSG00000068438	FTSJ1	turquoise	0.711510285245999	0.035593546089944	up
ENSG00000068650	ATP11A	turquoise	-0.348827726456604	0.262995703435775	nc
ENSG00000068654	POLR1A	yellow	1.86529583406141	0.000545811632891542	up
ENSG00000068697	LAPTM4A	turquoise	-0.304819009233927	0.258493656967897	nc
ENSG00000068724	TTC7A	blue	-1.21155076336419	0.00417458712511859	down
ENSG00000068745	IP6K2	blue	-0.545223800758661	0.0593966849631577	nc
ENSG00000068784	SRBD1	brown	-0.394958450469167	0.158247375946191	nc
ENSG00000068793	CYFIP1	brown	-0.120082050886174	0.733299062104254	nc
ENSG00000068796	KIF2A	brown	-0.765834356690778	0.0312136108968518	down
ENSG00000068831	RASGRP2	blue	-1.62527490617235	0.00116871592810282	down
ENSG00000068878	PSME4	yellow	0.112955461221731	0.672676125307707	nc
ENSG00000068885	IFT80	blue	-1.01816758453304	0.00738563058869364	down
ENSG00000068903	SIRT2	blue	-0.0875800521526501	0.783479253267505	nc
ENSG00000068912	ERLEC1	blue	-0.949637559834391	0.00841450647445328	down
ENSG00000068971	PPP2R5B	brown	-0.357970513305114	0.31833285241858	nc
ENSG00000068976	PYGM	blue	NA	NA	nd
ENSG00000069020	MAST4	yellow	1.93108778972729	0.00177006582757392	up
ENSG00000069188	SDK2	blue	NA	NA	nd
ENSG00000069248	NUP133	brown	-0.196413597267439	0.464920404587767	nc
ENSG00000069275	NUCKS1	brown	-0.844371547227207	0.017555589806424	down
ENSG00000069329	VPS35	turquoise	0.0683713462409338	0.821825599492439	nc
ENSG00000069345	DNAJA2	yellow	1.04416920114186	0.0108223165164459	up
ENSG00000069399	BCL3	yellow	1.25056337862405	0.00734335987058849	up
ENSG00000069424	KCNAB2	brown	-0.737567905994487	0.0234028809338447	down
ENSG00000069482	GAL	turquoise	NA	NA	nd
ENSG00000069493	CLEC2D	green	1.33498824061686	0.00415204121488144	up
ENSG00000069509	FUNDC1	brown	-0.755167571270963	0.0209272183922182	down
ENSG00000069667	RORA	green	0.589403566369199	0.0908518023114376	nc
ENSG00000069696	DRD4	grey	NA	NA	nd
ENSG00000069702	TGFBR3	green	0.0617056017843805	0.835504813865322	nc
ENSG00000069712	KIAA1107	blue	NA	NA	nd
ENSG00000069849	ATP1B3	yellow	1.2557129791758	0.00417458712511859	up
ENSG00000069869	NEDD4	turquoise	-0.528784572497608	0.0766998027903308	nc
ENSG00000069943	PIGB	brown	-0.823180960580713	0.0170182618023827	down
ENSG00000069956	MAPK6	yellow	1.94856688097068	0.000721147748482086	up
ENSG00000069966	GNB5	blue	-1.80634589628266	0.00184951189595414	down
ENSG00000069974	RAB27A	yellow	1.2162157651242	0.00780402132711602	up
ENSG00000069998	CECR5	turquoise	0.543087743748072	0.0603132778206775	nc
ENSG00000070010	UFD1L	turquoise	0.14372193786117	0.589690248210066	nc
ENSG00000070018	LRP6	turquoise	-0.29855537007812	0.390243383962974	nc
ENSG00000070031	SCT	grey	NA	NA	nd
ENSG00000070047	PHRF1	yellow	0.20967593410283	0.491860317212108	nc
ENSG00000070061	IKBKAP	brown	-0.114774689389971	0.666120988017377	nc
ENSG00000070081	NUCB2	blue	0.41503286002059	0.167925125362672	nc
ENSG00000070087	PFN2	blue	-0.590728314825929	0.0858225311830354	nc
ENSG00000070190	DAPP1	yellow	0.568837861934093	0.106920021216669	nc
ENSG00000070214	SLC44A1	blue	-0.908783051844145	0.014045841318687	down
ENSG00000070269	C14orf101	blue	-0.763616719640242	0.0244732830386256	down
ENSG00000070366	SMG6	red	0.385864198093119	0.181236420249452	nc
ENSG00000070367	EXOC5	turquoise	-0.01701802988752	0.957837218987342	nc
ENSG00000070371	CLTCL1	grey	NA	NA	nd
ENSG00000070404	FSTL3	turquoise	NA	NA	nd
ENSG00000070413	DGCR2	blue	-1.00909232261432	0.0106188317307825	down
ENSG00000070423	RNF126	turquoise	0.645498204401345	0.0471598566056611	up
ENSG00000070444	MNT	yellow	1.64532419053719	0.0022382633273104	up
ENSG00000070476	ZXDC	blue	-0.0554599504856957	0.850604616328539	nc
ENSG00000070495	JMJD6	turquoise	0.0647232122046974	0.814071848225434	nc
ENSG00000070501	POLB	yellow	1.03788362406801	0.0151710789410241	up
ENSG00000070526	ST6GALNAC1	blue	-0.49442521179828	0.214440727488261	nc
ENSG00000070540	WIPI1	brown	-0.735759128877885	0.0760818807283153	nc
ENSG00000070610	GBA2	brown	-0.851279360309515	0.0259873834842692	down
ENSG00000070614	NDST1	turquoise	NA	NA	nd
ENSG00000070669	ASNS	turquoise	2.68143863279872	0.000204356935594304	up
ENSG00000070718	AP3M2	yellow	1.83254290904418	0.00102074722412618	up
ENSG00000070729	CNGB1	grey	NA	NA	nd
ENSG00000070731	ST6GALNAC2	blue	NA	NA	nd
ENSG00000070756	PABPC1	green	0.0794136444879989	0.802751816969012	nc
ENSG00000070759	TESK2	red	-0.101478489028247	0.766904854532463	nc
ENSG00000070761	C16orf80	turquoise	0.332287188958317	0.239182356481338	nc
ENSG00000070770	CSNK2A2	turquoise	-0.0648851011853152	0.832415507724657	nc
ENSG00000070785	EIF2B3	turquoise	1.11784411853008	0.00426159535316443	up
ENSG00000070808	CAMK2A	grey	NA	NA	nd
ENSG00000070814	TCOF1	turquoise	0.870217182026267	0.0153510903556688	up
ENSG00000070831	CDC42	black	0.755682738486012	0.0318003657201811	up
ENSG00000070882	OSBPL3	yellow	1.56414966275657	0.00239463554893948	up
ENSG00000070950	RAD18	turquoise	0.28720133072452	0.279821858863517	nc
ENSG00000070961	ATP2B1	red	-0.109583920791717	0.700839074820969	nc
ENSG00000071051	NCK2	turquoise	0.629471128537529	0.0491792004285076	up
ENSG00000071054	MAP4K4	green	0.382252655067808	0.170227485236404	nc
ENSG00000071073	MGAT4A	blue	-1.04497229106268	0.00951507351121198	down
ENSG00000071082	RPL31	yellow	-0.388038904596641	0.100194277621556	nc
ENSG00000071127	WDR1	turquoise	0.304759423797538	0.279159791767487	nc
ENSG00000071189	SNX13	brown	-0.17911193604041	0.52888661503708	nc
ENSG00000071205	ARHGAP10	black	-0.337078545901853	0.344046627546735	nc
ENSG00000071242	RPS6KA2	brown	-0.989271705821244	0.0225028795593699	down
ENSG00000071243	ING3	turquoise	0.338859198889096	0.267527580450423	nc
ENSG00000071246	VASH1	blue	NA	NA	nd
ENSG00000071282	LMCD1	grey	NA	NA	nd
ENSG00000071462	WBSCR22	yellow	1.28788817068145	0.0026275942584709	up
ENSG00000071537	SEL1L	yellow	0.236605644375954	0.39287266415205	nc
ENSG00000071539	TRIP13	turquoise	NA	NA	nd
ENSG00000071553	ATP6AP1	brown	NA	NA	nd
ENSG00000071564	TCF3	turquoise	0.13778999722005	0.6515497135618	nc
ENSG00000071575	TRIB2	red	-0.351789524979358	0.23498939910956	nc
ENSG00000071626	DAZAP1	turquoise	1.32002163149717	0.00471507821235745	up
ENSG00000071655	MBD3	turquoise	1.05737839847376	0.00631350692871437	up
ENSG00000071794	HLTF	brown	-1.00651705409455	0.00638860013908122	down
ENSG00000071859	FAM50A	brown	-0.898787147734891	0.0148633094078678	down
ENSG00000071889	FAM3A	brown	-0.942855220990554	0.0224039025104627	down
ENSG00000071894	CPSF1	turquoise	0.0144935304697769	0.966572223757473	nc
ENSG00000071967	CYBRD1	blue	NA	NA	nd
ENSG00000071994	PDCD2	turquoise	0.747813933301755	0.0374469049535206	up
ENSG00000072042	RDH11	brown	-0.705753534435229	0.0302520016740117	down
ENSG00000072062	PRKACA	brown	-1.07062882841151	0.0158967049454234	down
ENSG00000072071	LPHN1	blue	NA	NA	nd
ENSG00000072110	ACTN1	blue	-1.66846040731136	0.00109061202196253	down
ENSG00000072121	ZFYVE26	blue	-0.718152765875638	0.0335319980218114	down
ENSG00000072134	EPN2	turquoise	0.11793647445627	0.737673562162334	nc
ENSG00000072135	PTPN18	brown	-1.11748222982029	0.011519297393527	down
ENSG00000072163	LIMS2	grey	NA	NA	nd
ENSG00000072195	SPEG	blue	NA	NA	nd
ENSG00000072210	ALDH3A2	blue	-1.37577681204841	0.00601226327417762	down
ENSG00000072274	TFRC	yellow	3.11127091353093	0.000121224292879697	up
ENSG00000072310	SREBF1	yellow	0.839210083258824	0.040080069597215	up
ENSG00000072364	AFF4	green	0.14228619344676	0.630244931063202	nc
ENSG00000072401	UBE2D1	yellow	1.25908202607836	0.00909293005934626	up
ENSG00000072415	MPP5	blue	-0.797536434957083	0.0280148664306679	down
ENSG00000072501	SMC1A	turquoise	0.0474958830511825	0.869323344869453	nc
ENSG00000072506	HSD17B10	turquoise	0.689151927686506	0.0270519010707721	up
ENSG00000072518	MARK2	green	-0.275609664670706	0.360754088277359	nc
ENSG00000072571	HMMR	turquoise	-0.687722989549093	0.0871248792773804	nc
ENSG00000072609	CHFR	yellow	-0.391230434158233	0.15638280733431	nc
ENSG00000072682	P4HA2	turquoise	NA	NA	nd
ENSG00000072682	P4HA2	grey	NA	NA	nd
ENSG00000072694	FCGR2B	yellow	1.40048314300432	0.00825853996827726	up
ENSG00000072736	NFATC3	blue	-0.678854602119945	0.0329759276332134	down
ENSG00000072756	TRNT1	yellow	1.0675959854059	0.00727355815990799	up
ENSG00000072778	ACADVL	brown	0.0192470806730009	0.947777678439483	nc
ENSG00000072786	STK10	blue	-1.17540972100835	0.00353233096882616	down
ENSG00000072803	FBXW11	yellow	0.00985809580184883	0.973938640057027	nc
ENSG00000072832	CRMP1	grey	NA	NA	nd
ENSG00000072840	EVC	brown	NA	NA	nd
ENSG00000072849	DERL2	turquoise	0.493978991926433	0.115608069719361	nc
ENSG00000072858	SIDT1	blue	-0.970668347791208	0.00819680102781438	down
ENSG00000072864	NDE1	blue	-0.414662852222169	0.128428198785764	nc
ENSG00000072954	TMEM38A	grey	NA	NA	nd
ENSG00000072958	AP1M1	brown	-0.81731732044983	0.017359823302928	down
ENSG00000073008	PVR	turquoise	NA	NA	nd
ENSG00000073009	IKBKG	turquoise	-0.657757185571109	0.0589695463520297	nc
ENSG00000073050	XRCC1	brown	-0.744034140840466	0.0462355861923877	down
ENSG00000073060	SCARB1	turquoise	NA	NA	nd
ENSG00000073067	CYP2W1	grey	NA	NA	nd
ENSG00000073111	MCM2	turquoise	0.246251823549683	0.412774639137245	nc
ENSG00000073150	PANX2	turquoise	NA	NA	nd
ENSG00000073169	RP3-402G11.5	turquoise	-0.567649661914642	0.0843832240398713	nc
ENSG00000073331	ALPK1	blue	0.754854595506963	0.0478167825544474	up
ENSG00000073350	LLGL2	blue	-0.90850608481707	0.0237086751007578	down
ENSG00000073417	PDE8A	green	0.16761534825242	0.522739644179096	nc
ENSG00000073536	NLE1	turquoise	2.28605186606126	0.000246304646779034	up
ENSG00000073578	SDHA	blue	-1.00546076185733	0.00877613875348975	down
ENSG00000073584	SMARCE1	blue	-0.284959108271291	0.336336185686921	nc
ENSG00000073584	SMARCE1	turquoise	-0.284959108271291	0.336336185686921	nc
ENSG00000073605	GSDMB	blue	-0.869720189153042	0.0271295340828238	down
ENSG00000073614	KDM5A	blue	-0.846073526596999	0.015568676029214	down
ENSG00000073670	ADAM11	grey	NA	NA	nd
ENSG00000073712	FERMT2	turquoise	NA	NA	nd
ENSG00000073756	PTGS2	yellow	NA	NA	nd
ENSG00000073849	ST6GAL1	brown	-1.00428714803896	0.00761989604603576	down
ENSG00000073861	TBX21	yellow	3.97674394715348	5.91927710746637e-05	up
ENSG00000073910	FRY	blue	NA	NA	nd
ENSG00000073921	PICALM	green	0.448646909252957	0.206708291361456	nc
ENSG00000073969	NSF	brown	-1.29672953580773	0.00283250288119859	down
ENSG00000074054	CLASP1	brown	-1.0410802579851	0.00568256743640514	down
ENSG00000074071	MRPS34	turquoise	-0.3209500651988	0.241379349139137	nc
ENSG00000074181	NOTCH3	grey	NA	NA	nd
ENSG00000074201	CLNS1A	turquoise	0.146181750041499	0.644692690194172	nc
ENSG00000074266	EED	yellow	0.922540571767443	0.0275210581226427	up
ENSG00000074276	CDHR2	grey	NA	NA	nd
ENSG00000074317	SNCB	grey	NA	NA	nd
ENSG00000074319	TSG101	brown	-0.437860629517359	0.125924718574498	nc
ENSG00000074356	C17orf85	turquoise	0.00573351485742716	0.984642833020765	nc
ENSG00000074370	ATP2A3	blue	-1.50476205403456	0.00239655356193684	down
ENSG00000074416	MGLL	grey	NA	NA	nd
ENSG00000074527	NTN4	blue	NA	NA	nd
ENSG00000074582	BCS1L	turquoise	0.0220982505336521	0.945237290558746	nc
ENSG00000074603	DPP8	brown	-0.472422077659271	0.104914798126475	nc
ENSG00000074621	SLC24A1	brown	0.510988629791026	0.199529995644609	nc
ENSG00000074657	ZNF532	brown	-0.390321346165407	0.285895398238666	nc
ENSG00000074660	SCARF1	grey	NA	NA	nd
ENSG00000074695	LMAN1	turquoise	0.50412401522626	0.11328445792738	nc
ENSG00000074696	PTPLAD1	turquoise	0.173004671061452	0.538304920440449	nc
ENSG00000074706	IPCEF1	red	-0.709201143354244	0.0377527342012035	down
ENSG00000074755	ZZEF1	blue	-0.709107220863711	0.0258932200969094	down
ENSG00000074800	ENO1	turquoise	2.55298972695882	0.000163101704125422	up
ENSG00000074842	C19orf10	turquoise	1.4002435830919	0.0018851034186251	up
ENSG00000074855	ANO8	blue	NA	NA	nd
ENSG00000074935	TUBE1	turquoise	2.00022622287525	0.00111766825755329	up
ENSG00000074966	TXK	red	0.205670813152178	0.468512792026554	nc
ENSG00000075089	ACTR6	brown	-0.901302865463929	0.0153565610610047	down
ENSG00000075131	TIPIN	turquoise	2.28066446825856	0.000458101621521019	up
ENSG00000075142	SRI	turquoise	0.55063425648377	0.0823524940786599	nc
ENSG00000075151	EIF4G3	turquoise	-0.0725170766286315	0.860651791637564	nc
ENSG00000075188	NUP37	brown	-0.612947463572867	0.0502737242733387	nc
ENSG00000075213	SEMA3A	grey	NA	NA	nd
ENSG00000075223	SEMA3C	grey	NA	NA	nd
ENSG00000075234	TTC38	brown	-0.894211787312859	0.0336714852570711	down
ENSG00000075239	ACAT1	turquoise	-0.240885549575464	0.369180696291327	nc
ENSG00000075240	GRAMD4	yellow	1.61830086600249	0.00153991022724983	up
ENSG00000075275	CELSR1	grey	NA	NA	nd
ENSG00000075292	ZNF638	blue	-0.530795477628275	0.116206131934496	nc
ENSG00000075303	SLC25A40	brown	-0.990162015506684	0.00761258108795181	down
ENSG00000075336	TIMM21	turquoise	0.541409097663224	0.0755583850414128	nc
ENSG00000075340	ADD2	turquoise	NA	NA	nd
ENSG00000075399	C16orf7	red	0.973009862911106	0.0246261251359418	up
ENSG00000075407	ZNF37A	turquoise	0.214048163122811	0.44384009492116	nc
ENSG00000075413	MARK3	turquoise	0.271724656645951	0.347066871471024	nc
ENSG00000075415	SLC25A3	turquoise	0.518590221810619	0.0988920844243137	nc
ENSG00000075420	FNDC3B	yellow	1.16505457906015	0.00383316115784199	up
ENSG00000075426	FOSL2	yellow	4.15208400339883	4.47085676957706e-05	up
ENSG00000075539	FRYL	green	0.380408389245216	0.249513961468719	nc
ENSG00000075539	FRYL	green	0.380408389245216	0.249513961468719	nc
ENSG00000075568	TMEM131	brown	-0.339331708708181	0.235061911231062	nc
ENSG00000075618	FSCN1	turquoise	NA	NA	nd
ENSG00000075624	ACTB	yellow	1.22728735410921	0.00400181916639726	up
ENSG00000075651	PLD1	blue	NA	NA	nd
ENSG00000075702	WDR62	brown	NA	NA	nd
ENSG00000075711	DLG1	turquoise	0.247619436015563	0.416049555445075	nc
ENSG00000075785	RAB7A	turquoise	1.21041622363871	0.00387779117599679	up
ENSG00000075790	BCAP29	turquoise	0.00492209012927857	0.98642441179233	nc
ENSG00000075826	SEC31B	blue	NA	NA	nd
ENSG00000075856	SART3	turquoise	0.135044636418906	0.647015519732621	nc
ENSG00000075884	ARHGAP15	blue	-0.296572769688069	0.364482343001825	nc
ENSG00000075891	PAX2	grey	NA	NA	nd
ENSG00000075914	EXOSC7	turquoise	0.586907423258499	0.0545815311462566	nc
ENSG00000075945	KIFAP3	brown	-0.559930327228563	0.0553373940534273	nc
ENSG00000075975	MKRN2	yellow	0.258182049293198	0.336140817908958	nc
ENSG00000076003	MCM6	turquoise	-0.854487103403673	0.0123253144063605	down
ENSG00000076043	REXO2	turquoise	0.596599432168818	0.0580064907192769	nc
ENSG00000076053	RBM7	yellow	0.747775179223982	0.0330245779652059	up
ENSG00000076067	RBMS2	yellow	NA	NA	nd
ENSG00000076108	BAZ2A	blue	-0.0434607927578987	0.879463827515244	nc
ENSG00000076201	PTPN23	turquoise	-0.396023149394759	0.307955914881756	nc
ENSG00000076242	MLH1	turquoise	0.302892708423669	0.252390696076656	nc
ENSG00000076248	UNG	turquoise	-0.461223510095194	0.106087588247673	nc
ENSG00000076258	FMO4	brown	NA	NA	nd
ENSG00000076321	KLHL20	blue	-0.501396602427327	0.0775785017772201	nc
ENSG00000076351	SLC46A1	turquoise	NA	NA	nd
ENSG00000076382	SPAG5	yellow	0.288266271241093	0.416407596591283	nc
ENSG00000076513	ANKRD13A	blue	-1.0873450312405	0.0053376513045708	down
ENSG00000076554	TPD52	turquoise	-0.389042344539427	0.190429607795784	nc
ENSG00000076555	ACACB	blue	-1.14385269778439	0.00654010232794299	down
ENSG00000076604	TRAF4	yellow	4.47700629548141	2.86476276188243e-05	up
ENSG00000076641	PAG1	red	-1.02324190500952	0.00643312098895104	down
ENSG00000076650	GPATCH1	turquoise	-0.147197655080155	0.620810031946714	nc
ENSG00000076662	ICAM3	blue	-0.619234556614813	0.0458228089234766	down
ENSG00000076685	NT5C2	turquoise	-0.133604334775148	0.632770982882734	nc
ENSG00000076706	MCAM	black	NA	NA	nd
ENSG00000076770	MBNL3	blue	-0.523148131581827	0.0857837471972443	nc
ENSG00000076864	RAP1GAP	grey	NA	NA	nd
ENSG00000076924	XAB2	yellow	-0.202712075215511	0.501549609131561	nc
ENSG00000076928	ARHGEF1	blue	-0.989068638375535	0.00748378616690851	down
ENSG00000076944	STXBP2	turquoise	-0.442726096868599	0.17776313959558	nc
ENSG00000076984	MAP2K7	turquoise	0.0522462713835712	0.874703974956654	nc
ENSG00000077009	ITGB1BP3	grey	NA	NA	nd
ENSG00000077044	DGKD	black	-0.728396233425863	0.0235147489401876	down
ENSG00000077097	TOP2B	blue	-1.02250110612131	0.00883245034253192	down
ENSG00000077147	TM9SF3	yellow	0.818423544899905	0.0412172650884735	up
ENSG00000077150	NFKB2	yellow	1.44991268472467	0.00167292209175118	up
ENSG00000077152	UBE2T	brown	-0.945148374150655	0.0142888347711837	down
ENSG00000077157	PPP1R12B	blue	-1.1356680581011	0.00651039544303899	down
ENSG00000077232	DNAJC10	turquoise	0.300297364680495	0.275186165382205	nc
ENSG00000077235	GTF3C1	brown	-0.83601333026871	0.0284393670213056	down
ENSG00000077238	IL4R	yellow	1.48842792661521	0.00334780682271463	up
ENSG00000077254	USP33	blue	-0.947585489213542	0.0111092816849541	down
ENSG00000077264	PAK3	black	NA	NA	nd
ENSG00000077312	SNRPA	turquoise	0.168790594297634	0.603555863142705	nc
ENSG00000077348	EXOSC5	turquoise	1.46180735242765	0.0016972444320719	up
ENSG00000077380	DYNC1I2	brown	-0.070054110796695	0.811050707763924	nc
ENSG00000077420	APBB1IP	black	-0.143052718288082	0.622286193769481	nc
ENSG00000077454	LRCH4	blue	-1.03759284991096	0.00565850350397742	down
ENSG00000077458	FAM76B	blue	-0.586819611911864	0.0767614294415229	nc
ENSG00000077463	SIRT6	turquoise	0.334386484369615	0.310179154144364	nc
ENSG00000077514	POLD3	brown	-0.589336542679044	0.101704261893724	nc
ENSG00000077549	CAPZB	turquoise	-0.362612693104715	0.188029560656582	nc
ENSG00000077585	GPR137B	black	-0.344399074604961	0.407218691571587	nc
ENSG00000077684	PHF17	blue	-0.686321683310727	0.0290562997930753	down
ENSG00000077721	UBE2A	yellow	-0.221636760942945	0.422554683207918	nc
ENSG00000077782	FGFR1	black	-0.38896615748601	0.266638089469482	nc
ENSG00000077809	GTF2I	turquoise	-0.473159092958443	0.102889100335731	nc
ENSG00000077984	CST7	turquoise	0.00967271369241828	0.982173451047375	nc
ENSG00000078043	PIAS2	turquoise	-0.184049851460168	0.51916910204007	nc
ENSG00000078061	ARAF	turquoise	0.604248580477334	0.0614143245705562	nc
ENSG00000078070	MCCC1	brown	-0.569495011896346	0.0552441972649392	nc
ENSG00000078081	LAMP3	yellow	2.56368687192062	0.000395432146870999	up
ENSG00000078124	ACER3	turquoise	NA	NA	nd
ENSG00000078140	UBE2K	turquoise	0.366704216316501	0.217095689639254	nc
ENSG00000078142	PIK3C3	blue	-0.506823237642143	0.101775528244536	nc
ENSG00000078177	N4BP2	black	1.23307818373478	0.00881045491661567	up
ENSG00000078237	C12orf5	turquoise	1.34308227873494	0.00683944489181902	up
ENSG00000078246	TULP3	brown	NA	NA	nd
ENSG00000078269	SYNJ2	yellow	2.75608822861518	0.000158100965087793	up
ENSG00000078304	PPP2R5C	blue	-0.940777436616988	0.0123453545139045	down
ENSG00000078369	GNB1	turquoise	0.399520011900692	0.166732670275827	nc
ENSG00000078401	EDN1	grey	NA	NA	nd
ENSG00000078403	MLLT10	blue	-0.731768397096071	0.0221781900046324	down
ENSG00000078487	ZCWPW1	blue	-0.0656000395080556	0.853134918938055	nc
ENSG00000078579	FGF20	grey	NA	NA	nd
ENSG00000078589	P2RY10	red	-1.61552616178981	0.00211427791147456	down
ENSG00000078596	ITM2A	red	-0.392799824856246	0.189841241581082	nc
ENSG00000078618	NRD1	brown	-0.475262699950449	0.113250793807343	nc
ENSG00000078668	VDAC3	turquoise	0.362156730024623	0.249942657151129	nc
ENSG00000078674	PCM1	blue	-0.833117156738985	0.0191469594557472	down
ENSG00000078687	TNRC6C	blue	-0.973936145260746	0.0122259378613321	down
ENSG00000078699	CBFA2T2	blue	-0.928669729438043	0.018809347771889	down
ENSG00000078747	ITCH	green	0.0657822097976446	0.82971443492105	nc
ENSG00000078804	TP53INP2	yellow	NA	NA	nd
ENSG00000078808	SDF4	yellow	0.690906109656542	0.0319389202131034	up
ENSG00000078900	TP73	grey	NA	NA	nd
ENSG00000078902	TOLLIP	yellow	0.18739493421336	0.554904470296945	nc
ENSG00000078967	UBE2D4	turquoise	-0.305006041634026	0.488658935215845	nc
ENSG00000079134	THOC1	yellow	1.11851963575329	0.0114267779312417	up
ENSG00000079150	FKBP7	turquoise	0.653525772019249	0.163518134867778	nc
ENSG00000079156	OSBPL6	turquoise	NA	NA	nd
ENSG00000079246	XRCC5	turquoise	0.842987909029606	0.0195448358762618	up
ENSG00000079257	LXN	blue	0.221600057596282	0.490025503890519	nc
ENSG00000079263	SP140	yellow	0.567228654332837	0.0630231848742248	nc
ENSG00000079277	MKNK1	brown	-0.646306912085884	0.0541504141875849	nc
ENSG00000079313	REXO1	yellow	NA	NA	nd
ENSG00000079332	SAR1A	yellow	0.91557784358197	0.0158501763109499	up
ENSG00000079335	CDC14A	red	-0.18639275543733	0.517920680196531	nc
ENSG00000079337	RAPGEF3	grey	NA	NA	nd
ENSG00000079385	CEACAM1	turquoise	NA	NA	nd
ENSG00000079387	SENP1	turquoise	0.410698684255167	0.155343292521493	nc
ENSG00000079393	DUSP13	grey	NA	NA	nd
ENSG00000079432	CIC	turquoise	NA	NA	nd
ENSG00000079435	LIPE	brown	-0.519795797404653	0.216854628843697	nc
ENSG00000079459	FDFT1	turquoise	-0.17120554943644	0.537857545674731	nc
ENSG00000079462	PAFAH1B3	turquoise	-0.41214736507171	0.149329055313555	nc
ENSG00000079616	KIF22	blue	-1.24269479426152	0.00285913179560982	down
ENSG00000079616	KIF22	blue	-1.24269479426152	0.00285913179560982	down
ENSG00000079691	LRRC16A	blue	-0.958202311940305	0.0206235909677048	down
ENSG00000079739	PGM1	turquoise	-0.403069630919876	0.165098533596685	nc
ENSG00000079785	DDX1	turquoise	0.659695119045971	0.0465815620467662	up
ENSG00000079819	EPB41L2	green	0.997413633156381	0.0105131044554483	up
ENSG00000079950	STX7	blue	-0.991210090080622	0.0108223165164459	down
ENSG00000079974	RABL2B	brown	-0.128991263546969	0.710967830224141	nc
ENSG00000079999	KEAP1	turquoise	0.0942666759468185	0.735952460104187	nc
ENSG00000080189	SLC35C2	blue	-0.84501575103784	0.0128190999435686	down
ENSG00000080200	CRYBG3	grey	0.330804365020306	0.31324575769319	nc
ENSG00000080298	RFX3	brown	-0.970656073801232	0.0194876000464595	down
ENSG00000080345	RIF1	green	0.593804764411243	0.0792655182307614	nc
ENSG00000080371	RAB21	yellow	1.67497860357316	0.00267736832168677	up
ENSG00000080493	SLC4A4	grey	NA	NA	nd
ENSG00000080503	SMARCA2	blue	-0.986647838615959	0.00803273574945444	down
ENSG00000080546	SESN1	blue	-2.21251941615868	0.00036184820048908	down
ENSG00000080561	MID2	blue	-0.619701268934458	0.0498211643555504	down
ENSG00000080573	COL5A3	grey	NA	NA	nd
ENSG00000080603	SRCAP	yellow	-0.017208027414839	0.956646157234914	nc
ENSG00000080608	KIAA0020	yellow	2.88584906424465	0.000204005969206889	up
ENSG00000080802	CNOT4	green	-0.0166939111418225	0.956625471839078	nc
ENSG00000080815	PSEN1	black	-0.398215493787556	0.154016932440979	nc
ENSG00000080819	CPOX	brown	-1.01755864042391	0.00617910696567281	down
ENSG00000080822	CLDND1	yellow	0.623831431362534	0.0618746144766368	nc
ENSG00000080824	HSP90AA1	turquoise	1.64401370907574	0.00176678734829551	up
ENSG00000080839	RBL1	brown	-0.961691198714825	0.00777019045925052	down
ENSG00000080845	DLGAP4	grey	NA	NA	nd
ENSG00000080854	IGSF9B	blue	-0.571540897643327	0.166576681352231	nc
ENSG00000080854	IGSF9B	blue	-0.571540897643327	0.166576681352231	nc
ENSG00000080986	NDC80	brown	-0.82554185223446	0.0476217270565185	down
ENSG00000081014	AP4E1	brown	-0.0735673915504196	0.799421374385196	nc
ENSG00000081019	RSBN1	red	-0.275754160583098	0.309736188968008	nc
ENSG00000081026	MAGI3	red	NA	NA	nd
ENSG00000081041	CXCL2	grey	NA	NA	nd
ENSG00000081059	TCF7	blue	-2.25794367472362	0.000287253857722251	down
ENSG00000081087	OSTM1	blue	-0.616290057374291	0.0582858780939358	nc
ENSG00000081148	IMPG2	blue	NA	NA	nd
ENSG00000081154	PCNP	turquoise	0.0548904593974091	0.872602405244416	nc
ENSG00000081177	EXD2	brown	-0.957518610307145	0.0114270891467839	down
ENSG00000081181	ARG2	brown	0.0653666225798216	0.844746650064133	nc
ENSG00000081189	MEF2C	red	-0.973814675089385	0.0269606459537676	down
ENSG00000081237	PTPRC	red	0.447416344805745	0.177492609305387	nc
ENSG00000081307	UBA5	turquoise	0.0823351875014791	0.776318175750734	nc
ENSG00000081320	STK17B	green	1.70921809578461	0.00124498245985838	up
ENSG00000081377	CDC14B	blue	-1.0512300183141	0.0257175686530918	down
ENSG00000081386	ZNF510	blue	-1.66637032092812	0.000977482314954214	down
ENSG00000081665	ZNF506	blue	-0.314976257414395	0.263193816050839	nc
ENSG00000081692	JMJD4	turquoise	0.879768474311104	0.0107927113123041	up
ENSG00000081721	DUSP12	turquoise	-0.169813939241259	0.546303249428473	nc
ENSG00000081760	AACS	turquoise	-0.426764577778179	0.143659999471588	nc
ENSG00000081791	KIAA0141	blue	-0.457076460215799	0.133511304207518	nc
ENSG00000081870	HSPB11	brown	-0.394845393602919	0.212264458832291	nc
ENSG00000081913	PHLPP1	grey	0.118657895320326	0.740301721883886	nc
ENSG00000081985	IL12RB2	turquoise	1.75065472265853	0.00170826546452403	up
ENSG00000082014	SMARCD3	grey	-1.0589764321741	0.0126344379680526	down
ENSG00000082068	WDR70	brown	-0.210504718837699	0.427531017688589	nc
ENSG00000082074	FYB	blue	-1.11220275523935	0.00589699109036587	down
ENSG00000082146	STRADB	brown	-0.627235774262999	0.0478449551242986	down
ENSG00000082153	BZW1	yellow	2.06604003209034	0.000721928722033405	up
ENSG00000082196	C1QTNF3	blue	NA	NA	nd
ENSG00000082212	ME2	turquoise	0.207247808594241	0.506633012703433	nc
ENSG00000082213	C5orf22	turquoise	-0.305667452753867	0.291446192191539	nc
ENSG00000082258	CCNT2	green	0.14111936340077	0.635909791390635	nc
ENSG00000082269	FAM135A	blue	-0.684347698171916	0.0410874642855944	down
ENSG00000082397	EPB41L3	green	0.0670178683910692	0.919006210333469	nc
ENSG00000082438	COBLL1	yellow	NA	NA	nd
ENSG00000082458	DLG3	brown	-0.91456742712733	0.0231646860855146	down
ENSG00000082512	TRAF5	blue	-0.905885337372435	0.00994805688033699	down
ENSG00000082515	MRPL22	turquoise	0.401666428333023	0.156329806841076	nc
ENSG00000082516	GEMIN5	turquoise	1.63189233581072	0.0009809505449232	up
ENSG00000082641	NFE2L1	turquoise	-0.192059761966344	0.466862410863077	nc
ENSG00000082701	GSK3B	blue	-0.271165458510038	0.335249874232782	nc
ENSG00000082805	ERC1	blue	-0.582745284457954	0.0676411647677269	nc
ENSG00000082898	XPO1	turquoise	-0.174126117767764	0.562459120352308	nc
ENSG00000082929	C4orf6	grey	NA	NA	nd
ENSG00000082996	RNF13	turquoise	-0.580306878661121	0.0829037065881208	nc
ENSG00000083093	PALB2	turquoise	0.551929117899242	0.0949138360639357	nc
ENSG00000083097	DOPEY1	red	-0.9873324011071	0.00706002298073265	down
ENSG00000083099	LYRM2	turquoise	0.465976747708452	0.122396549321501	nc
ENSG00000083123	BCKDHB	brown	-0.758713465413003	0.0312136108968518	down
ENSG00000083168	KAT6A	green	-0.161941570778859	0.589129334719277	nc
ENSG00000083223	ZCCHC6	yellow	-0.113459074406915	0.669110624480111	nc
ENSG00000083290	ULK2	brown	-0.834793550950348	0.0265045930558985	down
ENSG00000083312	TNPO1	turquoise	0.273195638243042	0.379204347994157	nc
ENSG00000083444	PLOD1	turquoise	NA	NA	nd
ENSG00000083454	P2RX5	turquoise	-0.578487292001891	0.151545221099074	nc
ENSG00000083520	DIS3	turquoise	1.16166932085504	0.00791632982093708	up
ENSG00000083535	PIBF1	turquoise	0.14484994243671	0.63810895212721	nc
ENSG00000083544	TDRD3	brown	-0.431097871126021	0.150631268558939	nc
ENSG00000083635	NUFIP1	turquoise	1.50718433061036	0.00379875705494757	up
ENSG00000083642	PDS5B	brown	-0.628501361605742	0.0491127331112685	down
ENSG00000083720	OXCT1	turquoise	0.276986904438442	0.296949978094595	nc
ENSG00000083750	RRAGB	blue	-0.406051822671127	0.153658332930426	nc
ENSG00000083799	CYLD	green	1.20151649800427	0.00697997547917639	up
ENSG00000083807	SLC27A5	turquoise	0.707111568972056	0.0393914189298281	up
ENSG00000083812	ZNF324	yellow	0.44184162404084	0.145065426513337	nc
ENSG00000083814	ZNF671	blue	-1.19255339152281	0.00527482456156486	down
ENSG00000083817	ZNF416	green	0.322980544546955	0.266723531641664	nc
ENSG00000083828	ZNF586	red	0.250153029644179	0.34235469007532	nc
ENSG00000083838	ZNF446	grey	0.0492226744941375	0.895160856373204	nc
ENSG00000083842	ZNF8	blue	NA	NA	nd
ENSG00000083844	ZNF264	blue	-0.124120220351492	0.645533650507612	nc
ENSG00000083845	RPS5	turquoise	0.00720955186524122	0.979447034520487	nc
ENSG00000083896	YTHDC1	blue	-0.204156989831662	0.520043892313376	nc
ENSG00000083937	CHMP2B	turquoise	0.479392419444589	0.122808848313951	nc
ENSG00000084070	SMAP2	yellow	0.372322651030133	0.171469057773553	nc
ENSG00000084072	PPIE	brown	-0.538040364427167	0.0667796572972664	nc
ENSG00000084073	ZMPSTE24	turquoise	1.37546690840516	0.00345209438937296	up
ENSG00000084090	STARD7	turquoise	0.843519701597989	0.0198877640320117	up
ENSG00000084092	NOA1	turquoise	-0.330499921062275	0.235729129698319	nc
ENSG00000084093	REST	brown	-0.916854076815936	0.010372633771951	down
ENSG00000084110	HAL	grey	NA	NA	nd
ENSG00000084112	SSH1	brown	-0.547318852340384	0.14920963870468	nc
ENSG00000084207	GSTP1	turquoise	0.226954662851847	0.427991213686182	nc
ENSG00000084234	APLP2	yellow	0.602378186993035	0.0517568933224233	nc
ENSG00000084444	KIAA1467	turquoise	-0.269155354476764	0.457044220104499	nc
ENSG00000084463	WBP11	turquoise	0.202097155762687	0.520035985084305	nc
ENSG00000084623	EIF3I	turquoise	1.11952296748395	0.0065019730425717	up
ENSG00000084636	COL16A1	grey	NA	NA	nd
ENSG00000084652	TXLNA	turquoise	1.54399528592438	0.00164399658082359	up
ENSG00000084676	NCOA1	turquoise	-0.209786504644411	0.420771257092727	nc
ENSG00000084693	AGBL5	brown	-0.340457741287837	0.246703708747413	nc
ENSG00000084731	KIF3C	blue	NA	NA	nd
ENSG00000084733	RAB10	turquoise	0.808665631160151	0.0325214266871319	up
ENSG00000084754	HADHA	turquoise	-0.508944797248547	0.102543385083311	nc
ENSG00000084764	MAPRE3	brown	NA	NA	nd
ENSG00000084774	CAD	turquoise	0.374393102529008	0.226735532096418	nc
ENSG00000085063	CD59	green	0.524686419983094	0.0963401348551664	nc
ENSG00000085117	CD82	yellow	1.61201492228093	0.00197076215845431	up
ENSG00000085185	BCORL1	yellow	NA	NA	nd
ENSG00000085224	ATRX	blue	-0.0621339105590495	0.819446185837825	nc
ENSG00000085224	ATRX	blue	-0.0621339105590495	0.819446185837825	nc
ENSG00000085231	TAF9	turquoise	2.23387627952098	0.00038955009598592	up
ENSG00000085231	TAF9	yellow	2.23387627952098	0.00038955009598592	up
ENSG00000085265	FCN1	grey	NA	NA	nd
ENSG00000085274	MYNN	turquoise	0.132635702555866	0.666948265141329	nc
ENSG00000085377	PREP	turquoise	-0.0783884626837136	0.809600354780092	nc
ENSG00000085382	HACE1	blue	-0.658077410612203	0.043588678818328	down
ENSG00000085415	SEH1L	turquoise	2.55989448679967	0.00032825590174227	up
ENSG00000085433	WDR47	black	0.193070791743797	0.47451439926506	nc
ENSG00000085449	WDFY1	turquoise	-0.662636162410816	0.0313982763065147	down
ENSG00000085465	OVGP1	blue	NA	NA	nd
ENSG00000085491	SLC25A24	blue	-0.818818069860767	0.0185918939735026	down
ENSG00000085511	MAP3K4	blue	-1.17540983986948	0.00597934858754334	down
ENSG00000085514	PILRA	blue	NA	NA	nd
ENSG00000085552	IGSF9	grey	NA	NA	nd
ENSG00000085563	ABCB1	green	-0.286350482245786	0.277768781562689	nc
ENSG00000085644	ZNF213	brown	NA	NA	nd
ENSG00000085662	AKR1B1	brown	-0.441332118352685	0.112323838063906	nc
ENSG00000085719	CPNE3	brown	-0.918904712732989	0.0109537987094329	down
ENSG00000085721	RRN3	turquoise	0.416547185693214	0.145543556357705	nc
ENSG00000085733	CTTN	turquoise	1.82795180674505	0.00190302800555991	up
ENSG00000085760	MTIF2	brown	-0.253270616930479	0.33559018666551	nc
ENSG00000085788	DDHD2	turquoise	-0.305531717440283	0.281806982915001	nc
ENSG00000085832	EPS15	turquoise	-0.27453605139146	0.334529390072052	nc
ENSG00000085840	ORC1	turquoise	NA	NA	nd
ENSG00000085871	MGST2	brown	NA	NA	nd
ENSG00000085872	CHERP	yellow	0.431047116593293	0.210941980519881	nc
ENSG00000085978	ATG16L1	red	-0.268742385115845	0.340386021178969	nc
ENSG00000085982	USP40	brown	-0.59221653892473	0.505910159825134	nc
ENSG00000085998	POMGNT1	turquoise	-0.224822522556711	0.43725659552997	nc
ENSG00000085999	RAD54L	turquoise	NA	NA	nd
ENSG00000086015	MAST2	turquoise	-0.149220298206653	0.67746126489975	nc
ENSG00000086061	DNAJA1	yellow	1.97951508472253	0.000797761344882089	up
ENSG00000086062	B4GALT1	blue	NA	NA	nd
ENSG00000086065	CHMP5	turquoise	0.367839724164966	0.258779423605248	nc
ENSG00000086102	NFX1	turquoise	-0.0677017316339986	0.820423683379242	nc
ENSG00000086189	DIMT1	yellow	1.12915676400545	0.0082752884901002	up
ENSG00000086200	IPO11	turquoise	1.18195957198068	0.00614545309065602	up
ENSG00000086232	EIF2AK1	brown	-0.171545642237038	0.512013178589483	nc
ENSG00000086288	TXNDC3	grey	NA	NA	nd
ENSG00000086300	SNX10	turquoise	2.0706537976394	0.000821637536455384	up
ENSG00000086475	SEPHS1	turquoise	-0.178980372449547	0.513168632908924	nc
ENSG00000086504	MRPL28	turquoise	0.925063774197094	0.00927182799717795	up
ENSG00000086506	HBQ1	grey	NA	NA	nd
ENSG00000086544	ITPKC	yellow	0.837727458031894	0.0316148221444679	up
ENSG00000086589	RBM22	turquoise	0.440073989714074	0.112840325980508	nc
ENSG00000086598	TMED2	turquoise	0.539125718831679	0.121107626132354	nc
ENSG00000086619	ERO1LB	black	-0.120509533950437	0.655785537456926	nc
ENSG00000086666	ZFAND6	blue	-0.236441610352751	0.451447297497322	nc
ENSG00000086712	TXLNG	yellow	1.68734183115561	0.00116848000375135	up
ENSG00000086730	LAT2	turquoise	0.218716040826361	0.541255973618448	nc
ENSG00000086758	HUWE1	yellow	1.81290597868412	0.0013157020212062	up
ENSG00000086827	ZW10	turquoise	-0.276722847403171	0.316078901587928	nc
ENSG00000086848	ALG9	brown	-0.287029389050282	0.411265264393465	nc
ENSG00000087008	ACOX3	turquoise	-0.0701790747459628	0.819446185837825	nc
ENSG00000087053	MTMR2	turquoise	0.701762020679522	0.0372012598291388	up
ENSG00000087074	PPP1R15A	yellow	1.71933317068228	0.00148669733130588	up
ENSG00000087077	TRIP6	turquoise	1.01604316539239	0.0137809843984627	up
ENSG00000087086	FTL	brown	-0.839145128577308	0.0189811483441049	down
ENSG00000087087	SRRT	turquoise	0.744114082595841	0.0254419315612318	up
ENSG00000087088	BAX	turquoise	-0.242204173037036	0.371058284563943	nc
ENSG00000087095	NLK	brown	-0.261043526001386	0.369101809798532	nc
ENSG00000087111	PIGS	brown	-1.20115290511189	0.00460249267922467	down
ENSG00000087152	ATXN7L3	turquoise	-0.223724703053705	0.398603041089288	nc
ENSG00000087157	PGS1	turquoise	-0.00623548748129718	0.984804866806023	nc
ENSG00000087191	PSMC5	turquoise	0.504409499161368	0.0760555330232125	nc
ENSG00000087206	UIMC1	yellow	0.107649951275865	0.703650749866799	nc
ENSG00000087250	MT3	grey	NA	NA	nd
ENSG00000087253	LPCAT2	red	NA	NA	nd
ENSG00000087258	GNAO1	blue	NA	NA	nd
ENSG00000087263	OGFOD1	turquoise	0.927191318920932	0.0143237592500938	up
ENSG00000087266	SH3BP2	turquoise	1.51593415944142	0.00581549152268638	up
ENSG00000087269	NOP14	yellow	1.5357508772358	0.00129394923205184	up
ENSG00000087274	ADD1	brown	-0.689783293091493	0.0289660086642383	down
ENSG00000087299	L2HGDH	turquoise	-0.254085552916724	0.527051978804077	nc
ENSG00000087301	TXNDC16	blue	-0.210278025848157	0.466499721296201	nc
ENSG00000087302	C14orf166	turquoise	0.0489066382123302	0.877635756692741	nc
ENSG00000087338	GMCL1	blue	-1.54581215036584	0.00114619204041293	down
ENSG00000087365	SF3B2	turquoise	0.344631433562764	0.197084882582563	nc
ENSG00000087448	KLHDC5	red	-0.0835325883616461	0.786843612814371	nc
ENSG00000087460	GNAS	black	-0.350545741413759	0.221634657325363	nc
ENSG00000087470	DNM1L	turquoise	0.467172256014534	0.15405173819594	nc
ENSG00000087502	ERGIC2	turquoise	0.602722617798131	0.116651141506067	nc
ENSG00000087586	AURKA	turquoise	-0.799358270757797	0.0394827289047977	down
ENSG00000087589	CASS4	blue	-0.971170223765504	0.0267839094125444	down
ENSG00000087842	PIR	turquoise	NA	NA	nd
ENSG00000087884	C11orf67	blue	-0.747263245516681	0.0449402160980486	down
ENSG00000087903	RFX2	blue	NA	NA	nd
ENSG00000087995	METTL2A	turquoise	1.48815927946056	0.00192054604435014	up
ENSG00000088035	ALG6	brown	-0.826810243860002	0.0143415062567629	down
ENSG00000088038	CNOT3	turquoise	NA	NA	nd
ENSG00000088053	GP6	grey	NA	NA	nd
ENSG00000088179	PTPN4	blue	-1.0178100262386	0.00735460440232116	down
ENSG00000088205	DDX18	yellow	1.24760957521961	0.00486419888641579	up
ENSG00000088247	KHSRP	turquoise	1.07088210012986	0.00704877675975726	up
ENSG00000088256	GNA11	brown	0.413539397301288	0.212708045612412	nc
ENSG00000088280	ASAP3	grey	0.0243715174233347	0.946090967603543	nc
ENSG00000088298	EDEM2	brown	-0.930468231653999	0.00927182799717795	down
ENSG00000088325	TPX2	turquoise	NA	NA	nd
ENSG00000088356	PDRG1	turquoise	0.469379659376261	0.0958798465244026	nc
ENSG00000088387	DOCK9	blue	-0.777200062879508	0.0231311897330261	down
ENSG00000088448	ANKRD10	blue	-0.903735138870309	0.014989307337158	down
ENSG00000088451	TGDS	turquoise	0.119081918770556	0.667318840717666	nc
ENSG00000088538	DOCK3	turquoise	NA	NA	nd
ENSG00000088543	C3orf18	turquoise	-0.26806648408597	0.49190301511202	nc
ENSG00000088682	COQ9	brown	-0.758633289484944	0.0200168795497129	down
ENSG00000088766	CRLS1	turquoise	1.39982116802462	0.00299510142774029	up
ENSG00000088808	PPP1R13B	black	-0.341605240161595	0.305814274560144	nc
ENSG00000088812	ATRN	brown	-0.50208405333464	0.115989761052749	nc
ENSG00000088826	SMOX	yellow	NA	NA	nd
ENSG00000088832	FKBP1A	turquoise	-0.00948498321020083	0.974712014987433	nc
ENSG00000088833	NSFL1C	turquoise	0.367229128297501	0.180777716524166	nc
ENSG00000088836	SLC4A11	brown	NA	NA	nd
ENSG00000088854	C20orf194	blue	NA	NA	nd
ENSG00000088876	ZNF343	turquoise	0.0578537056618712	0.846934087652932	nc
ENSG00000088881	EBF4	blue	NA	NA	nd
ENSG00000088882	CPXM1	grey	NA	NA	nd
ENSG00000088888	MAVS	brown	NA	NA	nd
ENSG00000088899	RP5-1187M17.10	black	NA	NA	nd
ENSG00000088930	XRN2	yellow	1.08081632266482	0.0098132290061578	up
ENSG00000088986	DYNLL1	turquoise	-0.216454039319274	0.436520797198824	nc
ENSG00000088992	TESC	turquoise	0.97178488440664	0.0385215942232407	up
ENSG00000089006	SNX5	turquoise	0.802579319574196	0.0226548501047521	up
ENSG00000089009	RPL6	yellow	-0.0696931737465927	0.791608451818573	nc
ENSG00000089012	SIRPG	blue	NA	NA	nd
ENSG00000089022	MAPKAPK5	turquoise	1.06512986191136	0.00554066644051078	up
ENSG00000089041	P2RX7	turquoise	-0.174417760995443	0.626016058923907	nc
ENSG00000089048	ESF1	yellow	2.05893700216976	0.00065833549253549	up
ENSG00000089050	RBBP9	blue	-0.741968450233306	0.0283058112923087	down
ENSG00000089053	ANAPC5	turquoise	0.0529430553101148	0.852628296201877	nc
ENSG00000089057	SLC23A2	turquoise	0.551315064690909	0.0944865069072525	nc
ENSG00000089060	SLC24A6	blue	-1.27631150456118	0.00389058509834946	down
ENSG00000089063	TMEM230	brown	-0.349183438424765	0.203828532392344	nc
ENSG00000089091	DZANK1	blue	NA	NA	nd
ENSG00000089094	KDM2B	black	-0.842733787521158	0.021118763084557	down
ENSG00000089123	TASP1	turquoise	-0.0292530579640443	0.918881669892908	nc
ENSG00000089127	OAS1	yellow	0.218684781479136	0.500707872290374	nc
ENSG00000089154	GCN1L1	yellow	0.485360050428735	0.0946984920425528	nc
ENSG00000089157	RPLP0	turquoise	-0.0139366864513219	0.957695044027686	nc
ENSG00000089159	PXN	blue	-0.76965541191669	0.0534870382192529	nc
ENSG00000089159	PXN	blue	-0.76965541191669	0.0534870382192529	nc
ENSG00000089163	SIRT4	blue	-1.56956626430028	0.00471507821235745	down
ENSG00000089177	KIF16B	blue	-0.902419133380623	0.0218817827749349	down
ENSG00000089195	TRMT6	turquoise	1.65253609203337	0.00119402460609342	up
ENSG00000089220	PEBP1	turquoise	-0.497778984513659	0.108600911458555	nc
ENSG00000089234	BRAP	turquoise	-0.162387332642316	0.535517529274093	nc
ENSG00000089248	ERP29	blue	-0.963143889451869	0.00813414397393362	down
ENSG00000089280	FUS	yellow	0.738346733929858	0.0271848190231524	up
ENSG00000089289	IGBP1	blue	-0.85738451695613	0.0163049738719458	down
ENSG00000089327	FXYD5	blue	-0.773084536371594	0.0209272183922182	down
ENSG00000089335	ZNF302	brown	-0.651635522553431	0.107845045215764	nc
ENSG00000089351	GRAMD1A	brown	-1.15720047098574	0.00378064908461671	down
ENSG00000089486	C16orf5	grey	NA	NA	nd
ENSG00000089558	KCNH4	yellow	NA	NA	nd
ENSG00000089597	GANAB	brown	-0.773917128552815	0.0186076674717411	down
ENSG00000089639	GMIP	black	-0.614703620673779	0.0506053940223277	nc
ENSG00000089682	RBM41	blue	-0.810842559495346	0.0183017006041163	down
ENSG00000089692	LAG3	turquoise	NA	NA	nd
ENSG00000089693	MLF2	turquoise	0.432879280203203	0.127252469404964	nc
ENSG00000089737	DDX24	yellow	0.682312181934551	0.0409621021402028	up
ENSG00000089775	ZBTB25	blue	-0.907844042467697	0.00988089329562315	down
ENSG00000089818	NECAP1	turquoise	0.71638611102781	0.0301772996787959	up
ENSG00000089820	ARHGAP4	blue	-0.985509903508895	0.00748378616690851	down
ENSG00000089847	ANKRD24	grey	NA	NA	nd
ENSG00000089876	DHX32	turquoise	-0.0989759344008598	0.729661959082711	nc
ENSG00000089902	RCOR1	yellow	-0.238006622798876	0.459495451184653	nc
ENSG00000089916	C14orf118	yellow	0.575531794400985	0.0559294599813241	nc
ENSG00000090006	LTBP4	yellow	1.32728912151202	0.0131639652398452	up
ENSG00000090013	BLVRB	brown	-0.281748970144171	0.360645028752115	nc
ENSG00000090020	SLC9A1	blue	NA	NA	nd
ENSG00000090054	SPTLC1	turquoise	0.158569366271706	0.580895221292038	nc
ENSG00000090060	PAPOLA	turquoise	0.459003817232262	0.198117845506093	nc
ENSG00000090061	CCNK	yellow	0.162975696922106	0.543180295226652	nc
ENSG00000090097	PCBP4	blue	-0.956110491217143	0.0211178672984938	down
ENSG00000090104	RGS1	yellow	3.04824596181594	0.000259117081020326	up
ENSG00000090238	YPEL3	blue	-1.59380823877738	0.00224263110002701	down
ENSG00000090263	MRPS33	turquoise	-0.226641814229199	0.42246628972284	nc
ENSG00000090266	NDUFB2	turquoise	0.489393091685393	0.118289906724172	nc
ENSG00000090273	NUDC	turquoise	0.906106672835729	0.0110747738124057	up
ENSG00000090316	MAEA	turquoise	-0.701798777642416	0.025259935446308	down
ENSG00000090339	ICAM1	yellow	1.9913071209991	0.00119021939632062	up
ENSG00000090372	STRN4	turquoise	0.54455440376946	0.0699085783855563	nc
ENSG00000090376	IRAK3	grey	NA	NA	nd
ENSG00000090382	LYZ	blue	-0.477924737660568	0.108410638732637	nc
ENSG00000090432	MUL1	turquoise	0.00921547728082435	0.975460775065247	nc
ENSG00000090447	TFAP4	turquoise	0.210921172265768	0.541223069410111	nc
ENSG00000090470	PDCD7	blue	0.113029963313714	0.680168546053125	nc
ENSG00000090487	SPG21	turquoise	0.0748566943274494	0.791925556688527	nc
ENSG00000090520	DNAJB11	yellow	1.89016993119323	0.000740902066870215	up
ENSG00000090539	CHRD	grey	NA	NA	nd
ENSG00000090554	FLT3LG	black	-1.47120189241335	0.00207786030493037	down
ENSG00000090565	RAB11FIP3	blue	-0.0791753038678083	0.819446185837825	nc
ENSG00000090581	GNPTG	grey	-0.320206888889069	0.231624817275957	nc
ENSG00000090612	ZNF268	turquoise	0.404449485404036	0.139338368369429	nc
ENSG00000090615	GOLGA3	turquoise	0.470067376516041	0.110573996655766	nc
ENSG00000090621	PABPC4	turquoise	0.534662897697469	0.102954506258469	nc
ENSG00000090661	CERS4	brown	-0.628372051678635	0.0717445990452348	nc
ENSG00000090674	MCOLN1	turquoise	-0.667139845815708	0.0857384023408551	nc
ENSG00000090686	USP48	brown	-0.0714528090953741	0.806310853858538	nc
ENSG00000090776	EFNB1	turquoise	NA	NA	nd
ENSG00000090857	PDPR	turquoise	-0.0939698749671313	0.765728255749171	nc
ENSG00000090861	AARS	turquoise	1.16449944730336	0.00512236302415744	up
ENSG00000090863	GLG1	blue	-1.09501701575227	0.00544346929158611	down
ENSG00000090905	TNRC6A	blue	-0.561706386603522	0.0554484016244506	nc
ENSG00000090920	FCGBP	blue	NA	NA	nd
ENSG00000090924	PLEKHG2	black	-0.677214415022426	0.0610094529342871	nc
ENSG00000090971	NAT14	brown	NA	NA	nd
ENSG00000090975	PITPNM2	blue	-0.31045702565667	0.369583000964253	nc
ENSG00000090989	EXOC1	brown	-0.675632119296611	0.0316148221444679	down
ENSG00000091009	RBM27	turquoise	0.477904888067774	0.132452882856959	nc
ENSG00000091039	OSBPL8	black	-1.05275913846481	0.00797387581607915	down
ENSG00000091073	DTX2	grey	-0.774702181743731	0.0328084687123906	down
ENSG00000091127	PUS7	turquoise	1.88746641405961	0.00147520312081623	up
ENSG00000091129	NRCAM	blue	NA	NA	nd
ENSG00000091137	SLC26A4	turquoise	NA	NA	nd
ENSG00000091140	DLD	brown	0.106426132934222	0.733299062104254	nc
ENSG00000091157	WDR7	brown	-0.23816843206332	0.390035370536052	nc
ENSG00000091164	TXNL1	turquoise	1.15324191728349	0.00742735679390126	up
ENSG00000091181	IL5RA	red	1.42474198533692	0.0168543805283035	up
ENSG00000091317	CMTM6	yellow	0.879482672870074	0.0214368260865153	up
ENSG00000091409	ITGA6	red	0.0536760284900015	0.852618611371915	nc
ENSG00000091436	AC013461.1	turquoise	NA	NA	nd
ENSG00000091483	FH	turquoise	0.421078465954596	0.143453200313135	nc
ENSG00000091490	SEL1L3	turquoise	-0.112206077284118	0.674608542467247	nc
ENSG00000091527	CDV3	yellow	0.973433255385455	0.0130604227982251	up
ENSG00000091542	ALKBH5	turquoise	-0.353887158699402	0.210179445366223	nc
ENSG00000091592	NLRP1	blue	-1.46169867209247	0.00274486195722782	down
ENSG00000091640	SPAG7	turquoise	-0.359290541959336	0.185569579173533	nc
ENSG00000091651	ORC6	turquoise	0.174536143722497	0.587188735679508	nc
ENSG00000091732	ZC3HC1	turquoise	0.0850782516085664	0.762057151625782	nc
ENSG00000091831	ESR1	grey	-0.13562355043642	0.75690976044968	nc
ENSG00000091879	ANGPT2	grey	NA	NA	nd
ENSG00000091947	TMEM101	brown	-1.19431050597021	0.00875495580763054	down
ENSG00000091972	CD200	yellow	5.51051937395493	2.1508035724361e-05	up
ENSG00000092010	PSME1	turquoise	-0.218776465447693	0.461329775953249	nc
ENSG00000092020	PPP2R3C	turquoise	-0.0273871423895923	0.936986087805427	nc
ENSG00000092036	HAUS4	brown	-1.21910755985856	0.00379447939907743	down
ENSG00000092051	JPH4	grey	NA	NA	nd
ENSG00000092068	SLC7A8	blue	NA	NA	nd
ENSG00000092094	OSGEP	turquoise	-0.131630477751789	0.619911617296309	nc
ENSG00000092096	SLC22A17	blue	NA	NA	nd
ENSG00000092098	RNF31	turquoise	-0.31171776741584	0.245273358108364	nc
ENSG00000092108	SCFD1	turquoise	0.452950771832169	0.177492609305387	nc
ENSG00000092140	G2E3	red	0.0232164422597024	0.947334163429481	nc
ENSG00000092148	HECTD1	turquoise	-0.396786169457794	0.175705384048828	nc
ENSG00000092201	SUPT16H	turquoise	0.611664878029486	0.0525813184915284	nc
ENSG00000092203	TOX4	yellow	0.609167399751123	0.0487479537502992	up
ENSG00000092208	GEMIN2	blue	-0.5470051698924	0.0638462263457635	nc
ENSG00000092295	TGM1	blue	NA	NA	nd
ENSG00000092330	TINF2	yellow	0.59794284294245	0.0569736750864226	nc
ENSG00000092439	TRPM7	green	0.422052827373287	0.14427209632768	nc
ENSG00000092470	WDR76	brown	-0.561448721932435	0.0610285967071162	nc
ENSG00000092531	SNAP23	brown	-0.366166534331561	0.195196456024151	nc
ENSG00000092621	PHGDH	turquoise	0.171109962955381	0.597785157002324	nc
ENSG00000092758	COL9A3	grey	NA	NA	nd
ENSG00000092820	EZR	yellow	1.2113654306496	0.00452412228293138	up
ENSG00000092841	MYL6	turquoise	0.427605119507057	0.123020869755359	nc
ENSG00000092847	EIF2C1	brown	-0.902277072536562	0.0230898959273363	down
ENSG00000092853	CLSPN	turquoise	NA	NA	nd
ENSG00000092871	RFFL	red	0.505512086447655	0.124379480382146	nc
ENSG00000092929	UNC13D	brown	-1.90751040230756	0.00177589233164692	down
ENSG00000092931	MFSD11	blue	-0.486534997911476	0.0962080253579573	nc
ENSG00000092964	DPYSL2	blue	-1.39100179076391	0.00267306304210382	down
ENSG00000092978	GPATCH2	turquoise	-0.0793007406127572	0.810236803769448	nc
ENSG00000093000	NUP50	turquoise	0.00905496059683975	0.975858930769619	nc
ENSG00000093009	CDC45	turquoise	NA	NA	nd
ENSG00000093010	COMT	turquoise	-0.821227276875549	0.0176581439520962	down
ENSG00000093072	CECR1	blue	-0.793979007373675	0.0247813325489355	down
ENSG00000093100	XXbac-B461K10.4	turquoise	NA	NA	nd
ENSG00000093144	ECHDC1	turquoise	0.765160059258703	0.030681000514168	up
ENSG00000093167	LRRFIP2	turquoise	0.167779640456326	0.542312389011816	nc
ENSG00000093183	SEC22C	brown	0.00778267888518329	0.979819681622245	nc
ENSG00000093217	XYLB	turquoise	NA	NA	nd
ENSG00000094631	HDAC6	blue	-0.501802903116446	0.0978382234844338	nc
ENSG00000094804	CDC6	turquoise	NA	NA	nd
ENSG00000094841	UPRT	brown	-0.180432614215005	0.53181584882097	nc
ENSG00000094880	CDC23	brown	0.0697356620802668	0.811062166040854	nc
ENSG00000094914	AAAS	brown	-0.703883519866383	0.13106184783778	nc
ENSG00000094916	CBX5	brown	-0.271207689090058	0.40595766282066	nc
ENSG00000094975	C1orf9	red	-0.169951505458225	0.55088347105845	nc
ENSG00000095002	MSH2	brown	-0.7983194874818	0.0174062506561543	down
ENSG00000095015	MAP3K1	blue	-1.35011227390841	0.00230885230202091	down
ENSG00000095059	DHPS	turquoise	0.0348370830809026	0.90051211810926	nc
ENSG00000095066	HOOK2	grey	-0.017355261824764	0.956665612235715	nc
ENSG00000095139	ARCN1	yellow	0.577791405688199	0.0683686780017082	nc
ENSG00000095209	TMEM38B	turquoise	0.565334318388586	0.0536485121471493	nc
ENSG00000095261	PSMD5	yellow	0.221190307963253	0.412774639137245	nc
ENSG00000095303	PTGS1	grey	NA	NA	nd
ENSG00000095319	NUP188	yellow	1.10776301359173	0.00582996888670333	up
ENSG00000095321	CRAT	brown	NA	NA	nd
ENSG00000095370	SH2D3C	blue	-1.51501008300839	0.00427500548930203	down
ENSG00000095380	NANS	yellow	1.60738338540584	0.00116130707262803	up
ENSG00000095383	TBC1D2	blue	NA	NA	nd
ENSG00000095397	DFNB31	blue	NA	NA	nd
ENSG00000095485	CWF19L1	turquoise	0.387684011708721	0.162976724276858	nc
ENSG00000095539	SEMA4G	grey	NA	NA	nd
ENSG00000095564	BTAF1	yellow	0.844199221893119	0.0175054731513836	up
ENSG00000095574	IKZF5	red	-0.215063975943957	0.508899283592328	nc
ENSG00000095585	BLNK	blue	NA	NA	nd
ENSG00000095637	SORBS1	black	NA	NA	nd
ENSG00000095752	IL11	grey	NA	NA	nd
ENSG00000095787	WAC	black	-0.112400716268939	0.710761650552545	nc
ENSG00000095794	CREM	yellow	2.69322497403602	0.000169152228744667	up
ENSG00000095906	NUBP2	turquoise	-0.29177111404021	0.287347349107575	nc
ENSG00000095917	TPSD1	grey	NA	NA	nd
ENSG00000095932	C19orf77	grey	NA	NA	nd
ENSG00000095951	HIVEP1	yellow	1.10759154503555	0.00559840630257717	up
ENSG00000096060	FKBP5	turquoise	0.449204426779028	0.154405797535485	nc
ENSG00000096063	SRPK1	turquoise	0.746466181258553	0.0236413870536146	up
ENSG00000096070	BRPF3	blue	-1.088721594817	0.0135765454393115	down
ENSG00000096080	MRPS18A	turquoise	0.569373111373976	0.0538595078652425	nc
ENSG00000096092	TMEM14A	brown	-0.998690421867867	0.0100012369183451	down
ENSG00000096093	EFHC1	blue	-0.259971468817332	0.490681879233935	nc
ENSG00000096264	NCR2	grey	NA	NA	nd
ENSG00000096384	HSP90AB1	yellow	2.59245887332306	0.000207750819689437	up
ENSG00000096395	MLN	grey	NA	NA	nd
ENSG00000096401	CDC5L	turquoise	0.39599621660342	0.170355602415181	nc
ENSG00000096433	ITPR3	turquoise	NA	NA	nd
ENSG00000096654	ZNF184	blue	-1.23175376217169	0.00359600461094252	down
ENSG00000096717	SIRT1	blue	-0.375607180552737	0.17429532645046	nc
ENSG00000096746	HNRNPH3	turquoise	0.645210818949543	0.0407438312948732	up
ENSG00000096872	IFT74	brown	-0.43152023476564	0.154262933031658	nc
ENSG00000096968	JAK2	turquoise	1.32050653997948	0.00490070200152663	up
ENSG00000096996	IL12RB1	blue	-0.309111005517552	0.312624750245628	nc
ENSG00000097007	ABL1	brown	-0.403550948034058	0.292082731933877	nc
ENSG00000097021	ACOT7	turquoise	NA	NA	nd
ENSG00000097033	SH3GLB1	turquoise	-0.0418089109759268	0.891850470967977	nc
ENSG00000097046	CDC7	brown	-0.558491112478334	0.0743942582937991	nc
ENSG00000097096	SYDE2	grey	-0.309583463112484	0.379844702539048	nc
ENSG00000099139	PCSK5	red	-0.51862914898518	0.169726945541594	nc
ENSG00000099194	SCD	turquoise	NA	NA	nd
ENSG00000099203	TMED1	turquoise	0.0557767203962392	0.846005833210147	nc
ENSG00000099204	ABLIM1	blue	-1.56359111225971	0.00159393881408623	down
ENSG00000099219	ERMP1	blue	-1.24375773181949	0.00614573167370698	down
ENSG00000099246	RAB18	green	0.40219093338396	0.204834879156427	nc
ENSG00000099282	TSPAN15	blue	NA	NA	nd
ENSG00000099284	H2AFY2	blue	NA	NA	nd
ENSG00000099290	FAM21A	blue	-0.642897298066122	0.0519674938496068	nc
ENSG00000099308	MAST3	blue	-1.21229454383413	0.0110506410187024	down
ENSG00000099326	MZF1	blue	-0.692987641372629	0.0537131820829912	nc
ENSG00000099330	OCEL1	blue	NA	NA	nd
ENSG00000099331	MYO9B	brown	-0.677801422058734	0.038017121951292	down
ENSG00000099337	KCNK6	turquoise	0.270123858680516	0.356071030212861	nc
ENSG00000099338	CATSPERG	grey	-0.217970120005346	0.538205948974213	nc
ENSG00000099341	PSMD8	turquoise	1.02149589585768	0.00681162530034189	up
ENSG00000099364	FBXL19	brown	-0.37280288537576	0.246913383871648	nc
ENSG00000099365	STX1B	blue	NA	NA	nd
ENSG00000099377	HSD3B7	grey	NA	NA	nd
ENSG00000099381	SETD1A	turquoise	0.607630656369056	0.11235989051649	nc
ENSG00000099385	BCL7C	brown	-1.05210679498136	0.00595748422771012	down
ENSG00000099617	EFNA2	grey	-0.238351831345198	0.776988081834237	nc
ENSG00000099622	CIRBP	blue	-0.123491498025557	0.684407174595563	nc
ENSG00000099624	ATP5D	turquoise	NA	NA	nd
ENSG00000099625	C19orf26	grey	NA	NA	nd
ENSG00000099749	CYorf15A	grey	NA	NA	nd
ENSG00000099769	IGFALS	grey	NA	NA	nd
ENSG00000099783	HNRNPM	yellow	0.878628290953295	0.0142392319998657	up
ENSG00000099785	MARCH2	blue	-1.17652144897264	0.00513373520501837	down
ENSG00000099795	NDUFB7	turquoise	-0.354035055187622	0.227914337610469	nc
ENSG00000099797	TECR	blue	-1.22096328197982	0.00518152045538033	down
ENSG00000099804	CDC34	turquoise	-0.690984700474448	0.0267354617587667	down
ENSG00000099810	MTAP	turquoise	0.672184146707905	0.036056410291919	up
ENSG00000099814	KIAA0284	turquoise	NA	NA	nd
ENSG00000099817	POLR2E	turquoise	0.229908279390245	0.379049893494376	nc
ENSG00000099821	POLRMT	turquoise	-0.131250982069237	0.715353348084745	nc
ENSG00000099822	HCN2	grey	NA	NA	nd
ENSG00000099840	IZUMO4	grey	NA	NA	nd
ENSG00000099849	RASSF7	blue	-1.78181652820502	0.00116264210866744	down
ENSG00000099860	GADD45B	yellow	2.99261123049186	0.000102488924188332	up
ENSG00000099864	PALM	grey	NA	NA	nd
ENSG00000099866	MADCAM1	grey	NA	NA	nd
ENSG00000099869	IGF2-AS1	grey	NA	NA	nd
ENSG00000099875	MKNK2	blue	-1.29074704088265	0.00267736832168677	down
ENSG00000099899	TRMT2A	turquoise	0.697369874792867	0.0263430914702946	up
ENSG00000099904	ZDHHC8	brown	-0.356924499580906	0.306065456569879	nc
ENSG00000099910	KLHL22	blue	-1.65146944510213	0.00114621896516793	down
ENSG00000099917	MED15	blue	-1.22258191611116	0.00352864318545674	down
ENSG00000099940	SNAP29	brown	-0.671679183260013	0.0510046245420959	nc
ENSG00000099942	CRKL	turquoise	-0.32470637233377	0.239159567464438	nc
ENSG00000099949	LZTR1	turquoise	-0.374866339826946	0.181996361815663	nc
ENSG00000099953	MMP11	grey	NA	NA	nd
ENSG00000099956	SMARCB1	turquoise	-0.0237367569641933	0.937286985240814	nc
ENSG00000099958	DERL3	turquoise	NA	NA	nd
ENSG00000099968	BCL2L13	turquoise	0.173793371288107	0.534870601230144	nc
ENSG00000099977	DDT	turquoise	-0.106551663071374	0.710281322874599	nc
ENSG00000099985	OSM	yellow	3.76930119138751	0.000138060852652456	up
ENSG00000099991	CABIN1	turquoise	-0.940100461784092	0.0123025556831273	down
ENSG00000099992	TBC1D10A	blue	-1.51592317338719	0.0033274137684892	down
ENSG00000099994	SUSD2	grey	NA	NA	nd
ENSG00000099995	SF3A1	turquoise	-0.644161637438561	0.111158950375966	nc
ENSG00000099999	RNF215	grey	NA	NA	nd
ENSG00000100003	SEC14L2	blue	-0.736166603620642	0.0340418791642697	down
ENSG00000100014	SPECC1L	brown	-0.249934115167403	0.346042743815154	nc
ENSG00000100023	PPIL2	brown	-0.697260513318445	0.026793488668789	down
ENSG00000100024	UPB1	blue	NA	NA	nd
ENSG00000100027	YPEL1	blue	NA	NA	nd
ENSG00000100028	SNRPD3	turquoise	0.598123604712739	0.0647252093970571	nc
ENSG00000100029	PES1	yellow	2.37118842658682	0.000290352963933999	up
ENSG00000100030	MAPK1	turquoise	-0.362080616973055	0.19488219149717	nc
ENSG00000100031	GGT1	brown	-0.656031104628781	0.0696805422606908	nc
ENSG00000100033	PRODH	grey	NA	NA	nd
ENSG00000100034	PPM1F	grey	-0.393093712722366	0.231235267013984	nc
ENSG00000100036	SLC35E4	yellow	1.32713064434901	0.00609265299803549	up
ENSG00000100038	TOP3B	brown	-0.233731625365111	0.427991213686182	nc
ENSG00000100053	CRYBB3	grey	NA	NA	nd
ENSG00000100055	CYTH4	blue	-1.93967235535508	0.000451268551170385	down
ENSG00000100056	DGCR14	grey	-0.311180732296916	0.304194731370393	nc
ENSG00000100056	DGCR14	turquoise	-0.311180732296916	0.304194731370393	nc
ENSG00000100060	MFNG	brown	-0.869737643635509	0.0116282080663468	down
ENSG00000100065	CARD10	grey	NA	NA	nd
ENSG00000100068	LRP5L	grey	-0.418919383548503	0.254620240696461	nc
ENSG00000100075	SLC25A1	brown	-0.216800307450816	0.537168856918401	nc
ENSG00000100077	ADRBK2	turquoise	0.0953512439642189	0.789843170805195	nc
ENSG00000100078	PLA2G3	grey	NA	NA	nd
ENSG00000100083	GGA1	turquoise	0.535301885880645	0.0910175735154121	nc
ENSG00000100084	HIRA	turquoise	0.109630296907809	0.719313507175604	nc
ENSG00000100092	SH3BP1	blue	-1.98979935361923	0.000987613581039491	down
ENSG00000100097	LGALS1	yellow	-0.427531267809545	0.1793160263153	nc
ENSG00000100099	HPS4	brown	-0.623115262323292	0.041581382986279	down
ENSG00000100100	PIK3IP1	blue	-2.45658345110544	0.000783641973387505	down
ENSG00000100104	SRRD	turquoise	1.3184016847849	0.00233464948000224	up
ENSG00000100105	PATZ1	blue	-0.618333617300223	0.0531711634885577	nc
ENSG00000100106	TRIOBP	brown	-1.30863786756291	0.00631445655901526	down
ENSG00000100109	TFIP11	yellow	0.215571540452081	0.443690772544112	nc
ENSG00000100116	GCAT	brown	NA	NA	nd
ENSG00000100121	GGTLC2	grey	NA	NA	nd
ENSG00000100124	ANKRD54	turquoise	0.137614015146394	0.665324212022192	nc
ENSG00000100129	EIF3L	turquoise	-0.359065197383096	0.218370021442638	nc
ENSG00000100138	NHP2L1	turquoise	1.12636126888342	0.00838198004381498	up
ENSG00000100139	MICALL1	blue	NA	NA	nd
ENSG00000100142	POLR2F	turquoise	1.15822717738076	0.004796952085295	up
ENSG00000100147	CCDC134	blue	-1.03175583983431	0.0142546249561223	down
ENSG00000100150	DEPDC5	brown	-0.405356887031535	0.160581783590787	nc
ENSG00000100151	PICK1	turquoise	0.703613484374325	0.0327475210686787	up
ENSG00000100162	CENPM	turquoise	1.08072553655696	0.0166757437228683	up
ENSG00000100167	SEPT3	turquoise	NA	NA	nd
ENSG00000100197	CYP2D6	grey	NA	NA	nd
ENSG00000100201	DDX17	blue	0.313667529441467	0.307937973398001	nc
ENSG00000100207	TCF20	grey	-0.211318415653641	0.459811026421328	nc
ENSG00000100209	HSCB	grey	-0.175108020372502	0.545110688982293	nc
ENSG00000100211	CBY1	blue	-0.972848942928641	0.0160651020537845	down
ENSG00000100216	TOMM22	turquoise	1.48541603261455	0.00208802577923054	up
ENSG00000100219	XBP1	yellow	2.18075826480183	0.00038955009598592	up
ENSG00000100220	C22orf28	turquoise	0.241871622720838	0.406607302523786	nc
ENSG00000100221	JOSD1	black	-0.0683632591014489	0.818583873590736	nc
ENSG00000100225	FBXO7	brown	-0.496081913850119	0.090708269475597	nc
ENSG00000100226	GTPBP1	yellow	0.21163275372974	0.417794527802967	nc
ENSG00000100227	POLDIP3	turquoise	-0.137167675766014	0.603347799025678	nc
ENSG00000100228	RAB36	grey	NA	NA	nd
ENSG00000100234	TIMP3	grey	NA	NA	nd
ENSG00000100239	PPP6R2	brown	-0.288106841833308	0.284364904758772	nc
ENSG00000100241	SBF1	blue	-0.837993048155511	0.0211673102525067	down
ENSG00000100242	SUN2	blue	-2.39536608438751	0.000452691125428604	down
ENSG00000100243	CYB5R3	turquoise	NA	NA	nd
ENSG00000100246	DNAL4	grey	-0.61724333149337	0.0954716651063781	nc
ENSG00000100253	MIOX	grey	NA	NA	nd
ENSG00000100258	LMF2	blue	-0.785967684631235	0.0242658666560585	down
ENSG00000100263	RHBDD3	grey	0.816761600792696	0.0214183799554181	up
ENSG00000100266	PACSIN2	blue	-1.20085962570299	0.00598504725101667	down
ENSG00000100271	TTLL1	brown	-1.04636047705346	0.0158135310908745	down
ENSG00000100276	RASL10A	grey	NA	NA	nd
ENSG00000100280	AP1B1	turquoise	-0.144706528442062	0.67325201587112	nc
ENSG00000100281	HMGXB4	turquoise	0.25419825161481	0.398543229081345	nc
ENSG00000100284	TOM1	blue	-0.430427049141792	0.144564158481299	nc
ENSG00000100285	NEFH	turquoise	NA	NA	nd
ENSG00000100290	BIK	grey	1.08740646357195	0.00773975916287658	up
ENSG00000100292	HMOX1	black	-1.11880564418502	0.0160639819301913	down
ENSG00000100294	MCAT	turquoise	1.46712810241818	0.00298341747164313	up
ENSG00000100296	THOC5	turquoise	-0.412282983393434	0.164825556633438	nc
ENSG00000100297	MCM5	brown	-0.82043953483778	0.0166622757529275	down
ENSG00000100298	APOBEC3H	green	NA	NA	nd
ENSG00000100299	ARSA	blue	NA	NA	nd
ENSG00000100300	TSPO	brown	-0.831978421405687	0.0200254174704869	down
ENSG00000100302	RASD2	grey	NA	NA	nd
ENSG00000100304	TTLL12	turquoise	1.30138915455872	0.00496799244380572	up
ENSG00000100307	CBX7	blue	-0.825524371165858	0.0152953656562709	down
ENSG00000100311	PDGFB	blue	NA	NA	nd
ENSG00000100314	CABP7	grey	NA	NA	nd
ENSG00000100316	RPL3	green	-0.290962696478492	0.244390990320714	nc
ENSG00000100316	RPL3	turquoise	-0.290962696478492	0.244390990320714	nc
ENSG00000100319	ZMAT5	turquoise	-0.78359491677558	0.0212654533340483	down
ENSG00000100320	RBFOX2	turquoise	NA	NA	nd
ENSG00000100324	TAB1	brown	-0.913348847008682	0.0192622636821144	down
ENSG00000100325	ASCC2	turquoise	0.522259132510847	0.114010708558066	nc
ENSG00000100330	MTMR3	red	-0.508286284793922	0.0966139252153188	nc
ENSG00000100330	MTMR3	blue	-0.508286284793922	0.0966139252153188	nc
ENSG00000100335	SMCR7L	turquoise	0.633590206999333	0.0601409711020655	nc
ENSG00000100342	APOL1	turquoise	1.28323211218255	0.0032284195757058	up
ENSG00000100345	MYH9	black	-0.198639436628233	0.494241701714301	nc
ENSG00000100346	CACNA1I	blue	NA	NA	nd
ENSG00000100347	SAMM50	turquoise	0.138524177597165	0.608566078951575	nc
ENSG00000100348	TXN2	turquoise	-0.336616213673043	0.288927590667371	nc
ENSG00000100350	FOXRED2	turquoise	NA	NA	nd
ENSG00000100351	GRAP2	red	-0.155819226287982	0.585853198218583	nc
ENSG00000100353	EIF3D	turquoise	0.323160509390856	0.269531275230483	nc
ENSG00000100354	TNRC6B	blue	-0.769046203883917	0.0197568031609576	down
ENSG00000100359	SGSM3	blue	-0.338391636943213	0.27415775586314	nc
ENSG00000100360	IFT27	blue	-0.872001612952601	0.0295605054462762	down
ENSG00000100364	KIAA0930	turquoise	0.430807193102003	0.220226466355066	nc
ENSG00000100365	NCF4	blue	NA	NA	nd
ENSG00000100368	CSF2RB	yellow	NA	NA	nd
ENSG00000100372	SLC25A17	turquoise	1.2167181582504	0.00308202750016907	up
ENSG00000100376	FAM118A	blue	-0.43641844062422	0.123812379794552	nc
ENSG00000100379	KCTD17	turquoise	0.241341548454802	0.36979769663466	nc
ENSG00000100385	IL2RB	yellow	0.600619230580883	0.0880684059855288	nc
ENSG00000100387	RBX1	turquoise	0.541951729968573	0.0784999963983091	nc
ENSG00000100393	EP300	blue	-0.666660770670577	0.0688769655575845	nc
ENSG00000100395	L3MBTL2	turquoise	0.0580832020530907	0.83761065829242	nc
ENSG00000100399	CHADL	grey	NA	NA	nd
ENSG00000100401	RANGAP1	turquoise	0.72492496403571	0.0232134726112606	up
ENSG00000100403	ZC3H7B	turquoise	0.423698546758716	0.210503386231351	nc
ENSG00000100410	PHF5A	turquoise	0.975490257195638	0.00904303285558629	up
ENSG00000100412	ACO2	turquoise	-0.119891801044825	0.663672520490364	nc
ENSG00000100413	POLR3H	turquoise	1.98607207977009	0.000550177941256941	up
ENSG00000100416	TRMU	brown	-0.446667544976148	0.106091743978797	nc
ENSG00000100417	PMM1	brown	-1.23402309313622	0.00848678102659858	down
ENSG00000100418	PPPDE2	turquoise	1.30052537785907	0.00558737102750439	up
ENSG00000100422	CERK	blue	-1.86011782832156	0.000722003836363294	down
ENSG00000100425	BRD1	green	-0.369014523183129	0.213669720504026	nc
ENSG00000100426	ZBED4	turquoise	NA	NA	nd
ENSG00000100427	MLC1	grey	NA	NA	nd
ENSG00000100429	HDAC10	blue	-0.730557982590537	0.0515195481576946	nc
ENSG00000100439	ABHD4	blue	-0.613684125834422	0.0795576857712758	nc
ENSG00000100441	KHNYN	grey	0.0105158074444495	0.972213197160141	nc
ENSG00000100442	FKBP3	brown	-0.257958607573531	0.411495933280262	nc
ENSG00000100445	SDR39U1	blue	-0.280532953385216	0.313017323317947	nc
ENSG00000100450	GZMH	turquoise	-0.182926050816433	0.513690178605643	nc
ENSG00000100453	GZMB	turquoise	3.32652427674343	9.38283329781415e-05	up
ENSG00000100461	RBM23	turquoise	-0.0689847782773978	0.820913446823525	nc
ENSG00000100462	PRMT5	turquoise	1.28176417647257	0.00252494011138975	up
ENSG00000100478	AP4S1	grey	0.315476135495193	0.253554332212847	nc
ENSG00000100479	POLE2	turquoise	0.405479033641533	0.29292196698104	nc
ENSG00000100483	METTL21D	green	1.02103123367736	0.00700288492839117	up
ENSG00000100485	SOS2	black	-0.73323695918719	0.0227661804432812	down
ENSG00000100503	NIN	green	1.10061404515793	0.00599767389335418	up
ENSG00000100504	PYGL	grey	NA	NA	nd
ENSG00000100519	PSMC6	turquoise	0.638102851888282	0.0633922598791101	nc
ENSG00000100522	GNPNAT1	turquoise	1.15435533050084	0.0314883071115267	up
ENSG00000100523	DDHD1	yellow	0.718104877079924	0.038893802089633	up
ENSG00000100526	CDKN3	turquoise	-0.0148066233477406	0.967390721974412	nc
ENSG00000100528	CNIH	turquoise	0.195395771172533	0.497509875987993	nc
ENSG00000100532	CGRRF1	blue	-0.772354974977245	0.0188345742785961	down
ENSG00000100554	ATP6V1D	turquoise	0.185908227532435	0.544583490708465	nc
ENSG00000100558	PLEK2	yellow	-0.00673601912853272	0.985809459014759	nc
ENSG00000100564	PIGH	grey	0.127129607795584	0.669510098466565	nc
ENSG00000100567	PSMA3	turquoise	1.38182624271966	0.00288605843790874	up
ENSG00000100568	VTI1B	turquoise	-0.173815340127	0.543654490568969	nc
ENSG00000100575	TIMM9	turquoise	1.07035961874584	0.00606145291951563	up
ENSG00000100577	GSTZ1	brown	-0.39538797382537	0.248867658443211	nc
ENSG00000100578	KIAA0586	blue	-0.891538704264076	0.0126227045592388	down
ENSG00000100580	TMED8	turquoise	-0.470649805145407	0.145640261605529	nc
ENSG00000100591	AHSA1	turquoise	1.01663571726731	0.0145171637001324	up
ENSG00000100592	DAAM1	blue	-0.483282445618294	0.152244614765142	nc
ENSG00000100593	ISM2	grey	NA	NA	nd
ENSG00000100596	SPTLC2	turquoise	-0.0490197670556431	0.858497370085983	nc
ENSG00000100599	RIN3	blue	NA	NA	nd
ENSG00000100600	LGMN	turquoise	0.454113048560059	0.178653755966231	nc
ENSG00000100601	ALKBH1	yellow	0.309741526343864	0.256073845423845	nc
ENSG00000100603	SNW1	yellow	0.61363602237787	0.0515195481576946	nc
ENSG00000100605	ITPK1	turquoise	0.0755339492821833	0.825200976859451	nc
ENSG00000100612	DHRS7	brown	-0.968508675594802	0.00875047909905239	down
ENSG00000100614	PPM1A	red	-0.249864698187889	0.34829991923688	nc
ENSG00000100628	ASB2	brown	-1.49332018486597	0.00559698004451937	down
ENSG00000100629	CEP128	blue	-0.554574917775576	0.0767614294415229	nc
ENSG00000100632	ERH	turquoise	0.686548640219996	0.0449402160980486	up
ENSG00000100644	HIF1A	yellow	2.79223326027083	0.000225109974866695	up
ENSG00000100647	KIAA0247	yellow	1.0119184709386	0.00972802772754363	up
ENSG00000100650	SRSF5	black	0.63543572396149	0.0640028392006784	nc
ENSG00000100664	EIF5	yellow	1.16856068857793	0.00683944489181902	up
ENSG00000100697	DICER1	turquoise	0.436466854404105	0.173833316185357	nc
ENSG00000100711	ZFYVE21	brown	-1.29130109462889	0.00405059608216197	down
ENSG00000100714	MTHFD1	turquoise	-0.46653507831015	0.100750721638849	nc
ENSG00000100721	TCL1A	blue	NA	NA	nd
ENSG00000100722	ZC3H14	brown	-0.129129394742662	0.646512314156851	nc
ENSG00000100726	TELO2	turquoise	0.474228713507976	0.163890616939445	nc
ENSG00000100731	PCNX	red	-0.308172878499686	0.288371038169487	nc
ENSG00000100744	C14orf129	turquoise	-0.267383491613047	0.336144123442442	nc
ENSG00000100749	VRK1	brown	-0.217148839891846	0.458945709074691	nc
ENSG00000100784	RPS6KA5	turquoise	0.113366779360402	0.676341610902423	nc
ENSG00000100796	SMEK1	yellow	-0.149481547612206	0.629709880704939	nc
ENSG00000100802	C14orf93	blue	-1.20766568786212	0.00801814319207344	down
ENSG00000100804	PSMB5	turquoise	1.16842716319117	0.0044721229974427	up
ENSG00000100811	YY1	turquoise	0.282905447968493	0.352453012457738	nc
ENSG00000100813	ACIN1	brown	-0.208795411086922	0.423656658224945	nc
ENSG00000100814	CCNB1IP1	turquoise	0.0807558327298415	0.778540154535674	nc
ENSG00000100815	TRIP11	brown	-0.20092897385228	0.449887849385536	nc
ENSG00000100823	APEX1	turquoise	0.159881078890682	0.585850994661208	nc
ENSG00000100842	EFS	grey	NA	NA	nd
ENSG00000100852	ARHGAP5	red	-0.57288887403134	0.0682650073360987	nc
ENSG00000100865	CINP	turquoise	0.0473364084411914	0.869902300987061	nc
ENSG00000100883	SRP54	turquoise	1.20939209193934	0.00877613875348975	up
ENSG00000100888	CHD8	green	-0.314303324362871	0.238623934070893	nc
ENSG00000100888	CHD8	red	-0.314303324362871	0.238623934070893	nc
ENSG00000100889	PCK2	turquoise	0.574776810427429	0.090495965208973	nc
ENSG00000100897	DCAF11	brown	-0.849195632510578	0.0211178672984938	down
ENSG00000100902	PSMA6	turquoise	1.4260075322281	0.00267736832168677	up
ENSG00000100906	NFKBIA	yellow	2.59803921534691	0.000179017381879564	up
ENSG00000100908	FAM158A	turquoise	-1.1223944136877	0.00806175991534884	down
ENSG00000100911	PSME2	turquoise	0.964781373210723	0.00807302611586534	up
ENSG00000100918	REC8	yellow	1.24849497190537	0.00797387581607915	up
ENSG00000100926	TM9SF1	turquoise	0.926552660866164	0.0116029712517733	up
ENSG00000100934	SEC23A	brown	-0.681686839560082	0.0365289441856948	down
ENSG00000100938	GMPR2	blue	-1.46961393370989	0.00224314228750357	down
ENSG00000100941	PNN	turquoise	0.592754195401415	0.074521599547813	nc
ENSG00000100949	RABGGTA	brown	-0.192488527432427	0.612200363413493	nc
ENSG00000100979	PLTP	turquoise	NA	NA	nd
ENSG00000100982	PCIF1	blue	-0.569276607187602	0.0789357217007331	nc
ENSG00000100983	GSS	brown	-0.21800334360999	0.448273523243101	nc
ENSG00000100991	TRPC4AP	turquoise	0.0277103786808449	0.923026343125907	nc
ENSG00000100994	PYGB	brown	-0.948820143499903	0.00859896983853716	down
ENSG00000100997	ABHD12	brown	-0.810272808294743	0.0243531694363937	down
ENSG00000101000	PROCR	grey	NA	NA	nd
ENSG00000101003	GINS1	turquoise	NA	NA	nd
ENSG00000101004	NINL	grey	NA	NA	nd
ENSG00000101017	CD40	grey	0.00618800528142057	0.987231518758279	nc
ENSG00000101019	UQCC	brown	-0.678458007668298	0.128417563229432	nc
ENSG00000101019	UQCC	grey	-0.678458007668298	0.128417563229432	nc
ENSG00000101040	ZMYND8	blue	-3.29557759350654	0.00135706498644525	down
ENSG00000101049	SGK2	blue	NA	NA	nd
ENSG00000101052	IFT52	brown	-0.734454118635847	0.0217335468695896	down
ENSG00000101057	MYBL2	turquoise	NA	NA	nd
ENSG00000101079	NDRG3	blue	-1.26311356658164	0.00414203078873432	down
ENSG00000101082	SLA2	brown	-1.66939666930813	0.00124671946465207	down
ENSG00000101084	C20orf24	turquoise	0.471547365786633	0.116727289299938	nc
ENSG00000101096	NFATC2	turquoise	-0.422002638346104	0.178651973165367	nc
ENSG00000101104	PABPC1L	turquoise	NA	NA	nd
ENSG00000101109	STK4	green	0.133461884514772	0.676946087846441	nc
ENSG00000101126	ADNP	yellow	-0.474062191999143	0.0997209136072382	nc
ENSG00000101132	PFDN4	turquoise	0.768378778064855	0.0485745490013366	up
ENSG00000101134	DOK5	turquoise	NA	NA	nd
ENSG00000101138	CSTF1	turquoise	0.15915245000974	0.559656631649631	nc
ENSG00000101146	RAE1	turquoise	0.471216195509759	0.0924815222140767	nc
ENSG00000101150	TPD52L2	turquoise	-0.116458329873111	0.65975964535958	nc
ENSG00000101152	DNAJC5	grey	-0.551427171193679	0.0575182977870929	nc
ENSG00000101158	TH1L	turquoise	0.78966750092298	0.02109238482189	up
ENSG00000101160	CTSZ	turquoise	-0.748705518991006	0.039611748275048	down
ENSG00000101161	PRPF6	brown	-0.458506786607636	0.120102241203385	nc
ENSG00000101166	SLMO2	turquoise	1.49185498796304	0.00418719342047188	up
ENSG00000101181	GTPBP5	turquoise	0.457969385224452	0.174394076713793	nc
ENSG00000101182	PSMA7	turquoise	0.992887327755611	0.0118250406746644	up
ENSG00000101187	SLCO4A1	turquoise	0.195170659982628	0.539956339101628	nc
ENSG00000101189	C20orf20	turquoise	-0.533469365410827	0.0673707095676609	nc
ENSG00000101190	TCFL5	blue	-0.939550737159318	0.0139737104698428	down
ENSG00000101191	DIDO1	blue	0.198116672153029	0.490273024273166	nc
ENSG00000101193	C20orf11	turquoise	-0.0717344693394434	0.803256169243357	nc
ENSG00000101194	SLC17A9	turquoise	NA	NA	nd
ENSG00000101197	BIRC7	blue	NA	NA	nd
ENSG00000101199	ARFGAP1	turquoise	0.366821804488156	0.194382952373313	nc
ENSG00000101200	AVP	grey	NA	NA	nd
ENSG00000101203	COL20A1	grey	NA	NA	nd
ENSG00000101210	EEF1A2	grey	NA	NA	nd
ENSG00000101213	PTK6	grey	NA	NA	nd
ENSG00000101216	GMEB2	blue	NA	NA	nd
ENSG00000101220	C20orf27	turquoise	NA	NA	nd
ENSG00000101224	CDC25B	blue	-2.15811365115257	0.000644593952733467	down
ENSG00000101230	ISM1	yellow	NA	NA	nd
ENSG00000101236	RNF24	blue	-0.619060615759186	0.100853825387281	nc
ENSG00000101246	ARFRP1	turquoise	0.00506751680892784	0.986159854440286	nc
ENSG00000101247	C20orf7	turquoise	0.0935566991286095	0.727315392576783	nc
ENSG00000101255	TRIB3	turquoise	0.929091571842869	0.0327581171306548	up
ENSG00000101265	RASSF2	black	0.0782826230679532	0.776124781333334	nc
ENSG00000101266	CSNK2A1	turquoise	1.12033827276264	0.00727150930148834	up
ENSG00000101282	RSPO4	grey	NA	NA	nd
ENSG00000101290	CDS2	blue	-0.506544471361967	0.0797086908874738	nc
ENSG00000101294	HM13	turquoise	0.916327448096639	0.0123129402228309	up
ENSG00000101306	MYLK2	grey	NA	NA	nd
ENSG00000101307	SIRPB1	blue	NA	NA	nd
ENSG00000101310	SEC23B	turquoise	0.604700578871741	0.0485684665077123	up
ENSG00000101331	C20orf160	grey	NA	NA	nd
ENSG00000101335	MYL9	grey	NA	NA	nd
ENSG00000101336	HCK	grey	NA	NA	nd
ENSG00000101337	TM9SF4	turquoise	0.570991604022948	0.113808495085415	nc
ENSG00000101342	C20orf118	grey	-1.03656408370526	0.0152584400447333	down
ENSG00000101343	CRNKL1	brown	-0.444238934912029	0.133804775690842	nc
ENSG00000101346	POFUT1	turquoise	0.932156781449981	0.015083195139009	up
ENSG00000101347	SAMHD1	blue	-0.730039152146803	0.0259027840401664	down
ENSG00000101350	KIF3B	turquoise	0.655876948086239	0.0421208278095269	up
ENSG00000101361	NOP56	yellow	2.17710679524488	0.000354651459485369	up
ENSG00000101363	MANBAL	turquoise	0.599981236816222	0.0915176827139482	nc
ENSG00000101365	IDH3B	turquoise	-0.0865412337645072	0.76694685521693	nc
ENSG00000101367	MAPRE1	yellow	1.21035518204362	0.00501598170027741	up
ENSG00000101384	JAG1	grey	NA	NA	nd
ENSG00000101391	CDK5RAP1	turquoise	-0.106910663962471	0.687821136174144	nc
ENSG00000101400	SNTA1	blue	NA	NA	nd
ENSG00000101405	OXT	blue	NA	NA	nd
ENSG00000101407	TTI1	turquoise	0.331264404317338	0.255318473177613	nc
ENSG00000101412	E2F1	brown	-1.13577917341495	0.0147684141722962	down
ENSG00000101413	RPRD1B	turquoise	-0.150497296189168	0.590470859980637	nc
ENSG00000101417	PXMP4	blue	-0.6949465614981	0.0641319929446518	nc
ENSG00000101421	CHMP4B	yellow	0.621068593684081	0.0392936835944465	up
ENSG00000101439	CST3	grey	NA	NA	nd
ENSG00000101441	CST4	grey	NA	NA	nd
ENSG00000101442	ACTR5	turquoise	0.948060108831101	0.00882107238064535	up
ENSG00000101444	AHCY	turquoise	1.88697976200722	0.000606073865352878	up
ENSG00000101445	PPP1R16B	yellow	0.659978256256166	0.0318268795397011	up
ENSG00000101447	FAM83D	grey	NA	NA	nd
ENSG00000101452	DHX35	turquoise	-0.20350989346619	0.481421375525227	nc
ENSG00000101457	DNTTIP1	turquoise	-0.500987758016514	0.0981496330400781	nc
ENSG00000101460	MAP1LC3A	yellow	2.62021499815344	0.0002776326805502	up
ENSG00000101464	PIGU	turquoise	0.287130114663313	0.357856266852429	nc
ENSG00000101473	ACOT8	brown	-1.29206907770597	0.00464870317978463	down
ENSG00000101474	C20orf3	turquoise	-0.0611966261143306	0.835469298651328	nc
ENSG00000101489	CELF4	grey	NA	NA	nd
[truncated: 10,822 more rows]
