# Supplementary material for: Chromosome contacts in activated T cells identify autoimmune disease candidate genes
Source: Genome Biol. 2017 Sep 4;18:165. doi: 10.1186/s13059-017-1285-0 (PMC5584004; doi:10.1186/s13059-017-1285-0)
Supplement: Supplementary file 3 — Results of differential expression analysis on RNA-seq data. Features are defined in the GTF file in Additional file 11: Table S8a. (GZ 835 kb) [file 13059_2017_1285_MOESM3_ESM.gz › stable2-rnaseq.csv]

chr "start" "end" "strand" "type" "id" "name" "bait" "intergenic" "non_1" "act_1" "non_2" "act_2" "logFC" "FDR"
1 933800 937800 "." "rRNA" "CD4R00000000023" 225 "bait" FALSE 2 13 1 16 3.1573581201552 0.000688734677781829
1 1092000 1094600 "." "eRNA" "CD4R00000000042" 244 "oe" TRUE 18 19 10 22 0.76472290398408 0.222553873029444
1 1134600 1145200 "." "rRNA" "CD4R00000000045" 250 "bait" FALSE 4 425 7 452 6.45239741296845 4.90927102974752e-27
1 1146200 1156200 "." "rRNA" "CD4R00000000046" 250 "bait" FALSE 10 365 21 542 5.10979752995584 1.3098089180714e-32
1 1185200 1188600 "." "rRNA" "CD4R00000000050" 253 "bait" FALSE 11 7 9 12 0.159988185472828 0.854859874741837
1 1283000 1287200 "." "rRNA" "CD4R00000000055" 258 "oe" FALSE 50 26 52 27 -0.70115121095367 0.13077920459981
1 1289000 1291200 "." "rRNA" "CD4R00000000056" 259 "bait" FALSE 55 30 53 20 -0.887271534602339 0.0544291053444393
1 1306200 1311600 "." "rRNA" "CD4R00000000058" 260 "oe" FALSE 101 144 111 92 0.360342983514632 0.28111115888667
1 1340000 1345200 "." "rRNA" "CD4R00000000060" 264 "bait" FALSE 129 233 102 209 1.16004980525503 3.20654434597901e-05
1 1563800 1568800 "." "rRNA" "CD4R00000000074" 301 "bait" FALSE 30 18 37 27 -0.320647129920465 0.556977597306697
1 1588600 1595600 "." "rRNA" "CD4R00000000075" 304 "oe" FALSE 12 12 22 9 -0.415380807550598 0.567718105795498
1 1615000 1626600 "." "rRNA" "CD4R00000000077" 304 "oe" FALSE 37 25 28 16 -0.453119536571619 0.408608021802691
1 1674000 1679000 "." "rRNA" "CD4R00000000082" 312 "oe" FALSE 15 14 27 18 -0.110754862577132 0.872571543446034
1 1706800 1715600 "." "rRNA" "CD4R00000000083" 319 "oe" FALSE 21 20 26 42 0.636749302981062 0.222388610609809
1 2158000 2211400 "." "rRNA" "CD4R00000000115" 395 "bait" FALSE 11 10 11 8 -0.0548617174825566 0.951966168335697
1 2219000 2235600 "." "rRNA" "CD4R00000000118" 399 "oe" FALSE 2 22 1 22 3.75484875278393 2.46701829580192e-05
1 2343000 2349800 "." "rRNA" "CD4R00000000125" 425 "bait" FALSE 89 94 68 88 0.438291167312317 0.222323313808986
1 2477000 2494000 "." "rRNA" "CD4R00000000134" 438 "bait" FALSE 84 79 71 68 0.145538237336473 0.71803573480115
1 2507400 2520200 "." "rRNA" "CD4R00000000136" 440 "oe" FALSE 187 284 207 237 0.628689580316982 0.0153317239739632
1 6085400 6095800 "." "rRNA" "CD4R00000000203" 1145 "oe" FALSE 12 13 10 10 0.274595400144191 0.729050815833511
1 6422800 6426800 "." "rRNA" "CD4R00000000218" 1201 "oe" FALSE 2 12 1 10 2.77437715458422 0.00396029248913806
1 6452400 6455600 "." "rRNA" "CD4R00000000219" 1204 "bait" FALSE 9 50 14 39 2.14123540712919 0.000120007837185556
1 6514400 6516400 "." "rRNA" "CD4R00000000224" 1212 "oe" FALSE 30 15 58 4 -1.96321731457912 0.00148733186095854
1 6518400 6527400 "." "rRNA" "CD4R00000000225" 1213 "bait" FALSE 53 61 74 76 0.359578128166053 0.363687536726191
1 6657800 6664800 "." "rRNA" "CD4R00000000233" 1229 "oe" FALSE 13 8 15 12 -0.221821256301321 0.779048785029769
1 6843600 6850200 "." "rRNA" "CD4R00000000237" 1276 "bait" FALSE 5 17 6 17 1.78288643804161 0.0168611032166265
1 7972600 7973800 "." "eRNA" "CD4R00000000253" 1512 "oe" TRUE 3 50 0 26 4.93055847913168 8.07180715847843e-09
1 7975400 7977600 "." "rRNA" "CD4R00000000254" 1512 "oe" FALSE 5 1002 11 1156 7.26803180232476 2.42210002419991e-42
1 7989400 7992000 "." "rRNA" "CD4R00000000256" 1517 "oe" FALSE 0 27 0 25 5.95603277428195 4.88138527765826e-12
1 7998200 8003800 "." "rRNA" "CD4R00000000258" 1519 "oe" FALSE 0 59 1 22 5.63516667079904 3.36907759652534e-11
1 8008400 8010200 "." "rRNA" "CD4R00000000259" 1523 "bait" FALSE 0 45 0 33 6.51770162050641 1.04759983605085e-14
1 8013400 8017200 "." "rRNA" "CD4R00000000261" 1523 "bait" FALSE 12 93 13 75 2.92357398444817 7.58853272369614e-09
1 8020000 8026000 "." "rRNA" "CD4R00000000262" 1523 "bait" FALSE 5 113 9 70 3.83587977078661 1.40563382205061e-10
1 8738800 8743600 "." "rRNA" "CD4R00000000299" 1724 "oe" FALSE 0 49 0 28 6.46505281629195 1.96402219326478e-14
1 8933200 8940200 "." "rRNA" "CD4R00000000305" 1772 "oe" FALSE 0 24 0 13 5.42335672704649 1.0704596780629e-09
1 8957800 8961200 "." "rRNA" "CD4R00000000306" 1777 "oe" FALSE 5 129 4 74 4.53898593364853 6.1765166929971e-12
1 8977800 8990400 "." "eRNA" "CD4R00000000307" 1781 "oe" TRUE 24 279 47 87 2.49353743907179 4.96830986578299e-12
1 9014800 9032600 "." "rRNA" "CD4R00000000311" 1786 "oe" FALSE 562 701 497 140 -0.354082240398432 0.128178469339047
1 9484400 9489800 "." "eRNA" "CD4R00000000332" 1871 "oe" TRUE 19 12 15 6 -0.69767094304768 0.332444859587398
1 9598800 9601200 "." "rRNA" "CD4R00000000334" 1885 "bait" FALSE 3 31 3 42 3.6467160847457 2.10694261810592e-06
1 9686200 9701000 "." "eRNA" "CD4R00000000341" 1910 "oe" TRUE 131 97 148 53 -0.695775388143099 0.0360539597994951
1 9701600 9734000 "." "rRNA" "CD4R00000000342" 1913 "oe" FALSE 42 36 47 8 -0.86796092782785 0.091043761357253
1 9772000 9782600 "." "rRNA" "CD4R00000000345" 1925 "oe" FALSE 442 81 494 30 -2.90851268039984 6.30492664048881e-22
1 9784000 9791200 "." "rRNA" "CD4R00000000346" 1925 "oe" FALSE 36 20 34 6 -1.24489622814838 0.0316935264129717
1 10531600 10533400 "." "rRNA" "CD4R00000000376" 2092 "bait" FALSE 2 11 2 18 2.81565014067576 0.00186161362500557
1 11118400 11122200 "." "rRNA" "CD4R00000000398" 2185 "bait" FALSE 21 33 45 25 0.0875489966711194 0.87855753215301
1 11967800 11971200 "." "rRNA" "CD4R00000000430" 2364 "bait" FALSE 77 803 95 839 3.4897256702812 1.9177738363433e-41
1 12202200 12223800 "." "rRNA" "CD4R00000000448" 2401 "oe" FALSE 9 71 17 163 3.40210044145559 1.45971558823694e-12
1 12224400 12247400 "." "rRNA" "CD4R00000000449" 2404 "oe" FALSE 3 61 14 64 3.16161628908841 1.52548877080879e-07
1 12529800 12542400 "." "rRNA" "CD4R00000000461" 2486 "oe" FALSE 2 37 2 37 4.14260770797391 7.20787187233744e-07
1 12672200 12681200 "." "rRNA" "CD4R00000000470" 2514 "oe" FALSE 22 41 25 16 0.439343413274948 0.424544945928217
1 14025400 14035400 "." "rRNA" "CD4R00000000477" 2859 "bait" FALSE 13 53 12 29 1.86216677554443 0.000706090123439227
1 16159200 16164400 "." "rRNA" "CD4R00000000515" 3409 "oe" FALSE 103 173 115 190 0.970490783699484 0.000868073803193714
1 16172800 16180000 "." "rRNA" "CD4R00000000518" 3412 "bait" FALSE 21 18 9 14 0.296905617437869 0.668803261500961
1 16274800 16296000 "." "rRNA" "CD4R00000000528" 3437 "oe" FALSE 22 176 13 295 3.98171327814555 7.75898337460585e-21
1 16838000 16841800 "." "rRNA" "CD4R00000000555" 3540 "oe" FALSE 165 732 183 717 2.28983998598611 6.71905020732118e-24
1 16965800 16972600 "." "rRNA" "CD4R00000000561" 3577 "oe" FALSE 18 12 11 6 -0.477898070720886 0.529177385952767
1 17215200 17216600 "." "rRNA" "CD4R00000000578" 3628 "oe" FALSE 9 7 15 2 -1.14695767675361 0.188871483327941
1 19248400 19285200 "." "rRNA" "CD4R00000000616" 4056 "oe" FALSE 16 8 11 3 -1.06375347263151 0.187219156142437
1 19528600 19541000 "." "rRNA" "CD4R00000000624" 4118 "oe" FALSE 10 11 6 10 0.595068784282628 0.465103112325085
1 19747400 19815800 "." "rRNA" "CD4R00000000634" 4172 "oe" FALSE 63 51 45 35 -0.118970086019267 0.801836972118462
1 19922400 19934600 "." "rRNA" "CD4R00000000639" 4206 "oe" FALSE 5 14 9 16 1.31374034638598 0.0755752106810555
1 20208400 20210800 "." "rRNA" "CD4R00000000651" 4265 "bait" FALSE 10 5 16 10 -0.498220751429413 0.535158966588312
1 20985600 20989200 "." "rRNA" "CD4R00000000671" 4454 "oe" FALSE 15 7 15 9 -0.632366547997729 0.406247602574042
1 21613800 21637600 "." "rRNA" "CD4R00000000687" 4601 "oe" FALSE 13 33 21 42 1.38214595263949 0.00758788522639097
1 22099600 22110600 "." "rRNA" "CD4R00000000704" 4710 "oe" FALSE 4 54 12 85 3.35750884725523 1.1705968839661e-08
1 22349200 22359200 "." "rRNA" "CD4R00000000714" 4746 "oe" FALSE 20 36 22 14 0.414088485834378 0.474571333348325
1 22363600 22372200 "." "eRNA" "CD4R00000000715" 4750 "oe" TRUE 7 12 30 8 -0.530491562511728 0.468415179047142
1 22378400 22406600 "." "rRNA" "CD4R00000000717" 4755 "oe" FALSE 4 18 3 17 2.39961009895496 0.00297767346842134
1 22414200 22420000 "." "rRNA" "CD4R00000000719" 4764 "oe" FALSE 52 60 66 62 0.289940133621615 0.483742594373389
1 22426200 22433600 "." "rRNA" "CD4R00000000720" 4769 "oe" FALSE 346 294 327 199 -0.241560067177134 0.355916922403418
1 23664200 23671800 "." "rRNA" "CD4R00000000745" 5070 "oe" FALSE 4 27 3 29 3.07190301868812 5.79141346609404e-05
1 23877200 23889400 "." "rRNA" "CD4R00000000756" 5108 "oe" FALSE 97 20 115 11 -2.51765723803731 9.22306051571538e-08
1 23917600 23962400 "." "rRNA" "CD4R00000000760" 5117 "bait" FALSE 73 12 76 14 -2.2465128692454 1.06761886933589e-05
1 24017800 24020800 "." "rRNA" "CD4R00000000762" 5138 "bait" FALSE 44 40 27 38 0.361117418051577 0.453686398824534
1 24125000 24129000 "." "rRNA" "CD4R00000000766" 5163 "bait" FALSE 26 15 16 7 -0.727856118108815 0.269694404090273
1 24800600 24804400 "." "rRNA" "CD4R00000000795" 5320 "oe" FALSE 214 82 310 54 -1.70521277817062 1.35011883890522e-08
1 24805800 24816400 "." "eRNA" "CD4R00000000797" 5320 "oe" TRUE 27 17 26 6 -1.00720908918167 0.106853649836202
1 24825400 24841400 "." "rRNA" "CD4R00000000798" 5323 "oe" FALSE 100 81 116 67 -0.313858647447118 0.388083864485084
1 24859800 24869400 "." "rRNA" "CD4R00000000800" 5333 "oe" FALSE 12 29 19 40 1.39405410745593 0.00924075221206352
1 24967600 24973000 "." "rRNA" "CD4R00000000804" 5353 "oe" FALSE 31 83 41 80 1.40990396820515 0.000306658704965286
1 25224800 25225600 "." "rRNA" "CD4R00000000809" 5403 "oe" FALSE 12 14 10 6 0.0387558860931689 0.965349012700198
1 25247200 25259800 "." "rRNA" "CD4R00000000812" 5412 "oe" FALSE 21 32 20 58 1.35983378854243 0.00476265858708947
1 25304800 25326200 "." "eRNA" "CD4R00000000818" 5422 "oe" TRUE 25 28 15 32 0.806879210583602 0.130303029980091
1 25341000 25364600 "." "rRNA" "CD4R00000000824" 5438 "oe" FALSE 11 117 9 149 3.91758369680901 7.71391691445549e-14
1 25557800 25561800 "." "rRNA" "CD4R00000000832" 5484 "bait" FALSE 87 57 97 28 -0.917712555481038 0.0171714509723627
1 25565600 25567600 "." "rRNA" "CD4R00000000833" 5484 "bait" FALSE 54 37 65 21 -0.816519668750162 0.066451386996169
1 25868400 25900200 "." "rRNA" "CD4R00000000848" 5547 "oe" FALSE 131 17 112 4 -3.35086322061998 5.70377584592214e-10
1 25916800 25917600 "." "rRNA" "CD4R00000000849" 5554 "oe" FALSE 24 8 12 4 -1.32302684310217 0.0751853350821902
1 25940800 25962400 "." "rRNA" "CD4R00000000851" 5561 "bait" FALSE 175 71 184 45 -1.41445774539141 1.27733873762817e-05
1 26091600 26109200 "." "rRNA" "CD4R00000000873" 5594 "oe" FALSE 30 1 17 0 -4.49831242121881 3.44024344087826e-07
1 26119800 26131800 "." "rRNA" "CD4R00000000875" 5600 "oe" FALSE 12 4 14 2 -1.74505093958457 0.0493167163103891
1 26436600 26440400 "." "rRNA" "CD4R00000000889" 5681 "bait" FALSE 20 9 25 9 -1.03573842938013 0.120988292623653
1 26450000 26455000 "." "rRNA" "CD4R00000000890" 5683 "oe" FALSE 23 30 33 28 0.296087693603831 0.581249445425204
1 26601800 26621400 "." "rRNA" "CD4R00000000901" 5719 "oe" FALSE 105 61 152 32 -1.24377332786047 0.00049876893891313
1 26630600 26637600 "." "rRNA" "CD4R00000000902" 5726 "oe" FALSE 67 5 51 2 -3.72591364465894 3.5067107563851e-07
1 26640400 26650200 "." "rRNA" "CD4R00000000903" 5726 "oe" FALSE 593 236 466 170 -1.16982676030753 4.53934369605699e-07
1 26757800 26760400 "." "rRNA" "CD4R00000000911" 5755 "bait" FALSE 0 20 1 27 4.99400114349507 1.17145843331639e-08
1 26797000 26803600 "." "rRNA" "CD4R00000000912" 5769 "bait" FALSE 98 73 120 57 -0.512693513555383 0.151173797839693
1 26825000 26829000 "." "eRNA" "CD4R00000000914" 5773 "oe" TRUE 111 221 90 174 1.18970038922258 3.96606721351562e-05
1 26945200 26948800 "." "eRNA" "CD4R00000000921" 5797 "oe" TRUE 38 35 22 53 0.784744094156756 0.0898798485839573
1 27017200 27036400 "." "rRNA" "CD4R00000000924" 5813 "oe" FALSE 48 102 47 85 1.19254207025038 0.00110462582663827
1 27108600 27117600 "." "rRNA" "CD4R00000000931" 5836 "oe" FALSE 28 32 35 33 0.285872535415189 0.578370564411767
1 27124200 27129200 "." "rRNA" "CD4R00000000932" 5843 "oe" FALSE 20 20 24 17 -0.0122162297242688 0.985959787572138
1 27190000 27192800 "." "rRNA" "CD4R00000000939" 5854 "bait" FALSE 3 18 8 28 2.27205550959473 0.00152228879835371
1 27214600 27217600 "." "rRNA" "CD4R00000000940" 5859 "oe" FALSE 17 14 12 17 0.320409349180936 0.645969263764341
1 27665200 27677200 "." "rRNA" "CD4R00000000962" 5950 "oe" FALSE 12 8 20 4 -1.11929077272921 0.148280788469397
1 27728400 27731400 "." "rRNA" "CD4R00000000968" 5959 "oe" FALSE 14 9 15 5 -0.798190415653121 0.302663699754249
1 27808800 27818000 "." "rRNA" "CD4R00000000973" 5981 "oe" FALSE 10 1 12 0 -3.4714466713813 0.000258235772749625
1 27846800 27855600 "." "rRNA" "CD4R00000000977" 5986 "bait" FALSE 40 0 45 4 -4.47395983211793 1.14076184293131e-07
1 28193600 28205800 "." "rRNA" "CD4R00000001002" 6050 "bait" FALSE 18 2 13 2 -2.45479993594185 0.00695632869739483
1 28210200 28219400 "." "rRNA" "CD4R00000001003" 6052 "oe" FALSE 71 50 99 29 -0.877479767946704 0.0264999528570484
1 28523600 28527000 "." "rRNA" "CD4R00000001016" 6114 "bait" FALSE 19 26 18 12 0.219846368957188 0.736432803441681
1 28561800 28565800 "." "rRNA" "CD4R00000001018" 6119 "bait" FALSE 31 5 21 2 -2.55988888282621 0.00103481466426385
1 28567800 28576400 "." "rRNA" "CD4R00000001019" 6121 "oe" FALSE 78 40 78 14 -1.35564371857299 0.00169978907921996
1 28654600 28657400 "." "rRNA" "CD4R00000001021" 6137 "bait" FALSE 7 38 21 34 1.62168197894966 0.00355669601232434
1 28831400 28840400 "." "rRNA" "CD4R00000001032" 6172 "bait" FALSE 33 41 39 43 0.458700819695869 0.322506531270407
1 28877600 28881200 "." "rRNA" "CD4R00000001034" 6173 "bait" FALSE 9 9 8 10 0.382506172685231 0.650741425407597
1 28966200 28973000 "." "rRNA" "CD4R00000001037" 6186 "oe" FALSE 3 18 12 22 1.69986675997256 0.015372801947629
1 28973600 28976200 "." "rRNA" "CD4R00000001038" 6187 "bait" FALSE 94 845 94 800 3.35516623805146 6.24944985354946e-40
1 28993800 28997200 "." "rRNA" "CD4R00000001039" 6188 "bait" FALSE 9 7 2 12 1.02282381932221 0.248195119639081
1 29101200 29102400 "." "rRNA" "CD4R00000001043" 6208 "oe" FALSE 8 23 16 11 0.707740373688273 0.304036143168825
1 29502800 29509400 "." "rRNA" "CD4R00000001056" 6290 "oe" FALSE 9 14 2 12 1.4445550371208 0.074697646682489
1 32386800 32412600 "." "rRNA" "CD4R00000001118" 6889 "oe" FALSE 26 22 29 25 0.015303248146473 0.981010756437947
1 32478600 32487400 "." "rRNA" "CD4R00000001126" 6914 "bait" FALSE 18 25 3 20 1.35292526697088 0.0423756825291647
1 32531800 32533000 "." "rRNA" "CD4R00000001130" 6930 "oe" FALSE 13 8 10 6 -0.466786450313466 0.575429286649478
1 32644400 32648000 "." "rRNA" "CD4R00000001137" 6956 "bait" FALSE 5 17 9 15 1.39344807391724 0.0566215968511844
1 32664600 32668400 "." "rRNA" "CD4R00000001139" 6960 "bait" FALSE 14 13 6 12 0.534439258628274 0.483742594373389
1 32710400 32741600 "." "rRNA" "CD4R00000001144" 6965 "oe" FALSE 49 22 29 9 -1.14028291810708 0.0343667850964934
1 32755200 32766200 "." "rRNA" "CD4R00000001145" 6974 "bait" FALSE 40 18 38 38 -0.250789686189643 0.631461280109056
1 32798000 32803400 "." "rRNA" "CD4R00000001148" 6983 "bait" FALSE 28 3 14 5 -2.03863598749971 0.00930459427394677
1 33446000 33447800 "." "rRNA" "CD4R00000001180" 7104 "oe" FALSE 18 12 17 14 -0.184011034203507 0.798302053687113
1 33592000 33596000 "." "eRNA" "CD4R00000001188" 7131 "oe" TRUE 62 64 57 61 0.297411096345958 0.469609257169159
1 33721000 33725800 "." "rRNA" "CD4R00000001193" 7156 "bait" FALSE 10 5 10 4 -0.849242849004193 0.339793382386787
1 35328800 35332800 "." "rRNA" "CD4R00000001212" 7636 "oe" FALSE 8 21 21 15 0.570709072286945 0.387342535732733
1 35653600 35659600 "." "rRNA" "CD4R00000001224" 7708 "oe" FALSE 76 132 111 123 0.69403676842611 0.0307534909237268
1 35733800 35735800 "." "rRNA" "CD4R00000001226" 7719 "oe" FALSE 12 13 20 7 -0.425889396616192 0.567718105795498
1 36612800 36636000 "." "rRNA" "CD4R00000001260" 7941 "oe" FALSE 89 31 72 9 -1.83923967773832 7.13460472259457e-05
1 36848600 36855000 "." "rRNA" "CD4R00000001277" 7984 "bait" FALSE 31 67 36 85 1.41407604874091 0.000404197049360026
1 36928800 36930800 "." "rRNA" "CD4R00000001284" 8007 "bait" FALSE 0 19 0 17 5.43611116103993 8.81580274474537e-10
1 37937400 37946200 "." "rRNA" "CD4R00000001291" 8254 "bait" FALSE 7 130 22 152 3.53978099946404 8.45475140907794e-14
1 37950000 37954000 "." "rRNA" "CD4R00000001292" 8255 "oe" FALSE 41 66 53 69 0.761482247006079 0.0534979155950211
1 38272200 38275000 "." "rRNA" "CD4R00000001308" 8339 "bait" FALSE 6 19 1 20 2.64693935169989 0.00152593696220121
1 38316800 38327000 "." "rRNA" "CD4R00000001310" 8354 "oe" FALSE 9 23 7 19 1.5589932427877 0.0207604293497145
1 38459800 38462400 "." "rRNA" "CD4R00000001315" 8380 "bait" FALSE 11 5 11 6 -0.70612776319233 0.40991520519591
1 38474200 38481600 "." "rRNA" "CD4R00000001318" 8382 "bait" FALSE 9 36 4 31 2.52706434326058 0.000140140371049353
1 38493600 38494800 "." "rRNA" "CD4R00000001319" 8388 "oe" FALSE 9 8 7 15 0.728082723694253 0.359324772311509
1 39322000 39328000 "." "rRNA" "CD4R00000001330" 8612 "oe" FALSE 31 5 14 5 -1.84016827124413 0.0125357791424301
1 39491000 39495200 "." "rRNA" "CD4R00000001336" 8651 "oe" FALSE 10 3 10 0 -2.64828103828034 0.0063643460061576
1 39497400 39501400 "." "rRNA" "CD4R00000001338" 8652 "oe" FALSE 7 11 14 3 -0.37679335415887 0.67408004714568
1 39656600 39667200 "." "rRNA" "CD4R00000001343" 8694 "oe" FALSE 0 27 0 27 6.01042840585766 2.76523918133255e-12
1 39667800 39674200 "." "rRNA" "CD4R00000001344" 8696 "oe" FALSE 3 19 3 40 3.33591852411939 1.97078853730501e-05
1 40024400 40026000 "." "rRNA" "CD4R00000001362" 8797 "bait" FALSE 22 15 16 25 0.305737633872132 0.626204473101703
1 40038400 40043000 "." "rRNA" "CD4R00000001363" 8798 "oe" FALSE 18 17 4 21 1.03445062855528 0.13013718733691
1 40497800 40531000 "." "rRNA" "CD4R00000001385" 8901 "bait" FALSE 83 38 94 42 -0.900394828298697 0.0203298969788153
1 40626200 40634600 "." "rRNA" "CD4R00000001391" 8939 "bait" FALSE 11 15 7 13 0.828382175666879 0.259848522386361
1 40707200 40708200 "." "rRNA" "CD4R00000001397" 8968 "oe" FALSE 15 19 14 18 0.568202485567693 0.376696979621851
1 40838800 40872600 "." "rRNA" "CD4R00000001404" 9002 "oe" FALSE 12 139 19 121 3.2675365831758 1.01081465745281e-12
1 40914800 40918400 "." "rRNA" "CD4R00000001405" 9022 "bait" FALSE 1 13 3 14 2.80282343253319 0.00195922750760094
1 41156200 41165200 "." "rRNA" "CD4R00000001411" 9076 "bait" FALSE 14 5 18 7 -1.09867058060525 0.151121269089095
1 41444600 41447200 "." "rRNA" "CD4R00000001431" 9149 "bait" FALSE 2 8 10 11 0.996019105569353 0.243536233541599
1 42125400 42141600 "." "rRNA" "CD4R00000001444" 9322 "oe" FALSE 0 107 4 83 6.11833148566517 2.99818032200362e-14
1 42265400 42273800 "." "rRNA" "CD4R00000001454" 9354 "oe" FALSE 1 35 0 17 5.04734550091406 8.51894414059909e-09
1 42778000 42802800 "." "rRNA" "CD4R00000001471" 9508 "oe" FALSE 22 9 17 4 -1.34031470013192 0.0647022989262688
1 42965600 42966000 "." "rRNA" "CD4R00000001475" 9566 "oe" FALSE 41 15 60 22 -1.17095652585397 0.0175967874901252
1 43122600 43125200 "." "rRNA" "CD4R00000001477" 9619 "bait" FALSE 7 41 10 38 2.39460795746855 7.60515783006187e-05
1 43146400 43158800 "." "rRNA" "CD4R00000001478" 9625 "oe" FALSE 42 190 70 149 1.83594477406977 1.62392347657767e-08
1 43281000 43284000 "." "rRNA" "CD4R00000001483" 9657 "oe" FALSE 22 16 47 6 -1.37275030413545 0.024986151180615
1 43388400 43392000 "." "rRNA" "CD4R00000001485" 9695 "oe" FALSE 19 20 25 17 -0.00698200694413973 0.992051231460012
1 43406400 43425600 "." "rRNA" "CD4R00000001487" 9702 "oe" FALSE 6 4 12 11 0.0112541055292969 0.990833102655959
1 43831400 43835000 "." "rRNA" "CD4R00000001501" 9796 "bait" FALSE 22 18 30 11 -0.595277261824184 0.328490644835318
1 44439600 44443400 "." "rRNA" "CD4R00000001516" 9906 "oe" FALSE 1 14 8 16 2.05394557680707 0.0121750379336512
1 44494800 44500000 "." "rRNA" "CD4R00000001521" 9914 "bait" FALSE 4 11 11 13 0.948797551464052 0.224315533240901
1 44678000 44680400 "." "rRNA" "CD4R00000001524" 9969 "oe" FALSE 5 18 11 13 1.17264133255592 0.107708997502102
1 45180400 45198200 "." "rRNA" "CD4R00000001539" 10103 "oe" FALSE 60 734 124 893 3.42657296970129 2.6047539723795e-40
1 45204000 45206000 "." "rRNA" "CD4R00000001541" 10109 "bait" FALSE 14 28 5 24 1.65569732917498 0.0096055899279075
1 45240400 45243600 "." "rRNA" "CD4R00000001543" 10116 "bait" FALSE 70 54 54 55 0.0426758778048688 0.927649464777378
1 45249200 45253800 "." "rRNA" "CD4R00000001544" 10118 "bait" FALSE 15 66 7 49 2.56506691306757 3.15230042849618e-06
1 45264000 45270400 "." "rRNA" "CD4R00000001545" 10121 "oe" FALSE 18 42 13 35 1.50581489561618 0.00421188411698038
1 45271400 45281600 "." "rRNA" "CD4R00000001546" 10122 "bait" FALSE 74 148 79 196 1.40193858982931 4.84611980019937e-06
1 45284000 45287400 "." "rRNA" "CD4R00000001547" 10124 "bait" FALSE 98 165 114 83 0.408261079603412 0.21616573553137
1 46015600 46018000 "." "rRNA" "CD4R00000001572" 10299 "bait" FALSE 3 34 2 29 3.64562433065282 7.06222221096374e-06
1 46084800 46086000 "." "rRNA" "CD4R00000001574" 10311 "oe" FALSE 9 7 22 12 -0.379112788570768 0.616914505738183
1 46712000 46714000 "." "rRNA" "CD4R00000001590" 10437 "bait" FALSE 2 11 2 12 2.49906687708072 0.00789096357168588
1 46805400 46809800 "." "rRNA" "CD4R00000001592" 10466 "bait" FALSE 6 43 5 25 2.71475482293113 6.43473181855746e-05
1 47067800 47071800 "." "rRNA" "CD4R00000001605" 10523 "oe" FALSE 14 2 13 1 -2.61875801967549 0.00528627406207714
1 47778600 47781000 "." "rRNA" "CD4R00000001617" 10701 "oe" FALSE 9 23 7 24 1.73073144404001 0.00870851110034373
1 47798400 47801200 "." "rRNA" "CD4R00000001618" 10705 "bait" FALSE 34 21 65 24 -0.841310705715149 0.0799234958394173
1 52194000 52196600 "." "rRNA" "CD4R00000001675" 11957 "oe" FALSE 0 11 2 19 3.92581481770088 2.02755913390062e-05
1 52604800 52610000 "." "rRNA" "CD4R00000001682" 12063 "bait" FALSE 21 14 13 10 -0.283986646815505 0.691401490528511
1 52829200 52834600 "." "rRNA" "CD4R00000001684" 12119 "bait" FALSE 5 10 13 12 0.576916194497229 0.467340639084193
1 52888000 52893200 "." "rRNA" "CD4R00000001687" 12136 "oe" FALSE 37 14 25 15 -0.857527106626331 0.133612840641614
1 53014600 53021400 "." "rRNA" "CD4R00000001692" 12173 "bait" FALSE 15 9 12 5 -0.708232086311746 0.370148787388105
1 53096600 53108200 "." "rRNA" "CD4R00000001698" 12193 "bait" FALSE 76 27 79 23 -1.38884237173051 0.00119802166254729
1 53150600 53152600 "." "rRNA" "CD4R00000001700" 12205 "oe" FALSE 101 277 108 263 1.5975230128013 5.20074230803455e-09
1 53791000 53794600 "." "rRNA" "CD4R00000001718" 12360 "bait" FALSE 0 18 0 30 5.80442254938473 2.34158960009087e-11
1 54865400 54875800 "." "rRNA" "CD4R00000001754" 12628 "oe" FALSE 10 7 14 6 -0.594941148397762 0.472765271412159
1 55262800 55268000 "." "rRNA" "CD4R00000001765" 12726 "oe" FALSE 9 2 11 3 -1.56942274433214 0.098399865106234
1 55660400 55685000 "." "rRNA" "CD4R00000001772" 12829 "oe" FALSE 121 97 100 89 -0.0234216114409158 0.954132011388971
1 59247000 59252200 "." "rRNA" "CD4R00000001795" 14015 "bait" FALSE 18 69 19 67 2.08501709068719 5.932823923332e-06
1 61541600 61549800 "." "rRNA" "CD4R00000001829" 14713 "oe" FALSE 12 3 10 2 -1.73023830420259 0.0632725885185836
1 62901000 62906600 "." "rRNA" "CD4R00000001840" 15109 "oe" FALSE 32 41 40 32 0.248593498937065 0.618192629387805
1 64058200 64061200 "." "rRNA" "CD4R00000001851" 15452 "bait" FALSE 15 27 40 15 -0.111365235526628 0.859918041325949
1 65292000 65295600 "." "rRNA" "CD4R00000001868" 15838 "oe" FALSE 36 7 26 21 -0.917856816119011 0.12349060139744
1 65398400 65433800 "." "rRNA" "CD4R00000001874" 15871 "oe" FALSE 81 52 119 61 -0.563652409507406 0.126248706078658
1 65466600 65469400 "." "rRNA" "CD4R00000001875" 15886 "oe" FALSE 1 25 6 17 2.77211392082191 0.000796653076183068
1 65513600 65517600 "." "eRNA" "CD4R00000001877" 15895 "oe" TRUE 84 45 109 32 -1.08596861919814 0.00471753629751767
1 65523400 65524400 "." "rRNA" "CD4R00000001878" 15898 "bait" FALSE 92 29 69 15 -1.66384769820983 0.000164049029646644
1 65524600 65525000 "." "rRNA" "CD4R00000001879" 15899 "oe" FALSE 38 14 47 17 -1.18459794549496 0.0247611053264295
1 65525800 65537000 "." "rRNA" "CD4R00000001880" 15899 "oe" FALSE 591 228 484 139 -1.35192425574222 8.53697546292778e-09
1 66737000 66752000 "." "rRNA" "CD4R00000001896" 16276 "oe" FALSE 0 36 0 32 6.3356057093211 8.09300840110362e-14
1 66794400 66826400 "." "rRNA" "CD4R00000001899" 16301 "oe" FALSE 96 356 69 304 2.22272958196921 1.55709952969891e-15
1 66835600 66837800 "." "rRNA" "CD4R00000001900" 16318 "oe" FALSE 0 12 1 18 4.34717495893681 1.93659812958973e-06
1 66838200 66842200 "." "rRNA" "CD4R00000001901" 16318 "oe" FALSE 29 60 45 43 0.707678669587888 0.103178988440042
1 67389000 67409000 "." "rRNA" "CD4R00000001913" 16483 "oe" FALSE 15 19 7 20 1.03274504269287 0.116798677279079
1 67446000 67448400 "." "rRNA" "CD4R00000001916" 16505 "oe" FALSE 28 14 14 9 -0.645763286287825 0.325095913100019
1 67461600 67463000 "." "rRNA" "CD4R00000001917" 16511 "oe" FALSE 26 19 29 3 -1.19689912978956 0.0652283437592539
1 67517800 67520600 "." "rRNA" "CD4R00000001918" 16528 "bait" FALSE 36 31 37 14 -0.503313507265282 0.33963108058014
1 67891600 67898000 "." "rRNA" "CD4R00000001937" 16625 "oe" FALSE 15 151 14 152 3.57941333957391 7.53623406359506e-15
1 75197400 75201400 "." "rRNA" "CD4R00000001964" 18961 "bait" FALSE 8 12 11 8 0.295038924069679 0.724499408606495
1 76250000 76256600 "." "rRNA" "CD4R00000001971" 19327 "bait" FALSE 27 47 12 82 1.96423510108659 2.837912405744e-05
1 76732200 76739600 "." "rRNA" "CD4R00000001980" 19471 "oe" FALSE 2 14 0 18 3.99744079192451 1.18638235207784e-05
1 76750400 76768800 "." "rRNA" "CD4R00000001981" 19479 "oe" FALSE 1 14 0 16 4.32957704116053 2.06559712722772e-06
1 77683000 77686200 "." "rRNA" "CD4R00000001993" 19800 "oe" FALSE 19 16 20 8 -0.482867225005505 0.476951021660013
1 77745000 77750000 "." "rRNA" "CD4R00000001995" 19820 "bait" FALSE 21 13 27 4 -1.28322716713646 0.0593046189773807
1 78140200 78150200 "." "rRNA" "CD4R00000002010" 19935 "oe" FALSE 9 8 2 12 1.09356514418229 0.209062231685986
1 78435400 78447200 "." "rRNA" "CD4R00000002019" 20004 "oe" FALSE 2 51 10 59 3.46065475082715 1.83183329519222e-07
1 78468600 78474400 "." "rRNA" "CD4R00000002020" 20016 "oe" FALSE 1 18 1 12 3.57487940881528 0.000105355007839015
1 83971800 83976800 "." "eRNA" "CD4R00000002044" 21895 "oe" TRUE 15 5 12 5 -1.12580161694261 0.166102834246196
1 84968000 84973200 "." "rRNA" "CD4R00000002064" 22218 "oe" FALSE 92 54 80 50 -0.497046296973247 0.197425336578279
1 85036400 85040800 "." "rRNA" "CD4R00000002065" 22232 "oe" FALSE 1 24 5 26 3.24453031874208 5.90502844711385e-05
1 85154600 85159600 "." "rRNA" "CD4R00000002068" 22278 "oe" FALSE 20 13 0 6 0.538678120480054 0.532505163437
1 85460000 85465200 "." "rRNA" "CD4R00000002080" 22367 "oe" FALSE 6 37 9 43 2.59514132279101 2.93080592170398e-05
1 85662200 85668800 "." "rRNA" "CD4R00000002088" 22428 "bait" FALSE 28 21 20 17 -0.118097961401832 0.854015593762533
1 89464800 89469400 "." "rRNA" "CD4R00000002139" 23754 "bait" FALSE 38 17 26 6 -1.28489432359612 0.0309762152319864
1 89483400 89489600 "." "rRNA" "CD4R00000002140" 23760 "oe" FALSE 12 18 10 7 0.339046572724851 0.660178259030675
1 89526000 89537600 "." "rRNA" "CD4R00000002145" 23773 "oe" FALSE 20 77 9 58 2.40699917526036 1.58690847955827e-06
1 89569200 89570000 "." "rRNA" "CD4R00000002146" 23785 "oe" FALSE 17 89 6 97 3.23755433863348 1.08490362538635e-09
1 89587000 89596400 "." "rRNA" "CD4R00000002147" 23793 "oe" FALSE 36 289 10 352 4.06682020239446 3.5694465552433e-24
1 89660200 89667400 "." "rRNA" "CD4R00000002148" 23826 "oe" FALSE 87 346 54 315 2.46119397090448 1.30578001216332e-17
1 89722800 89728400 "." "rRNA" "CD4R00000002150" 23849 "oe" FALSE 222 705 122 530 2.08284257800439 3.11028583432467e-19
1 89733200 89747600 "." "rRNA" "CD4R00000002151" 23854 "oe" FALSE 88 1085 24 1063 4.59339287936928 6.05545916651577e-54
1 89749000 89755200 "." "rRNA" "CD4R00000002152" 23858 "oe" FALSE 35 77 6 79 2.19532626978874 4.26501810033925e-06
1 89763600 89766400 "." "eRNA" "CD4R00000002154" 23862 "oe" TRUE 2 18 4 25 2.92556399376981 0.000302942211132522
1 89775000 89778600 "." "eRNA" "CD4R00000002156" 23865 "oe" TRUE 8 49 7 53 2.92539982590115 1.39909198056209e-06
1 89822000 89824400 "." "eRNA" "CD4R00000002157" 23883 "oe" TRUE 0 20 0 12 5.23671870917943 5.94388739927485e-09
1 89988600 89996600 "." "rRNA" "CD4R00000002165" 23935 "bait" FALSE 7 85 8 66 3.469040565612 3.68337894626464e-09
1 90058600 90065200 "." "rRNA" "CD4R00000002173" 23954 "oe" FALSE 8 39 11 27 1.96448701121665 0.00120097096583391
1 90066200 90084000 "." "rRNA" "CD4R00000002174" 23955 "oe" FALSE 123 283 130 286 1.40019624326497 1.1316246010833e-07
1 90085400 90110400 "." "rRNA" "CD4R00000002175" 23961 "oe" FALSE 57 189 69 174 1.75470472435416 2.23117935151313e-08
1 90182400 90193000 "." "rRNA" "CD4R00000002182" 23983 "oe" FALSE 1 16 4 12 2.60003246333492 0.00366167247585863
1 90218600 90229400 "." "rRNA" "CD4R00000002184" 23999 "oe" FALSE 13 30 14 18 1.00996222306531 0.0924293725031325
1 90245000 90248200 "." "rRNA" "CD4R00000002186" 24006 "oe" FALSE 0 23 0 27 5.89747070779674 8.89782085320446e-12
1 90285200 90288000 "." "rRNA" "CD4R00000002190" 24013 "bait" FALSE 26 16 30 0 -2.15244681008312 0.00401661109483003
1 92012000 92027600 "." "eRNA" "CD4R00000002224" 24577 "oe" TRUE 10 57 4 56 3.19347287777738 3.06816148484649e-07
1 92928800 92931000 "." "eRNA" "CD4R00000002260" 24828 "oe" TRUE 2 20 3 12 2.67026863085501 0.00223659278704251
1 92932000 92933000 "." "eRNA" "CD4R00000002261" 24829 "oe" TRUE 2 25 5 16 2.6443626637959 0.00100613536135745
1 92938200 92944800 "." "rRNA" "CD4R00000002262" 24832 "oe" FALSE 68 467 69 411 2.89933217672747 7.30105811479066e-25
1 92946400 92955200 "." "rRNA" "CD4R00000002263" 24835 "oe" FALSE 11 247 16 238 4.36078362212948 2.82041764030532e-21
1 92998200 93005800 "." "rRNA" "CD4R00000002266" 24852 "oe" FALSE 1 222 1 170 7.25111953911596 2.4813275281752e-19
1 93046200 93054200 "." "rRNA" "CD4R00000002268" 24874 "oe" FALSE 0 143 0 94 8.0947139088097 1.78162708408794e-23
1 93297000 93300800 "." "rRNA" "CD4R00000002271" 24937 "bait" FALSE 58 68 55 63 0.438310908723761 0.272198006323779
1 93415400 93431800 "." "rRNA" "CD4R00000002280" 24964 "oe" FALSE 98 182 78 157 1.16615874002224 0.000115427661849904
1 93437600 93448800 "." "rRNA" "CD4R00000002281" 24972 "oe" FALSE 18 153 22 174 3.24792231625519 3.62750403177814e-15
1 93454600 93458800 "." "eRNA" "CD4R00000002282" 24976 "bait" TRUE 0 25 6 22 3.63975653098977 1.26536612774283e-05
1 93636400 93647800 "." "rRNA" "CD4R00000002290" 25035 "oe" FALSE 14 22 10 24 1.14327832814197 0.0642062439906533
1 93809400 93819600 "." "rRNA" "CD4R00000002294" 25097 "oe" FALSE 12 26 5 41 2.18404611192207 0.00054268543925185
1 94309600 94314000 "." "rRNA" "CD4R00000002302" 25242 "bait" FALSE 27 10 25 9 -1.18495601343807 0.0642591643042946
1 94341600 94345800 "." "rRNA" "CD4R00000002304" 25246 "oe" FALSE 23 79 8 53 2.28416788779137 4.43471816609459e-06
1 94373400 94376000 "." "rRNA" "CD4R00000002306" 25256 "bait" FALSE 43 26 30 17 -0.550794417401914 0.292645988075324
1 96912600 96914000 "." "rRNA" "CD4R00000002329" 26047 "oe" FALSE 40 47 71 40 -0.0849881800420781 0.860808214117489
1 97144800 97145200 "." "rRNA" "CD4R00000002330" 26122 "oe" FALSE 44 50 71 49 0.0451413160305204 0.925232484048471
1 100502200 100515000 "." "rRNA" "CD4R00000002364" 27260 "oe" FALSE 31 318 64 520 3.4119200747233 3.5194243507914e-28
1 100841600 100873800 "." "rRNA" "CD4R00000002375" 27352 "bait" FALSE 74 50 65 46 -0.305896192006914 0.466251012333481
1 100874600 100882200 "." "rRNA" "CD4R00000002376" 27363 "oe" FALSE 50 33 45 50 0.0359055718516246 0.945455427373918
1 100883400 100922600 "." "rRNA" "CD4R00000002377" 27363 "oe" FALSE 142 158 143 219 0.634859341132767 0.0259346948495437
1 101359600 101365000 "." "rRNA" "CD4R00000002383" 27515 "oe" FALSE 7 25 8 47 2.43666689217211 0.000100494602463679
1 101382400 101401000 "." "rRNA" "CD4R00000002386" 27521 "oe" FALSE 11 13 6 19 1.11139823749876 0.120853314341429
1 101414000 101421400 "." "rRNA" "CD4R00000002388" 27535 "oe" FALSE 21 14 22 15 -0.320169559890734 0.623618800509151
1 101460400 101462200 "." "rRNA" "CD4R00000002390" 27553 "oe" FALSE 3 15 8 16 1.7103336036545 0.0259492481159749
1 101467400 101473000 "." "rRNA" "CD4R00000002391" 27559 "oe" FALSE 72 46 69 49 -0.335467288307415 0.420865806575298
1 101487400 101495400 "." "rRNA" "CD4R00000002392" 27566 "oe" FALSE 34 28 23 23 0.0573164860508712 0.924270826868659
1 101575200 101579600 "." "eRNA" "CD4R00000002403" 27589 "oe" TRUE 39 21 22 17 -0.460471676731627 0.413233877948435
1 101585000 101606000 "." "rRNA" "CD4R00000002404" 27592 "oe" FALSE 22 110 14 80 2.58311710403289 9.02646228720812e-09
1 101640400 101647200 "." "eRNA" "CD4R00000002406" 27605 "oe" TRUE 2 194 1 170 6.78263391070245 5.32581852958399e-17
1 101693000 101695600 "." "rRNA" "CD4R00000002407" 27620 "bait" FALSE 39 25 14 19 -0.044714910752113 0.945467046893611
1 101698200 101708000 "." "rRNA" "CD4R00000002408" 27620 "bait" FALSE 1014 1218 1234 1103 0.281596026456512 0.154845659667987
1 101708600 101718600 "." "rRNA" "CD4R00000002409" 27621 "oe" FALSE 823 583 873 406 -0.566373753236627 0.00582529244321181
1 101721800 101733400 "." "rRNA" "CD4R00000002410" 27637 "oe" FALSE 10 30 17 33 1.45306668381138 0.00974989151563444
1 101740800 101764800 "." "rRNA" "CD4R00000002411" 27641 "oe" FALSE 63 69 45 95 0.832731066803994 0.0254751383684848
1 101772800 101779000 "." "eRNA" "CD4R00000002412" 27654 "oe" TRUE 19 14 20 25 0.242787067223804 0.701776514117893
1 108619400 108626800 "." "rRNA" "CD4R00000002439" 29817 "oe" FALSE 0 12 0 11 4.81182798653984 2.24431171787447e-07
1 109184800 109191000 "." "rRNA" "CD4R00000002451" 29963 "oe" FALSE 18 27 4 18 1.25103296773184 0.0540475935363047
1 109202800 109205200 "." "rRNA" "CD4R00000002452" 29973 "bait" FALSE 11 46 21 48 1.78974696752156 0.000426546404878442
1 109233600 109238800 "." "rRNA" "CD4R00000002454" 29980 "bait" FALSE 23 65 34 53 1.27603705032283 0.00315778895566689
1 109241400 109249600 "." "rRNA" "CD4R00000002455" 29981 "oe" FALSE 124 137 162 133 0.15961542690498 0.630781869179285
1 109617600 109619400 "." "rRNA" "CD4R00000002463" 30095 "bait" FALSE 15 25 16 51 1.5212913190949 0.00383797174628686
1 109642200 109644800 "." "rRNA" "CD4R00000002465" 30103 "bait" FALSE 555 748 705 587 0.313453306629588 0.139299879801768
1 109756000 109761400 "." "rRNA" "CD4R00000002469" 30132 "bait" FALSE 10 17 13 26 1.12970785341317 0.0712774697685802
1 109964200 109970200 "." "rRNA" "CD4R00000002476" 30181 "oe" FALSE 18 21 17 21 0.486080793835506 0.422937998228255
1 110036000 110054800 "." "rRNA" "CD4R00000002479" 30201 "oe" FALSE 165 17 174 10 -3.38951891391699 8.28004142429889e-13
1 110088800 110093200 "." "rRNA" "CD4R00000002481" 30214 "bait" FALSE 58 42 39 40 -0.0147347661695999 0.977743964779428
1 110145600 110146600 "." "rRNA" "CD4R00000002485" 30228 "bait" FALSE 29 17 35 7 -1.18768220058365 0.0467973627450608
1 110161400 110168200 "." "rRNA" "CD4R00000002487" 30229 "bait" FALSE 1 33 3 23 3.80558677554419 7.98183494513424e-06
1 110446200 110457200 "." "rRNA" "CD4R00000002500" 30295 "bait" FALSE 3 20 2 17 2.89011543033681 0.000720379875942015
1 110749600 110756200 "." "rRNA" "CD4R00000002512" 30370 "oe" FALSE 24 11 6 12 -0.137160206745269 0.862820913431477
1 110890600 110894400 "." "rRNA" "CD4R00000002514" 30403 "bait" FALSE 160 159 165 131 0.0592780345211823 0.862990983367646
1 111172200 111201200 "." "rRNA" "CD4R00000002523" 30494 "bait" FALSE 834 801 940 980 0.236187621135105 0.253716793456592
1 111210000 111220200 "." "rRNA" "CD4R00000002524" 30507 "oe" FALSE 857 735 683 733 0.16463061337764 0.450464192882241
1 111413200 111436800 "." "rRNA" "CD4R00000002530" 30563 "oe" FALSE 37 194 33 225 2.80494344583037 7.76646501266888e-16
1 111443200 111444600 "." "rRNA" "CD4R00000002532" 30567 "oe" FALSE 59 69 75 51 0.0687088821897706 0.878787878440785
1 111681000 111691600 "." "rRNA" "CD4R00000002535" 30629 "bait" FALSE 20 7 25 5 -1.59503464512376 0.0256827684023431
1 111722000 111723600 "." "rRNA" "CD4R00000002537" 30644 "oe" FALSE 92 30 83 34 -1.21219521269781 0.00252904680480033
1 111724200 111724400 "." "rRNA" "CD4R00000002538" 30644 "oe" FALSE 23 9 12 7 -0.871916863351615 0.226511612894613
1 111725200 111729000 "." "rRNA" "CD4R00000002539" 30644 "oe" FALSE 1008 422 845 384 -0.974010035055345 1.55280451295173e-06
1 111732200 111751800 "." "rRNA" "CD4R00000002540" 30650 "oe" FALSE 41 83 45 126 1.51174323550601 3.19825660428015e-05
1 111753000 111776000 "." "rRNA" "CD4R00000002541" 30657 "oe" FALSE 84 59 47 75 0.27197033149592 0.502071571133914
1 112011200 112022000 "." "rRNA" "CD4R00000002554" 30763 "oe" FALSE 24 4 17 5 -1.85096596342257 0.0152890453475188
1 112158400 112183600 "." "rRNA" "CD4R00000002562" 30817 "oe" FALSE 2 44 4 33 3.72285514796544 1.5509258286965e-06
1 113159000 113181000 "." "rRNA" "CD4R00000002580" 31129 "oe" FALSE 5 94 11 91 3.72399440926586 1.09304287349364e-10
1 114300000 114303400 "." "rRNA" "CD4R00000002602" 31436 "bait" FALSE 28 17 26 13 -0.612751273254142 0.302040173261352
1 114470800 114486000 "." "rRNA" "CD4R00000002617" 31486 "oe" FALSE 14 17 6 22 1.1752453454578 0.0800045483243475
1 115047600 115055400 "." "rRNA" "CD4R00000002633" 31649 "oe" FALSE 91 67 96 62 -0.303192987031946 0.426268493261488
1 115257400 115260200 "." "rRNA" "CD4R00000002637" 31717 "oe" FALSE 3 15 10 5 0.816625572978553 0.350638972433195
1 116863000 116873600 "." "eRNA" "CD4R00000002666" 32211 "oe" TRUE 19 11 11 7 -0.508369912398627 0.49784538862423
1 117054200 117061200 "." "rRNA" "CD4R00000002673" 32275 "oe" FALSE 5 2 16 16 0.0233354157711058 0.980242708413373
1 117086400 117089800 "." "rRNA" "CD4R00000002675" 32284 "oe" FALSE 0 12 0 16 5.07475609655108 2.42336261220747e-08
1 117093800 117094400 "." "rRNA" "CD4R00000002676" 32285 "oe" FALSE 0 19 0 18 5.47599316755706 6.01311464996521e-10
1 117278400 117284200 "." "rRNA" "CD4R00000002684" 32343 "oe" FALSE 14 489 5 610 6.07842540344885 3.21263485938641e-31
1 117293200 117321400 "." "rRNA" "CD4R00000002685" 32347 "bait" FALSE 264 641 193 600 1.67527167253769 3.76458661172832e-14
1 117339400 117360800 "." "eRNA" "CD4R00000002687" 32364 "oe" TRUE 147 250 101 321 1.44000305699238 5.87451199764053e-08
1 117526800 117531800 "." "rRNA" "CD4R00000002694" 32407 "oe" FALSE 0 15 2 17 4.05647718697844 8.44114465724522e-06
1 117905400 117915800 "." "rRNA" "CD4R00000002704" 32517 "bait" FALSE 285 147 276 125 -0.819289290770954 0.00232029150912073
1 118195200 118204400 "." "eRNA" "CD4R00000002716" 32604 "oe" TRUE 10 11 12 38 1.36407085087792 0.0265906873218471
1 120604000 120613600 "." "rRNA" "CD4R00000002746" 33378 "oe" FALSE 55 83 136 79 0.0732873770606464 0.857075156665366
1 120834600 120840200 "." "rRNA" "CD4R00000002760" 33419 "oe" FALSE 14 4 10 3 -1.4327459374634 0.101188046189062
1 121256400 121262400 "." "rRNA" "CD4R00000002768" 33508 "oe" FALSE 42 20 65 16 -1.29464512759794 0.00829231742259604
1 121310400 121311800 "." "rRNA" "CD4R00000002774" 33532 "oe" FALSE 42 18 40 13 -1.16207204069593 0.0286473271275622
1 121347000 121350200 "." "eRNA" "CD4R00000002776" 33545 "oe" TRUE 13 4 10 4 -1.19318459497813 0.168924391654061
1 143727000 143748000 "." "rRNA" "CD4R00000002793" 33915 "oe" FALSE 233 177 280 145 -0.440199524021888 0.110040999604808
1 143760600 143771000 "." "rRNA" "CD4R00000002796" 33930 "oe" FALSE 72 9 34 4 -2.75551401113063 1.24344748744486e-05
1 144503000 144525200 "." "rRNA" "CD4R00000002812" 34060 "oe" FALSE 66 67 91 44 -0.271990211938375 0.503141185057966
1 144533000 144541000 "." "rRNA" "CD4R00000002813" 34072 "oe" FALSE 63 66 39 67 0.613670500842522 0.121447687179984
1 144924000 144938800 "." "rRNA" "CD4R00000002826" 34153 "oe" FALSE 69 21 66 15 -1.66535720459987 0.000416880598309012
1 145175800 145179400 "." "eRNA" "CD4R00000002845" 34227 "oe" TRUE 17 5 24 5 -1.68411547553561 0.0246465213536726
1 145208200 145248200 "." "rRNA" "CD4R00000002848" 34233 "oe" FALSE 12 12 8 7 0.123501175299439 0.888601794440729
1 145382000 145386600 "." "rRNA" "CD4R00000002858" 34265 "oe" FALSE 15 71 6 63 2.8733979429803 2.12768555655216e-07
1 145395200 145399800 "." "eRNA" "CD4R00000002859" 34271 "oe" TRUE 4 67 11 43 3.05529031353955 7.88221366020341e-07
1 145426800 145460000 "." "rRNA" "CD4R00000002861" 34278 "oe" FALSE 572 113 612 52 -2.66052965735616 6.90023468608481e-23
1 145469000 145484400 "." "rRNA" "CD4R00000002862" 34283 "bait" FALSE 48 34 53 21 -0.656015722460607 0.158622476277289
1 145506400 145509400 "." "rRNA" "CD4R00000002864" 34291 "bait" FALSE 10 23 12 20 1.16777767552109 0.0659500297510042
1 146642400 146645400 "." "rRNA" "CD4R00000002902" 34540 "bait" FALSE 18 10 33 2 -1.84685183563695 0.012362709567068
1 147011000 147017800 "." "rRNA" "CD4R00000002909" 34644 "oe" FALSE 0 36 1 34 5.57636816167084 5.97609452907078e-11
1 147734600 147737400 "." "rRNA" "CD4R00000002938" 34861 "oe" FALSE 13 48 5 24 2.14463766225489 0.000459248478968634
1 147805800 147809800 "." "rRNA" "CD4R00000002943" 34882 "oe" FALSE 12 35 15 24 1.31622176483575 0.0214215867514434
1 147914200 147935000 "." "rRNA" "CD4R00000002953" 34906 "oe" FALSE 208 170 231 144 -0.254647098964358 0.387555290921017
1 147993000 148001800 "." "rRNA" "CD4R00000002957" 34934 "oe" FALSE 543 605 771 574 0.0933433579691695 0.690204320960161
1 148175800 148179800 "." "eRNA" "CD4R00000002959" 34941 "oe" TRUE 193 92 200 54 -1.2233670062142 7.54001170286787e-05
1 148192800 148204400 "." "rRNA" "CD4R00000002960" 34946 "oe" FALSE 20 5 14 1 -2.24146541381968 0.0078696100207726
1 148240400 148248800 "." "rRNA" "CD4R00000002962" 34960 "oe" FALSE 563 556 636 390 -0.127229097065655 0.590544771325694
1 148597200 148606600 "." "rRNA" "CD4R00000002969" 34989 "oe" FALSE 306 307 396 180 -0.319824520111982 0.211032947196704
1 148759800 148768000 "." "rRNA" "CD4R00000002973" 35020 "oe" FALSE 28 13 20 15 -0.538813267299873 0.387411897566335
1 149222000 149225400 "." "rRNA" "CD4R00000002988" 35123 "oe" FALSE 308 937 315 983 1.85667517001334 9.54092127702458e-20
1 149278000 149282800 "." "rRNA" "CD4R00000002992" 35141 "oe" FALSE 35 11 49 5 -2.11371385267643 0.000726860941204294
1 149509600 149515200 "." "rRNA" "CD4R00000003004" 35212 "oe" FALSE 136 190 119 213 0.890651356128978 0.00155432541629827
1 149598200 149608000 "." "rRNA" "CD4R00000003011" 35244 "oe" FALSE 31 14 32 3 -1.72057591522672 0.00869117007881573
1 149782400 149785800 "." "rRNA" "CD4R00000003024" 35311 "oe" FALSE 229 127 226 139 -0.542102602404003 0.0565351449564841
1 149811400 149825400 "." "rRNA" "CD4R00000003027" 35322 "oe" FALSE 166 62 141 45 -1.30183642984661 0.000105310628968435
1 149850200 149861000 "." "rRNA" "CD4R00000003029" 35341 "bait" FALSE 1394 830 1705 629 -0.860766294638688 4.45096788079802e-06
1 149898200 149901000 "." "rRNA" "CD4R00000003032" 35349 "oe" FALSE 26 16 21 23 -0.0336031817700816 0.960379671891485
1 149981000 149983200 "." "rRNA" "CD4R00000003035" 35380 "oe" FALSE 2 18 6 21 2.45943110232232 0.00172442046032531
1 150038400 150041200 "." "rRNA" "CD4R00000003036" 35391 "oe" FALSE 21 8 25 13 -0.856226378731035 0.190265779134879
1 150121000 150125800 "." "rRNA" "CD4R00000003042" 35415 "bait" FALSE 13 9 34 6 -1.29033947196696 0.0631166313129765
1 150204800 150209600 "." "rRNA" "CD4R00000003049" 35429 "bait" FALSE 13 27 9 19 1.23907688290728 0.0484411471273879
1 150253400 150255800 "." "rRNA" "CD4R00000003052" 35438 "bait" FALSE 0 44 3 37 5.13971091494648 1.5570776533269e-09
1 150265400 150268000 "." "rRNA" "CD4R00000003053" 35438 "bait" FALSE 14 11 17 14 -0.0535731084470068 0.946919131685027
1 150293000 150297400 "." "rRNA" "CD4R00000003055" 35444 "bait" FALSE 9 57 11 59 2.72037402734393 1.02814073898857e-06
1 150335000 150340600 "." "rRNA" "CD4R00000003056" 35449 "oe" FALSE 34 61 21 49 1.20976286701472 0.00609991363767664
1 150531800 150555200 "." "rRNA" "CD4R00000003071" 35488 "bait" FALSE 1496 1766 1589 1324 0.218996627028203 0.267044369638042
1 150581400 150588600 "." "rRNA" "CD4R00000003073" 35496 "bait" FALSE 3 77 2 52 4.64913903763322 2.25516529003503e-09
1 150734000 150739000 "." "rRNA" "CD4R00000003080" 35538 "oe" FALSE 2 18 0 12 3.8921480819849 2.42541824423685e-05
1 150967800 150969000 "." "rRNA" "CD4R00000003090" 35591 "bait" FALSE 79 49 86 15 -1.2099383098717 0.00372812292499763
1 151018600 151024800 "." "rRNA" "CD4R00000003095" 35600 "bait" FALSE 168 44 141 19 -2.10680363105686 2.15753121356785e-08
1 151041600 151045200 "." "rRNA" "CD4R00000003097" 35603 "bait" FALSE 48 51 50 34 0.00650376295655281 0.990061568261074
1 151296800 151301200 "." "rRNA" "CD4R00000003112" 35655 "oe" FALSE 14 13 20 5 -0.692125824551897 0.345806719772087
1 151312400 151314200 "." "rRNA" "CD4R00000003113" 35660 "bait" FALSE 14 8 14 2 -1.26965848011406 0.122430573305046
1 151371200 151373600 "." "rRNA" "CD4R00000003115" 35670 "bait" FALSE 19 11 10 12 -0.10286490360949 0.898279116972198
1 151427400 151432600 "." "rRNA" "CD4R00000003119" 35688 "oe" FALSE 14 11 7 2 -0.571413469607005 0.505196531648669
1 151791200 151813200 "." "rRNA" "CD4R00000003133" 35773 "oe" FALSE 26 64 26 93 1.81978153943246 1.29530192439001e-05
1 151843000 151843800 "." "rRNA" "CD4R00000003134" 35788 "oe" FALSE 31 3 27 4 -2.66330750353415 0.000528770814347404
1 151867000 151883600 "." "rRNA" "CD4R00000003138" 35794 "oe" FALSE 14 8 22 9 -0.780803451628206 0.275872050998522
1 152000400 152004800 "." "rRNA" "CD4R00000003143" 35836 "oe" FALSE 47 19 41 2 -1.98920219246242 0.00132300078929282
1 153502800 153520400 "." "rRNA" "CD4R00000003162" 36274 "bait" FALSE 123 44 158 60 -1.18403144959586 0.000556926458818159
1 153620200 153623400 "." "rRNA" "CD4R00000003170" 36296 "oe" FALSE 4 6 13 11 0.326885799346978 0.707734854223192
1 153641600 153645000 "." "rRNA" "CD4R00000003172" 36299 "bait" FALSE 6 66 3 57 3.87867242101004 1.46891909035152e-08
1 153699800 153703000 "." "rRNA" "CD4R00000003176" 36303 "bait" FALSE 16 14 6 10 0.336022147833654 0.66572834308614
1 153754800 153756800 "." "rRNA" "CD4R00000003178" 36316 "oe" FALSE 29 78 28 39 1.20221868514953 0.00564519658383673
1 153886800 153897000 "." "rRNA" "CD4R00000003191" 36343 "oe" FALSE 43 54 43 76 0.826655986410371 0.0394841656592102
1 153914800 153920000 "." "rRNA" "CD4R00000003193" 36351 "oe" FALSE 9 8 13 6 -0.379794739044139 0.657905081042438
1 153927000 153931800 "." "rRNA" "CD4R00000003194" 36354 "bait" FALSE 11 11 17 3 -0.788316940615525 0.326443144830083
1 153934000 153941600 "." "rRNA" "CD4R00000003195" 36354 "bait" FALSE 18 31 28 45 0.974601183538062 0.0470038408202608
1 153948400 153951800 "." "rRNA" "CD4R00000003196" 36357 "bait" FALSE 14 7 3 10 0.282913286012236 0.755670715701132
1 153962600 153966600 "." "rRNA" "CD4R00000003198" 36360 "bait" FALSE 438 570 402 431 0.468574182942596 0.0340726067579496
1 154189800 154198000 "." "rRNA" "CD4R00000003205" 36405 "oe" FALSE 4 26 1 51 4.00663444920194 1.38018326702143e-06
1 154242600 154247000 "." "rRNA" "CD4R00000003207" 36414 "bait" FALSE 8 15 9 18 1.15937243232037 0.0984958450523902
1 154296800 154304000 "." "rRNA" "CD4R00000003208" 36424 "bait" FALSE 21 11 26 9 -0.959750842136639 0.140400773086518
1 154306600 154320800 "." "rRNA" "CD4R00000003209" 36426 "oe" FALSE 13 8 14 2 -1.21573208048462 0.142665769200873
1 154322400 154327400 "." "rRNA" "CD4R00000003210" 36431 "oe" FALSE 33 6 24 3 -2.35123010151634 0.00130575704295447
1 154356600 154361400 "." "rRNA" "CD4R00000003211" 36434 "oe" FALSE 29 48 26 78 1.42091521855476 0.000920085036280454
1 154370200 154401600 "." "rRNA" "CD4R00000003212" 36436 "oe" FALSE 19 57 25 76 1.82764319123776 3.7912790982184e-05
1 154431600 154444200 "." "rRNA" "CD4R00000003216" 36448 "oe" FALSE 18 10 18 12 -0.452808006686959 0.519110918487416
1 154528600 154532400 "." "rRNA" "CD4R00000003221" 36465 "bait" FALSE 17 26 11 32 1.2638404256749 0.0268267949663174
1 154728400 154733600 "." "rRNA" "CD4R00000003232" 36519 "oe" FALSE 0 70 1 47 6.2869891120641 4.17859998546122e-14
1 154908000 154917200 "." "rRNA" "CD4R00000003237" 36560 "bait" FALSE 66 20 118 11 -2.2781121262411 2.16860227664914e-06
1 154922800 154930600 "." "rRNA" "CD4R00000003238" 36560 "bait" FALSE 24 7 16 4 -1.57952516350998 0.0325668548095944
1 154931000 154935800 "." "rRNA" "CD4R00000003239" 36561 "oe" FALSE 26 16 28 7 -1.00947062289937 0.103888575833269
1 154970000 154994200 "." "rRNA" "CD4R00000003242" 36571 "bait" FALSE 85 29 93 26 -1.44782136039339 0.000432189409816497
1 155106000 155113400 "." "rRNA" "CD4R00000003250" 36601 "oe" FALSE 26 20 29 10 -0.652677117076535 0.27275750759165
1 155195200 155198200 "." "rRNA" "CD4R00000003258" 36614 "oe" FALSE 17 14 4 11 0.488397040937478 0.52514285532893
1 155229800 155233400 "." "rRNA" "CD4R00000003263" 36617 "bait" FALSE 29 23 19 12 -0.2621112018826 0.67408004714568
1 155277600 155280400 "." "rRNA" "CD4R00000003266" 36627 "bait" FALSE 19 107 9 68 2.81294905078634 1.06425419532717e-08
1 155527800 155535800 "." "rRNA" "CD4R00000003278" 36679 "bait" FALSE 81 97 56 92 0.690801335823281 0.0508720869666912
1 155579200 155581400 "." "rRNA" "CD4R00000003280" 36684 "oe" FALSE 3 53 2 58 4.46858947663838 1.1915827389208e-08
1 155714400 155717000 "." "rRNA" "CD4R00000003283" 36714 "oe" FALSE 6 20 15 11 0.79204914732535 0.26975063658501
1 155862800 155864000 "." "rRNA" "CD4R00000003288" 36739 "bait" FALSE 16 9 24 5 -1.22556922563875 0.0879156556000829
1 155913600 155917000 "." "rRNA" "CD4R00000003292" 36749 "oe" FALSE 34 22 30 17 -0.48696160031339 0.377048366119106
1 155936400 155953800 "." "rRNA" "CD4R00000003293" 36754 "oe" FALSE 11 30 4 19 1.87202763909371 0.00555088393328972
1 156022200 156025600 "." "rRNA" "CD4R00000003297" 36764 "bait" FALSE 3 31 3 36 3.5215516481655 5.42508475580994e-06
1 156129400 156132600 "." "rRNA" "CD4R00000003308" 36780 "oe" FALSE 0 20 0 22 5.65362986473828 1.05615178118261e-10
1 156163000 156165600 "." "rRNA" "CD4R00000003310" 36785 "bait" FALSE 6 33 8 31 2.35561550230122 0.000275985432284396
1 156181600 156190800 "." "rRNA" "CD4R00000003313" 36789 "bait" FALSE 0 19 2 33 4.71300069742427 7.57601852547675e-08
1 156453600 156478400 "." "rRNA" "CD4R00000003329" 36840 "oe" FALSE 52 201 57 160 1.94128921770769 1.71304172079655e-09
1 156560400 156563000 "." "rRNA" "CD4R00000003334" 36868 "bait" FALSE 14 46 12 21 1.5031642384378 0.00758732465115657
1 156569200 156572800 "." "rRNA" "CD4R00000003335" 36870 "bait" FALSE 11 11 15 12 0.0781788659128166 0.924053281294893
1 156706800 156712200 "." "rRNA" "CD4R00000003346" 36888 "oe" FALSE 21 16 19 12 -0.286811394420221 0.668879564109079
1 156771200 156774600 "." "rRNA" "CD4R00000003350" 36905 "oe" FALSE 26 34 19 23 0.538566383463839 0.318007553243983
1 157100800 157111000 "." "rRNA" "CD4R00000003368" 36980 "oe" FALSE 10 27 6 28 1.9588673190704 0.00246017301384291
1 158965000 158968600 "." "rRNA" "CD4R00000003387" 37565 "bait" FALSE 38 12 23 14 -0.987502937843172 0.0920836770062101
1 158976200 158986200 "." "rRNA" "CD4R00000003389" 37566 "oe" FALSE 11 350 7 569 5.86170466532017 1.38423239313248e-29
1 159024200 159025400 "." "rRNA" "CD4R00000003391" 37583 "oe" FALSE 9 19 7 10 1.00451320311935 0.172529370479063
1 159879200 159884000 "." "rRNA" "CD4R00000003400" 37854 "oe" FALSE 5 13 17 10 0.369119456409856 0.642787625532987
1 159890600 159897200 "." "rRNA" "CD4R00000003403" 37854 "oe" FALSE 15 3 12 11 -0.704404890423983 0.385775849632315
1 160228200 160233800 "." "rRNA" "CD4R00000003418" 37934 "bait" FALSE 30 31 44 33 0.0463426883762642 0.933825900254193
1 160395600 160405000 "." "rRNA" "CD4R00000003423" 37974 "oe" FALSE 14 130 11 100 3.36915404594552 9.36240178603311e-12
1 160406600 160409200 "." "eRNA" "CD4R00000003424" 37978 "oe" TRUE 4 49 0 29 4.7324554868513 1.46057829399939e-08
1 160420200 160435000 "." "eRNA" "CD4R00000003427" 37983 "oe" TRUE 23 389 7 310 4.75581670480179 1.44834454248783e-25
1 160440400 160445000 "." "eRNA" "CD4R00000003429" 37993 "oe" TRUE 1 36 5 41 3.8617037748409 7.05935266893216e-07
1 160451600 160456200 "." "rRNA" "CD4R00000003431" 37995 "oe" FALSE 19 9 12 8 -0.614702153018687 0.410791150732672
1 160485000 160494600 "." "rRNA" "CD4R00000003436" 38010 "oe" FALSE 10 47 6 34 2.4893197649006 5.11985626847947e-05
1 160508600 160522600 "." "rRNA" "CD4R00000003438" 38022 "oe" FALSE 48 57 73 29 -0.277785460356183 0.532828047867374
1 160533800 160552000 "." "rRNA" "CD4R00000003441" 38031 "oe" FALSE 26 288 30 225 3.3947301754694 8.74087085506151e-21
1 160575200 160579400 "." "rRNA" "CD4R00000003442" 38044 "oe" FALSE 20 99 20 81 2.36511250687549 5.91680561235753e-08
1 160590800 160605400 "." "rRNA" "CD4R00000003445" 38047 "oe" FALSE 0 72 3 67 5.92469674658324 9.12545935352221e-13
1 160607000 160624000 "." "rRNA" "CD4R00000003446" 38050 "oe" FALSE 75 305 43 274 2.52859963444878 7.14175076634702e-17
1 160626800 160628200 "." "eRNA" "CD4R00000003447" 38056 "bait" TRUE 13 12 3 24 1.39721350884189 0.0567419318524707
1 160632400 160637600 "." "rRNA" "CD4R00000003448" 38058 "oe" FALSE 11 75 8 253 4.28679697065889 2.50091762480808e-16
1 160640000 160647000 "." "rRNA" "CD4R00000003449" 38062 "oe" FALSE 22 102 11 194 3.40238859360144 4.69067058753202e-14
1 160651600 160666200 "." "rRNA" "CD4R00000003450" 38066 "oe" FALSE 17 44 10 98 2.61890720101592 2.57308952584112e-07
1 160669200 160685200 "." "rRNA" "CD4R00000003451" 38073 "oe" FALSE 7 170 6 147 4.73373412705478 7.138356408114e-16
1 160735800 160738800 "." "eRNA" "CD4R00000003461" 38096 "oe" TRUE 2 40 1 38 4.5716687731818 8.95356485803037e-08
1 160799000 160801600 "." "rRNA" "CD4R00000003465" 38113 "oe" FALSE 28 5 19 0 -3.34950851924999 6.6000970560569e-05
1 160803200 160809800 "." "rRNA" "CD4R00000003466" 38114 "oe" FALSE 16 4 14 4 -1.56109065195177 0.0571304628143224
1 161007200 161009600 "." "rRNA" "CD4R00000003476" 38162 "bait" FALSE 14 3 11 3 -1.67168612666421 0.0596427913260869
1 161011400 161017200 "." "rRNA" "CD4R00000003477" 38164 "oe" FALSE 89 147 97 86 0.520533137756688 0.117721801045993
1 161084600 161091000 "." "rRNA" "CD4R00000003481" 38179 "bait" FALSE 20 16 33 31 0.0926081603405373 0.880330767549265
1 161128600 161131200 "." "rRNA" "CD4R00000003485" 38189 "bait" FALSE 23 11 34 6 -1.46347696499181 0.0243208318156297
1 161145000 161159400 "." "rRNA" "CD4R00000003487" 38190 "bait" FALSE 36 31 33 29 0.0263888236866574 0.963413695009325
1 161169000 161175800 "." "rRNA" "CD4R00000003490" 38191 "bait" FALSE 11 24 7 30 1.77580463631738 0.00505522083477021
1 161273200 161277600 "." "rRNA" "CD4R00000003497" 38209 "oe" FALSE 12 3 10 0 -2.7679528260994 0.00372298382103689
1 161354400 161361000 "." "eRNA" "CD4R00000003500" 38228 "oe" TRUE 14 238 13 302 4.52618531021657 3.74566561451052e-23
1 161368000 161370800 "." "rRNA" "CD4R00000003501" 38232 "oe" FALSE 18 101 15 96 2.77450049181008 1.28532064974082e-09
1 161695400 161699600 "." "rRNA" "CD4R00000003524" 38315 "bait" FALSE 17 3 19 4 -1.97558527444509 0.015372801947629
1 161733200 161748000 "." "rRNA" "CD4R00000003526" 38327 "bait" FALSE 8 40 8 39 2.46832764415499 5.57341373454141e-05
1 166807600 166810400 "." "rRNA" "CD4R00000003575" 39879 "bait" FALSE 16 46 9 34 1.85647583540394 0.000805887957200785
1 167396000 167400200 "." "rRNA" "CD4R00000003597" 40066 "oe" FALSE 77 25 118 10 -2.22523773276763 1.91760436513953e-06
1 167407200 167489800 "." "rRNA" "CD4R00000003599" 40071 "oe" FALSE 77 148 72 138 1.16429315545893 0.000253078651205153
1 167595200 167652800 "." "rRNA" "CD4R00000003605" 40118 "oe" FALSE 21 6 23 2 -2.15816415773666 0.00598503041806289
1 168433400 168440600 "." "rRNA" "CD4R00000003630" 40340 "oe" FALSE 0 27 8 58 4.11494225802126 3.41467061555401e-08
1 168488200 168492400 "." "eRNA" "CD4R00000003635" 40362 "oe" TRUE 4 33 1 28 3.68208548787805 8.3876646819624e-06
1 169552000 169559200 "." "rRNA" "CD4R00000003652" 40704 "bait" FALSE 1 155 1 182 7.04149681633308 3.21135551387147e-18
1 169569800 169576400 "." "rRNA" "CD4R00000003654" 40707 "oe" FALSE 0 28 1 33 5.37578358486152 3.98760789176328e-10
1 169615000 169620000 "." "eRNA" "CD4R00000003656" 40725 "oe" TRUE 2 115 3 133 5.62776650855388 9.70892896082383e-14
1 169635400 169641600 "." "rRNA" "CD4R00000003660" 40734 "oe" FALSE 8 19 9 12 1.03933764587269 0.147546079126381
1 169645200 169681600 "." "rRNA" "CD4R00000003661" 40736 "oe" FALSE 80 246 65 232 1.94454380549917 4.792096259131e-11
1 169761200 169765800 "." "rRNA" "CD4R00000003662" 40786 "oe" FALSE 30 9 23 12 -1.07516351549674 0.0878826625584632
1 169858600 169864200 "." "rRNA" "CD4R00000003663" 40825 "bait" FALSE 12 14 5 17 1.07121892164206 0.139570156025147
1 171453200 171468000 "." "rRNA" "CD4R00000003677" 41306 "bait" FALSE 28 149 22 171 2.89625668389129 9.63577869101709e-14
1 171708400 171714000 "." "rRNA" "CD4R00000003682" 41396 "bait" FALSE 88 200 65 216 1.67358705483795 2.06417675210714e-08
1 172605400 172613400 "." "eRNA" "CD4R00000003708" 41698 "oe" TRUE 2 183 3 56 5.41750907807974 1.14663259353957e-12
1 172627200 172634600 "." "rRNA" "CD4R00000003710" 41705 "bait" FALSE 1 34 5 26 3.47353526534172 1.69223455688516e-05
1 172639000 172641600 "." "rRNA" "CD4R00000003711" 41712 "oe" FALSE 1 140 2 117 6.28175807110898 1.33576001654573e-14
1 172665600 172674600 "." "eRNA" "CD4R00000003714" 41723 "oe" TRUE 5 297 1 161 6.34647934914047 2.53502591846719e-18
1 172676800 172678600 "." "eRNA" "CD4R00000003715" 41725 "oe" TRUE 1 29 0 24 5.14977525203572 3.12731438585695e-09
1 173443000 173448200 "." "rRNA" "CD4R00000003744" 41993 "oe" FALSE 112 31 111 4 -2.55124648106605 1.77314379708082e-07
1 173791800 173795200 "." "rRNA" "CD4R00000003750" 42093 "oe" FALSE 9 7 11 8 -0.150410595426817 0.869183779437927
1 173833200 173841600 "." "rRNA" "CD4R00000003751" 42106 "bait" FALSE 46 32 35 17 -0.528226635574756 0.294007618657612
1 173986000 173993200 "." "rRNA" "CD4R00000003754" 42143 "oe" FALSE 29 26 32 23 -0.0811380282752664 0.891619059067209
1 174932400 174941400 "." "rRNA" "CD4R00000003769" 42438 "oe" FALSE 68 17 25 3 -2.0727691813074 0.000406571181164002
1 174957800 174960600 "." "rRNA" "CD4R00000003773" 42448 "oe" FALSE 42 24 32 5 -1.2160442528416 0.0316547605617127
1 174967200 174973600 "." "rRNA" "CD4R00000003774" 42451 "bait" FALSE 129 225 123 218 1.04126190491869 0.000161612874965917
1 174990800 174993600 "." "rRNA" "CD4R00000003775" 42459 "bait" FALSE 16 21 6 36 1.59814273779983 0.0096062298295959
1 179049600 179053400 "." "rRNA" "CD4R00000003805" 43756 "bait" FALSE 51 33 38 29 -0.296160490763802 0.544996268921457
1 179261000 179271600 "." "rRNA" "CD4R00000003812" 43801 "oe" FALSE 11 15 10 8 0.316222265849659 0.690140200226519
1 179334000 179336000 "." "rRNA" "CD4R00000003813" 43821 "bait" FALSE 11 19 11 11 0.630653939382823 0.375856655730641
1 179849600 179858400 "." "rRNA" "CD4R00000003821" 43959 "bait" FALSE 47 52 54 74 0.555489460545237 0.167102548077676
1 180468000 180473000 "." "rRNA" "CD4R00000003832" 44152 "oe" FALSE 16 8 11 10 -0.332463485521803 0.675307186288333
1 181030800 181032600 "." "rRNA" "CD4R00000003847" 44288 "oe" FALSE 9 5 10 6 -0.500179310721726 0.576454501324518
1 181056600 181061600 "." "rRNA" "CD4R00000003849" 44289 "bait" FALSE 56 90 44 101 1.16067056174293 0.00133993512823261
1 181072200 181075600 "." "eRNA" "CD4R00000003851" 44295 "oe" TRUE 10 7 14 2 -1.16099356186777 0.180574301943188
1 181997800 181999800 "." "eRNA" "CD4R00000003869" 44586 "oe" TRUE 11 8 13 4 -0.745274681058042 0.371478726350518
1 182583200 182586400 "." "rRNA" "CD4R00000003887" 44747 "bait" FALSE 0 12 1 12 4.05719562214844 1.37671121559413e-05
1 182807800 182816400 "." "rRNA" "CD4R00000003893" 44821 "bait" FALSE 75 203 130 174 1.13505571240009 0.000103498811585157
1 182858800 182859800 "." "rRNA" "CD4R00000003894" 44831 "oe" FALSE 26 34 24 27 0.499685157983114 0.339543355776747
1 183438800 183451400 "." "rRNA" "CD4R00000003904" 44994 "bait" FALSE 2 60 4 73 4.53028558903851 1.26589325746857e-09
1 183588200 183593000 "." "rRNA" "CD4R00000003918" 45023 "oe" FALSE 23 17 24 14 -0.361732198533257 0.56249518604645
1 183599800 183606600 "." "rRNA" "CD4R00000003920" 45023 "oe" FALSE 16 19 29 24 0.207525263379377 0.734361117795608
1 184019600 184024600 "." "rRNA" "CD4R00000003930" 45163 "oe" FALSE 6 89 6 108 4.17411278846884 9.09859285554849e-12
1 184939800 184945200 "." "rRNA" "CD4R00000003948" 45454 "oe" FALSE 8 6 43 17 -0.742173531762424 0.24464618029103
1 185249000 185254800 "." "rRNA" "CD4R00000003957" 45552 "oe" FALSE 32 10 30 29 -0.439099826159665 0.443430611304074
1 186251000 186280600 "." "rRNA" "CD4R00000003976" 45882 "oe" FALSE 114 274 85 314 1.79668987895277 4.86101911971402e-11
1 186289600 186294400 "." "rRNA" "CD4R00000003977" 45900 "oe" FALSE 9 6 3 16 1.06751500649188 0.208432441177437
1 186340800 186346200 "." "rRNA" "CD4R00000003978" 45922 "oe" FALSE 20 18 15 27 0.591010544038015 0.318661397075986
1 192484400 192487200 "." "rRNA" "CD4R00000003993" 47921 "oe" FALSE 7 26 2 26 2.69094375872156 0.000343490161571977
1 192517800 192523000 "." "rRNA" "CD4R00000003996" 47935 "oe" FALSE 0 81 0 125 7.89142876890448 3.0165622789563e-22
1 192539400 192550000 "." "rRNA" "CD4R00000003998" 47941 "oe" FALSE 19 234 19 293 4.00926043825649 5.30956886331023e-23
1 192775200 192779200 "." "rRNA" "CD4R00000004001" 48024 "bait" FALSE 9 6 16 32 0.828624543713438 0.201379871010663
1 193090200 193095200 "." "rRNA" "CD4R00000004008" 48123 "bait" FALSE 5 14 12 20 1.25337303691142 0.0727315688839614
1 193252800 193254000 "." "eRNA" "CD4R00000004014" 48171 "oe" TRUE 16 3 11 6 -1.26835939728251 0.12861472142617
1 193380000 193382600 "." "eRNA" "CD4R00000004018" 48205 "oe" TRUE 8 12 7 12 0.871579021764985 0.263784897103132
1 193385800 193388400 "." "eRNA" "CD4R00000004019" 48206 "oe" TRUE 12 14 12 3 -0.366773373772139 0.659362780752756
1 193425400 193434600 "." "eRNA" "CD4R00000004023" 48215 "oe" TRUE 371 171 357 195 -0.761636138854635 0.00228184463844569
1 193446200 193451800 "." "eRNA" "CD4R00000004025" 48222 "oe" TRUE 77 16 82 9 -2.41277151907564 2.80435473840892e-06
1 193505200 193512200 "." "eRNA" "CD4R00000004029" 48245 "oe" TRUE 52 72 59 79 0.67868937847814 0.0733144642480976
1 194257800 194260600 "." "eRNA" "CD4R00000004039" 48489 "oe" TRUE 10 19 17 18 0.695116248312365 0.281464441177953
1 197162800 197171800 "." "rRNA" "CD4R00000004048" 49376 "oe" FALSE 96 40 62 24 -1.09591903292581 0.0075321536950839
1 198125200 198163200 "." "rRNA" "CD4R00000004067" 49695 "oe" FALSE 20 114 22 107 2.60216783567368 6.68276412448441e-10
1 198487000 198497400 "." "rRNA" "CD4R00000004076" 49829 "oe" FALSE 36 91 15 96 2.11340826017872 4.16572555098967e-07
1 198566200 198667400 "." "rRNA" "CD4R00000004084" 49855 "oe" FALSE 188 1196 106 1207 3.29076763829356 2.2335476542949e-46
1 200373800 200380200 "." "rRNA" "CD4R00000004115" 50397 "bait" FALSE 19 9 17 11 -0.588427439374186 0.40495602501142
1 200707200 200711000 "." "rRNA" "CD4R00000004125" 50491 "bait" FALSE 47 23 79 14 -1.49422093986718 0.00179278729575102
1 200830800 200833200 "." "rRNA" "CD4R00000004126" 50526 "oe" FALSE 14 16 20 5 -0.497871069529629 0.495935612985479
1 200838600 200850000 "." "rRNA" "CD4R00000004128" 50530 "oe" FALSE 20 3 26 3 -2.50479065198854 0.00203100260203388
1 201083000 201085000 "." "rRNA" "CD4R00000004135" 50589 "bait" FALSE 24 2 14 5 -2.08649582468785 0.0113685690665263
1 202774000 202778200 "." "rRNA" "CD4R00000004183" 51008 "oe" FALSE 0 30 0 37 6.3097469066154 1.06640599260564e-13
1 202854600 202859000 "." "rRNA" "CD4R00000004187" 51028 "oe" FALSE 20 14 14 9 -0.346502788299124 0.627682656954997
1 202975400 202979800 "." "rRNA" "CD4R00000004195" 51063 "oe" FALSE 12 71 31 51 1.74825901372934 0.000162633161996434
1 203255000 203264400 "." "rRNA" "CD4R00000004204" 51130 "oe" FALSE 43 521 40 482 3.81085487650247 6.38608126838767e-34
1 203272200 203282800 "." "rRNA" "CD4R00000004206" 51135 "bait" FALSE 130 169 168 118 0.168878416620895 0.604259277735071
1 203285400 203298200 "." "rRNA" "CD4R00000004207" 51136 "bait" FALSE 46 26 83 25 -1.05069407314547 0.0179489740555312
1 203594400 203600600 "." "rRNA" "CD4R00000004214" 51208 "oe" FALSE 9 5 11 7 -0.44946464000363 0.610481611711252
1 203747000 203747400 "." "rRNA" "CD4R00000004227" 51244 "oe" FALSE 22 8 36 11 -1.29734192699621 0.0397235788703078
1 203764000 203772800 "." "rRNA" "CD4R00000004228" 51248 "bait" FALSE 14 16 18 17 0.287471072838455 0.670060958086962
1 204375000 204383400 "." "rRNA" "CD4R00000004243" 51384 "oe" FALSE 32 91 36 91 1.64388368281894 2.13730394148422e-05
1 204460800 204466000 "." "rRNA" "CD4R00000004250" 51410 "oe" FALSE 3 13 11 21 1.55753089281361 0.0320985196745632
1 204474400 204477600 "." "eRNA" "CD4R00000004251" 51414 "oe" TRUE 17 320 16 249 4.28616229749942 5.68516720727711e-24
1 204480200 204495200 "." "rRNA" "CD4R00000004252" 51414 "oe" FALSE 17 12 11 17 0.278031345324057 0.699922263767577
1 204546600 204549800 "." "rRNA" "CD4R00000004256" 51428 "oe" FALSE 17 9 13 4 -0.972605310313976 0.20701190500638
1 205178400 205181800 "." "rRNA" "CD4R00000004272" 51589 "bait" FALSE 16 8 11 3 -1.06375347263151 0.187219156142437
1 205251200 205269400 "." "rRNA" "CD4R00000004277" 51602 "oe" FALSE 50 1 31 4 -3.62526637300321 1.26795916758223e-05
1 205559200 205565000 "." "rRNA" "CD4R00000004289" 51669 "oe" FALSE 22 16 13 9 -0.282474164723376 0.688874448900692
1 205593000 205602200 "." "rRNA" "CD4R00000004291" 51678 "bait" FALSE 11 21 10 10 0.721667688469714 0.307400609789875
1 206669800 206672400 "." "rRNA" "CD4R00000004314" 51892 "bait" FALSE 84 28 92 8 -2.09391628702469 9.92905369934869e-06
1 206674600 206675400 "." "rRNA" "CD4R00000004315" 51892 "bait" FALSE 18 9 22 1 -1.84240806989781 0.0213899089084738
1 206678400 206682000 "." "rRNA" "CD4R00000004316" 51895 "oe" FALSE 34 9 48 7 -2.0447865709199 0.000963236019308503
1 206724000 206757400 "." "rRNA" "CD4R00000004318" 51904 "oe" FALSE 6 153 11 147 4.32099594044159 3.58240222903664e-15
1 206762800 206766000 "." "rRNA" "CD4R00000004319" 51912 "oe" FALSE 72 62 70 55 -0.0524115076898851 0.907634795839469
1 206857400 206862000 "." "rRNA" "CD4R00000004323" 51940 "bait" FALSE 5 20 4 19 2.22967196682599 0.00327084835443416
1 206907000 206914200 "." "rRNA" "CD4R00000004330" 51957 "oe" FALSE 36 170 41 187 2.43983758952708 1.73986200715147e-12
1 206928000 206933600 "." "eRNA" "CD4R00000004331" 51961 "oe" TRUE 20 216 22 165 3.37005710558703 5.42262408038704e-17
1 206937400 206947600 "." "rRNA" "CD4R00000004332" 51966 "oe" FALSE 5 578 1 644 7.79998014367877 3.51338207068352e-26
1 206955600 206971200 "." "rRNA" "CD4R00000004333" 51971 "oe" FALSE 2 514 5 536 7.32066007473517 8.23612213775335e-27
1 206973000 206982800 "." "rRNA" "CD4R00000004334" 51975 "bait" FALSE 0 123 0 141 8.27662489170332 1.30161398642835e-24
1 207069800 207076600 "." "rRNA" "CD4R00000004340" 52005 "bait" FALSE 172 32 177 16 -2.64097854894427 3.09593667821969e-11
1 207078400 207107400 "." "rRNA" "CD4R00000004341" 52006 "oe" FALSE 26 103 38 72 1.66319195686577 2.67797303670051e-05
1 207921800 207930000 "." "rRNA" "CD4R00000004366" 52269 "oe" FALSE 40 60 37 58 0.838425505550901 0.0433033890639263
1 207971000 207973000 "." "rRNA" "CD4R00000004368" 52283 "oe" FALSE 37 5 59 6 -2.75287220051668 3.27515470932691e-05
1 209920000 209935200 "." "rRNA" "CD4R00000004391" 52879 "bait" FALSE 36 3 37 2 -3.40912055290336 2.38873623213388e-05
1 209937200 209947600 "." "rRNA" "CD4R00000004392" 52883 "oe" FALSE 14 2 16 6 -1.57655622917233 0.0593816471092074
1 209956000 209958800 "." "rRNA" "CD4R00000004393" 52890 "bait" FALSE 21 36 34 34 0.597263268352137 0.228265953761168
1 210000600 210003600 "." "rRNA" "CD4R00000004397" 52906 "bait" FALSE 10 24 5 28 1.97768411429594 0.00292075203434688
1 211431000 211435000 "." "rRNA" "CD4R00000004414" 53329 "oe" FALSE 39 24 28 15 -0.569316203576182 0.293450719680012
1 211490600 211491800 "." "rRNA" "CD4R00000004417" 53344 "oe" FALSE 27 6 14 2 -2.06853701196456 0.00829970919531849
1 211550600 211553200 "." "rRNA" "CD4R00000004420" 53358 "oe" FALSE 32 6 21 6 -1.83763646564405 0.00802884141079466
1 211748800 211753600 "." "rRNA" "CD4R00000004426" 53405 "bait" FALSE 37 25 36 16 -0.610347057038616 0.245371281253426
1 212113200 212114000 "." "rRNA" "CD4R00000004437" 53504 "oe" FALSE 18 8 15 7 -0.869010729831635 0.238872441565287
1 212457000 212471200 "." "rRNA" "CD4R00000004446" 53590 "bait" FALSE 134 53 146 38 -1.39288810050045 6.90029014559755e-05
1 212731400 212733000 "." "rRNA" "CD4R00000004454" 53657 "bait" FALSE 4 11 6 16 1.60540264332935 0.0430909231719202
1 212871000 212879400 "." "rRNA" "CD4R00000004462" 53702 "oe" FALSE 0 269 1 618 9.11134547148987 2.21551462077823e-30
1 212894600 212897200 "." "rRNA" "CD4R00000004464" 53709 "oe" FALSE 17 25 14 38 1.24594346790233 0.0227391496829696
1 214453200 214457000 "." "rRNA" "CD4R00000004497" 54212 "bait" FALSE 38 16 35 6 -1.51938926844987 0.0100986745804778
1 220216800 220221000 "." "rRNA" "CD4R00000004532" 56129 "bait" FALSE 1 11 3 10 2.45180851248413 0.00929499613007586
1 221913600 221917200 "." "rRNA" "CD4R00000004551" 56645 "bait" FALSE 5 9 13 19 0.909201059537312 0.210650600911899
1 222589800 222596800 "." "eRNA" "CD4R00000004561" 56850 "oe" TRUE 32 1 14 0 -4.41629555050472 6.62316869342324e-07
1 222816600 222821600 "." "rRNA" "CD4R00000004568" 56916 "oe" FALSE 13 54 12 50 2.24433775022269 2.39153488589163e-05
1 222843000 222845200 "." "rRNA" "CD4R00000004570" 56928 "oe" FALSE 19 5 13 6 -1.2370072475527 0.109966215925771
1 224018400 224027000 "." "rRNA" "CD4R00000004608" 57242 "oe" FALSE 0 12 2 15 3.81015706577148 4.00128515835559e-05
1 224030000 224035600 "." "rRNA" "CD4R00000004609" 57245 "oe" FALSE 14 101 36 100 2.27499365050972 4.68383184397165e-08
1 224179000 224182200 "." "rRNA" "CD4R00000004613" 57295 "oe" FALSE 45 91 64 82 0.906052187354932 0.0134407020423013
1 224514000 224518800 "." "rRNA" "CD4R00000004624" 57372 "bait" FALSE 8 15 2 19 1.95359749968302 0.0131348842186053
1 224562200 224571200 "." "rRNA" "CD4R00000004629" 57383 "oe" FALSE 85 37 72 35 -0.892446032781664 0.0268977566922125
1 225654000 225657000 "." "rRNA" "CD4R00000004641" 57712 "oe" FALSE 33 8 17 9 -1.28232150373459 0.0518215597298345
1 225963400 225971800 "." "rRNA" "CD4R00000004645" 57797 "oe" FALSE 25 14 24 10 -0.787035870061608 0.209385780964289
1 226027200 226030600 "." "rRNA" "CD4R00000004647" 57812 "oe" FALSE 9 7 21 2 -1.41908429682288 0.0920836770062101
1 226063200 226072200 "." "rRNA" "CD4R00000004650" 57820 "bait" FALSE 27 10 28 0 -2.7853058958665 0.00037859706675006
1 226183400 226192800 "." "rRNA" "CD4R00000004659" 57851 "oe" FALSE 94 389 101 313 2.06561076103219 1.33251555398885e-14
1 226248800 226258000 "." "rRNA" "CD4R00000004660" 57863 "bait" FALSE 42 14 21 11 -1.09706258378371 0.0593585741161429
1 226308600 226313000 "." "rRNA" "CD4R00000004664" 57877 "oe" FALSE 17 12 6 7 -0.0561982183173151 0.949779399650376
1 226367000 226375400 "." "rRNA" "CD4R00000004668" 57891 "bait" FALSE 10 19 4 20 1.66545737715176 0.0190808581509783
1 226814000 226824600 "." "rRNA" "CD4R00000004679" 57999 "oe" FALSE 31 15 57 5 -1.87555578347779 0.00186810229809391
1 226837200 226929800 "." "rRNA" "CD4R00000004681" 58005 "oe" FALSE 26 24 36 10 -0.645633144464967 0.25972562350655
1 227126200 227130200 "." "rRNA" "CD4R00000004689" 58076 "oe" FALSE 21 6 15 6 -1.28983722600737 0.0825894224442151
1 227915600 227917800 "." "rRNA" "CD4R00000004696" 58311 "oe" FALSE 56 39 72 29 -0.672767076824152 0.116662137638138
1 228070000 228077600 "." "eRNA" "CD4R00000004703" 58341 "oe" TRUE 10 2 11 3 -1.64232379109344 0.0811201433690869
1 228268600 228281000 "." "rRNA" "CD4R00000004712" 58383 "bait" FALSE 39 77 73 81 0.767399572633077 0.040932823339468
1 228327000 228333200 "." "rRNA" "CD4R00000004716" 58399 "bait" FALSE 2 20 4 11 2.41415445427072 0.00482819439034703
1 228643800 228647600 "." "rRNA" "CD4R00000004729" 58451 "bait" FALSE 134 57 140 42 -1.24204713961606 0.000336436207289944
1 229691200 229695800 "." "rRNA" "CD4R00000004773" 58704 "oe" FALSE 19 14 32 17 -0.434861887623743 0.476545828179542
1 229758800 229763600 "." "rRNA" "CD4R00000004774" 58717 "oe" FALSE 2 49 4 69 4.36104000520945 5.79347572414458e-09
1 229799400 229800800 "." "rRNA" "CD4R00000004775" 58731 "oe" FALSE 6 12 10 13 0.87308456857166 0.254133772522256
1 232713600 232716000 "." "eRNA" "CD4R00000004840" 59603 "oe" TRUE 0 18 1 17 4.58743289437743 3.08080552488792e-07
1 232764400 232767600 "." "eRNA" "CD4R00000004841" 59625 "oe" TRUE 2 140 2 203 6.34424955801959 4.47791854607303e-16
1 233057800 233062000 "." "rRNA" "CD4R00000004848" 59686 "oe" FALSE 3 21 4 19 2.59498110206245 0.00105909575445363
1 233085400 233088400 "." "rRNA" "CD4R00000004850" 59695 "bait" FALSE 5 48 7 39 2.99122087569408 4.19755015280585e-06
1 234508000 234511400 "." "rRNA" "CD4R00000004867" 60132 "bait" FALSE 23 19 24 19 -0.0684655361830112 0.917145044874814
1 234611600 234615400 "." "rRNA" "CD4R00000004872" 60157 "bait" FALSE 22 14 18 22 0.0842205683206962 0.902288811318909
1 234733800 234750600 "." "rRNA" "CD4R00000004877" 60191 "oe" FALSE 445 549 522 661 0.559273666326916 0.00800824891804847
1 234977600 234982600 "." "rRNA" "CD4R00000004889" 60270 "oe" FALSE 2 18 0 25 4.42648392176283 6.15162090332385e-07
1 235095000 235102000 "." "rRNA" "CD4R00000004894" 60297 "oe" FALSE 5 12 0 14 2.92902224245811 0.00148418871453221
1 235112800 235118000 "." "rRNA" "CD4R00000004897" 60305 "oe" FALSE 1 28 4 25 3.51445314594561 2.14629400139222e-05
1 235145400 235155600 "." "eRNA" "CD4R00000004900" 60311 "oe" TRUE 3 71 4 121 4.84478301049839 4.86370066167174e-12
1 235266000 235269000 "." "rRNA" "CD4R00000004903" 60328 "oe" FALSE 25 19 24 29 0.206538577550245 0.724394124236428
1 235285600 235293400 "." "rRNA" "CD4R00000004904" 60332 "oe" FALSE 13 24 1 29 2.23913282609844 0.00242133899580038
1 235319400 235325800 "." "rRNA" "CD4R00000004905" 60344 "oe" FALSE 7 15 10 7 0.550422005531289 0.496942004056981
1 235666400 235669400 "." "rRNA" "CD4R00000004920" 60428 "bait" FALSE 10 20 14 28 1.22859460941846 0.0429103083188838
1 236025800 236040600 "." "rRNA" "CD4R00000004928" 60512 "bait" FALSE 7 107 5 135 4.47514493155869 1.91910892858971e-13
1 236050200 236053200 "." "rRNA" "CD4R00000004929" 60519 "bait" FALSE 2 53 1 54 5.02504398491635 2.39416796476694e-09
1 236766000 236768600 "." "rRNA" "CD4R00000004950" 60713 "bait" FALSE 4 12 2 20 2.48565416951528 0.00349776417665566
1 236958000 236961800 "." "rRNA" "CD4R00000004953" 60767 "bait" FALSE 5 24 7 18 1.95431187182507 0.00600507094103675
1 243416000 243422000 "." "rRNA" "CD4R00000005001" 62808 "oe" FALSE 108 32 105 19 -1.838751229126 7.08812517558371e-06
1 244011200 244015400 "." "rRNA" "CD4R00000005023" 62988 "bait" FALSE 4 11 9 16 1.28793314668181 0.0925227728219731
1 244208000 244217800 "." "rRNA" "CD4R00000005026" 63034 "oe" FALSE 370 74 349 47 -2.35780791347696 1.84274470234746e-15
1 244995800 245001600 "." "rRNA" "CD4R00000005046" 63244 "bait" FALSE 106 76 127 59 -0.555854226093533 0.112165442535513
1 245002600 245004400 "." "rRNA" "CD4R00000005047" 63246 "oe" FALSE 70 71 63 33 -0.182004107988422 0.676097557598831
1 245014200 245019000 "." "rRNA" "CD4R00000005049" 63250 "oe" FALSE 7 29 16 28 1.54878650124515 0.00954632573632177
1 245022800 245030000 "." "rRNA" "CD4R00000005050" 63254 "oe" FALSE 38 106 38 115 1.76423254854454 1.61062778351501e-06
1 246727600 246751600 "." "rRNA" "CD4R00000005067" 63736 "bait" FALSE 77 113 74 88 0.628212460637714 0.0697430125390456
1 247493600 247496600 "." "rRNA" "CD4R00000005090" 63951 "bait" FALSE 30 42 22 32 0.71455478420946 0.143223106024471
1 248642600 248647400 "." "rRNA" "CD4R00000005107" 64267 "oe" FALSE 55 34 31 7 -0.954287724597099 0.0641820793770744
1 248727600 248731800 "." "rRNA" "CD4R00000005109" 64299 "oe" FALSE 17 13 11 4 -0.550579737113057 0.475488353581221
1 249109600 249121800 "." "rRNA" "CD4R00000005113" 64361 "oe" FALSE 27 4 26 5 -2.2079856056267 0.00272028456214415
1 249131400 249135800 "." "rRNA" "CD4R00000005114" 64367 "bait" FALSE 38 22 49 41 -0.2209189215264 0.660806550010994
1 249156400 249158400 "." "rRNA" "CD4R00000005117" 64369 "bait" FALSE 15 5 18 1 -2.17569080952851 0.0119767752891488
1 249166800 249169000 "." "eRNA" "CD4R00000005118" 64372 "oe" TRUE 8 68 9 71 3.19980070828354 2.17831045642145e-08
10 179800 184400 "." "rRNA" "CD4R00000005125" 64433 "bait" FALSE 16 17 10 26 0.945270294041259 0.129289138455111
10 966600 978800 "." "rRNA" "CD4R00000005153" 64641 "oe" FALSE 31 38 31 32 0.395829812774951 0.426907614616363
10 1088600 1112200 "." "rRNA" "CD4R00000005158" 64674 "bait" FALSE 491 315 450 224 -0.592345142956363 0.0108196003673531
10 3708200 3711800 "." "eRNA" "CD4R00000005194" 65367 "oe" TRUE 6 12 0 15 2.76760588033202 0.00228685794297461
10 3797800 3809800 "." "rRNA" "CD4R00000005196" 65399 "oe" FALSE 10 90 2 170 4.67396893700199 5.66823831233997e-13
10 3814800 3829200 "." "rRNA" "CD4R00000005197" 65403 "oe" FALSE 93 450 123 599 2.52268737982323 2.62610805105824e-23
10 3842400 3857600 "." "eRNA" "CD4R00000005199" 65409 "oe" TRUE 18 528 19 855 5.44927909458062 2.32633419759937e-43
10 3866200 3873000 "." "rRNA" "CD4R00000005200" 65417 "oe" FALSE 1 30 0 50 5.70921820071703 1.63385358117543e-11
10 3892800 3895800 "." "eRNA" "CD4R00000005202" 65421 "oe" TRUE 0 61 1 118 6.85141666054739 7.34889335648933e-17
10 3906800 3911800 "." "eRNA" "CD4R00000005203" 65425 "oe" TRUE 3 205 0 295 7.75198540750758 4.8093435769515e-22
10 3913600 3920800 "." "eRNA" "CD4R00000005204" 65427 "oe" TRUE 3 70 2 123 5.26516436973579 5.95680191512445e-12
10 3928600 3931200 "." "eRNA" "CD4R00000005205" 65429 "oe" TRUE 1 43 2 116 5.481152290381 6.1765166929971e-12
10 3934000 3936600 "." "eRNA" "CD4R00000005206" 65431 "oe" TRUE 0 15 0 20 5.38650303437948 1.40340187804226e-09
10 3942800 3946000 "." "eRNA" "CD4R00000005207" 65432 "oe" TRUE 0 16 2 24 4.35565744158537 1.12629190552163e-06
10 3976600 3978200 "." "rRNA" "CD4R00000005208" 65443 "oe" FALSE 0 13 0 16 5.12900862668291 1.49488266573451e-08
10 3984600 3992400 "." "eRNA" "CD4R00000005209" 65446 "oe" TRUE 13 79 23 89 2.45482026313157 7.30355967246161e-08
10 4018400 4024000 "." "eRNA" "CD4R00000005212" 65453 "oe" TRUE 3 11 1 17 2.8076434198051 0.00264730867097555
10 4171800 4174800 "." "eRNA" "CD4R00000005221" 65493 "oe" TRUE 2 38 3 72 4.45657170018065 8.84992849098872e-09
10 5331400 5341600 "." "rRNA" "CD4R00000005233" 65857 "oe" FALSE 234 106 227 104 -0.903512009527057 0.0016089703583029
10 5358400 5361200 "." "eRNA" "CD4R00000005235" 65865 "oe" TRUE 4 91 2 55 4.60564578721431 6.53104144468829e-10
10 5604600 5608600 "." "eRNA" "CD4R00000005244" 65936 "oe" TRUE 42 4 26 1 -3.41269740240424 1.90729794035894e-05
10 5725800 5737800 "." "rRNA" "CD4R00000005250" 65971 "bait" FALSE 15 47 22 55 1.69402028345353 0.000433137824004998
10 5848800 5859800 "." "rRNA" "CD4R00000005260" 66006 "oe" FALSE 71 211 78 211 1.73106747813443 6.74280471910853e-09
10 6055400 6058000 "." "rRNA" "CD4R00000005268" 66049 "bait" FALSE 1 12 0 10 3.89057289957526 3.74021895203892e-05
10 6085400 6105600 "." "rRNA" "CD4R00000005271" 66055 "oe" FALSE 16 701 11 835 6.0345775644926 1.36434529285464e-41
10 6107000 6117200 "." "rRNA" "CD4R00000005272" 66059 "oe" FALSE 8 47 0 57 4.45160058481709 1.45232470860048e-08
10 6124400 6129200 "." "rRNA" "CD4R00000005273" 66063 "oe" FALSE 0 39 3 57 5.33761192780436 1.36060054879046e-10
10 6311200 6319000 "." "rRNA" "CD4R00000005288" 66097 "oe" FALSE 15 49 24 111 2.27665077873316 3.5239961232217e-07
10 6388200 6393400 "." "rRNA" "CD4R00000005292" 66112 "bait" FALSE 19 75 28 92 2.06442068006966 1.12343829564196e-06
10 6423200 6425000 "." "eRNA" "CD4R00000005293" 66124 "oe" TRUE 17 4 16 1 -2.3919905917788 0.00610370965267576
10 6533400 6537800 "." "rRNA" "CD4R00000005300" 66156 "oe" FALSE 16 27 9 26 1.28429030494014 0.0314482562542791
10 6540400 6542400 "." "rRNA" "CD4R00000005301" 66158 "oe" FALSE 4 19 1 12 2.69195981812652 0.00214241618086358
10 6596400 6655600 "." "rRNA" "CD4R00000005309" 66176 "oe" FALSE 78 334 31 417 3.06255977746387 1.56402834764653e-23
10 6684000 6690400 "." "eRNA" "CD4R00000005312" 66196 "oe" TRUE 5 26 4 64 3.42061116773798 7.7956551447231e-07
10 7446400 7455400 "." "rRNA" "CD4R00000005333" 66437 "oe" FALSE 0 13 0 17 5.1723804130015 1.01371217009822e-08
10 7519800 7531800 "." "rRNA" "CD4R00000005338" 66459 "bait" FALSE 17 4 14 1 -2.30675381208121 0.00837485425568717
10 8090600 8105400 "." "rRNA" "CD4R00000005356" 66615 "bait" FALSE 35 74 34 55 1.10803824494223 0.00708833182886692
10 8819000 8821200 "." "eRNA" "CD4R00000005375" 66827 "oe" TRUE 6 21 2 29 2.78386774159578 0.000306365192453214
10 8872600 8874200 "." "eRNA" "CD4R00000005377" 66842 "oe" TRUE 2 11 3 22 2.74793410102346 0.0013702635585912
10 8933200 8936400 "." "rRNA" "CD4R00000005378" 66857 "oe" FALSE 9 53 11 57 2.64625498729387 2.24039555962299e-06
10 8938600 8941800 "." "rRNA" "CD4R00000005379" 66857 "oe" FALSE 15 54 11 76 2.5310243988008 8.40475990328313e-07
10 8992600 8995200 "." "eRNA" "CD4R00000005381" 66869 "oe" TRUE 18 41 31 37 0.915884215372029 0.0589231254819536
10 9028000 9040600 "." "eRNA" "CD4R00000005382" 66878 "oe" TRUE 248 661 354 1049 1.74500162086662 4.4830132662904e-17
10 9044200 9070800 "." "eRNA" "CD4R00000005383" 66884 "oe" TRUE 316 952 333 1312 2.03205248726582 5.40996522603998e-24
10 9102200 9104000 "." "eRNA" "CD4R00000005384" 66900 "oe" TRUE 2 17 8 19 2.08664115540676 0.00666564127671015
10 11181800 11234800 "." "rRNA" "CD4R00000005398" 67549 "oe" FALSE 55 76 43 69 0.785917348330466 0.0421276878896202
10 11265000 11290000 "." "rRNA" "CD4R00000005403" 67577 "oe" FALSE 11 14 0 1 0.774931224453001 0.386474229384619
10 12082600 12086200 "." "rRNA" "CD4R00000005445" 67784 "oe" FALSE 2 26 4 39 3.51050664964356 6.38111043034871e-06
10 12163600 12166200 "." "rRNA" "CD4R00000005449" 67803 "bait" FALSE 13 16 6 20 1.12831127971314 0.100749242938197
10 12389600 12393800 "." "rRNA" "CD4R00000005456" 67868 "bait" FALSE 15 6 15 20 0.0304826200714138 0.970100644175094
10 13341000 13345000 "." "rRNA" "CD4R00000005481" 68116 "bait" FALSE 25 15 15 27 0.300529545335947 0.627413247109792
10 13387400 13394600 "." "rRNA" "CD4R00000005483" 68125 "bait" FALSE 109 18 78 10 -2.5084775189186 2.5855040215049e-07
10 13826000 13833400 "." "rRNA" "CD4R00000005493" 68246 "oe" FALSE 5 26 4 20 2.44993988089757 0.000951269182922449
10 14226400 14228200 "." "rRNA" "CD4R00000005509" 68353 "oe" FALSE 3 39 4 49 3.7264909575677 3.73985403700347e-07
10 14548600 14551000 "." "eRNA" "CD4R00000005516" 68451 "oe" TRUE 23 11 25 8 -1.07286878356607 0.100225405520137
10 15138400 15143000 "." "rRNA" "CD4R00000005541" 68597 "bait" FALSE 34 15 22 8 -1.06323135565421 0.0798404862441411
10 15899400 15903200 "." "rRNA" "CD4R00000005561" 68791 "bait" FALSE 15 27 8 8 0.716738738027717 0.289223992441016
10 16828600 16831800 "." "rRNA" "CD4R00000005567" 69062 "oe" FALSE 0 20 0 21 5.62064485063488 1.46155904673707e-10
10 16857600 16860600 "." "rRNA" "CD4R00000005568" 69073 "oe" FALSE 8 13 2 15 1.67596658446212 0.039306847254481
10 16932800 16934400 "." "rRNA" "CD4R00000005570" 69101 "oe" FALSE 0 15 0 16 5.22750985008061 6.09834633287968e-09
10 17064000 17073000 "." "rRNA" "CD4R00000005576" 69138 "oe" FALSE 0 128 0 126 8.22429415068502 2.77052674776254e-24
10 17268600 17274800 "." "rRNA" "CD4R00000005583" 69190 "bait" FALSE 18 9 24 10 -0.8579155739634 0.20461186237533
10 17494600 17497400 "." "rRNA" "CD4R00000005589" 69264 "bait" FALSE 14 7 29 12 -0.854062716238271 0.207285507736784
10 17547400 17549600 "." "eRNA" "CD4R00000005590" 69283 "oe" TRUE 0 15 1 13 4.2694307204634 3.23838935628705e-06
10 17684400 17694000 "." "rRNA" "CD4R00000005593" 69319 "bait" FALSE 8 17 11 11 0.758026946715357 0.30247938943364
10 18936800 18942400 "." "rRNA" "CD4R00000005603" 69664 "oe" FALSE 17 85 5 68 3.0143364730423 3.64774312944775e-08
10 18946800 18951600 "." "rRNA" "CD4R00000005604" 69669 "oe" FALSE 7 15 7 10 1.00263056638572 0.197011363649985
10 21813600 21817200 "." "rRNA" "CD4R00000005620" 70587 "oe" FALSE 28 16 15 28 0.264093742976358 0.66560279124104
10 21821200 21825800 "." "rRNA" "CD4R00000005621" 70589 "bait" FALSE 3 23 20 34 1.66924726467731 0.00659343035180294
10 22025200 22032000 "." "rRNA" "CD4R00000005630" 70638 "oe" FALSE 28 12 14 5 -1.08799372790179 0.110649481217087
10 22517200 22520000 "." "rRNA" "CD4R00000005644" 70823 "oe" FALSE 7 11 7 17 1.19132962342197 0.113044782587772
10 22534200 22545000 "." "rRNA" "CD4R00000005645" 70827 "oe" FALSE 347 540 365 540 0.832997089708219 0.000113118700908992
10 22621000 22623200 "." "rRNA" "CD4R00000005649" 70859 "oe" FALSE 13 11 21 15 -0.110123057534534 0.883493578100582
10 22724200 22727800 "." "rRNA" "CD4R00000005654" 70892 "oe" FALSE 22 34 16 27 0.884397697120211 0.0970750764999796
10 22898000 23005000 "." "rRNA" "CD4R00000005661" 70948 "oe" FALSE 31 61 28 84 1.52290475704143 0.000222757836964986
10 23384000 23387200 "." "rRNA" "CD4R00000005667" 71096 "bait" FALSE 1 19 0 29 4.98499532292429 1.19584765243645e-08
10 23651200 23659400 "." "eRNA" "CD4R00000005676" 71147 "oe" TRUE 2 33 4 25 3.32193124930706 2.75578318254997e-05
10 23726200 23733200 "." "rRNA" "CD4R00000005677" 71169 "oe" FALSE 79 64 61 84 0.310410813968754 0.42551241501378
10 23735800 23738200 "." "rRNA" "CD4R00000005678" 71173 "oe" FALSE 18 9 29 7 -1.24591924296719 0.0659595776894381
10 23823200 23830800 "." "eRNA" "CD4R00000005680" 71200 "oe" TRUE 4 31 2 34 3.4928064787626 8.65228208592796e-06
10 25010800 25014200 "." "rRNA" "CD4R00000005688" 71549 "bait" FALSE 22 9 10 2 -1.34805477787013 0.084256960836245
10 25304600 25307600 "." "rRNA" "CD4R00000005700" 71614 "bait" FALSE 7 27 1 19 2.7090171854736 0.000692405529982247
10 26723600 26747600 "." "rRNA" "CD4R00000005714" 72064 "oe" FALSE 18 40 21 35 1.15718809807413 0.0215240521477183
10 26750800 26781000 "." "rRNA" "CD4R00000005715" 72070 "oe" FALSE 3 28 3 11 2.6619145957357 0.00124984607049885
10 26985600 26988200 "." "rRNA" "CD4R00000005724" 72136 "oe" FALSE 10 22 16 14 0.682307374427846 0.301438609543767
10 27026400 27030200 "." "rRNA" "CD4R00000005726" 72143 "oe" FALSE 17 21 12 10 0.270647957589559 0.700287596968022
10 27387800 27391200 "." "rRNA" "CD4R00000005743" 72240 "bait" FALSE 19 6 33 7 -1.6508040007159 0.0165145171506588
10 27438200 27446800 "." "rRNA" "CD4R00000005746" 72253 "bait" FALSE 63 100 46 69 0.836654567940646 0.0236084655992662
10 27526800 27533200 "." "rRNA" "CD4R00000005749" 72272 "bait" FALSE 60 153 81 151 1.34764933222058 2.13392808201072e-05
10 27541000 27542200 "." "rRNA" "CD4R00000005750" 72275 "oe" FALSE 1 12 10 21 1.96129017277414 0.0114899748159282
10 28615400 28627600 "." "rRNA" "CD4R00000005782" 72609 "oe" FALSE 112 44 96 43 -1.02491877397137 0.00571451303118054
10 28819000 28825200 "." "rRNA" "CD4R00000005790" 72653 "bait" FALSE 32 31 35 31 0.123452218356055 0.819565977450003
10 30721600 30727400 "." "rRNA" "CD4R00000005828" 73173 "oe" FALSE 1 15 2 27 3.66255039464877 2.80462406099108e-05
10 30813800 30822200 "." "eRNA" "CD4R00000005833" 73198 "oe" TRUE 5 41 10 36 2.54630787149995 5.22062670358887e-05
10 30983400 30997000 "." "rRNA" "CD4R00000005837" 73236 "oe" FALSE 354 388 536 672 0.487950900242436 0.0258635732184054
10 31071600 31075400 "." "eRNA" "CD4R00000005840" 73255 "oe" TRUE 0 16 4 16 3.50649413455412 8.53781699787328e-05
10 32046000 32050200 "." "rRNA" "CD4R00000005866" 73532 "oe" FALSE 1 20 0 33 5.11701918632069 3.85962058277144e-09
10 32213000 32219800 "." "rRNA" "CD4R00000005871" 73586 "oe" FALSE 9 6 15 0 -2.17626738754175 0.01849067032285
10 32601600 32647800 "." "rRNA" "CD4R00000005880" 73688 "oe" FALSE 1 23 7 46 3.38116858209619 4.67075454553248e-06
10 32733800 32736800 "." "rRNA" "CD4R00000005885" 73734 "oe" FALSE 54 69 65 59 0.336238060546039 0.408608021802691
10 33375400 33377800 "." "rRNA" "CD4R00000005898" 73919 "oe" FALSE 7 12 9 13 0.85719593001985 0.262882890825024
10 33387400 33432800 "." "rRNA" "CD4R00000005899" 73921 "oe" FALSE 161 165 233 164 -0.00828052650835209 0.981275236703486
10 33438800 33445200 "." "eRNA" "CD4R00000005900" 73932 "oe" TRUE 15 11 6 4 -0.294808458095839 0.732887282381448
10 35414800 35423000 "." "rRNA" "CD4R00000005914" 74528 "oe" FALSE 4 29 9 37 2.54505737099359 0.000114862171464245
10 35483200 35487200 "." "rRNA" "CD4R00000005917" 74549 "oe" FALSE 4 56 3 50 3.97329447938104 4.61951312404341e-08
10 35928200 35933400 "." "rRNA" "CD4R00000005942" 74660 "bait" FALSE 5 10 17 14 0.447582647981757 0.556908463677537
10 38298400 38304000 "." "rRNA" "CD4R00000005948" 75370 "oe" FALSE 5 13 3 11 1.69814137505442 0.0442152340907798
10 38643800 38647600 "." "rRNA" "CD4R00000005952" 75491 "oe" FALSE 8 27 10 13 1.2973109954636 0.0544291053444393
10 38690600 38693000 "." "rRNA" "CD4R00000005953" 75498 "oe" FALSE 9 28 12 18 1.31051909388218 0.0389817806664067
10 43131800 43135400 "." "rRNA" "CD4R00000005961" 75868 "bait" FALSE 37 36 22 32 0.42541989098248 0.400012256181283
10 43276400 43280200 "." "rRNA" "CD4R00000005963" 75918 "bait" FALSE 20 37 9 27 1.33270937858105 0.0170833054693716
10 43855400 43858600 "." "eRNA" "CD4R00000005984" 76037 "oe" TRUE 29 25 30 20 -0.161733206400992 0.781438024352751
10 43890000 43906000 "." "rRNA" "CD4R00000005986" 76044 "oe" FALSE 107 325 169 233 1.25097544122887 2.05495515834114e-06
10 43912800 43917400 "." "rRNA" "CD4R00000005987" 76046 "bait" FALSE 2 15 12 12 1.26393324370398 0.108440647732074
10 43930600 43934000 "." "rRNA" "CD4R00000005989" 76046 "bait" FALSE 51 35 59 18 -0.84139724141323 0.0668482058740584
10 43946600 43955000 "." "rRNA" "CD4R00000005990" 76048 "bait" FALSE 60 22 38 10 -1.41261046482153 0.00585340918127006
10 50391600 50399200 "." "rRNA" "CD4R00000006097" 77764 "oe" FALSE 0 53 0 53 6.97110553678982 4.83648964388268e-17
10 52377000 52386000 "." "rRNA" "CD4R00000006131" 78346 "oe" FALSE 17 59 42 44 1.07113244303172 0.0169348203013936
10 52419000 52420800 "." "rRNA" "CD4R00000006134" 78357 "oe" FALSE 25 23 62 6 -1.32367990536168 0.0199952245726427
10 53456000 53460800 "." "rRNA" "CD4R00000006140" 78729 "bait" FALSE 5 27 7 21 2.14485333135555 0.00208407112244337
10 61657600 61669600 "." "rRNA" "CD4R00000006168" 81318 "oe" FALSE 12 52 21 60 1.99669724900755 4.62076313662367e-05
10 62484800 62494200 "." "rRNA" "CD4R00000006181" 81582 "oe" FALSE 56 91 41 67 0.911852510514442 0.0161204779655901
10 63626600 63628400 "." "eRNA" "CD4R00000006194" 81957 "oe" TRUE 13 14 12 5 -0.221002648265549 0.787402914452349
10 63656600 63668400 "." "rRNA" "CD4R00000006196" 81972 "oe" FALSE 24 374 22 552 4.55552845676249 2.00479842553526e-34
10 63691600 63706200 "." "rRNA" "CD4R00000006197" 81985 "oe" FALSE 5 60 4 119 4.41618834027754 2.77653705760352e-11
10 63744000 63755800 "." "rRNA" "CD4R00000006200" 81999 "oe" FALSE 8 206 5 289 5.40706323861609 1.29743259129683e-20
10 63776200 63784600 "." "rRNA" "CD4R00000006203" 82015 "oe" FALSE 2 155 0 363 7.95086228500284 3.79347087972918e-23
10 63786200 63818800 "." "rRNA" "CD4R00000006204" 82018 "oe" FALSE 71 1500 54 2127 5.09615653136499 1.89150595709115e-77
10 63821800 63825400 "." "rRNA" "CD4R00000006205" 82025 "oe" FALSE 0 18 0 15 5.31101999399055 2.88079117678924e-09
10 63836200 63845600 "." "rRNA" "CD4R00000006208" 82031 "oe" FALSE 2 37 3 26 3.63682987084228 7.58460110843645e-06
10 63939600 63949800 "." "rRNA" "CD4R00000006212" 82057 "oe" FALSE 11 200 6 235 4.85956458916806 3.6012300707401e-19
10 63984400 64005400 "." "rRNA" "CD4R00000006216" 82067 "oe" FALSE 75 121 58 118 1.07067009539663 0.00137128200594157
10 64492000 64494600 "." "eRNA" "CD4R00000006231" 82223 "oe" TRUE 0 43 0 25 6.29165438705356 1.36820919004178e-13
10 64563800 64568200 "." "rRNA" "CD4R00000006235" 82244 "bait" FALSE 9 138 9 155 4.19520096925103 5.28909910588811e-15
10 64570000 64579600 "." "rRNA" "CD4R00000006236" 82246 "oe" FALSE 24 266 30 181 3.23817144107753 2.59712516401004e-18
10 65275000 65283200 "." "rRNA" "CD4R00000006259" 82434 "oe" FALSE 45 49 35 46 0.470505498669595 0.290062561085514
10 69522800 69525600 "." "eRNA" "CD4R00000006269" 83749 "oe" TRUE 26 72 34 57 1.32175010462454 0.00168739799745398
10 70286200 70288000 "." "rRNA" "CD4R00000006289" 83934 "bait" FALSE 12 14 4 16 1.11745627766608 0.131569441866488
10 70659800 70664600 "." "rRNA" "CD4R00000006297" 84011 "bait" FALSE 15 100 18 83 2.66382454738638 7.33076880731535e-09
10 70714800 70720200 "." "rRNA" "CD4R00000006298" 84034 "oe" FALSE 22 217 18 222 3.66257213652251 1.3848535202484e-19
10 70747400 70754400 "." "rRNA" "CD4R00000006299" 84048 "bait" FALSE 6 40 1 38 3.64840720066278 3.06391391330032e-06
10 70845200 70854000 "." "rRNA" "CD4R00000006307" 84071 "bait" FALSE 28 51 14 71 1.77058996480995 0.00012176383920186
10 70938800 70942200 "." "rRNA" "CD4R00000006312" 84091 "bait" FALSE 9 26 2 22 2.32139539489284 0.00160813961357993
10 71077200 71089400 "." "rRNA" "CD4R00000006318" 84129 "oe" FALSE 6 12 4 11 1.3507867800262 0.100963996655084
10 71904000 71907400 "." "rRNA" "CD4R00000006342" 84321 "oe" FALSE 24 10 17 26 0.0438356739812638 0.951514797319044
10 71991000 71995200 "." "rRNA" "CD4R00000006347" 84342 "oe" FALSE 0 12 0 16 5.07475609655108 2.42336261220747e-08
10 72163000 72167000 "." "rRNA" "CD4R00000006356" 84377 "bait" FALSE 8 12 11 13 0.626572616961067 0.409231174175566
10 73136600 73137600 "." "eRNA" "CD4R00000006379" 84620 "oe" TRUE 4 12 5 14 1.67785852381907 0.0391044553194112
10 73482400 73520200 "." "rRNA" "CD4R00000006384" 84703 "oe" FALSE 43 82 62 91 0.967597089839436 0.00840664685937452
10 73520600 73536800 "." "rRNA" "CD4R00000006385" 84709 "oe" FALSE 21 73 11 81 2.47867229329413 2.31484339140887e-07
10 73832800 73850800 "." "rRNA" "CD4R00000006397" 84784 "oe" FALSE 38 16 33 17 -0.861016578579172 0.111578259460164
10 73972200 73980200 "." "rRNA" "CD4R00000006404" 84829 "oe" FALSE 32 37 31 41 0.537291229553297 0.258657049242943
10 73996400 73999800 "." "rRNA" "CD4R00000006406" 84834 "oe" FALSE 52 46 76 18 -0.802106455402773 0.0672031321279399
10 74000800 74028000 "." "eRNA" "CD4R00000006407" 84835 "oe" TRUE 29 23 38 44 0.242558868300694 0.638577656070739
10 74029200 74040600 "." "rRNA" "CD4R00000006408" 84836 "oe" FALSE 62 192 78 215 1.7773567604917 4.65613944369124e-09
10 74050000 74072400 "." "eRNA" "CD4R00000006410" 84842 "oe" TRUE 18 596 32 855 5.104259385005 1.61743514963637e-45
10 74073800 74097200 "." "rRNA" "CD4R00000006411" 84847 "oe" FALSE 65 478 98 528 2.87410539843831 1.54712297066816e-26
10 74869800 74871600 "." "rRNA" "CD4R00000006424" 85068 "bait" FALSE 9 19 9 7 0.665105703207498 0.384215684724464
10 75384400 75386800 "." "rRNA" "CD4R00000006438" 85208 "oe" FALSE 4 15 11 21 1.51562851023582 0.0319919772106295
10 75503000 75507000 "." "rRNA" "CD4R00000006442" 85231 "bait" FALSE 20 52 28 41 1.17336433099999 0.0117516475570776
10 75530800 75537000 "." "rRNA" "CD4R00000006445" 85237 "bait" FALSE 17 13 18 6 -0.660653265031894 0.356241835468486
10 75540200 75543400 "." "rRNA" "CD4R00000006446" 85241 "oe" FALSE 15 17 18 9 -0.12695745199192 0.866495450892608
10 75568000 75572600 "." "rRNA" "CD4R00000006449" 85245 "oe" FALSE 12 23 13 28 1.24444408930012 0.0366557311760538
10 75631000 75637400 "." "rRNA" "CD4R00000006454" 85263 "bait" FALSE 26 12 37 5 -1.6298823193591 0.0113059702549035
10 76581800 76595800 "." "rRNA" "CD4R00000006485" 85514 "oe" FALSE 33 7 19 4 -1.94885848012262 0.00590095120154164
10 76969000 76972800 "." "rRNA" "CD4R00000006513" 85623 "oe" FALSE 2 22 9 16 2.02477213772223 0.00777272168862666
10 76992600 76996400 "." "rRNA" "CD4R00000006515" 85628 "oe" FALSE 9 14 17 13 0.314440523304407 0.669807919056585
10 79787400 79790800 "." "rRNA" "CD4R00000006535" 86456 "bait" FALSE 1 12 0 15 4.17497848457921 5.95778130737067e-06
10 79792800 79796800 "." "rRNA" "CD4R00000006536" 86456 "bait" FALSE 28 50 19 31 0.971315353860345 0.0447911018095244
10 80826200 80832400 "." "rRNA" "CD4R00000006557" 86726 "bait" FALSE 7 11 5 11 1.05051891986909 0.19753487009836
10 81105600 81109200 "." "rRNA" "CD4R00000006571" 86791 "oe" FALSE 12 24 8 22 1.38876968322252 0.0295784271374544
10 81583000 81589000 "." "rRNA" "CD4R00000006582" 86934 "oe" FALSE 127 98 86 95 0.087368834717206 0.817688936001335
10 81903400 81905000 "." "rRNA" "CD4R00000006589" 87024 "oe" FALSE 14 3 13 3 -1.77491433202637 0.0427598243770908
10 82211000 82238600 "." "rRNA" "CD4R00000006603" 87117 "oe" FALSE 46 13 43 11 -1.6302821153327 0.0033040053449914
10 82279600 82297000 "." "rRNA" "CD4R00000006607" 87131 "oe" FALSE 133 105 117 65 -0.355384552900938 0.30245395750882
10 88158400 88162400 "." "eRNA" "CD4R00000006642" 88891 "oe" TRUE 61 23 37 31 -0.62450711610982 0.185597260239719
10 88849400 88857200 "." "rRNA" "CD4R00000006663" 89037 "oe" FALSE 53 57 64 79 0.456745282166767 0.246088295388288
10 89100400 89105000 "." "rRNA" "CD4R00000006670" 89117 "oe" FALSE 16 12 17 12 -0.211601622778499 0.774007682533274
10 89620200 89636400 "." "rRNA" "CD4R00000006681" 89277 "oe" FALSE 27 5 10 12 -0.856064781788394 0.242685226802007
10 90342000 90343800 "." "rRNA" "CD4R00000006708" 89542 "oe" FALSE 49 51 33 28 0.134552806521049 0.788224892063614
10 90745400 90764000 "." "rRNA" "CD4R00000006723" 89676 "oe" FALSE 6 47 14 60 2.65144995915494 2.64655245084359e-06
10 90775400 90776200 "." "rRNA" "CD4R00000006724" 89689 "oe" FALSE 17 6 7 13 -0.0900576369391796 0.919019777323691
10 91172200 91179600 "." "rRNA" "CD4R00000006740" 89809 "oe" FALSE 23 36 40 40 0.533635357863447 0.266588750040427
10 92921200 92926200 "." "eRNA" "CD4R00000006757" 90420 "oe" TRUE 98 207 65 129 1.24213088698243 5.20394045534897e-05
10 92940800 92941600 "." "eRNA" "CD4R00000006759" 90430 "oe" TRUE 5 15 6 10 1.33053292951549 0.0963461380774691
10 92943800 92946800 "." "eRNA" "CD4R00000006760" 90433 "oe" TRUE 36 61 24 49 1.0842971038166 0.0126481027333014
10 92948600 92950600 "." "eRNA" "CD4R00000006761" 90434 "oe" TRUE 28 56 10 44 1.60958934792878 0.00106493144822178
10 92950800 92951600 "." "eRNA" "CD4R00000006762" 90435 "oe" TRUE 16 13 7 23 0.865007305445675 0.201896068610664
10 92956600 92967000 "." "eRNA" "CD4R00000006764" 90437 "oe" TRUE 68 194 104 200 1.44645511763973 1.00068648560963e-06
10 92968600 92971200 "." "eRNA" "CD4R00000006765" 90441 "oe" TRUE 30 32 15 33 0.755403115489488 0.143636269173935
10 93555600 93565800 "." "rRNA" "CD4R00000006777" 90650 "bait" FALSE 20 9 16 8 -0.821839026747096 0.247606584768242
10 93682600 93689400 "." "rRNA" "CD4R00000006783" 90694 "oe" FALSE 6 34 6 41 2.79000344474936 2.16399668380966e-05
10 94331000 94335000 "." "rRNA" "CD4R00000006798" 90850 "oe" FALSE 8 16 16 11 0.414189946090077 0.576290121299921
10 94350800 94354200 "." "rRNA" "CD4R00000006799" 90852 "bait" FALSE 48 43 60 28 -0.379752020331961 0.406164614553741
10 96119600 96123400 "." "rRNA" "CD4R00000006831" 91349 "oe" FALSE 4 35 4 13 2.58389726360872 0.000679373464783942
10 96304600 96307000 "." "rRNA" "CD4R00000006834" 91405 "bait" FALSE 2 12 2 13 2.61452511873702 0.00495019170746764
10 97849200 97850600 "." "rRNA" "CD4R00000006851" 91881 "oe" FALSE 0 14 3 11 3.42229789372779 0.000269869291381309
10 97889200 97892000 "." "rRNA" "CD4R00000006852" 91895 "oe" FALSE 6 22 7 17 1.73780025342573 0.0141762092843035
10 98336800 98349400 "." "rRNA" "CD4R00000006863" 92040 "oe" FALSE 2 56 20 30 2.29069580301837 0.000267873094293171
10 98589000 98600800 "." "rRNA" "CD4R00000006867" 92099 "bait" FALSE 5 34 17 29 1.78166920771976 0.00318371011296253
10 99077800 99082200 "." "rRNA" "CD4R00000006884" 92231 "bait" FALSE 43 5 43 1 -3.55173356793715 5.60020383894367e-06
10 99091000 99095400 "." "rRNA" "CD4R00000006885" 92232 "bait" FALSE 45 24 63 17 -1.13976348132725 0.0169597837416628
10 99172600 99189600 "." "rRNA" "CD4R00000006888" 92249 "oe" FALSE 22 100 44 89 1.77127005202796 5.85909771484271e-06
10 99212200 99215000 "." "rRNA" "CD4R00000006890" 92255 "oe" FALSE 35 30 19 17 -0.00570469489060653 0.993116869573535
10 101189200 101192000 "." "rRNA" "CD4R00000006925" 92800 "oe" FALSE 7 13 15 14 0.561761848387239 0.443359749535447
10 101374800 101381800 "." "rRNA" "CD4R00000006932" 92834 "oe" FALSE 10 28 6 17 1.63607225034161 0.0143979814817092
10 101944200 101947800 "." "rRNA" "CD4R00000006943" 92975 "oe" FALSE 48 37 55 30 -0.385861185955187 0.405012302189365
10 102129600 102135200 "." "rRNA" "CD4R00000006953" 93027 "oe" FALSE 4 49 4 52 3.74160485935571 1.09850384296886e-07
10 102321400 102323000 "." "rRNA" "CD4R00000006958" 93078 "oe" FALSE 10 4 12 6 -0.823828315818963 0.339123971072883
10 102671600 102675600 "." "rRNA" "CD4R00000006973" 93150 "oe" FALSE 39 16 40 11 -1.29957825042005 0.0184578781948738
10 103124400 103124800 "." "rRNA" "CD4R00000007001" 93242 "bait" FALSE 116 188 173 176 0.582889435977531 0.0430311852106139
10 103538600 103544600 "." "rRNA" "CD4R00000007011" 93353 "bait" FALSE 34 47 35 37 0.500579333804962 0.281037252153326
10 103812000 103816600 "." "rRNA" "CD4R00000007019" 93433 "bait" FALSE 16 12 17 2 -1.09238568239232 0.156029329165718
10 103824000 103826800 "." "rRNA" "CD4R00000007020" 93433 "bait" FALSE 5 3 10 13 0.314038399238176 0.729798850929215
10 103871600 103883800 "." "rRNA" "CD4R00000007022" 93443 "oe" FALSE 64 13 69 7 -2.46955209562041 9.7730591418278e-06
10 103909600 103915400 "." "rRNA" "CD4R00000007024" 93452 "bait" FALSE 13 29 10 41 1.81037367111134 0.00162373007375058
10 104152000 104160400 "." "rRNA" "CD4R00000007035" 93520 "oe" FALSE 33 506 44 448 3.85066741641977 4.86694356023144e-33
10 104191400 104198400 "." "rRNA" "CD4R00000007038" 93527 "bait" FALSE 16 21 6 16 0.948007618231245 0.156273440052083
10 104232400 104239000 "." "rRNA" "CD4R00000007041" 93535 "oe" FALSE 29 24 25 19 -0.10714093964508 0.861522668067014
10 104401200 104414000 "." "rRNA" "CD4R00000007048" 93572 "bait" FALSE 113 65 132 43 -0.958903848979096 0.00624116818912994
10 104613600 104614800 "." "rRNA" "CD4R00000007065" 93621 "bait" FALSE 16 15 13 10 -0.00306125712859861 0.9972700886459
10 105153800 105158600 "." "rRNA" "CD4R00000007078" 93745 "bait" FALSE 13 34 22 20 0.834346433149511 0.138040476875374
10 105208200 105212800 "." "rRNA" "CD4R00000007080" 93761 "oe" FALSE 8 12 10 7 0.283170511255701 0.741482648361489
10 105343200 105345200 "." "rRNA" "CD4R00000007085" 93787 "oe" FALSE 8 18 13 17 0.962881464043079 0.152590934777473
10 105664800 105679200 "." "rRNA" "CD4R00000007105" 93854 "oe" FALSE 10 16 11 14 0.723546693625219 0.30686705215612
10 105726200 105731400 "." "rRNA" "CD4R00000007108" 93869 "bait" FALSE 22 25 24 10 -0.204394656252407 0.751518186490358
10 106013800 106025800 "." "rRNA" "CD4R00000007117" 93964 "oe" FALSE 221 190 182 153 -0.0134550262083124 0.968510038078167
10 106026000 106029800 "." "rRNA" "CD4R00000007118" 93976 "oe" FALSE 138 386 179 250 1.21557173771787 1.62447447803312e-06
10 106065400 106070400 "." "rRNA" "CD4R00000007121" 93993 "oe" FALSE 52 17 42 5 -1.90739955818158 0.000873717095804016
10 106077400 106099600 "." "rRNA" "CD4R00000007122" 93998 "oe" FALSE 6 12 13 7 0.25069321926255 0.772294293563664
10 111809400 111860600 "." "rRNA" "CD4R00000007151" 95841 "oe" FALSE 7 79 0 41 4.73577056626733 6.25568243103911e-10
10 111896800 111898200 "." "rRNA" "CD4R00000007154" 95871 "oe" FALSE 15 9 17 10 -0.484633815841677 0.510528838442741
10 111901000 111902400 "." "rRNA" "CD4R00000007155" 95872 "oe" FALSE 11 2 14 3 -1.87458930010465 0.0404605985615271
10 111967000 111975200 "." "rRNA" "CD4R00000007157" 95893 "bait" FALSE 23 9 13 3 -1.36112838341541 0.0689819322290863
10 112060200 112066600 "." "rRNA" "CD4R00000007164" 95926 "oe" FALSE 20 18 17 12 -0.0892697933750677 0.901603784150369
10 112113600 112118200 "." "eRNA" "CD4R00000007165" 95949 "oe" TRUE 5 40 3 76 3.95416328162707 2.01443570856912e-08
10 112255600 112265600 "." "rRNA" "CD4R00000007173" 95976 "bait" FALSE 14 134 23 105 2.89418699410877 3.74786229690009e-11
10 112272200 112273800 "." "rRNA" "CD4R00000007174" 95979 "oe" FALSE 0 31 2 20 4.70337712706058 7.22458512461072e-08
10 112609600 112647800 "." "rRNA" "CD4R00000007194" 96074 "oe" FALSE 159 104 149 95 -0.402809473724512 0.210293061530373
10 112661400 112664400 "." "rRNA" "CD4R00000007196" 96100 "oe" FALSE 297 114 294 46 -1.72382545833887 2.81935297092816e-09
10 112677400 112689800 "." "rRNA" "CD4R00000007197" 96109 "oe" FALSE 9 13 14 6 -0.0575914590663511 0.949467369404829
10 114204200 114210000 "." "rRNA" "CD4R00000007212" 96609 "bait" FALSE 20 18 25 26 0.21629900578681 0.719967814893025
10 116251200 116288800 "." "rRNA" "CD4R00000007241" 97204 "oe" FALSE 11 2 15 0 -3.2879416928242 0.000458837144302385
10 116559400 116562600 "." "eRNA" "CD4R00000007245" 97291 "oe" TRUE 25 2 29 2 -3.22543428524476 0.000182154161979643
10 116580600 116584400 "." "rRNA" "CD4R00000007247" 97293 "bait" FALSE 17 3 12 9 -1.00354769336548 0.211361147289062
10 119130600 119136200 "." "rRNA" "CD4R00000007275" 98093 "oe" FALSE 11 17 5 11 0.979825269585879 0.188501461566457
10 119802200 119807200 "." "rRNA" "CD4R00000007283" 98263 "bait" FALSE 35 40 43 26 -0.0212134733233734 0.96991156905586
10 120788200 120791000 "." "rRNA" "CD4R00000007304" 98566 "oe" FALSE 20 17 10 37 1.07787044684871 0.0644407704823781
10 120832000 120841400 "." "rRNA" "CD4R00000007305" 98576 "oe" FALSE 82 132 84 138 0.932064023581109 0.00342135367440778
10 120849000 120856000 "." "rRNA" "CD4R00000007306" 98579 "oe" FALSE 22 4 20 0 -3.43811853122306 8.12697914658336e-05
10 120887200 120897200 "." "rRNA" "CD4R00000007308" 98585 "oe" FALSE 4 16 4 34 2.7402258658409 0.000256512306336445
10 120923800 120927000 "." "rRNA" "CD4R00000007310" 98589 "bait" FALSE 2 17 5 15 2.32205011448554 0.00496625428013042
10 120965000 120973800 "." "rRNA" "CD4R00000007313" 98596 "bait" FALSE 5 11 7 19 1.50785187838418 0.0457674054871189
10 121247200 121271800 "." "rRNA" "CD4R00000007326" 98647 "oe" FALSE 382 266 394 152 -0.698492034643265 0.00436569532241423
10 121289000 121303800 "." "rRNA" "CD4R00000007329" 98659 "oe" FALSE 20 36 12 78 2.06159842184262 3.35695681874248e-05
10 121351600 121357800 "." "rRNA" "CD4R00000007331" 98674 "oe" FALSE 23 32 14 53 1.42637455304308 0.00439760597476466
10 121483600 121489000 "." "rRNA" "CD4R00000007339" 98705 "oe" FALSE 3 27 8 10 1.87011497436802 0.014395963526755
10 123731800 123735400 "." "rRNA" "CD4R00000007359" 99378 "bait" FALSE 25 16 15 7 -0.603022831535731 0.367086260675622
10 124133200 124142800 "." "rRNA" "CD4R00000007363" 99479 "bait" FALSE 3 17 15 23 1.47650855085161 0.0305833348372796
10 124904000 124911400 "." "rRNA" "CD4R00000007386" 99715 "oe" FALSE 0 12 0 12 4.8717113136377 1.37312285456755e-07
10 124999400 125003600 "." "eRNA" "CD4R00000007390" 99745 "oe" TRUE 16 10 11 2 -1.01438242429856 0.209631041223664
10 126478600 126481800 "." "rRNA" "CD4R00000007422" 100137 "bait" FALSE 18 4 26 1 -2.76506029234999 0.00128236993633645
10 126604400 126610400 "." "rRNA" "CD4R00000007424" 100164 "oe" FALSE 84 51 94 49 -0.592943271084843 0.120016387912693
10 127583800 127586000 "." "rRNA" "CD4R00000007437" 100440 "bait" FALSE 9 16 9 4 0.258532714678047 0.76508200031295
10 129856000 129864400 "." "rRNA" "CD4R00000007452" 101062 "oe" FALSE 9 53 4 53 3.19496993834454 5.01723139052488e-07
10 130832000 130835800 "." "eRNA" "CD4R00000007465" 101345 "oe" TRUE 81 8 91 7 -3.20524635459415 4.46236974778926e-08
10 131264600 131266600 "." "rRNA" "CD4R00000007470" 101475 "bait" FALSE 5 27 1 39 3.59144607378935 1.03665735996453e-05
10 131904600 131910800 "." "rRNA" "CD4R00000007475" 101629 "oe" FALSE 38 37 62 27 -0.388667078969464 0.410190993128383
10 132098400 132101000 "." "eRNA" "CD4R00000007482" 101682 "oe" TRUE 38 32 31 8 -0.646914700563965 0.237945826381113
10 133727600 133736600 "." "eRNA" "CD4R00000007490" 102101 "bait" TRUE 26 60 34 26 0.689340808226417 0.141754844659618
10 133739600 133749200 "." "rRNA" "CD4R00000007491" 102101 "bait" FALSE 26 18 22 6 -0.818136497327422 0.19753487009836
10 133777400 133779400 "." "rRNA" "CD4R00000007492" 102108 "oe" FALSE 9 8 14 6 -0.435744972776712 0.605441114921267
10 133784600 133796600 "." "rRNA" "CD4R00000007493" 102109 "oe" FALSE 46 29 44 20 -0.653718435775322 0.177160982362616
10 134208000 134214200 "." "rRNA" "CD4R00000007512" 102177 "bait" FALSE 41 78 76 58 0.473000117253848 0.232122449041933
10 134349800 134362200 "." "rRNA" "CD4R00000007520" 102200 "oe" FALSE 14 2 12 4 -1.73109928885396 0.0515976019939379
10 135070400 135080400 "." "rRNA" "CD4R00000007547" 102329 "oe" FALSE 5 24 6 13 1.85742559547753 0.0121390944692371
10 135086600 135094200 "." "rRNA" "CD4R00000007548" 102334 "oe" FALSE 35 53 17 62 1.37999982496958 0.00193282129762981
11 200400 210400 "." "rRNA" "CD4R00000007572" 102453 "bait" FALSE 19 31 18 20 0.657147075683094 0.245175763117291
11 266000 271600 "." "eRNA" "CD4R00000007577" 102472 "oe" TRUE 26 49 36 31 0.581245832399816 0.221387970001407
11 277200 283200 "." "rRNA" "CD4R00000007578" 102473 "bait" FALSE 58 117 118 108 0.633874962459953 0.0580037013775338
11 285600 293000 "." "rRNA" "CD4R00000007579" 102473 "bait" FALSE 43 82 50 79 1.02097930614724 0.00687479174674628
11 297000 298400 "." "rRNA" "CD4R00000007580" 102474 "bait" FALSE 13 19 10 10 0.508056959606183 0.479562627627661
11 304800 322800 "." "rRNA" "CD4R00000007581" 102474 "bait" FALSE 374 364 376 217 -0.172972072102325 0.50353219974951
11 352600 356600 "." "eRNA" "CD4R00000007586" 102485 "oe" TRUE 40 165 41 144 2.14591013030023 6.81840023385643e-10
11 447600 451800 "." "rRNA" "CD4R00000007595" 102495 "bait" FALSE 36 34 32 46 0.464927998815869 0.325529316613247
11 503400 508400 "." "rRNA" "CD4R00000007597" 102500 "oe" FALSE 17 62 14 50 2.03995738690163 3.89824934737576e-05
11 554200 557200 "." "rRNA" "CD4R00000007600" 102504 "bait" FALSE 17 2 12 0 -3.44092895878641 0.000210602566010982
11 573800 580200 "." "rRNA" "CD4R00000007603" 102505 "bait" FALSE 36 17 44 5 -1.6566408006901 0.00525519486395275
11 613000 616600 "." "rRNA" "CD4R00000007607" 102507 "bait" FALSE 18 10 20 13 -0.461464857752498 0.502379348229416
11 788000 790200 "." "rRNA" "CD4R00000007621" 102525 "bait" FALSE 13 4 14 0 -2.80279345813559 0.0023044194035549
11 909200 912000 "." "rRNA" "CD4R00000007633" 102542 "oe" FALSE 7 11 13 10 0.330249400023696 0.685740806130356
11 1552600 1555600 "." "eRNA" "CD4R00000007657" 102623 "oe" TRUE 20 8 15 1 -1.81829773538886 0.0244873336310353
11 1864600 1897800 "." "rRNA" "CD4R00000007677" 102671 "bait" FALSE 25 5 46 0 -3.96948792780313 2.39673355225671e-06
11 2420400 2423800 "." "rRNA" "CD4R00000007702" 102753 "oe" FALSE 30 48 41 34 0.432471192662557 0.359110503233297
11 3001200 3014400 "." "rRNA" "CD4R00000007727" 102863 "bait" FALSE 3 21 10 30 2.21912441089846 0.00126488962861814
11 3397800 3401400 "." "rRNA" "CD4R00000007741" 102944 "bait" FALSE 9 13 8 16 0.97130342144876 0.18227187569189
11 3845400 3848200 "." "rRNA" "CD4R00000007756" 103050 "oe" FALSE 18 20 39 14 -0.459873089289627 0.436266384860184
11 3851600 3864600 "." "rRNA" "CD4R00000007757" 103050 "oe" FALSE 24 154 29 141 2.68964583963789 3.11952562544165e-12
11 4107400 4121400 "." "rRNA" "CD4R00000007778" 103117 "oe" FALSE 29 25 18 27 0.370743922088278 0.507144045823174
11 5703400 5717600 "." "rRNA" "CD4R00000007786" 103609 "oe" FALSE 19 50 6 52 2.25691483984758 4.17574827936225e-05
11 6409600 6431200 "." "rRNA" "CD4R00000007801" 103803 "oe" FALSE 24 6 30 7 -1.73290961961886 0.0111090025505725
11 6493600 6496800 "." "rRNA" "CD4R00000007804" 103827 "oe" FALSE 17 19 17 7 -0.204804858449883 0.778841918899108
11 6622800 6630800 "." "rRNA" "CD4R00000007808" 103862 "bait" FALSE 25 18 31 9 -0.818016661266784 0.172879187222089
11 6632000 6635000 "." "rRNA" "CD4R00000007809" 103865 "bait" FALSE 35 25 50 39 -0.152800914592358 0.766593869593545
11 6690800 6696600 "." "eRNA" "CD4R00000007815" 103883 "oe" TRUE 12 11 28 26 0.182281016535856 0.781438024352751
11 6701800 6705400 "." "rRNA" "CD4R00000007816" 103884 "bait" FALSE 16 35 15 18 0.940848236149232 0.100479622181427
11 6726800 6728000 "." "eRNA" "CD4R00000007818" 103891 "oe" TRUE 30 4 15 7 -1.72230401008882 0.018813524256592
11 6729800 6731200 "." "rRNA" "CD4R00000007819" 103893 "oe" FALSE 22 23 40 8 -0.76282473688416 0.194809375183015
11 6754000 6771400 "." "rRNA" "CD4R00000007822" 103901 "oe" FALSE 46 68 48 48 0.513713968596088 0.216652613989841
11 8703200 8706400 "." "rRNA" "CD4R00000007847" 104483 "bait" FALSE 79 178 62 146 1.41639103216497 6.38044334291102e-06
11 8984000 8987000 "." "rRNA" "CD4R00000007854" 104575 "bait" FALSE 21 26 10 10 0.367762791514042 0.577917678035359
11 9480800 9485400 "." "rRNA" "CD4R00000007875" 104708 "oe" FALSE 126 281 169 247 1.07722980740185 4.22928427536077e-05
11 9594000 9600200 "." "rRNA" "CD4R00000007878" 104742 "bait" FALSE 4 12 8 12 1.21374752042619 0.128363379810723
11 10772000 10774800 "." "rRNA" "CD4R00000007907" 105082 "bait" FALSE 11 13 10 13 0.522972387582954 0.483628240180267
11 10826400 10831800 "." "rRNA" "CD4R00000007909" 105105 "oe" FALSE 13 12 15 2 -0.858542554729942 0.286385617698734
11 11168200 11173600 "." "rRNA" "CD4R00000007920" 105196 "oe" FALSE 265 42 245 6 -3.28614513028607 4.34825055861272e-15
11 11175600 11179000 "." "rRNA" "CD4R00000007921" 105197 "oe" FALSE 130 26 180 8 -2.95376721248146 1.23413464807889e-10
11 11980400 11983600 "." "rRNA" "CD4R00000007931" 105452 "oe" FALSE 17 3 25 7 -1.73129172834873 0.0219082105098308
11 13481200 13485600 "." "rRNA" "CD4R00000007978" 105901 "oe" FALSE 0 14 2 14 3.86794400934926 2.78538144750913e-05
11 13959800 13964200 "." "eRNA" "CD4R00000007985" 106049 "oe" TRUE 25 0 30 0 -5.5703884478802 1.03671954620365e-10
11 14539600 14543000 "." "rRNA" "CD4R00000008002" 106241 "oe" FALSE 10 12 8 13 0.680439231839108 0.37253902042256
11 14599000 14602800 "." "rRNA" "CD4R00000008008" 106255 "oe" FALSE 12 4 18 1 -2.2222333364181 0.0137407382465836
11 14655200 14677600 "." "rRNA" "CD4R00000008012" 106270 "oe" FALSE 92 110 81 64 0.200282137492706 0.59688444008581
11 14909800 14914400 "." "rRNA" "CD4R00000008024" 106360 "oe" FALSE 19 36 21 29 0.911159254708827 0.0793997667053807
11 17097200 17100600 "." "rRNA" "CD4R00000008042" 107092 "bait" FALSE 19 14 17 17 0.0214077152392573 0.977266046374195
11 18341800 18348600 "." "rRNA" "CD4R00000008065" 107446 "bait" FALSE 17 42 29 38 1.03994731606373 0.03242743354928
11 18414000 18418400 "." "rRNA" "CD4R00000008068" 107464 "bait" FALSE 22 69 20 52 1.71964158876544 0.000155629558805407
11 18543200 18549800 "." "rRNA" "CD4R00000008072" 107497 "oe" FALSE 44 116 44 108 1.56792279663439 1.16438477781763e-05
11 18608400 18613000 "." "rRNA" "CD4R00000008074" 107512 "bait" FALSE 1 44 6 32 3.62349992980467 3.44611984806251e-06
11 18653400 18657000 "." "rRNA" "CD4R00000008078" 107528 "oe" FALSE 17 123 11 76 2.9856001836968 6.18170018352098e-10
11 20381800 20388400 "." "rRNA" "CD4R00000008102" 108073 "oe" FALSE 5 21 7 12 1.59561241073484 0.032768989254572
11 20408000 20411000 "." "rRNA" "CD4R00000008104" 108085 "bait" FALSE 8 23 20 39 1.41834843908931 0.0113150724591931
11 30343800 30351400 "." "rRNA" "CD4R00000008130" 111306 "bait" FALSE 10 15 2 11 1.32767744529041 0.0975826655318314
11 32112000 32114200 "." "rRNA" "CD4R00000008143" 111919 "bait" FALSE 2 24 5 50 3.51386534877908 2.39312016380622e-06
11 32604600 32610400 "." "rRNA" "CD4R00000008151" 112044 "oe" FALSE 9 18 13 16 0.848210293113054 0.210218292968936
11 32913600 32916600 "." "rRNA" "CD4R00000008156" 112135 "oe" FALSE 7 30 14 32 1.78871114108226 0.00278983311785027
11 33277600 33285400 "." "rRNA" "CD4R00000008165" 112236 "oe" FALSE 9 21 13 17 0.998708060755838 0.127905414861758
11 34072400 34082400 "." "rRNA" "CD4R00000008184" 112490 "bait" FALSE 16 28 21 40 1.11529519776592 0.0318696700799399
11 34123600 34124600 "." "rRNA" "CD4R00000008187" 112506 "oe" FALSE 56 70 67 59 0.299015466688075 0.463108940800187
11 34125400 34129200 "." "rRNA" "CD4R00000008188" 112507 "bait" FALSE 64 67 60 64 0.306116582825419 0.449434832672635
11 34459600 34462800 "." "rRNA" "CD4R00000008200" 112605 "oe" FALSE 10 10 18 6 -0.530969238413779 0.500330838568421
11 35031800 35036600 "." "rRNA" "CD4R00000008213" 112777 "oe" FALSE 0 125 2 240 7.50289354617791 1.57860024067257e-20
11 35050400 35053800 "." "eRNA" "CD4R00000008214" 112786 "oe" TRUE 7 90 5 122 4.28619646993122 2.62075310171419e-12
11 35060800 35073800 "." "eRNA" "CD4R00000008216" 112790 "oe" TRUE 48 289 59 317 2.73438808898262 3.75742583991137e-19
11 35087800 35089200 "." "eRNA" "CD4R00000008218" 112801 "oe" TRUE 8 26 5 26 2.1575224492106 0.00149438032028969
11 35093600 35108400 "." "eRNA" "CD4R00000008219" 112804 "oe" TRUE 44 228 46 259 2.66289771738145 1.91776690627791e-16
11 35146800 35149400 "." "rRNA" "CD4R00000008224" 112825 "oe" FALSE 0 50 0 98 7.37408087324578 3.05559928725343e-19
11 35152600 35154800 "." "rRNA" "CD4R00000008225" 112826 "oe" FALSE 3 28 3 41 3.56672136767944 3.82449544475691e-06
11 35158400 35202200 "." "rRNA" "CD4R00000008226" 112827 "bait" FALSE 144 200 139 209 0.761486420341095 0.00625252050065542
11 35256600 35260000 "." "rRNA" "CD4R00000008230" 112864 "oe" FALSE 39 72 34 94 1.41200686990441 0.000277552841982255
11 35263000 35271000 "." "rRNA" "CD4R00000008231" 112864 "oe" FALSE 8 5 22 18 -0.082717597666682 0.917531209966348
11 35683000 35687400 "." "rRNA" "CD4R00000008244" 112991 "oe" FALSE 8 15 14 21 0.955707015867764 0.147582514281485
11 36396800 36418400 "." "rRNA" "CD4R00000008257" 113164 "oe" FALSE 2 33 3 109 4.75714736801207 2.27857271984475e-10
11 36427400 36435000 "." "rRNA" "CD4R00000008259" 113174 "oe" FALSE 1 16 0 25 4.75372166372482 8.00833451439386e-08
11 44086600 44088800 "." "rRNA" "CD4R00000008285" 115635 "oe" FALSE 13 23 12 21 1.01794915547635 0.0997001012071007
11 44585600 44606200 "." "rRNA" "CD4R00000008297" 115773 "bait" FALSE 1 39 0 41 5.75096658612398 1.12451423793374e-11
11 44643000 44646000 "." "rRNA" "CD4R00000008301" 115783 "oe" FALSE 33 56 65 20 -0.165206391572545 0.740235588393463
11 45906600 45907800 "." "rRNA" "CD4R00000008337" 116097 "bait" FALSE 11 8 14 0 -1.90180125342629 0.032325478364622
11 46136000 46144400 "." "rRNA" "CD4R00000008350" 116158 "oe" FALSE 25 18 27 11 -0.610174932431073 0.313641919631156
11 46350800 46390200 "." "rRNA" "CD4R00000008357" 116211 "oe" FALSE 35 1 23 2 -3.66020898885249 3.03368492569758e-05
11 46690400 46699000 "." "rRNA" "CD4R00000008366" 116300 "oe" FALSE 16 10 21 1 -1.61031067535889 0.0453049687804256
11 47174200 47178000 "." "rRNA" "CD4R00000008376" 116426 "oe" FALSE 13 10 26 4 -1.19025100421792 0.105069113928516
11 47197000 47200800 "." "rRNA" "CD4R00000008377" 116428 "bait" FALSE 9 6 15 4 -0.941035389164125 0.267013393939534
11 47235400 47244000 "." "rRNA" "CD4R00000008380" 116432 "bait" FALSE 18 48 25 42 1.2874431926955 0.00696833062618333
11 47254600 47259000 "." "rRNA" "CD4R00000008382" 116435 "oe" FALSE 22 21 18 11 -0.125053204447066 0.85629596369533
11 47286600 47294800 "." "rRNA" "CD4R00000008386" 116442 "bait" FALSE 8 20 11 15 1.07795648487551 0.115477501751708
11 47736000 47738200 "." "rRNA" "CD4R00000008407" 116538 "bait" FALSE 14 4 10 6 -0.959742045499635 0.255690253399293
11 47786200 47790600 "." "rRNA" "CD4R00000008408" 116551 "bait" FALSE 8 78 12 54 2.88440369894657 1.93424502480823e-07
11 47865200 47875400 "." "rRNA" "CD4R00000008409" 116569 "oe" FALSE 24 15 16 17 -0.0930160888692731 0.894553516664938
11 48191800 48193600 "." "rRNA" "CD4R00000008435" 116647 "oe" FALSE 135 30 144 24 -2.12479317625907 4.78280417053001e-08
11 57101800 57104600 "." "rRNA" "CD4R00000008449" 119414 "oe" FALSE 9 12 15 4 -0.374129701197482 0.657564511438501
11 57190400 57195200 "." "rRNA" "CD4R00000008453" 119440 "bait" FALSE 0 141 0 186 8.57431141203124 1.62643605772153e-26
11 57294200 57295400 "." "rRNA" "CD4R00000008460" 119459 "oe" FALSE 22 40 34 32 0.59986720512211 0.222553873029444
11 57297000 57299400 "." "rRNA" "CD4R00000008461" 119460 "bait" FALSE 13 18 16 16 0.456926060916799 0.491051326826149
11 57328600 57337400 "." "rRNA" "CD4R00000008462" 119468 "oe" FALSE 6 19 2 12 2.0613022543768 0.0114031696642229
11 57508000 57516600 "." "rRNA" "CD4R00000008472" 119513 "bait" FALSE 20 44 3 30 1.94731255319686 0.00125427406186504
11 58288800 58295600 "." "rRNA" "CD4R00000008479" 119724 "oe" FALSE 132 79 114 51 -0.712991524328714 0.0384740985247214
11 58338200 58351400 "." "rRNA" "CD4R00000008485" 119737 "oe" FALSE 64 162 67 147 1.46119466488784 4.70038721676603e-06
11 59317000 59320000 "." "eRNA" "CD4R00000008507" 120037 "oe" TRUE 6 182 0 140 6.43964789266048 2.98980463049003e-17
11 59323200 59325400 "." "rRNA" "CD4R00000008509" 120039 "bait" FALSE 0 52 0 22 6.34391907592259 8.05109922540009e-14
11 59332400 59334000 "." "rRNA" "CD4R00000008511" 120041 "oe" FALSE 1 15 0 13 4.2318659780056 4.12484962144806e-06
11 59434400 59438000 "." "rRNA" "CD4R00000008516" 120064 "oe" FALSE 1 27 3 74 4.58672392680919 4.67626716603104e-09
11 60737800 60776400 "." "rRNA" "CD4R00000008538" 120463 "bait" FALSE 56 318 38 268 2.85801723411362 1.79606683725732e-19
11 60787000 60799200 "." "rRNA" "CD4R00000008540" 120469 "oe" FALSE 49 181 76 222 1.94066714998185 4.10550386763511e-10
11 60802000 60804000 "." "eRNA" "CD4R00000008541" 120470 "oe" TRUE 3 14 3 11 2.11317530646023 0.0155586417937683
11 60804600 60811400 "." "eRNA" "CD4R00000008542" 120471 "oe" TRUE 8 31 29 31 1.04491535832132 0.0557426682599063
11 60819600 60821600 "." "rRNA" "CD4R00000008544" 120475 "oe" FALSE 1 24 2 16 3.60901307467507 5.90525082357944e-05
11 60826000 60851800 "." "rRNA" "CD4R00000008546" 120475 "oe" FALSE 88 462 79 474 2.71482130362239 5.85980513906092e-24
11 60857600 60861200 "." "eRNA" "CD4R00000008548" 120484 "oe" TRUE 1 65 0 41 6.12261544007385 2.68848104650216e-13
11 60868200 60883000 "." "rRNA" "CD4R00000008550" 120488 "bait" FALSE 8 12 10 6 0.196165512639979 0.824819195065966
11 60895000 60898000 "." "rRNA" "CD4R00000008552" 120494 "oe" FALSE 21 2 15 5 -2.01020123867263 0.0153265803252424
11 61061200 61063800 "." "rRNA" "CD4R00000008556" 120525 "bait" FALSE 6 14 4 12 1.51724879694969 0.0585583641517285
11 62166200 62171200 "." "rRNA" "CD4R00000008599" 120772 "bait" FALSE 16 17 4 10 0.643205685856676 0.389094809351605
11 62317400 62327000 "." "rRNA" "CD4R00000008607" 120799 "bait" FALSE 16 70 24 34 1.5485293591401 0.00116391059601194
11 62339200 62343000 "." "rRNA" "CD4R00000008608" 120803 "oe" FALSE 32 40 31 24 0.221678779588557 0.674621804598178
11 62356800 62361800 "." "rRNA" "CD4R00000008609" 120806 "bait" FALSE 17 35 34 28 0.562440594655378 0.278373530492211
11 62365800 62370600 "." "rRNA" "CD4R00000008610" 120808 "bait" FALSE 26 60 29 65 1.40941679282717 0.000997818025802196
11 62386600 62391600 "." "rRNA" "CD4R00000008612" 120811 "bait" FALSE 10 23 31 9 -0.0966165477530219 0.894955069992202
11 62437200 62441400 "." "rRNA" "CD4R00000008618" 120820 "bait" FALSE 29 26 22 11 -0.283269332646658 0.642359596327026
11 62445200 62449000 "." "rRNA" "CD4R00000008620" 120824 "bait" FALSE 15 10 12 13 0.00833019339978397 0.992207726334726
11 62473000 62478600 "." "rRNA" "CD4R00000008621" 120828 "bait" FALSE 10 25 9 13 1.14893243379352 0.0882330681344297
11 62491200 62499200 "." "rRNA" "CD4R00000008623" 120832 "bait" FALSE 48 26 30 21 -0.507023806528177 0.320325628427413
11 62536600 62540000 "." "rRNA" "CD4R00000008627" 120840 "oe" FALSE 21 11 32 5 -1.45492547582945 0.0297302815659218
11 62557600 62561200 "." "rRNA" "CD4R00000008629" 120843 "bait" FALSE 87 45 76 14 -1.31306897096451 0.00190480978542845
11 62571200 62574400 "." "rRNA" "CD4R00000008630" 120845 "bait" FALSE 28 10 21 14 -0.779330432961866 0.21668254199361
11 62605200 62611200 "." "rRNA" "CD4R00000008632" 120851 "oe" FALSE 52 66 56 58 0.425739466821121 0.295361632984141
11 62616400 62618200 "." "rRNA" "CD4R00000008633" 120854 "oe" FALSE 28 28 19 37 0.694374174573637 0.175341728966648
11 62619000 62619600 "." "rRNA" "CD4R00000008634" 120854 "oe" FALSE 19 49 15 37 1.52767542935148 0.00247319345879292
11 62647400 62651400 "." "rRNA" "CD4R00000008637" 120861 "oe" FALSE 8 23 6 31 2.11670019516402 0.00143166120333136
11 63297200 63311800 "." "rRNA" "CD4R00000008643" 121045 "oe" FALSE 15 12 21 3 -1.0617953028838 0.153326235039601
11 63741400 63744400 "." "rRNA" "CD4R00000008671" 121143 "bait" FALSE 6 11 12 17 0.88973651705832 0.222109203275613
11 63932400 63934600 "." "rRNA" "CD4R00000008680" 121178 "bait" FALSE 3 15 9 26 2.00533989565196 0.00523297914309639
11 63952000 63957600 "." "rRNA" "CD4R00000008683" 121180 "bait" FALSE 21 37 28 26 0.580924291651823 0.262411279844096
11 63971800 63977400 "." "rRNA" "CD4R00000008684" 121184 "oe" FALSE 12 63 16 61 2.34947784997127 3.13350090959112e-06
11 64006200 64015600 "." "rRNA" "CD4R00000008688" 121193 "bait" FALSE 13 61 36 49 1.43694049333372 0.00174680976989996
11 64035600 64040000 "." "rRNA" "CD4R00000008690" 121196 "bait" FALSE 20 39 32 29 0.62104251705926 0.217630169512168
11 64071600 64075400 "." "rRNA" "CD4R00000008695" 121199 "bait" FALSE 7 35 13 23 1.72501220530011 0.0051507979280091
11 64083600 64087000 "." "rRNA" "CD4R00000008696" 121201 "bait" FALSE 9 20 11 11 0.811251810043691 0.253553785137893
11 64106600 64110600 "." "rRNA" "CD4R00000008697" 121205 "bait" FALSE 33 8 28 7 -1.73723489769109 0.007508954349749
11 64508800 64519800 "." "rRNA" "CD4R00000008710" 121269 "bait" FALSE 42 8 42 2 -2.82251959540663 6.54502044828924e-05
11 64521600 64535800 "." "rRNA" "CD4R00000008711" 121271 "oe" FALSE 59 108 95 64 0.383634416997132 0.300451198141913
11 64542400 64549800 "." "rRNA" "CD4R00000008712" 121275 "oe" FALSE 188 77 224 65 -1.29859845906601 2.31936724459983e-05
11 64614800 64648800 "." "rRNA" "CD4R00000008718" 121282 "oe" FALSE 55 27 37 36 -0.313224370547222 0.518268093685923
11 64780600 64783200 "." "rRNA" "CD4R00000008726" 121311 "bait" FALSE 32 26 27 28 0.102190713885588 0.859918041325949
11 64877400 64885800 "." "rRNA" "CD4R00000008734" 121325 "bait" FALSE 51 80 77 69 0.465284288509385 0.223924001456533
11 64888200 64892000 "." "rRNA" "CD4R00000008735" 121328 "bait" FALSE 39 23 16 13 -0.407094550127909 0.488192764663395
11 64899600 64904200 "." "rRNA" "CD4R00000008736" 121329 "bait" FALSE 81 128 81 96 0.681267417387398 0.0422926224585726
11 65028400 65031600 "." "rRNA" "CD4R00000008742" 121349 "bait" FALSE 13 33 11 23 1.39725199557045 0.018133138771265
11 65147800 65158800 "." "rRNA" "CD4R00000008749" 121373 "bait" FALSE 7 81 21 116 3.08035932331679 2.83772057278061e-10
11 65182400 65201800 "." "rRNA" "CD4R00000008751" 121376 "oe" FALSE 309 496 366 582 0.91327420870487 2.43421509169856e-05
11 65237800 65246800 "." "rRNA" "CD4R00000008756" 121382 "bait" FALSE 27 250 37 257 3.21300305320146 5.36008063371438e-20
11 65262600 65278800 "." "rRNA" "CD4R00000008759" 121388 "oe" FALSE 501 469 371 331 0.0894815911094432 0.725843073319045
11 65289000 65294200 "." "rRNA" "CD4R00000008760" 121396 "bait" FALSE 15 8 11 6 -0.637916844265197 0.424869323048455
11 65330800 65347000 "." "rRNA" "CD4R00000008764" 121400 "bait" FALSE 81 76 111 52 -0.353942433240685 0.348386233441981
11 65376600 65385200 "." "rRNA" "CD4R00000008768" 121409 "bait" FALSE 7 20 14 10 0.72235211564461 0.318867601884742
11 65417800 65422000 "." "rRNA" "CD4R00000008772" 121415 "bait" FALSE 62 42 49 26 -0.501076599365328 0.263419477843423
11 65427800 65434000 "." "rRNA" "CD4R00000008773" 121415 "bait" FALSE 37 53 73 46 0.123935781135525 0.788540975987117
11 65478600 65481600 "." "rRNA" "CD4R00000008775" 121419 "bait" FALSE 10 10 15 18 0.420652787877545 0.557593174355817
11 65546600 65549400 "." "rRNA" "CD4R00000008777" 121432 "bait" FALSE 14 9 9 22 0.650522722769124 0.359316197158893
11 65584600 65586000 "." "rRNA" "CD4R00000008779" 121436 "oe" FALSE 18 14 18 3 -0.928522861354624 0.203261147017707
11 65640000 65642000 "." "rRNA" "CD4R00000008783" 121443 "bait" FALSE 0 30 2 37 5.12030644365969 2.47064459168926e-09
11 65654400 65662400 "." "rRNA" "CD4R00000008786" 121444 "bait" FALSE 55 52 38 74 0.668200042698727 0.0986211413657939
11 65683200 65690200 "." "rRNA" "CD4R00000008789" 121449 "bait" FALSE 19 8 14 3 -1.34291709670922 0.0820294048593815
11 65693000 65697000 "." "rRNA" "CD4R00000008790" 121450 "oe" FALSE 19 3 21 4 -2.1251787513098 0.00808073994989489
11 65728200 65731600 "." "rRNA" "CD4R00000008792" 121458 "bait" FALSE 11 24 13 15 0.888195980439151 0.168998045693408
11 65767800 65771600 "." "rRNA" "CD4R00000008796" 121463 "bait" FALSE 5 26 13 29 1.85557357581249 0.00342843935455892
11 65835600 65841800 "." "rRNA" "CD4R00000008804" 121473 "bait" FALSE 20 16 20 3 -0.938129082582201 0.182430950048316
11 66023800 66026800 "." "rRNA" "CD4R00000008821" 121510 "bait" FALSE 9 5 10 8 -0.277980910923103 0.759373453528519
11 66138200 66140600 "." "rRNA" "CD4R00000008832" 121531 "oe" FALSE 10 7 20 8 -0.675103717207709 0.38045053256036
11 66404800 66414000 "." "rRNA" "CD4R00000008848" 121581 "oe" FALSE 10 14 8 8 0.468606957132997 0.558253024184102
11 66441000 66446600 "." "rRNA" "CD4R00000008850" 121588 "oe" FALSE 8 15 15 7 0.158453973353865 0.850790926789236
11 66606600 66612800 "." "rRNA" "CD4R00000008853" 121616 "bait" FALSE 270 228 299 168 -0.303012357463813 0.263406770632235
11 66884600 66891400 "." "rRNA" "CD4R00000008865" 121683 "bait" FALSE 58 26 43 15 -1.08860114246138 0.0244142514796035
11 67033000 67048400 "." "rRNA" "CD4R00000008871" 121719 "bait" FALSE 35 20 31 12 -0.821536839374575 0.138865024646191
11 67052000 67061400 "." "rRNA" "CD4R00000008872" 121720 "bait" FALSE 76 19 78 7 -2.34379123419642 5.87327091231393e-06
11 67084000 67086400 "." "rRNA" "CD4R00000008875" 121723 "oe" FALSE 16 5 20 4 -1.65442469721436 0.0340692416087264
11 67110000 67114800 "." "rRNA" "CD4R00000008876" 121727 "oe" FALSE 27 14 18 0 -2.03495072788897 0.0071824768540234
11 67116000 67124800 "." "rRNA" "CD4R00000008877" 121728 "oe" FALSE 57 13 80 18 -1.85826630926762 0.000152015103977984
11 67157400 67160600 "." "rRNA" "CD4R00000008880" 121734 "bait" FALSE 13 15 8 5 0.0758520549605743 0.931128093012943
11 67163400 67189600 "." "rRNA" "CD4R00000008881" 121734 "bait" FALSE 98 19 140 15 -2.52560422825439 1.91739519664539e-08
11 67195000 67218200 "." "rRNA" "CD4R00000008882" 121736 "bait" FALSE 171 77 222 30 -1.69563699996917 2.7404164725082e-07
11 67231600 67238400 "." "rRNA" "CD4R00000008884" 121738 "bait" FALSE 13 12 13 13 0.178846069128548 0.816516775370875
11 67249600 67257000 "." "rRNA" "CD4R00000008885" 121739 "bait" FALSE 22 11 20 7 -0.97386544676108 0.15016741448154
11 67349800 67352400 "." "rRNA" "CD4R00000008888" 121757 "bait" FALSE 10 15 18 16 0.405886013364719 0.556341775034461
11 67378200 67384400 "." "rRNA" "CD4R00000008890" 121765 "bait" FALSE 14 30 23 31 0.963280081001502 0.0718017233971086
11 67650600 67656200 "." "rRNA" "CD4R00000008900" 121820 "oe" FALSE 20 15 30 13 -0.566270948448879 0.35969419717312
11 67804200 67809800 "." "rRNA" "CD4R00000008909" 121853 "bait" FALSE 30 15 16 1 -1.49896481543271 0.0369755764170357
11 68038200 68040600 "." "rRNA" "CD4R00000008918" 121910 "bait" FALSE 21 27 9 18 0.774656526328406 0.201748780902486
11 68227200 68242000 "." "rRNA" "CD4R00000008925" 121937 "bait" FALSE 6 78 10 63 3.3028011712126 1.58966173502298e-08
11 68729400 68734400 "." "eRNA" "CD4R00000008943" 122070 "oe" TRUE 47 25 57 3 -1.77726678687034 0.00177101650900742
11 70048600 70054000 "." "rRNA" "CD4R00000008971" 122316 "bait" FALSE 11 3 18 7 -1.19830068213579 0.137746071988295
11 71158400 71166000 "." "rRNA" "CD4R00000008980" 122547 "bait" FALSE 15 14 26 13 -0.325205550698683 0.628807773985879
11 72503400 72506000 "." "rRNA" "CD4R00000009028" 122846 "bait" FALSE 49 56 76 55 0.0859445544989287 0.850049342298908
11 72523000 72528200 "." "rRNA" "CD4R00000009029" 122849 "oe" FALSE 58 137 63 79 1.02541674471694 0.00311560822550111
11 72851000 72855400 "." "rRNA" "CD4R00000009041" 122933 "bait" FALSE 16 14 15 15 0.136992820189927 0.852197885083051
11 73490000 73491400 "." "eRNA" "CD4R00000009066" 123088 "oe" TRUE 9 12 4 10 0.94522729712888 0.244817719303686
11 73675200 73696200 "." "rRNA" "CD4R00000009072" 123128 "oe" FALSE 138 40 105 20 -1.81973386737135 2.94547455530565e-06
11 74970000 74976600 "." "rRNA" "CD4R00000009104" 123480 "bait" FALSE 228 100 286 39 -1.71377681505794 1.66044007001722e-08
11 75045600 75064800 "." "rRNA" "CD4R00000009112" 123495 "oe" FALSE 11 5 13 1 -1.73517153984972 0.0564164482657856
11 75110400 75112600 "." "rRNA" "CD4R00000009115" 123510 "bait" FALSE 19 11 7 3 -0.709232299817123 0.373307269722356
11 76089600 76094000 "." "rRNA" "CD4R00000009140" 123760 "bait" FALSE 20 54 30 41 1.1476808785034 0.0128906569367057
11 82400600 82401000 "." "rRNA" "CD4R00000009212" 125619 "oe" FALSE 53 37 129 82 -0.32057865381066 0.413473027377424
11 82772800 82775800 "." "rRNA" "CD4R00000009229" 125717 "oe" FALSE 0 12 0 14 4.97955309994806 5.54471056681854e-08
11 82826200 82834800 "." "rRNA" "CD4R00000009233" 125730 "oe" FALSE 39 26 32 6 -1.00605167037723 0.0722397000021704
11 82866600 82875800 "." "rRNA" "CD4R00000009234" 125740 "oe" FALSE 13 16 28 24 0.252455992289929 0.686711918136013
11 85337800 85342600 "." "rRNA" "CD4R00000009244" 126596 "bait" FALSE 10 21 10 21 1.26689438123933 0.05056668748872
11 85358000 85360600 "." "rRNA" "CD4R00000009245" 126601 "oe" FALSE 28 42 24 46 0.981013078880137 0.0349426530020512
11 85370200 85377000 "." "rRNA" "CD4R00000009246" 126604 "oe" FALSE 194 123 146 77 -0.563553147034748 0.0691873398156543
11 85751800 85781800 "." "rRNA" "CD4R00000009258" 126716 "oe" FALSE 4 17 3 22 2.56311824913114 0.00128303573845032
11 85953400 85964000 "." "rRNA" "CD4R00000009267" 126766 "bait" FALSE 20 50 14 63 1.94855006579509 5.85343240679875e-05
11 85997600 86001000 "." "rRNA" "CD4R00000009268" 126775 "oe" FALSE 86 91 85 82 0.243051018460626 0.514410636100109
11 86002800 86004800 "." "rRNA" "CD4R00000009269" 126776 "oe" FALSE 12 9 17 11 -0.261619087019215 0.736195808383893
11 88068200 88072600 "." "rRNA" "CD4R00000009287" 127466 "bait" FALSE 10 8 15 10 -0.195796185702016 0.812975361124978
11 93467000 93468400 "." "rRNA" "CD4R00000009325" 129233 "bait" FALSE 13 2 11 2 -2.09907262839888 0.0268069388165875
11 93861000 93864800 "." "rRNA" "CD4R00000009331" 129341 "oe" FALSE 7 23 6 20 1.87649960753628 0.0070086312444118
11 94799800 94804800 "." "rRNA" "CD4R00000009346" 129630 "oe" FALSE 82 51 74 37 -0.607487150173149 0.126889007625128
11 94821000 94824600 "." "rRNA" "CD4R00000009347" 129636 "bait" FALSE 39 36 23 37 0.462824979647295 0.346006663530595
11 94883200 94888200 "." "rRNA" "CD4R00000009348" 129654 "bait" FALSE 40 71 35 67 1.09895700962967 0.00610321470480006
11 94894400 94897800 "." "rRNA" "CD4R00000009350" 129657 "oe" FALSE 88 70 95 54 -0.33664394791742 0.379161137415652
11 94954800 94969000 "." "rRNA" "CD4R00000009357" 129683 "oe" FALSE 12 10 11 26 0.868244913709133 0.191492143477903
11 95332400 95334400 "." "eRNA" "CD4R00000009373" 129801 "oe" TRUE 19 15 9 23 0.66372306313774 0.306648424739979
11 95391400 95395000 "." "eRNA" "CD4R00000009377" 129826 "oe" TRUE 21 27 24 34 0.673925136511866 0.197078708804758
11 95404800 95426000 "." "eRNA" "CD4R00000009378" 129834 "oe" TRUE 116 736 100 1040 3.27309705920322 1.82272785974303e-40
11 95427200 95441000 "." "rRNA" "CD4R00000009379" 129840 "oe" FALSE 29 305 25 485 4.09784146312213 1.97021154370428e-30
11 95654800 95658200 "." "rRNA" "CD4R00000009386" 129919 "oe" FALSE 2 38 4 30 3.55063842362262 5.50770865645289e-06
11 95743600 95760400 "." "rRNA" "CD4R00000009388" 129940 "oe" FALSE 1 52 2 52 4.98829840830267 2.52174604123634e-09
11 95787800 95826200 "." "rRNA" "CD4R00000009392" 129953 "oe" FALSE 3 414 0 370 8.42696672663411 4.44532801474781e-26
11 95865000 95878000 "." "rRNA" "CD4R00000009400" 129977 "oe" FALSE 0 36 0 52 6.68326625602716 1.51501000241929e-15
11 95881400 95892600 "." "rRNA" "CD4R00000009402" 129981 "oe" FALSE 0 40 0 37 6.51382866192861 1.07701266790909e-14
11 95909600 95924200 "." "rRNA" "CD4R00000009404" 129992 "oe" FALSE 0 77 1 69 6.6292950609007 9.31372275516189e-16
11 95925200 95972000 "." "rRNA" "CD4R00000009405" 129998 "oe" FALSE 19 175 17 182 3.51397424715674 1.07671477596378e-16
11 95974400 96003400 "." "rRNA" "CD4R00000009406" 130014 "oe" FALSE 9 37 8 55 2.61541601457169 1.04899355622905e-05
11 96062200 96077600 "." "rRNA" "CD4R00000009416" 130034 "oe" FALSE 14 159 23 177 3.40707111405127 1.0224042551523e-15
11 102163600 102166600 "." "rRNA" "CD4R00000009432" 131997 "oe" FALSE 2 12 6 13 1.83637365196419 0.0293403136531925
11 102170600 102180000 "." "rRNA" "CD4R00000009433" 131997 "oe" FALSE 26 29 35 23 0.00870039374980444 0.988824980108904
11 102182000 102195400 "." "rRNA" "CD4R00000009434" 132000 "oe" FALSE 138 495 185 602 2.00896843833362 1.45105779475211e-17
11 102209400 102209800 "." "rRNA" "CD4R00000009435" 132006 "oe" FALSE 3 22 7 19 2.20546061034467 0.00308965438949439
11 102212600 102213000 "." "rRNA" "CD4R00000009436" 132007 "oe" FALSE 12 5 17 9 -0.75011044881373 0.334616330462226
11 102216000 102221800 "." "rRNA" "CD4R00000009437" 132008 "oe" FALSE 113 106 108 87 0.026210487265134 0.948458313850651
11 102261200 102264800 "." "rRNA" "CD4R00000009442" 132022 "oe" FALSE 84 58 97 28 -0.877482778593617 0.0232049471743343
11 102266400 102267800 "." "rRNA" "CD4R00000009443" 132022 "oe" FALSE 67 30 43 16 -1.05561094555789 0.023644084047846
11 102273200 102302600 "." "rRNA" "CD4R00000009444" 132023 "oe" FALSE 63 29 61 21 -1.07977961553066 0.0156771444051907
11 102317600 102326600 "." "rRNA" "CD4R00000009448" 132034 "oe" FALSE 15 11 11 18 0.38732876238652 0.589075654025861
11 102960200 102963600 "." "rRNA" "CD4R00000009457" 132240 "oe" FALSE 2 29 1 19 3.85009424888435 1.32808578863865e-05
11 104575200 104580600 "." "eRNA" "CD4R00000009463" 132779 "oe" TRUE 7 16 17 14 0.587545655566472 0.406413785175169
11 104746200 104749200 "." "rRNA" "CD4R00000009467" 132834 "oe" FALSE 4 37 0 34 4.67002728336178 3.94865589296003e-08
11 107327400 107329400 "." "rRNA" "CD4R00000009489" 133666 "oe" FALSE 22 13 1 13 0.527574697573964 0.511125309645457
11 107879200 107886800 "." "rRNA" "CD4R00000009495" 133831 "bait" FALSE 9 17 14 20 0.921188500113451 0.157881526151765
11 108084000 108121600 "." "rRNA" "CD4R00000009506" 133901 "oe" FALSE 56 36 50 11 -1.01296210156131 0.0344657744447247
11 110298800 110305000 "." "rRNA" "CD4R00000009529" 134598 "bait" FALSE 2 14 2 11 2.59870535289072 0.00526813091138369
11 111894400 111897200 "." "rRNA" "CD4R00000009559" 135081 "oe" FALSE 32 23 28 10 -0.66550003639633 0.245404747677503
11 111956200 111960400 "." "rRNA" "CD4R00000009561" 135100 "bait" FALSE 22 20 13 17 0.290163884940398 0.65477164830966
11 114269200 114276200 "." "rRNA" "CD4R00000009606" 135753 "bait" FALSE 19 21 34 21 -0.0626371184503577 0.921437564410744
11 116646800 116648800 "." "rRNA" "CD4R00000009619" 136484 "bait" FALSE 107 176 145 113 0.415150865348145 0.183686252753315
11 117014000 117021800 "." "rRNA" "CD4R00000009648" 136572 "oe" FALSE 3 17 0 28 4.1957368414062 2.37309926216239e-06
11 117683800 117689800 "." "rRNA" "CD4R00000009658" 136739 "oe" FALSE 0 29 0 32 6.18185303589559 4.35823870568368e-13
11 117817800 117826600 "." "eRNA" "CD4R00000009664" 136768 "oe" TRUE 19 18 28 18 -0.124715409389979 0.848106319185447
11 117840000 117851600 "." "eRNA" "CD4R00000009665" 136773 "oe" TRUE 36 37 51 31 -0.108962287313168 0.832964787282303
11 117853600 117865400 "." "rRNA" "CD4R00000009666" 136778 "oe" FALSE 18 57 66 39 0.517549513512648 0.25246363360692
11 117868600 117884200 "." "rRNA" "CD4R00000009667" 136780 "oe" FALSE 144 192 217 212 0.41838974555734 0.135255205670348
11 117912200 117924400 "." "rRNA" "CD4R00000009669" 136794 "oe" FALSE 1 47 10 61 3.64326865395282 1.70178147405771e-07
11 118068800 118080400 "." "rRNA" "CD4R00000009674" 136838 "oe" FALSE 3 45 2 23 3.70205946599553 4.45672530306371e-06
11 118083000 118107000 "." "rRNA" "CD4R00000009675" 136839 "oe" FALSE 28 247 15 60 2.89771000401873 1.82322868331434e-12
11 118108200 118123800 "." "rRNA" "CD4R00000009676" 136843 "bait" FALSE 19 48 19 22 1.03847373235418 0.0454962810220972
11 118173200 118194400 "." "rRNA" "CD4R00000009684" 136871 "bait" FALSE 80 66 61 24 -0.501464503789863 0.226519133971361
11 118203400 118220000 "." "rRNA" "CD4R00000009685" 136876 "oe" FALSE 2744 1187 3198 512 -1.67305879421031 6.32556778115932e-21
11 118226600 118234400 "." "rRNA" "CD4R00000009686" 136878 "bait" FALSE 27 21 23 31 0.288541286299217 0.608100037191566
11 118304800 118324200 "." "rRNA" "CD4R00000009689" 136908 "bait" FALSE 10 6 13 0 -2.13198279017436 0.0202541726333259
11 118474800 118482200 "." "rRNA" "CD4R00000009699" 136949 "oe" FALSE 7 45 18 47 2.12528476845019 9.92966832842283e-05
11 118618800 118619400 "." "rRNA" "CD4R00000009705" 136976 "oe" FALSE 881 654 973 616 -0.314020173436166 0.129033994431641
11 118650200 118664600 "." "rRNA" "CD4R00000009707" 136982 "oe" FALSE 90 78 86 102 0.264173835126631 0.472205064754793
11 118739000 118770800 "." "rRNA" "CD4R00000009710" 137004 "oe" FALSE 105 106 113 200 0.710396849734577 0.019890994168347
11 118777800 118805400 "." "rRNA" "CD4R00000009711" 137013 "oe" FALSE 80 14 98 26 -1.89485280652475 2.19088720641658e-05
11 118886800 118892600 "." "rRNA" "CD4R00000009715" 137027 "oe" FALSE 55 53 79 27 -0.529561346284607 0.211361147289062
11 118925200 118929000 "." "rRNA" "CD4R00000009720" 137031 "bait" FALSE 15 23 26 14 0.0915292384621724 0.893405002865107
11 118936400 118940200 "." "rRNA" "CD4R00000009722" 137032 "oe" FALSE 21 31 15 7 0.18943380367669 0.778841918899108
11 120205800 120208400 "." "rRNA" "CD4R00000009765" 137336 "bait" FALSE 23 23 23 22 0.197655364385101 0.742507836858321
11 121161800 121166000 "." "rRNA" "CD4R00000009775" 137605 "oe" FALSE 10 15 9 3 0.0135756907797859 0.988824980108904
11 121285400 121294200 "." "rRNA" "CD4R00000009784" 137638 "oe" FALSE 54 12 49 2 -2.71952451950316 3.30770003328502e-05
11 121305800 121308800 "." "eRNA" "CD4R00000009786" 137650 "oe" TRUE 53 6 20 3 -2.68530375328341 0.000148222767588385
11 121314000 121341000 "." "rRNA" "CD4R00000009787" 137651 "oe" FALSE 550 183 706 96 -1.96780587363556 4.79146505113648e-16
11 121520800 121522400 "." "eRNA" "CD4R00000009796" 137710 "oe" TRUE 11 3 17 0 -3.10363760908431 0.000920755765914175
11 122556600 122572600 "." "rRNA" "CD4R00000009810" 137999 "oe" FALSE 10 22 6 12 1.23062019585859 0.0827224445204268
11 122924800 122926200 "." "rRNA" "CD4R00000009828" 138106 "oe" FALSE 147 219 156 154 0.511852613606223 0.0745746008449512
11 122926800 122944400 "." "rRNA" "CD4R00000009829" 138106 "oe" FALSE 601 713 566 539 0.317402060498632 0.138948294771872
11 122956400 122960400 "." "rRNA" "CD4R00000009832" 138112 "oe" FALSE 11 8 21 2 -1.40524501601332 0.0853568490184774
11 123300400 123302600 "." "rRNA" "CD4R00000009845" 138209 "bait" FALSE 21 2 14 3 -2.36698316481715 0.00653789571999964
11 123610000 123613400 "." "rRNA" "CD4R00000009856" 138295 "bait" FALSE 11 8 15 2 -1.14880735923512 0.172892432065646
11 124491800 124495400 "." "rRNA" "CD4R00000009863" 138602 "oe" FALSE 11 16 6 11 0.84496998799949 0.258409896395876
11 124822600 124824800 "." "rRNA" "CD4R00000009882" 138687 "bait" FALSE 7 43 3 21 2.75769786012611 9.25749912689117e-05
11 124980200 124983000 "." "rRNA" "CD4R00000009885" 138738 "oe" FALSE 18 15 8 19 0.604642403332904 0.373803537118773
11 125494600 125497000 "." "rRNA" "CD4R00000009896" 138886 "bait" FALSE 57 56 117 27 -0.819108688210741 0.039147465221603
11 125756600 125760600 "." "rRNA" "CD4R00000009897" 138974 "bait" FALSE 9 12 9 5 0.0912891277425417 0.92182989736282
11 126137000 126139800 "." "rRNA" "CD4R00000009907" 139085 "bait" FALSE 12 5 14 3 -1.37163662626464 0.106122901376826
11 126150200 126156000 "." "rRNA" "CD4R00000009908" 139088 "oe" FALSE 15 9 26 1 -1.84232596282748 0.0225977602994604
11 128158000 128202000 "." "eRNA" "CD4R00000009935" 139693 "oe" TRUE 604 760 570 1092 0.878372364160204 6.92643888797442e-06
11 128207800 128216800 "." "eRNA" "CD4R00000009937" 139713 "oe" TRUE 24 51 23 89 1.79876844718048 3.45638024376626e-05
11 128322000 128326800 "." "rRNA" "CD4R00000009948" 139747 "oe" FALSE 305 134 275 82 -1.22308245449797 8.30246183883393e-06
11 128332200 128354400 "." "rRNA" "CD4R00000009949" 139749 "oe" FALSE 61 80 41 72 0.798666731582519 0.0362246219808139
11 128356400 128398800 "." "rRNA" "CD4R00000009950" 139755 "oe" FALSE 181 182 170 182 0.281522395091454 0.339189600885048
11 128489200 128502200 "." "rRNA" "CD4R00000009959" 139785 "oe" FALSE 16 53 26 36 1.29585570708172 0.00733592505813999
11 129682800 129686800 "." "rRNA" "CD4R00000009992" 140155 "oe" FALSE 30 12 32 6 -1.53391285408849 0.0150157827085702
11 129722800 129725400 "." "rRNA" "CD4R00000009995" 140169 "oe" FALSE 21 3 45 3 -2.96103877955637 0.000161833486440461
11 129728000 129733200 "." "rRNA" "CD4R00000009997" 140172 "oe" FALSE 190 85 206 61 -1.21614117574045 7.82585224312303e-05
11 130180600 130186000 "." "rRNA" "CD4R00000010015" 140299 "oe" FALSE 16 19 11 15 0.532229753851959 0.426727418645564
11 133901800 133908400 "." "rRNA" "CD4R00000010037" 141417 "oe" FALSE 9 4 16 0 -2.67958611294434 0.00464864762580376
11 134092600 134102400 "." "rRNA" "CD4R00000010044" 141503 "bait" FALSE 0 15 1 11 4.15540622290928 7.12087965654036e-06
11 134140000 134147400 "." "rRNA" "CD4R00000010046" 141519 "oe" FALSE 133 213 133 255 1.04766571934182 0.00011478944561368
12 493800 499600 "." "rRNA" "CD4R00000010064" 141844 "oe" FALSE 26 17 45 9 -1.17517541144345 0.0420312027389507
12 669800 679800 "." "rRNA" "CD4R00000010070" 141883 "oe" FALSE 163 37 177 11 -2.63806802810519 1.2876320403744e-10
12 769800 779400 "." "rRNA" "CD4R00000010079" 141906 "bait" FALSE 9 11 5 9 0.706485179231831 0.39536486460081
12 831400 841200 "." "eRNA" "CD4R00000010085" 141917 "oe" TRUE 2 11 2 27 3.15710752982241 0.000276141279712092
12 858200 907000 "." "rRNA" "CD4R00000010088" 141931 "bait" FALSE 15 48 23 42 1.4658554942491 0.00277356293280754
12 1696800 1706000 "." "rRNA" "CD4R00000010109" 142160 "oe" FALSE 64 23 62 17 -1.41639828595661 0.00232518577646074
12 1799200 1802400 "." "rRNA" "CD4R00000010116" 142184 "oe" FALSE 8 22 1 14 2.20501064970595 0.00631673659760078
12 1905000 1908600 "." "rRNA" "CD4R00000010127" 142216 "oe" FALSE 25 34 35 36 0.468185768127774 0.344678652193
12 2903200 2906400 "." "rRNA" "CD4R00000010150" 142498 "bait" FALSE 18 10 21 9 -0.767318077022644 0.265793728087301
12 3320800 3321200 "." "rRNA" "CD4R00000010164" 142576 "oe" FALSE 175 121 158 111 -0.294989913631358 0.353550859416994
12 3859800 3864400 "." "rRNA" "CD4R00000010173" 142719 "oe" FALSE 25 31 16 13 0.263911509378499 0.667584398258312
12 3976400 3983400 "." "rRNA" "CD4R00000010178" 142751 "oe" FALSE 3 49 4 57 3.99038217130154 3.69470825739878e-08
12 4020400 4026400 "." "rRNA" "CD4R00000010184" 142767 "oe" FALSE 18 13 18 0 -1.80090390181009 0.024454984176955
12 4040000 4045200 "." "eRNA" "CD4R00000010186" 142771 "oe" TRUE 17 8 16 5 -1.07513449139552 0.151402946270425
12 4166200 4170200 "." "eRNA" "CD4R00000010193" 142803 "oe" TRUE 2 27 3 93 4.50997558822816 2.38769335182963e-09
12 4224600 4229200 "." "rRNA" "CD4R00000010195" 142819 "oe" FALSE 0 13 0 29 5.56318425523557 2.7079000124332e-10
12 4249000 4259400 "." "eRNA" "CD4R00000010197" 142821 "oe" TRUE 7 87 1 175 5.24597521254413 7.51420925358116e-13
12 4260000 4264600 "." "eRNA" "CD4R00000010198" 142821 "oe" TRUE 0 13 0 45 5.89156304925303 1.06685019400645e-11
12 4377000 4387000 "." "rRNA" "CD4R00000010203" 142863 "oe" FALSE 20 249 39 360 3.62522390888647 2.95417945526952e-24
12 6431600 6435800 "." "rRNA" "CD4R00000010235" 143454 "oe" FALSE 26 1 33 2 -3.7031248122456 2.38278120786857e-05
12 6550600 6567800 "." "rRNA" "CD4R00000010245" 143471 "oe" FALSE 94 44 74 19 -1.23469394400709 0.00258772061247388
12 6568400 6581000 "." "rRNA" "CD4R00000010246" 143475 "bait" FALSE 78 30 102 14 -1.80150293924325 4.01857916875621e-05
12 6641200 6647600 "." "rRNA" "CD4R00000010248" 143494 "bait" FALSE 36 50 48 32 0.184664552750568 0.703737060348169
12 6675800 6679200 "." "rRNA" "CD4R00000010253" 143500 "bait" FALSE 39 36 47 27 -0.217415085443779 0.665410724415768
12 6796200 6800600 "." "rRNA" "CD4R00000010262" 143514 "bait" FALSE 21 26 29 27 0.330079631973 0.55145924243615
12 6975800 6979200 "." "rRNA" "CD4R00000010278" 143547 "bait" FALSE 61 24 57 15 -1.36838694490892 0.00391093790702866
12 6980200 6983600 "." "rRNA" "CD4R00000010279" 143547 "bait" FALSE 8 21 10 6 0.700961703812551 0.359326411350104
12 7036000 7048000 "." "rRNA" "CD4R00000010286" 143556 "bait" FALSE 68 120 77 98 0.811089136659872 0.0166996449033593
12 7051000 7074600 "." "rRNA" "CD4R00000010287" 143560 "bait" FALSE 18 512 50 353 3.92097736305815 4.80661363390512e-30
12 8085600 8091200 "." "rRNA" "CD4R00000010309" 143831 "bait" FALSE 8 19 5 19 1.71056463633923 0.0166128697007244
12 8111000 8114800 "." "eRNA" "CD4R00000010310" 143833 "oe" TRUE 20 14 17 13 -0.220920990190944 0.75159063589362
12 8122000 8126200 "." "rRNA" "CD4R00000010311" 143836 "oe" FALSE 44 51 53 36 0.0652799270744056 0.896685499321858
12 8178000 8180800 "." "rRNA" "CD4R00000010315" 143843 "oe" FALSE 81 69 88 57 -0.195448942338273 0.626442329389646
12 8184200 8192400 "." "rRNA" "CD4R00000010316" 143845 "bait" FALSE 17 6 3 11 0.0646559707213012 0.94750218488906
12 8230400 8242400 "." "rRNA" "CD4R00000010318" 143856 "oe" FALSE 78 81 96 101 0.306901061029481 0.398740325814665
12 9099000 9115400 "." "rRNA" "CD4R00000010343" 144066 "bait" FALSE 7 14 10 17 1.08353876380905 0.128323534533075
12 9174800 9186800 "." "rRNA" "CD4R00000010350" 144083 "oe" FALSE 32 22 36 24 -0.317616397330772 0.556977597306697
12 9216400 9218000 "." "rRNA" "CD4R00000010354" 144093 "oe" FALSE 12 7 12 4 -0.857828931987145 0.303553270810518
12 9758800 9761200 "." "rRNA" "CD4R00000010374" 144283 "bait" FALSE 194 136 363 98 -0.982175009264932 0.000366079053624889
12 9795800 9832800 "." "rRNA" "CD4R00000010380" 144301 "oe" FALSE 1016 739 863 507 -0.384152163127427 0.0606941863651681
12 9852400 9856600 "." "rRNA" "CD4R00000010382" 144321 "oe" FALSE 660 388 608 263 -0.754503081933589 0.000520988413524609
12 9857600 9864800 "." "rRNA" "CD4R00000010383" 144323 "oe" FALSE 56 31 63 53 -0.267056016606465 0.54954365680633
12 9889000 9898200 "." "rRNA" "CD4R00000010386" 144337 "bait" FALSE 10 94 13 112 3.36081013973812 3.969806400672e-11
12 9903200 9922200 "." "rRNA" "CD4R00000010387" 144345 "oe" FALSE 43 2536 48 2633 6.0525087990033 1.003791240072e-93
12 9925600 9930000 "." "eRNA" "CD4R00000010388" 144352 "oe" TRUE 1 49 0 54 6.11510454400729 2.71225674230639e-13
12 9945000 9951000 "." "eRNA" "CD4R00000010389" 144355 "oe" TRUE 0 957 3 1114 9.81643735048531 4.42877168051426e-36
12 10016800 10023800 "." "rRNA" "CD4R00000010392" 144383 "bait" FALSE 36 55 25 17 0.360511692866877 0.47947470048928
12 10762800 10767200 "." "rRNA" "CD4R00000010408" 144621 "oe" FALSE 7 25 6 17 1.82576602320364 0.00906948569631571
12 11319600 11325600 "." "rRNA" "CD4R00000010419" 144782 "bait" FALSE 261 300 282 281 0.328376848823958 0.19858610879241
12 11799600 11808000 "." "rRNA" "CD4R00000010425" 144978 "oe" FALSE 10 98 21 157 3.28561653138377 7.46426029070295e-13
12 11878600 11886400 "." "rRNA" "CD4R00000010429" 145003 "oe" FALSE 1 16 0 20 4.58723444126866 3.05593260967561e-07
12 11987600 11990800 "." "rRNA" "CD4R00000010440" 145042 "oe" FALSE 0 13 0 30 5.58835982694432 2.13103470151296e-10
12 12132600 12136400 "." "eRNA" "CD4R00000010446" 145088 "oe" TRUE 3 11 1 25 3.13775313139252 0.000562776581874922
12 12159800 12165800 "." "eRNA" "CD4R00000010450" 145094 "oe" TRUE 9 64 23 132 2.87903426354193 5.88404587541071e-10
12 12167600 12171200 "." "eRNA" "CD4R00000010451" 145095 "oe" TRUE 0 40 0 49 6.71463757699075 1.04429688091205e-15
12 12613600 12622400 "." "rRNA" "CD4R00000010472" 145217 "oe" FALSE 99 59 109 78 -0.364309590670389 0.319914883233979
12 12626000 12629600 "." "rRNA" "CD4R00000010473" 145221 "oe" FALSE 713 477 985 466 -0.599780878032218 0.00352969618857581
12 12630000 12643000 "." "rRNA" "CD4R00000010474" 145222 "oe" FALSE 194 83 232 169 -0.540419320342878 0.0641278801503933
12 12711800 12717200 "." "rRNA" "CD4R00000010482" 145244 "oe" FALSE 73 70 83 89 0.26551426411067 0.486330283965286
12 12763200 12770600 "." "rRNA" "CD4R00000010485" 145260 "bait" FALSE 11 22 17 21 0.850443080041306 0.164102619143206
12 12848600 12852600 "." "rRNA" "CD4R00000010491" 145278 "bait" FALSE 93 34 77 30 -1.17768005278795 0.00349602190286056
12 12857000 12860200 "." "eRNA" "CD4R00000010492" 145283 "oe" TRUE 12 9 13 1 -1.19431474162861 0.166550035068611
12 12864800 12883600 "." "rRNA" "CD4R00000010493" 145284 "bait" FALSE 534 193 642 171 -1.45503542315152 3.69728877104337e-10
12 12939200 12942400 "." "rRNA" "CD4R00000010495" 145295 "oe" FALSE 2 12 1 12 2.89919826792982 0.0023180341991232
12 12987000 12988200 "." "rRNA" "CD4R00000010499" 145304 "oe" FALSE 8 21 15 14 0.826230039762715 0.221098500351
12 12989600 12993200 "." "rRNA" "CD4R00000010500" 145304 "oe" FALSE 17 38 30 25 0.653232743830885 0.210596660427098
12 14517200 14528800 "." "rRNA" "CD4R00000010521" 145752 "bait" FALSE 8 69 10 59 2.99463800822618 1.36191250215145e-07
12 14534200 14574200 "." "rRNA" "CD4R00000010522" 145756 "oe" FALSE 5 38 8 46 2.86194418255496 7.49180275809499e-06
12 14920800 14929400 "." "rRNA" "CD4R00000010533" 145889 "bait" FALSE 31 27 36 22 -0.215560281397689 0.694958101118256
12 15089800 15094000 "." "rRNA" "CD4R00000010540" 145945 "oe" FALSE 64 24 68 1 -2.39043780796825 8.76547631888673e-05
12 15100600 15119600 "." "rRNA" "CD4R00000010541" 145948 "oe" FALSE 28 68 17 47 1.54609430164903 0.000668505379065247
12 19606600 19612000 "." "rRNA" "CD4R00000010571" 147380 "bait" FALSE 22 35 51 32 0.167766948397533 0.749056870202235
12 21589800 21595600 "." "rRNA" "CD4R00000010582" 147984 "bait" FALSE 5 26 5 51 3.06839888612625 6.88175739119953e-06
12 21765200 21772000 "." "eRNA" "CD4R00000010589" 148033 "oe" TRUE 26 18 16 26 0.296745740854584 0.62340001054508
12 21802400 21813400 "." "rRNA" "CD4R00000010591" 148048 "oe" FALSE 14 13 8 4 -0.217767528824167 0.798587258808094
12 22484200 22489200 "." "rRNA" "CD4R00000010606" 148237 "oe" FALSE 4 27 5 19 2.44984472787074 0.00096385215809894
12 22545800 22553600 "." "rRNA" "CD4R00000010607" 148249 "oe" FALSE 1 26 0 44 5.51406886789962 1.06473955823771e-10
12 22559600 22573800 "." "rRNA" "CD4R00000010608" 148255 "oe" FALSE 127 207 89 219 1.21251504153613 1.87572318408441e-05
12 22688400 22698200 "." "rRNA" "CD4R00000010613" 148295 "oe" FALSE 14 33 17 22 1.02183394227981 0.0708668688732189
12 22777400 22782400 "." "rRNA" "CD4R00000010615" 148315 "oe" FALSE 1 12 2 32 3.66810945544394 2.22092996574014e-05
12 25347000 25351400 "." "rRNA" "CD4R00000010628" 149146 "oe" FALSE 9 7 29 18 -0.266585393217915 0.704593847498727
12 25529000 25541000 "." "eRNA" "CD4R00000010635" 149204 "oe" TRUE 106 298 128 368 1.74789605298359 2.35048202094825e-11
12 26983600 26987200 "." "rRNA" "CD4R00000010649" 149699 "bait" FALSE 6 12 11 6 0.300201047887878 0.733373357132861
12 27123200 27125800 "." "rRNA" "CD4R00000010656" 149741 "bait" FALSE 108 32 98 23 -1.67559483072769 3.19420280214647e-05
12 27676000 27678800 "." "rRNA" "CD4R00000010666" 149908 "bait" FALSE 6 75 2 65 4.2473706892902 2.1914917828557e-09
12 29530600 29535800 "." "rRNA" "CD4R00000010688" 150521 "bait" FALSE 23 18 4 9 0.225933648321287 0.764811096397741
12 30845400 30849800 "." "rRNA" "CD4R00000010695" 150989 "oe" FALSE 5 20 4 21 2.30501368514595 0.00218829765533995
12 31879200 31883400 "." "rRNA" "CD4R00000010719" 151297 "oe" FALSE 84 47 70 46 -0.497321377486263 0.214036012051595
12 31943000 31945200 "." "rRNA" "CD4R00000010727" 151313 "bait" FALSE 5 16 9 14 1.30311083020465 0.0791106337237087
12 31954600 31958200 "." "rRNA" "CD4R00000010729" 151313 "bait" FALSE 13 7 30 19 -0.42025874574689 0.527113795317314
12 32038400 32054200 "." "rRNA" "CD4R00000010738" 151325 "oe" FALSE 35 133 47 210 2.30237903330425 1.95514021374468e-11
12 32080200 32085800 "." "eRNA" "CD4R00000010739" 151336 "oe" TRUE 6 100 12 88 3.57247642036483 1.44985575420493e-10
12 32107000 32123400 "." "rRNA" "CD4R00000010741" 151342 "oe" FALSE 56 34 56 46 -0.248737765141972 0.584392629101131
12 32155200 32156800 "." "rRNA" "CD4R00000010746" 151363 "oe" FALSE 58 28 65 14 -1.32869440931771 0.00445529907498539
12 32906600 32909800 "." "rRNA" "CD4R00000010763" 151577 "bait" FALSE 18 16 17 20 0.275245489930119 0.672803044593426
12 40005400 40019600 "." "rRNA" "CD4R00000010782" 153550 "oe" FALSE 131 39 83 37 -1.26123277871334 0.000812182007989185
12 44150800 44157200 "." "rRNA" "CD4R00000010815" 154883 "bait" FALSE 4 11 11 3 0.106952224990865 0.9170150784638
12 44195400 44201800 "." "rRNA" "CD4R00000010816" 154902 "oe" FALSE 11 18 9 17 1.00266861244737 0.139102204335358
12 44225000 44227000 "." "rRNA" "CD4R00000010818" 154911 "oe" FALSE 10 4 20 1 -2.18103177276474 0.0172146436837964
12 44228600 44231000 "." "rRNA" "CD4R00000010819" 154912 "bait" FALSE 20 3 15 5 -1.78252743874568 0.026667102852445
12 45234800 45258600 "." "rRNA" "CD4R00000010827" 155217 "oe" FALSE 16 8 20 9 -0.796887506586678 0.264621418261884
12 46112000 46130600 "." "rRNA" "CD4R00000010840" 155496 "oe" FALSE 807 485 595 303 -0.628799916158451 0.00317659599147527
12 46271200 46275000 "." "rRNA" "CD4R00000010846" 155540 "oe" FALSE 18 1 17 0 -4.1265594787918 4.67364423170114e-06
12 46369400 46386400 "." "rRNA" "CD4R00000010851" 155571 "oe" FALSE 13 28 17 18 0.816559880992645 0.171572545392465
12 46571200 46574000 "." "rRNA" "CD4R00000010855" 155621 "oe" FALSE 20 21 30 33 0.367578537446511 0.502848179327345
12 46580000 46582000 "." "rRNA" "CD4R00000010856" 155625 "oe" FALSE 10 13 10 2 -0.327076197594623 0.714255764104632
12 46601400 46619800 "." "rRNA" "CD4R00000010857" 155630 "oe" FALSE 4 41 4 32 3.25901190066997 6.56705316268471e-06
12 46648000 46667600 "." "rRNA" "CD4R00000010861" 155644 "oe" FALSE 224 169 225 127 -0.382912352169248 0.182095279256978
12 46851400 46855400 "." "rRNA" "CD4R00000010868" 155701 "oe" FALSE 16 13 5 3 -0.245231451863947 0.776657556808415
12 47471000 47481000 "." "rRNA" "CD4R00000010880" 155872 "bait" FALSE 14 43 19 46 1.65240597464058 0.00106602988679717
12 47538200 47540000 "." "rRNA" "CD4R00000010883" 155891 "oe" FALSE 42 33 57 20 -0.667903537017013 0.156302443884805
12 47549200 47551400 "." "rRNA" "CD4R00000010884" 155894 "oe" FALSE 34 23 27 10 -0.692626413842981 0.223500950213125
12 47580800 47622200 "." "rRNA" "CD4R00000010885" 155898 "oe" FALSE 353 1024 459 756 1.35637754316312 1.27001453071391e-11
12 47630000 47633200 "." "rRNA" "CD4R00000010886" 155907 "oe" FALSE 10 12 9 5 0.0149763526196687 0.987568602171262
12 47653000 47654000 "." "rRNA" "CD4R00000010890" 155910 "oe" FALSE 58 69 46 37 0.211049529820385 0.635713364286847
12 47662400 47673400 "." "rRNA" "CD4R00000010891" 155911 "oe" FALSE 19 151 3 96 3.74389774711955 7.92835505263225e-12
12 47674600 47676600 "." "rRNA" "CD4R00000010892" 155912 "bait" FALSE 0 36 1 12 4.86584050086099 3.32698240878717e-08
12 47689200 47703600 "." "eRNA" "CD4R00000010893" 155918 "oe" TRUE 128 2873 130 3145 4.77703003071685 4.03275256640308e-96
12 47740000 47763000 "." "rRNA" "CD4R00000010899" 155930 "bait" FALSE 31 898 13 1000 5.67550328467495 4.71982462474681e-50
12 47776800 47779200 "." "eRNA" "CD4R00000010901" 155941 "oe" TRUE 1 20 2 19 3.59513800181887 5.87835288678653e-05
12 47781400 47792200 "." "eRNA" "CD4R00000010902" 155943 "oe" TRUE 4 830 8 849 7.2798488188377 5.9079538827122e-36
12 47793600 47797400 "." "eRNA" "CD4R00000010903" 155947 "oe" TRUE 4 76 0 73 5.77444324490835 1.95517934711917e-12
12 47800600 47807800 "." "rRNA" "CD4R00000010904" 155948 "oe" FALSE 3 18 5 10 1.9024665535345 0.0213629248401008
12 48045200 48046800 "." "eRNA" "CD4R00000010906" 156032 "oe" TRUE 3 11 4 10 1.69771617511228 0.0539287077588056
12 48192000 48232400 "." "rRNA" "CD4R00000010918" 156064 "oe" FALSE 13 39 5 36 2.25848616544951 0.000227737944839631
12 48591000 48596200 "." "rRNA" "CD4R00000010931" 156167 "oe" FALSE 21 28 33 9 -0.343918488418888 0.571812503035485
12 49107400 49111800 "." "rRNA" "CD4R00000010942" 156336 "oe" FALSE 10 16 7 31 1.6550188634264 0.0116873490242666
12 49243600 49247600 "." "rRNA" "CD4R00000010948" 156368 "bait" FALSE 3 30 1 35 4.02426203917909 2.35528257663871e-06
12 49371200 49375800 "." "rRNA" "CD4R00000010957" 156387 "bait" FALSE 52 10 37 15 -1.58024012491189 0.0043214669112874
12 49448800 49455600 "." "rRNA" "CD4R00000010961" 156416 "bait" FALSE 100 123 161 87 -0.0694126957576728 0.852108622471411
12 50015200 50018400 "." "rRNA" "CD4R00000010989" 156554 "oe" FALSE 5 11 4 13 1.55598223417007 0.0601752912420894
12 50030400 50030800 "." "rRNA" "CD4R00000010992" 156556 "oe" FALSE 13 10 15 0 -1.7818467818044 0.0371263891847323
12 50156000 50160400 "." "rRNA" "CD4R00000011004" 156590 "oe" FALSE 86 41 72 43 -0.678640098730532 0.0879090785204656
12 50477400 50480400 "." "rRNA" "CD4R00000011019" 156666 "bait" FALSE 20 16 10 14 0.2098801136263 0.769835142336364
12 50676400 50680000 "." "rRNA" "CD4R00000011027" 156705 "oe" FALSE 58 33 25 15 -0.600688286122608 0.232085990061131
12 51156800 51162000 "." "rRNA" "CD4R00000011044" 156821 "bait" FALSE 54 80 29 59 0.96059950400795 0.0158251295160547
12 51217800 51219600 "." "rRNA" "CD4R00000011046" 156840 "oe" FALSE 15 16 16 21 0.491463730080228 0.442119852381127
12 51400800 51408400 "." "rRNA" "CD4R00000011055" 156882 "bait" FALSE 0 18 3 45 4.60985277913731 4.41728206850922e-08
12 51414200 51422000 "." "rRNA" "CD4R00000011056" 156884 "oe" FALSE 4 55 2 84 4.58815742245337 9.94540535551519e-10
12 51441000 51446000 "." "rRNA" "CD4R00000011057" 156888 "bait" FALSE 13 32 17 32 1.31115508016103 0.0166670708229825
12 51609800 51614200 "." "rRNA" "CD4R00000011062" 156918 "bait" FALSE 105 98 103 63 -0.163603248734197 0.66560279124104
12 51631600 51635000 "." "rRNA" "CD4R00000011065" 156921 "bait" FALSE 12 2 10 4 -1.50044855951222 0.101572691536925
12 51708800 51726000 "." "rRNA" "CD4R00000011072" 156948 "oe" FALSE 14 10 17 1 -1.36821379183148 0.097584145852743
12 52213200 52216200 "." "rRNA" "CD4R00000011087" 157065 "oe" FALSE 44 61 27 50 0.861303460418448 0.0434451947061025
12 52425800 52428000 "." "rRNA" "CD4R00000011102" 157098 "oe" FALSE 0 99 0 48 7.35292621564836 4.1414873730729e-19
12 52429600 52436600 "." "rRNA" "CD4R00000011103" 157099 "oe" FALSE 0 308 1 188 8.34985549909054 1.91463749373544e-25
12 52443600 52448200 "." "rRNA" "CD4R00000011104" 157099 "oe" FALSE 0 73 0 48 7.13128933454716 6.75037444980294e-18
12 52995800 53013000 "." "rRNA" "CD4R00000011120" 157235 "bait" FALSE 30 7 10 3 -1.70566794789913 0.0233477535381195
12 53020200 53028800 "." "rRNA" "CD4R00000011122" 157240 "oe" FALSE 186 84 46 21 -0.985326851938846 0.00699163722155752
12 53034800 53043600 "." "rRNA" "CD4R00000011124" 157244 "oe" FALSE 12 0 11 0 -4.35091760092346 3.18695019516942e-06
12 53609400 53631000 "." "rRNA" "CD4R00000011149" 157360 "oe" FALSE 4 20 19 12 0.770570474057399 0.28192136220864
12 53645200 53650600 "." "rRNA" "CD4R00000011150" 157364 "bait" FALSE 14 13 17 15 0.10195778330215 0.892590073136019
12 53688400 53696400 "." "rRNA" "CD4R00000011153" 157372 "oe" FALSE 67 81 74 49 0.0863378475907982 0.842741073751429
12 53714000 53720200 "." "rRNA" "CD4R00000011155" 157377 "oe" FALSE 23 21 26 11 -0.396235442361789 0.521349725753711
12 53759200 53768600 "." "eRNA" "CD4R00000011157" 157391 "oe" TRUE 20 13 26 9 -0.802797200980157 0.216302432308508
12 53772000 53786200 "." "rRNA" "CD4R00000011158" 157392 "oe" FALSE 30 48 21 46 1.09861451834374 0.0169367448993638
12 53886000 53888400 "." "rRNA" "CD4R00000011166" 157420 "oe" FALSE 16 14 9 5 -0.226603629354915 0.780248454782201
12 53891600 53896200 "." "rRNA" "CD4R00000011167" 157421 "bait" FALSE 11 18 26 14 0.0670196629631738 0.926457439322016
12 54017400 54021400 "." "rRNA" "CD4R00000011176" 157455 "bait" FALSE 6 11 1 10 1.76744990258675 0.0513474848491053
12 54669400 54678600 "." "rRNA" "CD4R00000011214" 157607 "bait" FALSE 63 136 52 67 0.98653586376379 0.00534903780592224
12 55325200 55331200 "." "eRNA" "CD4R00000011244" 157795 "oe" TRUE 8 81 2 91 4.29436910652662 2.29481911254927e-10
12 55339000 55347800 "." "rRNA" "CD4R00000011245" 157800 "oe" FALSE 6 31 3 13 2.33617021253131 0.00190837819155513
12 55348400 55354600 "." "rRNA" "CD4R00000011246" 157802 "oe" FALSE 0 46 1 33 5.73225410740398 1.29607521005288e-11
12 55367600 55387200 "." "rRNA" "CD4R00000011248" 157810 "oe" FALSE 72 343 116 347 2.12915040732271 4.18370196322078e-15
12 56216800 56225600 "." "rRNA" "CD4R00000011267" 158054 "bait" FALSE 63 29 40 39 -0.365412323430142 0.43237360874104
12 56315600 56334400 "." "rRNA" "CD4R00000011271" 158071 "oe" FALSE 25 10 23 1 -2.00677226881383 0.00862702289801156
12 56350000 56353000 "." "rRNA" "CD4R00000011272" 158077 "oe" FALSE 44 11 61 7 -2.2476852561394 0.000131621945654096
12 56494200 56500400 "." "rRNA" "CD4R00000011284" 158108 "bait" FALSE 28 12 25 6 -1.31981882620383 0.0413666695366759
12 56509200 56514000 "." "rRNA" "CD4R00000011285" 158111 "bait" FALSE 150 109 106 117 0.0515259872244917 0.890397612494593
12 56540600 56541000 "." "rRNA" "CD4R00000011288" 158122 "oe" FALSE 13 2 18 2 -2.43092336778637 0.00788092073672826
12 56544200 56547000 "." "rRNA" "CD4R00000011290" 158123 "bait" FALSE 9 5 12 1 -1.54225887201505 0.0998028162969719
12 56550800 56555200 "." "rRNA" "CD4R00000011291" 158123 "bait" FALSE 37 20 20 35 0.180283587609031 0.750773706287719
12 56708400 56711200 "." "rRNA" "CD4R00000011297" 158161 "bait" FALSE 27 26 14 14 0.150097133728475 0.81612506967402
12 56726200 56737000 "." "rRNA" "CD4R00000011298" 158166 "bait" FALSE 66 486 62 447 3.0865038763767 2.08537953847012e-27
12 56750600 56755400 "." "rRNA" "CD4R00000011299" 158171 "oe" FALSE 11 25 7 28 1.74586305108634 0.00596747255181513
12 57017400 57031400 "." "rRNA" "CD4R00000011312" 158232 "oe" FALSE 19 30 23 15 0.293380661310143 0.62680985915052
12 57037800 57040800 "." "rRNA" "CD4R00000011313" 158241 "bait" FALSE 15 17 4 5 0.360999693115712 0.654593095252611
12 57066000 57083600 "." "rRNA" "CD4R00000011314" 158247 "oe" FALSE 33 45 26 48 0.87924428564293 0.0520579583222676
12 57478200 57488800 "." "rRNA" "CD4R00000011333" 158354 "bait" FALSE 20 42 18 29 1.09267209399123 0.0332747137959397
12 57501800 57506800 "." "rRNA" "CD4R00000011336" 158355 "oe" FALSE 10 63 8 50 2.80553924985837 1.06348536156288e-06
12 57622400 57625200 "." "rRNA" "CD4R00000011342" 158376 "bait" FALSE 2 11 0 14 3.64168886159937 0.000101072050594627
12 57911200 57920200 "." "rRNA" "CD4R00000011353" 158426 "bait" FALSE 16 29 20 40 1.17210468748876 0.0241545509727383
12 58132600 58140800 "." "rRNA" "CD4R00000011365" 158476 "bait" FALSE 9 4 7 16 0.496671340178126 0.559055322513231
12 58144600 58151400 "." "rRNA" "CD4R00000011367" 158482 "bait" FALSE 11 14 17 1 -0.817343830103342 0.32851583175708
12 58287600 58294200 "." "rRNA" "CD4R00000011376" 158516 "oe" FALSE 1 15 3 11 2.73281618426386 0.0030768528690461
12 58329200 58330600 "." "rRNA" "CD4R00000011378" 158525 "oe" FALSE 12 35 3 24 2.17544441514405 0.00111477126099925
12 58333400 58336400 "." "rRNA" "CD4R00000011379" 158526 "bait" FALSE 14 8 17 3 -1.23666971461832 0.117067301881763
12 59988600 59994000 "." "rRNA" "CD4R00000011383" 159085 "bait" FALSE 15 22 9 25 1.17627265869301 0.0566120935460908
12 62650200 62671800 "." "rRNA" "CD4R00000011395" 159959 "bait" FALSE 12 7 14 14 -0.0523848773243365 0.951569818922106
12 62995200 62999400 "." "rRNA" "CD4R00000011410" 160076 "oe" FALSE 55 50 54 47 0.0608326271754676 0.90012710521451
12 64797400 64801200 "." "rRNA" "CD4R00000011426" 160659 "bait" FALSE 9 37 4 18 2.19086699750729 0.00125427406186504
12 64844400 64847800 "." "rRNA" "CD4R00000011428" 160676 "oe" FALSE 8 25 6 29 2.11351105674752 0.00144865909402961
12 65000800 65093200 "." "rRNA" "CD4R00000011435" 160727 "bait" FALSE 156 40 160 22 -2.13242494369759 1.22164132666049e-08
12 65094000 65097200 "." "rRNA" "CD4R00000011436" 160756 "oe" FALSE 102 27 99 18 -1.92493917175559 5.58171813739915e-06
12 65642600 65644000 "." "rRNA" "CD4R00000011448" 160960 "oe" FALSE 19 11 11 4 -0.799621491928667 0.292297236460085
12 66560600 66565000 "." "rRNA" "CD4R00000011456" 161233 "oe" FALSE 11 21 7 15 1.17082640208409 0.0881365051261216
12 66695400 66711800 "." "rRNA" "CD4R00000011464" 161269 "bait" FALSE 51 45 66 26 -0.500954386715062 0.257724357997227
12 66738400 66739800 "." "rRNA" "CD4R00000011466" 161281 "oe" FALSE 190 155 155 113 -0.151677801736898 0.640873211069238
12 67661600 67681400 "." "rRNA" "CD4R00000011481" 161593 "bait" FALSE 13 37 5 34 2.17924989826565 0.000411335671135495
12 68053800 68060400 "." "rRNA" "CD4R00000011499" 161743 "oe" FALSE 157 34 94 28 -1.78774255103179 2.81020861037595e-06
12 68090000 68093600 "." "eRNA" "CD4R00000011501" 161752 "oe" TRUE 23 5 13 0 -2.93558534333525 0.000621978328758839
12 68530600 68532400 "." "rRNA" "CD4R00000011511" 161901 "oe" FALSE 0 20 0 17 5.47258602563088 6.25568243103911e-10
12 68566000 68576800 "." "rRNA" "CD4R00000011513" 161908 "oe" FALSE 2 147 9 165 5.05518882824812 2.8798602475221e-15
12 68582200 68585600 "." "rRNA" "CD4R00000011514" 161912 "oe" FALSE 2 24 0 19 4.43359261380153 6.33502910574045e-07
12 68683600 68685800 "." "rRNA" "CD4R00000011522" 161940 "oe" FALSE 0 29 0 76 6.81072294364826 3.49778809913948e-16
12 69003400 69019800 "." "rRNA" "CD4R00000011542" 162037 "bait" FALSE 25 8 5 21 0.184760194631523 0.813142729518811
12 69056600 69064000 "." "rRNA" "CD4R00000011544" 162058 "oe" FALSE 209 184 173 164 0.0898008723044865 0.777648148231192
12 69065400 69071600 "." "rRNA" "CD4R00000011545" 162058 "oe" FALSE 36 36 28 42 0.512903559690818 0.28179812245038
12 69139000 69142800 "." "rRNA" "CD4R00000011548" 162074 "bait" FALSE 9 13 17 14 0.320462600225513 0.662946696974876
12 69200800 69206800 "." "rRNA" "CD4R00000011551" 162084 "bait" FALSE 5 13 2 20 2.34647642151062 0.00469007994633253
12 69668800 69671000 "." "rRNA" "CD4R00000011559" 162227 "oe" FALSE 53 58 46 32 0.0519213451323231 0.917336485597064
12 69677800 69679800 "." "rRNA" "CD4R00000011560" 162230 "oe" FALSE 23 14 13 9 -0.42908503304853 0.53660256946524
12 69721400 69729400 "." "eRNA" "CD4R00000011562" 162237 "oe" TRUE 78 37 76 32 -0.924447010210352 0.0232049471743343
12 70131800 70134400 "." "rRNA" "CD4R00000011573" 162346 "bait" FALSE 10 7 12 11 -0.0316805110576903 0.972329901304966
12 70635600 70653800 "." "rRNA" "CD4R00000011574" 162507 "bait" FALSE 8 8 12 15 0.450233131658546 0.562460827677227
12 70748400 70749000 "." "rRNA" "CD4R00000011578" 162558 "oe" FALSE 13 8 13 11 -0.195907422885116 0.809880338229018
12 70757800 70762000 "." "rRNA" "CD4R00000011579" 162560 "bait" FALSE 4 7 14 14 0.542534286197386 0.497021501761316
12 72002600 72005200 "." "rRNA" "CD4R00000011585" 163007 "oe" FALSE 30 27 22 27 0.278170259029312 0.616396652524694
12 72230400 72240200 "." "rRNA" "CD4R00000011596" 163085 "oe" FALSE 14 48 9 35 2.02194505872697 0.000314932957029006
12 74930600 74936800 "." "rRNA" "CD4R00000011603" 163975 "bait" FALSE 154 74 102 76 -0.5391386363997 0.112374356111517
12 75871200 75880400 "." "rRNA" "CD4R00000011612" 164300 "oe" FALSE 24 10 45 19 -0.949554346196236 0.0921155139086504
12 75882600 75884400 "." "rRNA" "CD4R00000011613" 164306 "oe" FALSE 30 10 13 10 -0.849294220829206 0.202012411799027
12 75902800 75906200 "." "rRNA" "CD4R00000011614" 164312 "bait" FALSE 22 9 14 7 -0.912425248525704 0.201543596804477
12 76370200 76374000 "." "rRNA" "CD4R00000011619" 164456 "oe" FALSE 0 39 1 33 5.61272829267147 4.1991294604517e-11
12 76413200 76415800 "." "rRNA" "CD4R00000011621" 164464 "oe" FALSE 1 25 3 14 3.26836389889319 0.000235072114069895
12 76422200 76429800 "." "rRNA" "CD4R00000011622" 164466 "oe" FALSE 51 86 41 78 1.0530896798209 0.0052291419181026
12 76468600 76480600 "." "rRNA" "CD4R00000011626" 164481 "oe" FALSE 5 12 1 10 2.01591627496276 0.0267431743292148
12 88428800 88433200 "." "rRNA" "CD4R00000011682" 168459 "bait" FALSE 33 14 6 8 -0.577712980590113 0.397793974570931
12 89413200 89414000 "." "rRNA" "CD4R00000011686" 168776 "oe" FALSE 0 20 0 23 5.68527422245486 7.71256978542977e-11
12 89432400 89436200 "." "eRNA" "CD4R00000011688" 168781 "oe" TRUE 2 82 0 63 6.21443852254494 6.58135363294037e-14
12 89739800 89741000 "." "rRNA" "CD4R00000011696" 168893 "oe" FALSE 0 17 0 11 5.06049849783747 2.8025522694958e-08
12 89743000 89749400 "." "rRNA" "CD4R00000011697" 168895 "bait" FALSE 2 68 2 81 5.1497412354787 1.80408792480645e-10
12 89915200 89920600 "." "rRNA" "CD4R00000011702" 168948 "oe" FALSE 32 35 16 36 0.791433175606669 0.114218826450121
12 90097400 90104800 "." "rRNA" "CD4R00000011710" 169012 "oe" FALSE 19 19 10 21 0.678203259638738 0.281931007538157
12 90255600 90259800 "." "eRNA" "CD4R00000011714" 169060 "oe" TRUE 21 11 6 7 -0.341134794903017 0.66560279124104
12 92263600 92275000 "." "rRNA" "CD4R00000011742" 169762 "oe" FALSE 113 226 70 140 1.20163302930978 5.58333202158249e-05
12 92414800 92437400 "." "rRNA" "CD4R00000011751" 169814 "oe" FALSE 22 8 15 4 -1.36450232818502 0.0653655051158165
12 92458200 92460400 "." "rRNA" "CD4R00000011756" 169822 "oe" FALSE 0 28 0 16 5.67452657634012 9.15206848486954e-11
12 92517600 92544200 "." "rRNA" "CD4R00000011761" 169839 "oe" FALSE 115 310 129 152 1.09235632474374 8.13759637568237e-05
12 92753000 92760000 "." "eRNA" "CD4R00000011777" 169906 "oe" TRUE 26 51 23 21 0.705305417446855 0.159219455643245
12 92771400 92775400 "." "eRNA" "CD4R00000011779" 169910 "oe" TRUE 3 46 0 14 4.41158541170392 3.23135753837114e-07
12 92785600 92802800 "." "eRNA" "CD4R00000011782" 169916 "oe" TRUE 55 729 40 349 3.65703714259055 2.17307823991914e-33
12 92896200 92900600 "." "eRNA" "CD4R00000011784" 169949 "oe" TRUE 5 34 6 12 2.11211293610037 0.00339744303387228
12 92945000 92952000 "." "eRNA" "CD4R00000011786" 169963 "oe" TRUE 7 35 6 32 2.50924060395387 0.000126225459001405
12 92962000 92965000 "." "eRNA" "CD4R00000011787" 169971 "oe" TRUE 5 20 3 17 2.30564241847306 0.00329703784075526
12 92985800 92992800 "." "eRNA" "CD4R00000011788" 169978 "oe" TRUE 1 66 4 42 4.48915186564851 2.11373497932463e-08
12 92996200 92998600 "." "eRNA" "CD4R00000011789" 169983 "oe" TRUE 3 56 1 35 4.4710560419004 4.67978185106921e-08
12 93320400 93324000 "." "rRNA" "CD4R00000011799" 170096 "oe" FALSE 7 58 8 33 2.71535099616334 9.97775129654182e-06
12 93792200 93793600 "." "rRNA" "CD4R00000011812" 170227 "oe" FALSE 27 4 17 5 -1.95126674807296 0.00975314688362036
12 93814000 93837000 "." "rRNA" "CD4R00000011815" 170238 "oe" FALSE 15 17 5 26 1.33002151162942 0.0457674054871189
12 93962800 93968000 "." "rRNA" "CD4R00000011820" 170278 "bait" FALSE 1 14 0 22 4.56461307882435 3.57098977867554e-07
12 94134800 94138000 "." "rRNA" "CD4R00000011827" 170332 "bait" FALSE 0 22 0 19 5.61781367118417 1.51814912138852e-10
12 95391000 95398400 "." "rRNA" "CD4R00000011862" 170702 "oe" FALSE 10 1 11 2 -2.25249590071902 0.0215863216985934
12 95866600 95875600 "." "rRNA" "CD4R00000011871" 170853 "oe" FALSE 61 41 42 16 -0.687534298053148 0.138403522172505
12 96584200 96596400 "." "rRNA" "CD4R00000011889" 171073 "bait" FALSE 6 20 4 16 1.9700593357176 0.00900692725051641
12 96628000 96636400 "." "rRNA" "CD4R00000011892" 171083 "oe" FALSE 12 11 18 13 -0.0541066454620054 0.947173657991082
12 96650200 96652800 "." "rRNA" "CD4R00000011895" 171086 "oe" FALSE 15 9 14 10 -0.354567683731658 0.644792273836552
12 96661200 96662400 "." "rRNA" "CD4R00000011896" 171089 "oe" FALSE 11 13 8 10 0.47503463601889 0.544996268921457
12 96667600 96669000 "." "rRNA" "CD4R00000011897" 171091 "oe" FALSE 28 22 23 10 -0.477692949523786 0.430922364768496
12 96708000 96710600 "." "rRNA" "CD4R00000011899" 171110 "oe" FALSE 12 5 10 0 -2.26851676887922 0.0137119652764489
12 96759600 96785400 "." "rRNA" "CD4R00000011904" 171122 "oe" FALSE 1 11 1 24 3.73015485949562 4.20953923632487e-05
12 96786200 96796000 "." "rRNA" "CD4R00000011905" 171133 "oe" FALSE 5 27 8 39 2.52141838936923 0.00011791136700757
12 96838400 96841400 "." "rRNA" "CD4R00000011908" 171153 "oe" FALSE 1 19 0 13 4.40521168824812 1.27040119696506e-06
12 97299400 97306600 "." "rRNA" "CD4R00000011916" 171291 "bait" FALSE 14 11 6 9 0.2235880469049 0.790339008358273
12 98896200 98899000 "." "rRNA" "CD4R00000011921" 171815 "bait" FALSE 10 17 13 13 0.598654647083557 0.397516402806923
12 98986400 98990800 "." "rRNA" "CD4R00000011923" 171838 "oe" FALSE 11 16 9 26 1.2748766815534 0.0497577549038832
12 100534800 100537400 "." "rRNA" "CD4R00000011933" 172348 "bait" FALSE 4 50 10 32 2.721247286343 2.3457412730735e-05
12 101799200 101802800 "." "rRNA" "CD4R00000011942" 172765 "oe" FALSE 21 62 34 61 1.40227115246676 0.00115461869469862
12 104320600 104327600 "." "rRNA" "CD4R00000011974" 173514 "oe" FALSE 7 22 4 27 2.30612236426961 0.00117321929695355
12 104849400 104894200 "." "rRNA" "CD4R00000011994" 173657 "oe" FALSE 28 73 46 58 1.06222306226309 0.00922614367200211
12 106639400 106644600 "." "rRNA" "CD4R00000012033" 174185 "oe" FALSE 39 15 27 7 -1.3663928821147 0.021433995300216
12 107711600 107717000 "." "rRNA" "CD4R00000012057" 174524 "bait" FALSE 47 25 74 22 -1.09061691195277 0.0165533027096892
12 108078200 108080800 "." "rRNA" "CD4R00000012069" 174612 "oe" FALSE 7 63 3 75 3.9327601565079 3.89781395930656e-09
12 108958800 108966600 "." "rRNA" "CD4R00000012085" 174886 "oe" FALSE 17 15 25 10 -0.491670030608066 0.459643179686265
12 109010000 109014000 "." "rRNA" "CD4R00000012087" 174895 "oe" FALSE 124 42 166 3 -2.57710380742008 5.18551340952526e-08
12 109489800 109492800 "." "rRNA" "CD4R00000012099" 175005 "bait" FALSE 32 9 17 18 -0.623699124141824 0.324554481780305
12 110475800 110482000 "." "rRNA" "CD4R00000012136" 175190 "oe" FALSE 8 12 12 5 -0.0305681076877203 0.974461084712042
12 110515200 110518600 "." "rRNA" "CD4R00000012139" 175200 "bait" FALSE 5 33 1 25 3.39550110564258 2.7304747205917e-05
12 110718000 110725000 "." "rRNA" "CD4R00000012142" 175233 "bait" FALSE 3 18 6 34 2.67935282036079 0.000237704164697828
12 110885000 110889800 "." "rRNA" "CD4R00000012149" 175255 "oe" FALSE 12 4 11 7 -0.772585089458958 0.362526911148406
12 110936800 110940800 "." "rRNA" "CD4R00000012152" 175268 "oe" FALSE 11 5 11 7 -0.589635953225837 0.489145588044759
12 111012600 111024600 "." "rRNA" "CD4R00000012156" 175296 "oe" FALSE 2 100 2 105 5.60356132835274 2.28330543204715e-12
12 111213400 111219600 "." "eRNA" "CD4R00000012171" 175350 "oe" TRUE 0 22 6 30 3.77194322668571 3.50250117340172e-06
12 111840600 111852800 "." "rRNA" "CD4R00000012188" 175482 "bait" FALSE 5 101 15 78 3.38130651143289 9.90544922369397e-10
12 111861400 111884600 "." "rRNA" "CD4R00000012189" 175482 "bait" FALSE 15 19 9 13 0.602389874028656 0.383313664659401
12 111887000 111890000 "." "rRNA" "CD4R00000012190" 175487 "oe" FALSE 19 13 17 15 -0.122790294353666 0.865622758481519
12 112034200 112038600 "." "rRNA" "CD4R00000012192" 175513 "bait" FALSE 7 26 7 32 2.2175627275044 0.000710475713638711
12 112447000 112457800 "." "rRNA" "CD4R00000012202" 175602 "bait" FALSE 4 11 11 10 0.758047584486188 0.354610323295822
12 112463600 112464600 "." "rRNA" "CD4R00000012203" 175604 "oe" FALSE 8 11 13 5 -0.164898991417702 0.85526722910049
12 112542800 112548400 "." "rRNA" "CD4R00000012205" 175617 "oe" FALSE 10 20 4 7 1.05695069076242 0.167252508541333
12 112562800 112571600 "." "rRNA" "CD4R00000012207" 175619 "bait" FALSE 5 11 0 13 2.8115201959783 0.0025221495555687
12 112818400 112821200 "." "rRNA" "CD4R00000012212" 175691 "oe" FALSE 21 8 18 8 -1.01188258813616 0.148094380324533
12 112845000 112847600 "." "rRNA" "CD4R00000012214" 175698 "bait" FALSE 15 14 14 14 0.17866026727237 0.808033329959539
12 112855600 112862200 "." "rRNA" "CD4R00000012215" 175698 "bait" FALSE 1 11 0 12 3.95567351355023 2.49007742801758e-05
12 113620800 113625000 "." "rRNA" "CD4R00000012238" 175863 "bait" FALSE 6 22 9 39 2.21292554405596 0.000543052065546229
12 116710800 116716200 "." "rRNA" "CD4R00000012290" 176713 "oe" FALSE 21 18 39 8 -0.943348616040778 0.118097408654683
12 118497000 118501000 "." "rRNA" "CD4R00000012326" 177126 "oe" FALSE 11 24 6 22 1.61747934855407 0.0141904318483976
12 118808600 118811800 "." "rRNA" "CD4R00000012339" 177194 "bait" FALSE 29 11 10 18 -0.1963060147998 0.7803531063115
12 120425400 120431800 "." "rRNA" "CD4R00000012346" 177656 "bait" FALSE 28 196 29 195 2.99279117510595 4.67667863451355e-16
12 120442200 120456200 "." "rRNA" "CD4R00000012348" 177658 "oe" FALSE 4 445 9 516 6.38395072268961 9.91906083641312e-29
12 120552000 120562200 "." "rRNA" "CD4R00000012357" 177688 "oe" FALSE 158 159 183 122 -0.0545638053610411 0.874952176305762
12 120564000 120565000 "." "rRNA" "CD4R00000012358" 177691 "oe" FALSE 10 20 16 14 0.608925871588256 0.365664055660308
12 120629600 120633800 "." "rRNA" "CD4R00000012359" 177714 "oe" FALSE 15 64 19 74 2.23913093704712 1.94580040079474e-06
12 120636800 120640600 "." "rRNA" "CD4R00000012360" 177715 "bait" FALSE 19 29 11 16 0.756545458378588 0.210654345264792
12 120728400 120731600 "." "rRNA" "CD4R00000012362" 177733 "bait" FALSE 126 415 162 433 1.79831012612551 2.78519578496063e-13
12 120754400 120756000 "." "rRNA" "CD4R00000012364" 177740 "bait" FALSE 29 34 25 43 0.73895814129639 0.123752363348592
12 121017000 121020200 "." "rRNA" "CD4R00000012376" 177792 "bait" FALSE 20 8 14 6 -1.01368761016542 0.168129452525716
12 121565600 121572800 "." "rRNA" "CD4R00000012412" 177890 "bait" FALSE 1 144 2 132 6.38720853247339 3.50803926895316e-15
12 121647200 121666600 "." "rRNA" "CD4R00000012414" 177906 "bait" FALSE 13 40 14 41 1.78867127434249 0.000883356815385632
12 122014000 122031600 "." "rRNA" "CD4R00000012430" 177975 "oe" FALSE 46 47 52 28 -0.17655280698164 0.71469448121393
12 122062200 122079400 "." "rRNA" "CD4R00000012431" 177981 "bait" FALSE 19 501 22 539 4.87615699213347 8.49958314274268e-37
12 122083000 122092800 "." "rRNA" "CD4R00000012432" 177983 "bait" FALSE 86 51 84 18 -1.13877718997123 0.00507885238741201
12 122093800 122112000 "." "rRNA" "CD4R00000012433" 177983 "bait" FALSE 8 11 16 5 -0.330499860164592 0.696047168011159
12 122213600 122216600 "." "rRNA" "CD4R00000012440" 177997 "oe" FALSE 15 4 18 5 -1.52576718771114 0.0543551433554865
12 122219200 122246600 "." "rRNA" "CD4R00000012441" 177997 "oe" FALSE 68 58 65 43 -0.179306906145926 0.679937589959234
12 122515600 122530600 "." "rRNA" "CD4R00000012451" 178052 "bait" FALSE 3 21 5 36 2.95024016377751 6.48327480601921e-05
12 122748600 122752200 "." "rRNA" "CD4R00000012459" 178078 "bait" FALSE 32 45 23 40 0.842815417279466 0.0712024197933582
12 122896200 122899200 "." "rRNA" "CD4R00000012464" 178115 "bait" FALSE 1 22 0 23 4.91821816938114 2.17832402856842e-08
12 122981800 122988000 "." "rRNA" "CD4R00000012468" 178123 "bait" FALSE 17 6 14 13 -0.452460866047541 0.549327857374698
12 123006400 123013000 "." "rRNA" "CD4R00000012469" 178130 "oe" FALSE 10 2 10 5 -1.18084253673984 0.198819973599331
12 123210200 123219000 "." "rRNA" "CD4R00000012472" 178176 "bait" FALSE 0 49 0 37 6.65960032309593 2.03777277875089e-15
12 123458400 123469400 "." "rRNA" "CD4R00000012483" 178222 "bait" FALSE 61 42 73 29 -0.686311792168816 0.103891513432383
12 123843400 123851000 "." "rRNA" "CD4R00000012501" 178322 "bait" FALSE 6 14 27 20 0.390486584962079 0.557746980615495
12 123897800 123898200 "." "rRNA" "CD4R00000012505" 178338 "oe" FALSE 1 26 7 19 2.72319061440744 0.000709933427246851
12 123916000 123922800 "." "rRNA" "CD4R00000012507" 178341 "bait" FALSE 15 59 10 64 2.49557489957828 1.93149537636481e-06
12 123957200 123962400 "." "rRNA" "CD4R00000012512" 178347 "oe" FALSE 28 14 17 3 -1.25470300376736 0.0669708972613857
12 124085400 124088600 "." "rRNA" "CD4R00000012517" 178364 "bait" FALSE 12 17 14 23 0.85157811912836 0.174972627934797
12 124195800 124201000 "." "rRNA" "CD4R00000012521" 178389 "oe" FALSE 1 15 5 35 3.22059612485453 4.23849069265454e-05
12 125394800 125407800 "." "rRNA" "CD4R00000012562" 178646 "oe" FALSE 276 163 274 125 -0.713455594685714 0.00802137233443465
12 125422600 125426400 "." "rRNA" "CD4R00000012564" 178652 "oe" FALSE 34 416 22 395 4.0740158155729 2.01995111915759e-30
12 127650200 127651200 "." "rRNA" "CD4R00000012581" 179277 "oe" FALSE 39 44 90 21 -0.724577833740381 0.0997325853597011
12 129305400 129309400 "." "rRNA" "CD4R00000012586" 179738 "bait" FALSE 12 33 16 16 0.979751264220158 0.101297665092268
12 131351800 131359400 "." "rRNA" "CD4R00000012603" 180277 "bait" FALSE 24 148 45 146 2.34177778478366 1.44702653096778e-10
12 132194800 132198000 "." "rRNA" "CD4R00000012630" 180441 "bait" FALSE 5 12 7 10 1.0607433369517 0.193599216715066
12 132431400 132444200 "." "rRNA" "CD4R00000012639" 180485 "bait" FALSE 3 41 5 32 3.27707619347424 6.54417266435939e-06
12 132627000 132630600 "." "rRNA" "CD4R00000012644" 180531 "bait" FALSE 5 11 2 15 2.00990446845174 0.0194041251843899
12 132669600 132675600 "." "rRNA" "CD4R00000012649" 180532 "oe" FALSE 14 1 12 0 -3.70473221057237 6.91811968580337e-05
12 133012600 133025400 "." "eRNA" "CD4R00000012661" 180560 "oe" TRUE 4 41 21 47 2.13680492327179 0.000154662888512911
12 133062000 133084600 "." "rRNA" "CD4R00000012663" 180565 "bait" FALSE 91 25 80 12 -1.99134972042916 1.44076381412409e-05
12 133286200 133289000 "." "rRNA" "CD4R00000012672" 180593 "bait" FALSE 32 45 37 31 0.353798028077473 0.467232730558564
12 133334800 133339800 "." "rRNA" "CD4R00000012673" 180607 "bait" FALSE 28 84 22 78 1.90564702701 5.51257035576137e-06
12 133402200 133406400 "." "rRNA" "CD4R00000012676" 180617 "bait" FALSE 23 17 27 7 -0.841223246215311 0.182260845135533
12 133463200 133466200 "." "rRNA" "CD4R00000012682" 180620 "bait" FALSE 7 13 5 22 1.70829336586364 0.0202709045323395
13 20206800 20214000 "." "rRNA" "CD4R00000012710" 181115 "oe" FALSE 0 11 3 14 3.40360693299986 0.000251877480676803
13 20435000 20439600 "." "rRNA" "CD4R00000012720" 181181 "oe" FALSE 77 112 117 113 0.467763923118599 0.161197250880938
13 20531200 20545200 "." "rRNA" "CD4R00000012721" 181200 "bait" FALSE 41 59 62 47 0.284545946045981 0.513112095237613
13 21099000 21101200 "." "rRNA" "CD4R00000012742" 181330 "bait" FALSE 6 12 7 15 1.24344410554494 0.103970521192825
13 21276400 21279000 "." "rRNA" "CD4R00000012745" 181372 "bait" FALSE 2 27 2 21 3.51211499566428 4.83164297972733e-05
13 21346400 21348800 "." "rRNA" "CD4R00000012748" 181389 "bait" FALSE 16 30 39 35 0.534988845587269 0.295037208573988
13 21750000 21753400 "." "rRNA" "CD4R00000012762" 181484 "bait" FALSE 10 5 22 6 -1.16805730581481 0.13374454048213
13 22174800 22179200 "." "rRNA" "CD4R00000012779" 181591 "oe" FALSE 9 12 7 12 0.782078163442054 0.314174297349619
13 22242800 22250200 "." "rRNA" "CD4R00000012781" 181611 "oe" FALSE 25 20 67 17 -0.984738937445538 0.0527958113362322
13 22614800 22616800 "." "eRNA" "CD4R00000012782" 181706 "oe" TRUE 45 99 29 38 1.02513823964515 0.0119581693157162
13 22632600 22642800 "." "eRNA" "CD4R00000012783" 181714 "oe" TRUE 104 142 95 117 0.599230893221869 0.0608660024166089
13 22680400 22682800 "." "rRNA" "CD4R00000012785" 181736 "oe" FALSE 22 17 19 11 -0.330956268450747 0.617544714275953
13 22735800 22738000 "." "eRNA" "CD4R00000012788" 181751 "oe" TRUE 19 10 10 3 -0.96193683115211 0.216420485221758
13 24822400 24854800 "." "rRNA" "CD4R00000012818" 182381 "oe" FALSE 22 230 17 259 3.8598602687854 1.74761126433405e-21
13 26623400 26626600 "." "rRNA" "CD4R00000012859" 182900 "bait" FALSE 8 358 14 557 5.58982185274847 2.09184208567602e-31
13 26759800 26762000 "." "rRNA" "CD4R00000012862" 182935 "oe" FALSE 5 15 7 11 1.28400053935372 0.101420347607637
13 26793800 26797400 "." "rRNA" "CD4R00000012863" 182948 "oe" FALSE 9 10 13 12 0.253720266682876 0.752168632463804
13 27824000 27829000 "." "rRNA" "CD4R00000012885" 183263 "bait" FALSE 98 80 77 60 -0.106915883241757 0.792652305783721
13 27833800 27834400 "." "rRNA" "CD4R00000012886" 183264 "oe" FALSE 11 15 16 16 0.443696055387881 0.519583532853379
13 27998000 28003200 "." "rRNA" "CD4R00000012895" 183300 "bait" FALSE 12 34 18 25 1.18289075971846 0.0350179018309261
13 28014000 28026800 "." "rRNA" "CD4R00000012898" 183308 "oe" FALSE 106 63 107 46 -0.744969643625986 0.0393476488011695
13 28193000 28200600 "." "rRNA" "CD4R00000012906" 183375 "oe" FALSE 12 9 14 9 -0.270295848738449 0.738033075596183
13 28710600 28718400 "." "rRNA" "CD4R00000012926" 183494 "oe" FALSE 60 65 66 59 0.207463399364418 0.620630876056462
13 29231600 29236600 "." "rRNA" "CD4R00000012936" 183631 "bait" FALSE 44 27 22 14 -0.490943822796302 0.369367975385505
13 30166800 30170800 "." "rRNA" "CD4R00000012947" 183908 "bait" FALSE 6 65 6 58 3.48320627662473 3.30898809368001e-08
13 30337800 30338400 "." "rRNA" "CD4R00000012949" 183961 "oe" FALSE 14 10 17 5 -0.799499207553711 0.291418576499984
13 30718400 30726800 "." "rRNA" "CD4R00000012971" 184089 "oe" FALSE 10 4 16 5 -1.17199668615907 0.159690114829144
13 30965800 30971000 "." "eRNA" "CD4R00000012981" 184179 "oe" TRUE 14 7 14 1 -1.62776292933953 0.0577803132845112
13 31035200 31041200 "." "rRNA" "CD4R00000012988" 184196 "oe" FALSE 31 29 35 22 -0.142925153633129 0.798930408251264
13 31247600 31249000 "." "eRNA" "CD4R00000012996" 184253 "oe" TRUE 0 35 1 27 5.39263918398188 3.31452227240245e-10
13 31707800 31708600 "." "rRNA" "CD4R00000013006" 184396 "oe" FALSE 3 23 9 16 1.90276757940398 0.0096055899279075
13 31733200 31738000 "." "rRNA" "CD4R00000013007" 184405 "oe" FALSE 29 29 17 14 0.0811231249106091 0.900898645413837
13 32997600 33004400 "." "rRNA" "CD4R00000013024" 184801 "oe" FALSE 9 18 10 16 1.03742688556276 0.131100521931286
13 33100800 33113800 "." "rRNA" "CD4R00000013025" 184838 "oe" FALSE 12 13 19 20 0.353409915431791 0.598283760031842
13 33357000 33359000 "." "rRNA" "CD4R00000013037" 184920 "oe" FALSE 24 25 24 23 0.22720902383329 0.69654870354925
13 33365000 33369000 "." "eRNA" "CD4R00000013038" 184920 "oe" TRUE 9 6 15 4 -0.941035389164125 0.267013393939534
13 34111800 34121000 "." "rRNA" "CD4R00000013047" 185126 "oe" FALSE 58 163 68 149 1.53514526738202 1.70070460096967e-06
13 34250800 34254600 "." "rRNA" "CD4R00000013049" 185180 "oe" FALSE 3 111 1 144 5.98706687732177 1.11938157995077e-13
13 38922600 38926000 "." "rRNA" "CD4R00000013077" 186686 "oe" FALSE 6 38 4 52 3.29873740547232 1.15015789944672e-06
13 39606800 39615400 "." "rRNA" "CD4R00000013080" 186923 "oe" FALSE 2 19 0 26 4.49543173144974 3.70104464206583e-07
13 40719600 40723600 "." "eRNA" "CD4R00000013099" 187301 "oe" TRUE 0 37 0 15 5.83748324623685 1.87502124339084e-11
13 40758200 40768000 "." "rRNA" "CD4R00000013103" 187313 "oe" FALSE 26 8 33 3 -2.13858550093572 0.00260620043279672
13 40777200 40786200 "." "eRNA" "CD4R00000013104" 187319 "oe" TRUE 8 15 11 9 0.538892119404532 0.488312894018203
13 40794400 40797400 "." "rRNA" "CD4R00000013106" 187326 "oe" FALSE 0 11 6 26 3.19689548299347 0.000109328195851288
13 41054200 41071000 "." "rRNA" "CD4R00000013122" 187400 "oe" FALSE 32 11 20 3 -1.69683734178439 0.0135300229728502
13 41126000 41128600 "." "rRNA" "CD4R00000013126" 187421 "oe" FALSE 101 46 79 32 -0.99008450993051 0.0106747803624402
13 41136400 41242800 "." "rRNA" "CD4R00000013128" 187425 "oe" FALSE 81 59 66 59 -0.0883356872732368 0.839872777839156
13 41338200 41346800 "." "rRNA" "CD4R00000013131" 187498 "oe" FALSE 14 35 33 9 0.104893980788115 0.875282803567437
13 41503200 41504000 "." "rRNA" "CD4R00000013136" 187543 "oe" FALSE 30 21 36 8 -0.972292904495081 0.0905153929451586
13 41534400 41594800 "." "rRNA" "CD4R00000013138" 187561 "oe" FALSE 14 32 25 29 0.888896025821372 0.0954093073654423
13 42030600 42041600 "." "rRNA" "CD4R00000013159" 187714 "bait" FALSE 68 116 75 70 0.577881908365471 0.105537117925433
13 42044200 42047600 "." "rRNA" "CD4R00000013160" 187716 "oe" FALSE 106 63 79 36 -0.704753125320079 0.0620503544658273
13 42061400 42077600 "." "eRNA" "CD4R00000013161" 187723 "oe" TRUE 48 15 53 12 -1.63949019573061 0.00197692032075449
13 42113600 42116000 "." "eRNA" "CD4R00000013162" 187736 "oe" TRUE 9 0 13 0 -4.27282481678439 5.50433473723195e-06
13 42613600 42616200 "." "rRNA" "CD4R00000013172" 187890 "bait" FALSE 16 14 6 9 0.270968532966765 0.732712460530166
13 42845000 42854400 "." "rRNA" "CD4R00000013177" 187967 "oe" FALSE 2 61 16 49 2.94312704221275 2.4594321150445e-06
13 42927200 42931800 "." "eRNA" "CD4R00000013183" 187992 "oe" TRUE 1 217 0 122 7.78022451345245 5.84408896312005e-22
13 42951200 42955200 "." "eRNA" "CD4R00000013185" 188000 "oe" TRUE 0 91 0 50 7.32010046254364 6.26066566142571e-19
13 42965600 42972200 "." "eRNA" "CD4R00000013187" 188002 "oe" TRUE 16 720 5 592 6.1805457624006 2.48073736165977e-34
13 42979200 42981600 "." "eRNA" "CD4R00000013188" 188008 "oe" TRUE 0 89 0 50 7.30392735770603 7.6947665230996e-19
13 43563200 43568800 "." "rRNA" "CD4R00000013193" 188196 "bait" FALSE 21 98 17 100 2.58748496510457 3.61820411655564e-09
13 44715400 44717000 "." "rRNA" "CD4R00000013208" 188571 "bait" FALSE 13 29 24 11 0.313713388185493 0.626535085065229
13 45148600 45152800 "." "rRNA" "CD4R00000013223" 188710 "bait" FALSE 50 27 59 30 -0.685106186469635 0.13074459026051
13 45491200 45493800 "." "eRNA" "CD4R00000013226" 188804 "oe" TRUE 3 155 1 122 6.09665557422773 1.16774041955042e-14
13 45693000 45697600 "." "rRNA" "CD4R00000013233" 188860 "bait" FALSE 14 10 15 17 0.146501478723483 0.846880474394766
13 45869800 45873000 "." "rRNA" "CD4R00000013235" 188923 "oe" FALSE 20 31 35 15 -0.0324372662426665 0.959986915519288
13 45901200 45910200 "." "rRNA" "CD4R00000013237" 188932 "oe" FALSE 479 1113 528 889 1.21380467377371 4.54630742536195e-10
13 45913000 45917000 "." "rRNA" "CD4R00000013238" 188934 "bait" FALSE 148 248 236 152 0.286655690839756 0.320615583406765
13 46037200 46045000 "." "rRNA" "CD4R00000013249" 188957 "oe" FALSE 17 9 7 11 -0.0184537215008897 0.983743955921988
13 46697400 46701400 "." "rRNA" "CD4R00000013257" 189189 "oe" FALSE 105 89 95 89 0.0606515703676085 0.879053682634018
13 46733600 46759800 "." "rRNA" "CD4R00000013258" 189200 "oe" FALSE 26 41 14 36 1.15537888594694 0.0215384114841494
13 48724000 48733400 "." "eRNA" "CD4R00000013309" 189840 "oe" TRUE 17 7 15 4 -1.26198587982643 0.102722087718401
13 48756600 48763600 "." "eRNA" "CD4R00000013311" 189846 "oe" TRUE 15 10 18 5 -0.887402745487704 0.233020574575999
13 48792200 48799200 "." "eRNA" "CD4R00000013314" 189857 "oe" TRUE 15 11 12 3 -0.772992090429154 0.33062362192545
13 48804800 48827400 "." "rRNA" "CD4R00000013315" 189859 "bait" FALSE 30 28 45 24 -0.272508122558463 0.604259277735071
13 48837800 48841800 "." "rRNA" "CD4R00000013316" 189872 "oe" FALSE 53 14 44 12 -1.64775621551916 0.0021291963648054
13 49061800 49071800 "." "rRNA" "CD4R00000013330" 189941 "oe" FALSE 31 25 35 20 -0.316727908579695 0.561947574905205
13 49103800 49108600 "." "rRNA" "CD4R00000013335" 189956 "oe" FALSE 15 7 19 7 -0.981593687004283 0.184121641490662
13 49226800 49230600 "." "eRNA" "CD4R00000013339" 189993 "oe" TRUE 33 63 17 35 1.15335946697835 0.0124545691207441
13 49548400 49555800 "." "rRNA" "CD4R00000013348" 190085 "bait" FALSE 66 205 79 193 1.68658453513229 2.46844332444896e-08
13 49821200 49833000 "." "rRNA" "CD4R00000013356" 190169 "oe" FALSE 5 14 11 12 0.939276437090212 0.217600048584146
13 50068400 50075200 "." "rRNA" "CD4R00000013362" 190252 "oe" FALSE 4 107 3 151 5.26816233387113 4.20453875146484e-14
13 50509400 50512400 "." "rRNA" "CD4R00000013380" 190359 "bait" FALSE 29 7 46 21 -1.15197549044554 0.0413804092902232
13 50569600 50577600 "." "rRNA" "CD4R00000013381" 190375 "oe" FALSE 39 32 18 23 0.164235334468543 0.772231627273715
13 50696000 50707400 "." "rRNA" "CD4R00000013386" 190410 "oe" FALSE 17 28 20 47 1.25239218189331 0.0137794768112019
13 50809200 50813600 "." "rRNA" "CD4R00000013392" 190438 "oe" FALSE 4 37 1 68 4.45607471100436 4.44846142168945e-08
13 52023200 52030400 "." "rRNA" "CD4R00000013424" 190838 "oe" FALSE 26 14 22 5 -1.13663010183758 0.0837692872572741
13 52157600 52160400 "." "rRNA" "CD4R00000013428" 190880 "bait" FALSE 29 17 29 11 -0.814482585576577 0.164475027374711
13 52337600 52340000 "." "rRNA" "CD4R00000013435" 190930 "oe" FALSE 122 44 123 31 -1.48108139923084 6.13600791599683e-05
13 52374000 52382800 "." "rRNA" "CD4R00000013437" 190938 "oe" FALSE 48 207 52 208 2.27809496819531 1.49706997656278e-12
13 52383800 52404600 "." "rRNA" "CD4R00000013438" 190940 "bait" FALSE 501 327 481 268 -0.500917954155488 0.0298438637143114
13 52765200 52770400 "." "rRNA" "CD4R00000013451" 191058 "oe" FALSE 15 8 11 5 -0.748136228894832 0.351217147951608
13 53028400 53031400 "." "rRNA" "CD4R00000013456" 191141 "bait" FALSE 31 8 29 4 -2.04046611359654 0.00297767346842134
13 53190200 53194800 "." "rRNA" "CD4R00000013459" 191192 "oe" FALSE 4 14 7 16 1.63293589214681 0.0332040321212281
13 53225000 53230800 "." "rRNA" "CD4R00000013462" 191205 "bait" FALSE 84 105 45 70 0.654285800412564 0.0724342369924302
13 60737400 60739600 "." "rRNA" "CD4R00000013475" 193647 "bait" FALSE 63 29 34 28 -0.533162322590016 0.258705319023385
13 60969800 60973800 "." "rRNA" "CD4R00000013478" 193724 "bait" FALSE 16 30 18 40 1.26887040274958 0.0153271339629262
13 71864400 71866400 "." "rRNA" "CD4R00000013488" 197169 "oe" FALSE 0 19 0 25 5.7093609185305 6.0500110277265e-11
13 74287800 74297000 "." "rRNA" "CD4R00000013511" 197950 "oe" FALSE 1 18 0 10 4.18837910747949 5.76377755804708e-06
13 74433200 74437400 "." "rRNA" "CD4R00000013521" 197999 "oe" FALSE 0 18 0 25 5.67211932534062 8.79893252339728e-11
13 74700000 74711200 "." "rRNA" "CD4R00000013554" 198085 "oe" FALSE 40 63 45 56 0.711191000377856 0.0836718136402234
13 74804000 74810000 "." "rRNA" "CD4R00000013558" 198120 "oe" FALSE 47 14 55 7 -2.02306334445613 0.000381984595471007
13 74815800 74834200 "." "rRNA" "CD4R00000013559" 198130 "oe" FALSE 14 8 14 3 -1.10525737004024 0.168996147330932
13 74847000 74848400 "." "eRNA" "CD4R00000013560" 198144 "oe" TRUE 28 4 16 2 -2.4949785365626 0.00219152378872044
13 74859800 74865400 "." "rRNA" "CD4R00000013561" 198149 "oe" FALSE 51 10 39 5 -2.32431664518065 0.000186384926606317
13 75888600 75902400 "." "rRNA" "CD4R00000013567" 198506 "oe" FALSE 8 27 6 24 2.02031548431249 0.00253243661313658
13 76333200 76342800 "." "rRNA" "CD4R00000013579" 198646 "oe" FALSE 4 67 1 188 5.70969545604091 4.37066468310538e-13
13 77575400 77577600 "." "rRNA" "CD4R00000013593" 199082 "oe" FALSE 36 16 25 7 -1.19810085682171 0.045415141660603
13 77592000 77602600 "." "rRNA" "CD4R00000013595" 199090 "oe" FALSE 21 16 22 11 -0.436946410455678 0.501173324229931
13 77872400 77906000 "." "rRNA" "CD4R00000013599" 199185 "oe" FALSE 31 24 33 19 -0.340547362389503 0.537071311713162
13 78270000 78275600 "." "rRNA" "CD4R00000013605" 199318 "bait" FALSE 66 53 103 36 -0.678175593611743 0.0836278216072114
13 79972200 79981800 "." "rRNA" "CD4R00000013621" 199865 "oe" FALSE 2 26 7 29 2.80858410766092 0.000147692537979909
13 80023400 80027200 "." "eRNA" "CD4R00000013624" 199885 "oe" TRUE 0 18 0 30 5.80442254938473 2.34158960009087e-11
13 80052200 80068000 "." "rRNA" "CD4R00000013625" 199891 "bait" FALSE 1 93 1 137 6.47110128689997 2.43978183146541e-15
13 91997200 92004600 "." "rRNA" "CD4R00000013650" 203511 "oe" FALSE 45 1066 27 1348 5.31113843164023 9.41115157349286e-62
13 95069600 95073800 "." "eRNA" "CD4R00000013660" 204513 "oe" TRUE 0 148 0 94 8.11961235496576 1.25268793605699e-23
13 95198800 95202800 "." "eRNA" "CD4R00000013663" 204555 "oe" TRUE 56 173 62 150 1.67379250063077 2.09429355225949e-07
13 95319000 95320200 "." "eRNA" "CD4R00000013668" 204580 "oe" TRUE 1 13 0 10 3.94817186483978 2.63615100155967e-05
13 95841000 95843000 "." "rRNA" "CD4R00000013676" 204727 "oe" FALSE 5 0 10 11 -0.599852194676526 0.533683835099001
13 95952200 95955000 "." "rRNA" "CD4R00000013678" 204753 "bait" FALSE 8 49 19 64 2.31440992287528 7.76770304099372e-06
13 98084400 98088600 "." "rRNA" "CD4R00000013703" 205384 "oe" FALSE 64 39 72 28 -0.79079329756472 0.0608943512890131
13 98627400 98632200 "." "rRNA" "CD4R00000013705" 205538 "oe" FALSE 11 20 8 17 1.14565793162808 0.0897795650460101
13 99097200 99099200 "." "rRNA" "CD4R00000013710" 205675 "oe" FALSE 14 13 27 4 -1.02649917264447 0.149325984270626
13 99155600 99201200 "." "rRNA" "CD4R00000013718" 205691 "oe" FALSE 0 16 3 10 3.45474213572666 0.000227066295087026
13 99201600 99232600 "." "rRNA" "CD4R00000013719" 205700 "oe" FALSE 10 16 5 21 1.49180098488942 0.034787764397862
13 99735200 99741400 "." "rRNA" "CD4R00000013741" 205840 "oe" FALSE 105 76 124 65 -0.464514370767259 0.187300304732712
13 99851600 99885400 "." "rRNA" "CD4R00000013746" 205870 "bait" FALSE 21 35 24 24 0.598634520131037 0.260214041385764
13 99902200 99905600 "." "rRNA" "CD4R00000013749" 205877 "oe" FALSE 13 1 13 0 -3.70774688330088 6.77916601413614e-05
13 99915400 99979800 "." "rRNA" "CD4R00000013751" 205880 "bait" FALSE 611 1881 789 1754 1.61645122998233 7.61174487471405e-19
13 99986400 100052400 "." "rRNA" "CD4R00000013752" 205904 "oe" FALSE 237 132 171 69 -0.836563793786528 0.0047252369033056
13 100055400 100060200 "." "rRNA" "CD4R00000013753" 205924 "oe" FALSE 65 109 42 34 0.529795445701332 0.18275791429709
13 100061600 100090000 "." "rRNA" "CD4R00000013754" 205927 "oe" FALSE 105 1906 68 1924 4.71265751577925 6.56988066462196e-77
13 100146400 100159800 "." "rRNA" "CD4R00000013758" 205943 "oe" FALSE 53 58 93 32 -0.459510781014108 0.267016604590901
13 103243800 103257400 "." "rRNA" "CD4R00000013808" 206919 "oe" FALSE 264 114 245 67 -1.2916001742472 6.87326408596369e-06
13 103332200 103333800 "." "rRNA" "CD4R00000013811" 206950 "oe" FALSE 70 34 53 12 -1.24756711827713 0.00703772801439558
13 103338600 103339600 "." "rRNA" "CD4R00000013812" 206951 "oe" FALSE 12 2 14 0 -3.29833344333162 0.000434854075048402
13 103497200 103503200 "." "rRNA" "CD4R00000013816" 207002 "oe" FALSE 19 18 14 19 0.385495436893283 0.548001914613309
13 105791200 105793200 "." "eRNA" "CD4R00000013821" 207720 "oe" TRUE 0 13 7 15 2.69599126061709 0.0016908264866836
13 107212800 107223000 "." "rRNA" "CD4R00000013827" 208171 "oe" FALSE 8 18 9 43 2.02631192632571 0.00114355157980213
13 109147600 109149600 "." "eRNA" "CD4R00000013843" 208776 "oe" TRUE 9 3 15 7 -0.933630720413149 0.269354715038832
13 111378600 111381400 "." "eRNA" "CD4R00000013870" 209363 "oe" TRUE 34 13 40 6 -1.711033610561 0.00500535705221061
13 111561000 111569200 "." "rRNA" "CD4R00000013878" 209419 "bait" FALSE 84 45 84 46 -0.648157495131602 0.0958571753862298
13 113240800 113243800 "." "rRNA" "CD4R00000013906" 209803 "bait" FALSE 17 14 12 11 0.00229721349749415 0.997962968349634
13 113342400 113346800 "." "rRNA" "CD4R00000013911" 209828 "oe" FALSE 55 54 81 42 -0.256591712779845 0.548408859760147
13 113806600 113809800 "." "rRNA" "CD4R00000013927" 209910 "oe" FALSE 0 20 0 17 5.47258602563088 6.25568243103911e-10
13 113856800 113871200 "." "rRNA" "CD4R00000013933" 209924 "oe" FALSE 0 17 7 22 3.17351733030592 0.000117701852922769
13 113950600 113953400 "." "rRNA" "CD4R00000013937" 209944 "bait" FALSE 4 18 8 18 1.77793372067471 0.0150776007611803
13 114143000 114147800 "." "rRNA" "CD4R00000013944" 209991 "oe" FALSE 19 17 21 4 -0.77022971238309 0.266263213952078
13 114859800 114924600 "." "rRNA" "CD4R00000013969" 210079 "oe" FALSE 131 67 130 60 -0.808388433253137 0.0171908950955285
13 115033200 115034400 "." "rRNA" "CD4R00000013981" 210122 "oe" FALSE 9 1 13 3 -2.00336423577427 0.0354482839928492
13 115042600 115050800 "." "rRNA" "CD4R00000013982" 210123 "oe" FALSE 49 61 73 51 0.123245433796233 0.781521350679045
14 20810000 20812600 "." "rRNA" "CD4R00000014003" 210680 "bait" FALSE 405 299 241 307 0.150686598817435 0.56818605510206
14 20920600 20925000 "." "rRNA" "CD4R00000014009" 210702 "bait" FALSE 27 10 16 3 -1.51636398070772 0.0344439767492069
14 20944000 20950000 "." "rRNA" "CD4R00000014012" 210709 "oe" FALSE 103 209 170 232 0.954548294682529 0.000514197418298937
14 21077600 21083200 "." "rRNA" "CD4R00000014017" 210745 "bait" FALSE 32 637 71 721 3.99922060496195 4.54144469452189e-41
14 21091000 21095000 "." "eRNA" "CD4R00000014018" 210749 "oe" TRUE 0 21 2 13 4.1118387796857 5.61080118810882e-06
14 21098400 21101800 "." "eRNA" "CD4R00000014019" 210750 "oe" TRUE 23 392 31 326 3.94035359377021 7.10645584015809e-28
14 21147800 21153200 "." "rRNA" "CD4R00000014023" 210775 "oe" FALSE 28 438 27 348 4.03350501517362 7.8535685426778e-30
14 21571400 21573200 "." "rRNA" "CD4R00000014038" 210873 "bait" FALSE 20 14 30 8 -0.920742866525308 0.148970836613923
14 21697600 21710400 "." "rRNA" "CD4R00000014042" 210908 "oe" FALSE 7 16 2 12 1.78854079680911 0.0286019398306736
14 21729600 21739800 "." "rRNA" "CD4R00000014046" 210913 "oe" FALSE 5 29 6 29 2.53681552942015 0.000234154183057765
14 21775800 21778000 "." "rRNA" "CD4R00000014048" 210926 "oe" FALSE 0 11 1 14 4.10635471370465 9.93127614167125e-06
14 21847000 21853800 "." "rRNA" "CD4R00000014050" 210940 "oe" FALSE 7 13 12 15 0.799857434115425 0.271690578983886
14 21915000 21925400 "." "rRNA" "CD4R00000014053" 210951 "bait" FALSE 10 19 12 9 0.527307700136403 0.473220226055086
14 21966800 21968200 "." "rRNA" "CD4R00000014055" 210965 "oe" FALSE 33 22 27 12 -0.610505338537839 0.282837226372954
14 21972000 21974200 "." "rRNA" "CD4R00000014056" 210968 "bait" FALSE 32 15 26 26 -0.264909883526725 0.649180802330507
14 21977400 21980200 "." "rRNA" "CD4R00000014057" 210968 "bait" FALSE 5 20 3 29 2.72326283101083 0.000325062774261128
14 22110000 22112000 "." "rRNA" "CD4R00000014062" 210995 "oe" FALSE 21 21 26 17 -0.0683013460236511 0.917418996704298
14 22179400 22186200 "." "rRNA" "CD4R00000014063" 211020 "oe" FALSE 181 1002 253 1165 2.56789584781013 4.30534670298749e-33
14 22187800 22193400 "." "rRNA" "CD4R00000014065" 211022 "oe" FALSE 35 33 55 32 -0.207092420873433 0.677147072621471
14 22202600 22220600 "." "rRNA" "CD4R00000014068" 211028 "oe" FALSE 540 283 462 172 -0.941810095587237 4.79386056634026e-05
14 22236600 22238800 "." "rRNA" "CD4R00000014070" 211033 "oe" FALSE 11 18 12 12 0.582412674378994 0.411656348324555
14 22264800 22268600 "." "rRNA" "CD4R00000014073" 211040 "oe" FALSE 18 27 32 19 0.129698020796656 0.831943983094496
14 22309200 22338800 "." "rRNA" "CD4R00000014077" 211053 "oe" FALSE 2182 2017 2384 1690 -0.0743889859008489 0.72172681917346
14 22341600 22344600 "." "rRNA" "CD4R00000014078" 211064 "oe" FALSE 10 0 11 1 -3.36809357343628 0.000423945344399047
14 22362200 22364600 "." "rRNA" "CD4R00000014080" 211069 "oe" FALSE 61 52 72 66 0.0686429579783419 0.879053682634018
14 22370200 22372800 "." "rRNA" "CD4R00000014081" 211071 "oe" FALSE 30 9 21 12 -1.02214098491122 0.107714658136959
14 22380800 22395800 "." "rRNA" "CD4R00000014082" 211076 "oe" FALSE 319 230 303 132 -0.588252190353976 0.0235310150648817
14 22407000 22412200 "." "rRNA" "CD4R00000014088" 211079 "oe" FALSE 20 10 9 14 -0.038821353320264 0.962362079065443
14 22431000 22434800 "." "rRNA" "CD4R00000014090" 211082 "oe" FALSE 65 75 71 37 -0.0957729553358463 0.830062252122095
14 22442800 22449600 "." "rRNA" "CD4R00000014091" 211087 "oe" FALSE 130 60 158 67 -0.935307564134038 0.00491336372566905
14 22456200 22473600 "." "rRNA" "CD4R00000014092" 211091 "oe" FALSE 331 414 304 333 0.454009735829086 0.0551176462912645
14 22475000 22478600 "." "rRNA" "CD4R00000014093" 211096 "oe" FALSE 50 149 76 153 1.50893148056347 2.97727214240714e-06
14 22507600 22512400 "." "rRNA" "CD4R00000014094" 211106 "oe" FALSE 25 19 28 21 -0.160458091564551 0.791591359442658
14 22514000 22522200 "." "rRNA" "CD4R00000014095" 211110 "oe" FALSE 34 44 53 10 -0.531151900543653 0.298663959688268
14 22533600 22545200 "." "rRNA" "CD4R00000014097" 211117 "oe" FALSE 153 43 128 23 -1.88589305235662 4.5211978854504e-07
14 22552000 22555400 "." "rRNA" "CD4R00000014099" 211119 "oe" FALSE 45 50 74 38 -0.181452892314727 0.689880181202636
14 22561400 22568600 "." "rRNA" "CD4R00000014100" 211121 "oe" FALSE 44 23 22 7 -0.974378336819227 0.0839475769009826
14 22572800 22577600 "." "rRNA" "CD4R00000014101" 211123 "oe" FALSE 26 22 42 13 -0.701992400804356 0.202615432962762
14 22579800 22596800 "." "rRNA" "CD4R00000014102" 211124 "oe" FALSE 109 111 80 66 0.100456558368923 0.79639968128231
14 22615200 22617600 "." "rRNA" "CD4R00000014104" 211136 "oe" FALSE 13 9 19 12 -0.328628093213381 0.658452052122804
14 22636000 22641600 "." "rRNA" "CD4R00000014108" 211142 "oe" FALSE 142 107 93 69 -0.210531175371788 0.557984536475414
14 22669400 22671600 "." "rRNA" "CD4R00000014110" 211152 "oe" FALSE 31 61 29 31 0.788809480441988 0.0843493690154697
14 22686600 22690600 "." "rRNA" "CD4R00000014112" 211155 "oe" FALSE 17 22 16 15 0.36949835022 0.565304174728795
14 22694000 22699800 "." "rRNA" "CD4R00000014113" 211157 "oe" FALSE 60 63 73 55 0.062391299075917 0.890595709832214
14 22732600 22742200 "." "rRNA" "CD4R00000014114" 211169 "oe" FALSE 22 42 42 24 0.281367343450243 0.588846035968189
14 22744800 22752200 "." "rRNA" "CD4R00000014115" 211175 "oe" FALSE 16 20 11 21 0.812668989661379 0.194067741776103
14 22771600 22776800 "." "rRNA" "CD4R00000014116" 211180 "oe" FALSE 69 96 73 118 0.825128732607993 0.015366107480713
14 22780600 22792400 "." "rRNA" "CD4R00000014119" 211181 "oe" FALSE 113 123 91 88 0.258609946420523 0.461380237041059
14 22849200 22854800 "." "rRNA" "CD4R00000014120" 211196 "oe" FALSE 3 22 2 20 3.07360471868224 0.000262886033701602
14 22917200 22935600 "." "rRNA" "CD4R00000014126" 211216 "oe" FALSE 226 246 330 174 -0.169420530816575 0.548212700534878
14 22942200 23040600 "." "rRNA" "CD4R00000014128" 211226 "oe" FALSE 13382 14916 13225 11119 0.183655910489937 0.302758529812132
14 23051400 23060600 "." "rRNA" "CD4R00000014130" 211266 "oe" FALSE 15 40 17 27 1.25520680774238 0.0193608875315132
14 23336200 23343200 "." "rRNA" "CD4R00000014142" 211327 "bait" FALSE 39 54 53 48 0.388410378562592 0.373410515206973
14 23351600 23359200 "." "rRNA" "CD4R00000014144" 211327 "bait" FALSE 31 3 30 3 -2.92291621973367 0.000205603163196878
14 23369000 23370800 "." "rRNA" "CD4R00000014147" 211334 "oe" FALSE 32 30 36 24 -0.101820981250012 0.857075156665366
14 23488800 23495400 "." "rRNA" "CD4R00000014156" 211368 "oe" FALSE 20 2 14 1 -2.92806776689446 0.00123028948729973
14 23789400 23792400 "." "rRNA" "CD4R00000014171" 211426 "bait" FALSE 8 11 3 13 1.30949965931735 0.108680390408654
14 23938000 23940200 "." "rRNA" "CD4R00000014175" 211461 "bait" FALSE 5 17 1 11 2.3422274791055 0.00719866180714936
14 24034800 24038200 "." "rRNA" "CD4R00000014182" 211482 "bait" FALSE 14 2 12 2 -2.21004636030716 0.018261364714693
14 24475000 24481800 "." "rRNA" "CD4R00000014191" 211608 "oe" FALSE 83 13 68 10 -2.4549560070457 3.00521087601692e-06
14 24608000 24612600 "." "rRNA" "CD4R00000014202" 211657 "bait" FALSE 20 43 28 19 0.550421450192829 0.298679128638107
14 24628400 24632800 "." "rRNA" "CD4R00000014204" 211660 "oe" FALSE 2 14 7 10 1.62187652851102 0.0554398349041905
14 24640000 24642400 "." "rRNA" "CD4R00000014205" 211663 "bait" FALSE 9 5 2 13 0.934974646153037 0.30525286363583
14 24663200 24667200 "." "rRNA" "CD4R00000014208" 211666 "bait" FALSE 54 83 74 48 0.243583539447822 0.55451987893376
14 24698200 24704800 "." "rRNA" "CD4R00000014211" 211679 "oe" FALSE 37 40 65 27 -0.350131930607183 0.457002699650264
14 24707600 24713400 "." "rRNA" "CD4R00000014212" 211681 "bait" FALSE 90 119 107 72 0.161197873438896 0.665003703796772
14 24739800 24745000 "." "rRNA" "CD4R00000014214" 211688 "bait" FALSE 14 28 4 17 1.5099010826556 0.023563130413792
14 24765600 24771000 "." "rRNA" "CD4R00000014216" 211697 "bait" FALSE 10 5 27 12 -0.776932899334941 0.279554423315879
14 24905200 24908200 "." "rRNA" "CD4R00000014224" 211725 "bait" FALSE 25 23 33 16 -0.33262599132848 0.563631237462889
14 24909800 24913000 "." "rRNA" "CD4R00000014225" 211727 "bait" FALSE 19 12 40 17 -0.713347636505247 0.223912709585235
14 25140400 25145200 "." "eRNA" "CD4R00000014233" 211794 "oe" TRUE 1 34 1 71 5.28511147338783 3.52672615494297e-10
14 31090200 31095000 "." "rRNA" "CD4R00000014252" 213739 "oe" FALSE 10 15 5 15 1.18569521116814 0.108268131220196
14 31670000 31680400 "." "rRNA" "CD4R00000014266" 213913 "oe" FALSE 51 34 68 14 -1.09992355315348 0.0174017176136067
14 32669200 32673800 "." "rRNA" "CD4R00000014280" 214209 "bait" FALSE 26 170 37 181 2.70966445758643 9.50293512792212e-14
14 35014800 35019200 "." "rRNA" "CD4R00000014305" 214976 "bait" FALSE 7 22 7 14 1.50690758089952 0.034467468569897
14 35023400 35026800 "." "rRNA" "CD4R00000014306" 214976 "bait" FALSE 4 15 3 17 2.28043010755508 0.0053489087966772
14 35181600 35185600 "." "rRNA" "CD4R00000014314" 215002 "oe" FALSE 2 16 1 22 3.53140139211428 9.20542740051693e-05
14 35338200 35345200 "." "rRNA" "CD4R00000014322" 215029 "bait" FALSE 5 16 4 16 1.95278532398164 0.0125387240357378
14 35396600 35403600 "." "rRNA" "CD4R00000014324" 215038 "oe" FALSE 20 64 9 81 2.5409972202942 3.99242885935887e-07
14 35514200 35517400 "." "rRNA" "CD4R00000014331" 215058 "bait" FALSE 3 20 5 24 2.58264504397412 0.000709653210698181
14 35691400 35693000 "." "rRNA" "CD4R00000014340" 215112 "oe" FALSE 0 11 0 44 5.77087280922029 3.88401276963803e-11
14 35760600 35772800 "." "rRNA" "CD4R00000014344" 215125 "oe" FALSE 4 12 1 10 2.22861363994472 0.0159354025451432
14 35866600 35868800 "." "rRNA" "CD4R00000014349" 215143 "oe" FALSE 18 41 22 55 1.49280393396835 0.00175217041610108
14 35869200 35876800 "." "rRNA" "CD4R00000014350" 215143 "oe" FALSE 133 540 161 597 2.18960343930962 3.85396999918915e-20
14 39636000 39641000 "." "rRNA" "CD4R00000014389" 216281 "oe" FALSE 19 16 3 15 0.75820147647669 0.296977333811139
14 39643200 39646200 "." "rRNA" "CD4R00000014390" 216283 "bait" FALSE 19 101 21 66 2.24098068861699 3.75004214370293e-07
14 39890000 39903200 "." "rRNA" "CD4R00000014397" 216361 "oe" FALSE 16 9 27 11 -0.801119579090176 0.232264695886511
14 45601800 45607200 "." "rRNA" "CD4R00000014421" 218209 "oe" FALSE 0 14 3 11 3.42229789372779 0.000269869291381309
14 45719000 45723600 "." "rRNA" "CD4R00000014422" 218243 "bait" FALSE 18 30 8 26 1.30770324211982 0.0262193266113236
14 50048800 50054200 "." "rRNA" "CD4R00000014426" 219659 "bait" FALSE 182 452 184 456 1.54167583386554 6.17725421881014e-11
14 50085400 50091800 "." "rRNA" "CD4R00000014428" 219668 "bait" FALSE 212 249 218 273 0.512592207542704 0.0482342535428718
14 50097600 50104000 "." "rRNA" "CD4R00000014429" 219669 "oe" FALSE 136 160 128 166 0.533997528998324 0.0727154260637502
14 50232800 50238200 "." "rRNA" "CD4R00000014435" 219700 "bait" FALSE 23 26 10 10 0.281461689019558 0.672803044593426
14 50327000 50336800 "." "rRNA" "CD4R00000014439" 219737 "oe" FALSE 2280 2152 1650 1432 0.0834402750697929 0.689853439118788
14 50358000 50368400 "." "rRNA" "CD4R00000014442" 219746 "oe" FALSE 3930 5151 4083 5589 0.652774503193879 0.00013432896291665
14 50406200 50415400 "." "rRNA" "CD4R00000014444" 219751 "oe" FALSE 1 48 3 30 4.2627560238392 3.55117882819436e-07
14 50434600 50449600 "." "rRNA" "CD4R00000014447" 219757 "oe" FALSE 44 122 60 130 1.51659857028893 9.18382777333786e-06
14 50464800 50472400 "." "rRNA" "CD4R00000014449" 219765 "oe" FALSE 17 35 17 45 1.45551708303142 0.00431362331639461
14 50546800 50567800 "." "rRNA" "CD4R00000014454" 219783 "oe" FALSE 34 42 31 26 0.264182461983906 0.606136408333527
14 50569600 50572000 "." "rRNA" "CD4R00000014455" 219789 "bait" FALSE 32 31 14 17 0.252046643332886 0.670134971224074
14 50695600 50699600 "." "rRNA" "CD4R00000014459" 219824 "bait" FALSE 7 16 18 9 0.258388399120984 0.741804250640158
14 51133000 51136200 "." "rRNA" "CD4R00000014472" 219954 "oe" FALSE 4 23 8 30 2.33120410890667 0.00069918249426903
14 51275200 51299000 "." "rRNA" "CD4R00000014477" 220002 "oe" FALSE 17 116 50 77 1.79559017369839 5.89984973441693e-06
14 52117400 52120200 "." "rRNA" "CD4R00000014490" 220278 "oe" FALSE 9 14 8 13 0.86222539685401 0.247092783249615
14 52312200 52316200 "." "rRNA" "CD4R00000014493" 220350 "oe" FALSE 8 82 4 62 3.71532679250605 3.91335981354642e-09
14 52324200 52344400 "." "rRNA" "CD4R00000014494" 220352 "oe" FALSE 6 31 1 58 3.84305240215897 9.52896666028714e-07
14 52775800 52786800 "." "rRNA" "CD4R00000014520" 220502 "bait" FALSE 156 494 216 265 1.22176906244876 4.92821740614719e-07
14 52816800 52822000 "." "eRNA" "CD4R00000014522" 220506 "oe" TRUE 3 48 3 42 3.92863078070018 2.27865954816977e-07
14 53149400 53163200 "." "rRNA" "CD4R00000014527" 220596 "oe" FALSE 6 22 29 12 0.250756170326262 0.720949670799189
14 53172600 53175800 "." "rRNA" "CD4R00000014529" 220600 "oe" FALSE 30 10 10 15 -0.437866264879851 0.521689817878273
14 53255800 53259200 "." "rRNA" "CD4R00000014533" 220624 "bait" FALSE 10 6 16 3 -1.21107609492832 0.150636438461867
14 55031000 55036000 "." "rRNA" "CD4R00000014551" 221161 "bait" FALSE 2 118 9 143 4.80195521758896 8.40638721783791e-14
14 55093400 55097200 "." "rRNA" "CD4R00000014552" 221175 "oe" FALSE 3 26 0 22 4.32596688333748 1.04950346934021e-06
14 55367000 55370200 "." "rRNA" "CD4R00000014563" 221251 "oe" FALSE 25 14 21 18 -0.283511844716206 0.655558459939478
14 55538000 55539800 "." "rRNA" "CD4R00000014568" 221303 "oe" FALSE 29 16 47 17 -0.918123686006443 0.0861829166957274
14 56270200 56275400 "." "eRNA" "CD4R00000014597" 221520 "oe" TRUE 0 23 0 49 6.33022763200902 8.74268137440868e-14
14 57856200 57861800 "." "rRNA" "CD4R00000014616" 222035 "bait" FALSE 6 22 6 24 2.0916437340593 0.00274187017785135
14 58710000 58714800 "." "rRNA" "CD4R00000014623" 222313 "bait" FALSE 4 5 10 13 0.623658187308799 0.465848204483952
14 58740800 58743800 "." "rRNA" "CD4R00000014625" 222323 "oe" FALSE 12 20 21 18 0.452738018758487 0.475212957180064
14 59036000 59041400 "." "rRNA" "CD4R00000014634" 222416 "oe" FALSE 6 88 6 117 4.23365262893071 4.07355576948968e-12
14 59103400 59110400 "." "rRNA" "CD4R00000014638" 222435 "oe" FALSE 1 19 0 29 4.98499532292429 1.19584765243645e-08
14 59116800 59119400 "." "rRNA" "CD4R00000014639" 222437 "oe" FALSE 9 19 0 10 2.28709704043146 0.00656881614336829
14 59128000 59130600 "." "eRNA" "CD4R00000014640" 222440 "oe" TRUE 3 21 1 21 3.39746853017596 0.000111033045183837
14 60431000 60432800 "." "rRNA" "CD4R00000014655" 222903 "oe" FALSE 14 4 18 8 -1.10565572435487 0.150644474179157
14 60713800 60721400 "." "rRNA" "CD4R00000014666" 222993 "bait" FALSE 11 7 14 6 -0.657501862076258 0.420901101806242
14 61763000 61766600 "." "rRNA" "CD4R00000014694" 223305 "oe" FALSE 43 26 43 17 -0.774236633706595 0.119865847779907
14 61785800 61840000 "." "rRNA" "CD4R00000014695" 223310 "oe" FALSE 68 165 84 203 1.51454925070508 6.12615144252231e-07
14 61843800 61923800 "." "rRNA" "CD4R00000014696" 223328 "oe" FALSE 18 72 6 79 2.88063153670526 7.15413967549478e-08
14 61931200 61948000 "." "rRNA" "CD4R00000014698" 223349 "oe" FALSE 2 473 5 732 7.52831449523619 9.81819657479478e-29
14 61958000 61979600 "." "rRNA" "CD4R00000014701" 223365 "oe" FALSE 6 123 6 165 4.72296855315532 3.70402907377396e-15
14 61981200 61995000 "." "rRNA" "CD4R00000014702" 223369 "oe" FALSE 0 71 0 168 8.01336694979348 5.62742968936502e-23
14 61998800 62001600 "." "rRNA" "CD4R00000014703" 223376 "bait" FALSE 0 26 0 22 5.83937560396826 1.64009581640855e-11
14 62018000 62024600 "." "rRNA" "CD4R00000014705" 223385 "oe" FALSE 0 23 0 52 6.37393239752308 5.4121759085286e-14
14 62039200 62041600 "." "rRNA" "CD4R00000014707" 223392 "oe" FALSE 1 27 0 12 4.61596378513376 2.87407312308142e-07
14 62126400 62131200 "." "rRNA" "CD4R00000014715" 223414 "oe" FALSE 7 29 12 70 2.58681329354387 5.01849803234713e-06
14 62132600 62140400 "." "eRNA" "CD4R00000014716" 223415 "oe" TRUE 3 86 1 135 5.7681669480859 1.52893856736748e-12
14 62160800 62173600 "." "rRNA" "CD4R00000014718" 223420 "bait" FALSE 3 20 11 41 2.37981811351291 0.000309838127713537
14 64104600 64112200 "." "rRNA" "CD4R00000014743" 224087 "oe" FALSE 58 83 67 78 0.596742304522824 0.107888820277054
14 64114800 64120200 "." "rRNA" "CD4R00000014744" 224091 "bait" FALSE 51 47 52 23 -0.36767770831266 0.428483010391038
14 64190600 64195800 "." "rRNA" "CD4R00000014749" 224106 "oe" FALSE 19 10 21 6 -1.06084837047353 0.12896499868882
14 64319200 64338200 "." "rRNA" "CD4R00000014755" 224127 "bait" FALSE 1 24 4 22 3.3154664701883 7.44924192944411e-05
14 64853600 64858400 "." "rRNA" "CD4R00000014764" 224269 "oe" FALSE 13 15 13 9 0.0927650619455357 0.909073837649415
14 64957600 64986400 "." "rRNA" "CD4R00000014771" 224301 "oe" FALSE 9 3 15 3 -1.57433310845097 0.0793628561172962
14 65560600 65570600 "." "rRNA" "CD4R00000014799" 224454 "oe" FALSE 9 12 9 7 0.273677384770612 0.749681622021167
14 65748400 65759600 "." "rRNA" "CD4R00000014807" 224490 "oe" FALSE 25 92 12 90 2.51218512803221 2.8601150246672e-08
14 65765800 65773200 "." "rRNA" "CD4R00000014808" 224496 "oe" FALSE 18 32 5 61 2.26384448432474 9.62506887429448e-05
14 65822400 65824600 "." "eRNA" "CD4R00000014811" 224514 "oe" TRUE 1 14 5 30 3.04744054503336 0.000137841895006774
14 65877600 65882000 "." "rRNA" "CD4R00000014813" 224526 "oe" FALSE 72 86 62 106 0.748467414841128 0.0335809286542198
14 67823400 67831400 "." "rRNA" "CD4R00000014856" 225119 "bait" FALSE 3 13 0 12 3.36387472567256 0.000355533930104318
14 68138400 68142400 "." "rRNA" "CD4R00000014869" 225199 "bait" FALSE 11 19 6 13 1.08249457612748 0.128931727614994
14 68281600 68284400 "." "rRNA" "CD4R00000014872" 225239 "bait" FALSE 7 11 7 13 0.973072852372694 0.214410202176698
14 68746800 68755200 "." "rRNA" "CD4R00000014884" 225377 "oe" FALSE 16 21 16 23 0.683673690331225 0.252675040993298
14 69244800 69264800 "." "rRNA" "CD4R00000014910" 225531 "oe" FALSE 185 158 211 133 -0.214696878971916 0.483239288866077
14 69272800 69289800 "." "eRNA" "CD4R00000014911" 225537 "oe" TRUE 104 83 133 86 -0.242870840536971 0.495940052959665
14 69399200 69447800 "." "rRNA" "CD4R00000014918" 225558 "oe" FALSE 42 13 24 3 -1.87294460905142 0.00386745038742346
14 70074800 70107000 "." "rRNA" "CD4R00000014937" 225735 "bait" FALSE 7 11 4 14 1.3521143708911 0.0920472379321169
14 70127000 70145000 "." "rRNA" "CD4R00000014941" 225748 "oe" FALSE 0 33 1 76 6.09959793962367 3.43907056112126e-13
14 70146800 70153400 "." "rRNA" "CD4R00000014942" 225754 "oe" FALSE 0 13 0 15 5.08313604510727 2.24543805433371e-08
14 70159400 70164800 "." "rRNA" "CD4R00000014944" 225757 "oe" FALSE 0 33 0 17 5.83568410879128 1.81282870015992e-11
14 70232200 70237000 "." "rRNA" "CD4R00000014954" 225765 "oe" FALSE 43 86 39 67 1.10903530156953 0.00426447732465898
14 70241200 70245200 "." "rRNA" "CD4R00000014955" 225768 "oe" FALSE 474 358 463 233 -0.460596514181117 0.0488888065915256
14 71106600 71133800 "." "rRNA" "CD4R00000014970" 226026 "oe" FALSE 66 7 57 5 -3.04451374374046 1.62423927751198e-06
14 71349200 71356800 "." "eRNA" "CD4R00000014976" 226095 "oe" TRUE 4 14 1 37 3.39713634953964 7.79948818980258e-05
14 71371600 71398600 "." "rRNA" "CD4R00000014978" 226103 "bait" FALSE 14 31 9 49 2.00582804660165 0.000395552231818404
14 71405400 71413200 "." "rRNA" "CD4R00000014980" 226109 "oe" FALSE 16 6 17 1 -2.00948422056737 0.0178981259657429
14 72019800 72024600 "." "rRNA" "CD4R00000015000" 226313 "oe" FALSE 0 38 0 19 6.01411759570696 2.84330045542181e-12
14 73524400 73531200 "." "rRNA" "CD4R00000015030" 226786 "oe" FALSE 3 23 6 28 2.65257109657279 0.000299005395259389
14 73957200 73961600 "." "rRNA" "CD4R00000015043" 226900 "oe" FALSE 77 82 90 44 -0.209291163951383 0.602862163551785
14 74031600 74037600 "." "rRNA" "CD4R00000015045" 226916 "oe" FALSE 131 220 161 191 0.725458433813693 0.00904988080981254
14 74206800 74233400 "." "rRNA" "CD4R00000015053" 226951 "oe" FALSE 13 78 12 106 3.0836726305552 7.45436830889452e-10
14 74351600 74355600 "." "rRNA" "CD4R00000015058" 226986 "oe" FALSE 18 38 19 34 1.17106012576884 0.0223149877637896
14 75468600 75471600 "." "rRNA" "CD4R00000015094" 227263 "oe" FALSE 5 14 15 17 0.918298459717908 0.192187472777576
14 75590600 75595200 "." "rRNA" "CD4R00000015100" 227301 "oe" FALSE 7 23 8 20 1.68939228060753 0.0126590425880576
14 75743400 75748800 "." "rRNA" "CD4R00000015110" 227343 "bait" FALSE 2 11 0 12 3.53052804221274 0.000187154688225018
14 75977200 75983800 "." "rRNA" "CD4R00000015119" 227403 "oe" FALSE 5 240 2 469 6.75648416790818 1.98922556973077e-22
14 75985400 75995000 "." "rRNA" "CD4R00000015120" 227403 "oe" FALSE 4 463 1 815 8.06251902411127 3.74237481000959e-26
14 76001800 76012800 "." "rRNA" "CD4R00000015123" 227416 "oe" FALSE 1 188 0 287 8.29360518378318 4.36393301033852e-25
14 76014400 76017400 "." "rRNA" "CD4R00000015124" 227418 "oe" FALSE 0 38 1 39 5.71326060643299 1.597112767024e-11
14 76025000 76029200 "." "eRNA" "CD4R00000015125" 227420 "oe" TRUE 2 40 0 62 5.68234231324919 1.38075342223896e-11
14 76031200 76036200 "." "eRNA" "CD4R00000015126" 227423 "oe" TRUE 0 18 0 22 5.5802533347313 2.17462875024353e-10
14 77419400 77432400 "." "rRNA" "CD4R00000015153" 227762 "oe" FALSE 5 21 4 13 2.00611111537136 0.00972207635744003
14 77443000 77444800 "." "eRNA" "CD4R00000015154" 227764 "oe" TRUE 2 25 1 11 3.37616981608215 0.000187045809807034
14 77488600 77513600 "." "rRNA" "CD4R00000015156" 227775 "oe" FALSE 68 107 62 79 0.726794391598728 0.0414452624037003
14 77561000 77566000 "." "rRNA" "CD4R00000015160" 227792 "oe" FALSE 71 140 43 146 1.56128771747592 2.53141604528407e-06
14 77585400 77592000 "." "rRNA" "CD4R00000015162" 227799 "bait" FALSE 64 9 74 10 -2.56271263309215 4.9060662341089e-06
14 77786200 77789200 "." "rRNA" "CD4R00000015165" 227833 "bait" FALSE 9 5 15 4 -1.06847046589223 0.210997994515012
14 81683000 81688600 "." "rRNA" "CD4R00000015200" 229053 "oe" FALSE 44 94 71 74 0.789976372469804 0.03242654114832
14 86398600 86403200 "." "rRNA" "CD4R00000015216" 230585 "oe" FALSE 19 16 13 18 0.30952251702026 0.64429616064009
14 88458200 88463200 "." "rRNA" "CD4R00000015220" 231253 "oe" FALSE 23 90 20 76 2.14787843982097 6.84920125995407e-07
14 88470800 88480200 "." "rRNA" "CD4R00000015222" 231262 "bait" FALSE 106 120 149 121 0.167680426814511 0.6248339655106
14 89079400 89080200 "." "rRNA" "CD4R00000015233" 231459 "oe" FALSE 42 15 31 5 -1.66998005438228 0.00560509261280213
14 89881600 89890600 "." "rRNA" "CD4R00000015263" 231675 "oe" FALSE 5 13 10 19 1.32316417477354 0.0662855580455374
14 90079200 90094000 "." "rRNA" "CD4R00000015282" 231721 "oe" FALSE 11 58 12 111 3.08357500658755 1.92889152707985e-09
14 90104200 90109200 "." "rRNA" "CD4R00000015284" 231725 "oe" FALSE 1 19 0 24 4.84443764006583 3.91417617476706e-08
14 90167200 90170200 "." "rRNA" "CD4R00000015288" 231747 "oe" FALSE 0 11 0 10 4.68609903522572 6.01720534049555e-07
14 90420600 90428400 "." "rRNA" "CD4R00000015296" 231813 "bait" FALSE 1 41 0 26 5.46133325811754 1.96646254500451e-10
14 90847400 90852400 "." "rRNA" "CD4R00000015301" 231916 "bait" FALSE 83 68 68 51 -0.128213391353731 0.762452512804113
14 90875400 90876800 "." "rRNA" "CD4R00000015304" 231920 "oe" FALSE 48 10 41 4 -2.41768669539855 0.000150155317756321
14 91578600 91587800 "." "rRNA" "CD4R00000015325" 232119 "oe" FALSE 10 46 16 71 2.39642423811481 3.30593372570686e-06
14 91686000 91700800 "." "rRNA" "CD4R00000015333" 232144 "bait" FALSE 57 89 49 46 0.525220466845145 0.186927894834438
14 91704800 91725000 "." "rRNA" "CD4R00000015335" 232144 "bait" FALSE 100 93 109 77 -0.0708954361041627 0.857549429626446
14 91826000 91886200 "." "rRNA" "CD4R00000015343" 232162 "oe" FALSE 14 66 26 54 1.81134471038168 9.90040619252042e-05
14 91920000 91922200 "." "rRNA" "CD4R00000015345" 232195 "oe" FALSE 35 42 50 16 -0.362429012341386 0.472205064754793
14 91957800 91978200 "." "rRNA" "CD4R00000015346" 232208 "oe" FALSE 12 19 7 15 1.02277554535236 0.138803822032225
14 92319400 92344400 "." "rRNA" "CD4R00000015355" 232319 "oe" FALSE 123 66 143 41 -1.09537488442105 0.00153269638745263
14 92502000 92508400 "." "rRNA" "CD4R00000015366" 232372 "oe" FALSE 29 16 17 22 -0.0443640896759668 0.948459780429784
14 93112000 93126600 "." "rRNA" "CD4R00000015383" 232508 "oe" FALSE 18 6 30 5 -1.77044395110989 0.0139707296042929
14 93158600 93161400 "." "rRNA" "CD4R00000015389" 232517 "oe" FALSE 14 1 20 0 -4.06758728063022 6.82348529291502e-06
14 93259600 93262600 "." "rRNA" "CD4R00000015393" 232537 "oe" FALSE 0 35 0 37 6.41867609150747 3.1761032559867e-14
14 93648800 93654400 "." "rRNA" "CD4R00000015408" 232620 "bait" FALSE 11 15 7 5 0.28511786034993 0.736095334792731
14 93796000 93800600 "." "rRNA" "CD4R00000015411" 232664 "bait" FALSE 2 18 1 26 3.73452428696189 2.76416645046779e-05
14 94420000 94431000 "." "rRNA" "CD4R00000015415" 232821 "oe" FALSE 15 36 8 30 1.70859538571661 0.00341233033515815
14 94441600 94448000 "." "rRNA" "CD4R00000015417" 232829 "oe" FALSE 2 21 0 11 3.95018552937715 1.75221288999067e-05
14 94539400 94548600 "." "rRNA" "CD4R00000015424" 232849 "oe" FALSE 11 15 8 9 0.517498243946412 0.503099040690789
14 94811200 94814000 "." "eRNA" "CD4R00000015432" 232925 "oe" TRUE 0 35 0 52 6.66350775459595 1.91528264755207e-15
14 95267600 95268000 "." "rRNA" "CD4R00000015438" 233046 "oe" FALSE 17 11 6 7 -0.122963500773562 0.887303240116112
14 95969600 95977800 "." "rRNA" "CD4R00000015454" 233227 "bait" FALSE 23 22 45 12 -0.730482459509159 0.189807157273192
14 95979400 95993800 "." "rRNA" "CD4R00000015455" 233227 "bait" FALSE 127 75 130 40 -0.963729717037964 0.00527507924267718
14 95998400 96004600 "." "rRNA" "CD4R00000015456" 233232 "oe" FALSE 31 22 11 17 0.108327276151246 0.871321619399498
14 96826400 96832600 "." "rRNA" "CD4R00000015471" 233467 "bait" FALSE 0 48 0 49 6.84422805841476 2.2450886104091e-16
14 97426800 97433800 "." "eRNA" "CD4R00000015483" 233662 "oe" TRUE 11 1 16 0 -3.74125255240671 5.5634841208789e-05
14 97873600 97882400 "." "eRNA" "CD4R00000015496" 233797 "oe" TRUE 8 6 11 12 0.172085816135416 0.845633701935469
14 97923000 97927600 "." "rRNA" "CD4R00000015498" 233813 "oe" FALSE 11 13 8 10 0.47503463601889 0.544996268921457
14 98067400 98074400 "." "eRNA" "CD4R00000015499" 233861 "oe" TRUE 9 10 25 0 -1.93480263040473 0.0273363390039334
14 98082200 98088200 "." "eRNA" "CD4R00000015500" 233865 "oe" TRUE 23 6 10 0 -2.57590238790831 0.00231212160377159
14 98168200 98181000 "." "eRNA" "CD4R00000015508" 233897 "oe" TRUE 31 18 42 16 -0.837815033396878 0.118228465889048
14 98184600 98194600 "." "eRNA" "CD4R00000015509" 233903 "oe" TRUE 10 9 10 2 -0.699366841660168 0.432582886252831
14 98435400 98447200 "." "rRNA" "CD4R00000015520" 233979 "oe" FALSE 14 16 9 12 0.480576199492324 0.50742236044044
14 98601000 98612600 "." "rRNA" "CD4R00000015524" 234028 "bait" FALSE 156 134 156 52 -0.596574091892353 0.0625012037716212
14 98616600 98618000 "." "rRNA" "CD4R00000015525" 234033 "oe" FALSE 11 5 15 1 -1.83037282779097 0.0430432648144273
14 98628800 98698400 "." "rRNA" "CD4R00000015528" 234038 "oe" FALSE 256 386 167 334 0.999430356897432 3.33498718513511e-05
14 98909400 98913000 "." "eRNA" "CD4R00000015535" 234125 "oe" TRUE 15 0 17 0 -4.80950019927793 9.1175418382015e-08
14 99439600 99440000 "." "rRNA" "CD4R00000015546" 234273 "oe" FALSE 32 14 51 23 -0.884292246623814 0.0868252277621899
14 99644000 99741800 "." "rRNA" "CD4R00000015554" 234330 "oe" FALSE 839 422 815 294 -0.997366277028578 1.52667328166551e-06
14 100523000 100554400 "." "rRNA" "CD4R00000015582" 234520 "oe" FALSE 1 18 3 13 2.97612482153775 0.000973875592674997
14 100610000 100615000 "." "rRNA" "CD4R00000015588" 234545 "oe" FALSE 56 11 36 9 -1.93990344841269 0.000744689872715902
14 100685600 100692600 "." "rRNA" "CD4R00000015594" 234553 "oe" FALSE 12 4 11 3 -1.36953146702167 0.120630875030387
14 100698800 100731000 "." "rRNA" "CD4R00000015595" 234557 "oe" FALSE 30 31 26 21 0.101042995619551 0.864065475135487
14 100838800 100844400 "." "rRNA" "CD4R00000015601" 234583 "bait" FALSE 1 32 6 19 3.03110454287267 0.000193368523153697
14 102183600 102189800 "." "rRNA" "CD4R00000015628" 234870 "bait" FALSE 19 13 16 14 -0.137921122024269 0.850049342298908
14 102195400 102200600 "." "rRNA" "CD4R00000015630" 234870 "bait" FALSE 44 32 68 23 -0.769636275410686 0.0905112901832882
14 102274000 102323000 "." "rRNA" "CD4R00000015637" 234887 "oe" FALSE 105 123 171 78 -0.219924194433596 0.522625528621797
14 102413800 102416000 "." "rRNA" "CD4R00000015641" 234926 "oe" FALSE 14 59 18 50 1.96884087476567 6.73842148482332e-05
14 102416800 102417600 "." "rRNA" "CD4R00000015642" 234926 "oe" FALSE 10 16 11 9 0.442633622288402 0.562261614329536
14 102550200 102555600 "." "rRNA" "CD4R00000015646" 234955 "oe" FALSE 53 219 56 208 2.19269090762247 3.70226312382217e-12
14 103021000 103022400 "." "rRNA" "CD4R00000015667" 235072 "oe" FALSE 4 27 2 36 3.45257978944703 1.1831923137874e-05
14 103057400 103061800 "." "rRNA" "CD4R00000015670" 235082 "bait" FALSE 26 30 18 27 0.587912055485353 0.27431469900895
14 103240600 103255800 "." "rRNA" "CD4R00000015677" 235130 "bait" FALSE 2 11 3 15 2.42422782548873 0.00656881614336829
14 103269400 103277000 "." "rRNA" "CD4R00000015680" 235138 "oe" FALSE 1 14 1 18 3.67879431837951 5.59969405935069e-05
14 103799200 103803000 "." "rRNA" "CD4R00000015703" 235234 "bait" FALSE 42 128 35 111 1.84650470536561 3.70104464206583e-07
14 104374000 104377200 "." "rRNA" "CD4R00000015731" 235371 "oe" FALSE 22 4 15 7 -1.4464652563845 0.0559265351914212
14 105259400 105269600 "." "rRNA" "CD4R00000015757" 235528 "bait" FALSE 4 11 14 17 0.940823050932771 0.198371626304643
14 105280400 105283800 "." "rRNA" "CD4R00000015758" 235529 "oe" FALSE 46 83 53 55 0.686675759369953 0.0805525566745941
14 105484800 105488800 "." "rRNA" "CD4R00000015768" 235562 "oe" FALSE 4 46 12 33 2.51667304301394 6.48327480601921e-05
14 105499000 105500400 "." "eRNA" "CD4R00000015771" 235564 "oe" TRUE 12 6 11 4 -0.917047069807772 0.280032382807018
14 105512000 105512800 "." "rRNA" "CD4R00000015772" 235565 "oe" FALSE 25 4 37 3 -2.73044051333479 0.000354737850075723
14 105524200 105537200 "." "rRNA" "CD4R00000015773" 235567 "oe" FALSE 14 9 24 6 -1.03830272132725 0.148289398059614
14 105552600 105554600 "." "eRNA" "CD4R00000015775" 235570 "oe" TRUE 14 11 12 9 -0.145796384124952 0.859433673616187
14 105558200 105561000 "." "rRNA" "CD4R00000015776" 235570 "oe" FALSE 32 35 42 37 0.205976087710237 0.681883568493684
14 105863800 105866400 "." "rRNA" "CD4R00000015793" 235604 "bait" FALSE 4 14 5 11 1.60605020709711 0.0506395576961059
14 105939800 105958800 "." "rRNA" "CD4R00000015798" 235614 "bait" FALSE 20 14 24 16 -0.296385572140144 0.647378851672463
14 105992200 105997000 "." "rRNA" "CD4R00000015799" 235616 "bait" FALSE 6 15 3 23 2.21442303627993 0.00404402215100597
14 106321600 106330200 "." "rRNA" "CD4R00000015803" 235666 "oe" FALSE 94 66 83 35 -0.618719067009731 0.105759878716631
14 106462200 106474600 "." "rRNA" "CD4R00000015809" 235691 "oe" FALSE 0 1997 3 3266 11.1083920576679 3.2809081423767e-47
[truncated: 17,058 more rows]
