# Supplementary material for: Chromosome contacts in activated T cells identify autoimmune disease candidate genes
Source: Genome Biol. 2017 Sep 4;18:165. doi: 10.1186/s13059-017-1285-0 (PMC5584004; doi:10.1186/s13059-017-1285-0)
Supplement: Supplementary file 4 — Baited HindIII fragments used for capture of Hi-C libraries, annotated with Ensembl annotated genes. (GZ 572 kb) [file 13059_2017_1285_MOESM4_ESM.gz]

Archive with 1 entries (1 files):
- stable3-HindIII_baits_e75.bed
