# Supplementary material for: Chromosome contacts in activated T cells identify autoimmune disease candidate genes
Source: Genome Biol. 2017 Sep 4;18:165. doi: 10.1186/s13059-017-1285-0 (PMC5584004; doi:10.1186/s13059-017-1285-0)
Supplement: Supplementary file 4 — Baited HindIII fragments used for capture of Hi-C libraries, annotated with Ensembl annotated genes. (GZ 572 kb) [file 13059_2017_1285_MOESM4_ESM.gz › stable3-HindIII_baits_e75.bed]

1	831895	848168	218	RP11-54O7.16:ENSG00000272438:lincRNA:+
1	831895	848168	218	RP11-54O7.1:ENSG00000230699:lincRNA:+
1	848169	850618	219	RP11-54O7.2:ENSG00000241180:lincRNA:+
1	850619	874081	220	AL645608.1:ENSG00000268179:protein_coding:-
1	850619	874081	220	RP11-54O7.3:ENSG00000223764:lincRNA:-
1	850619	874081	220	SAMD11:ENSG00000187634:protein_coding:+
1	889424	903640	223	KLHL17:ENSG00000187961:protein_coding:+
1	889424	903640	223	NOC2L:ENSG00000188976:protein_coding:-
1	889424	903640	223	PLEKHN1:ENSG00000187583:protein_coding:+
1	903641	927394	224	C1orf170:ENSG00000187642:protein_coding:-
1	903641	927394	224	PLEKHN1:ENSG00000187583:protein_coding:+
1	927395	936954	225	HES4:ENSG00000188290:protein_coding:-
1	927395	936954	225	RP11-54O7.17:ENSG00000272512:lincRNA:-
1	943677	957199	228	AGRN:ENSG00000188157:protein_coding:+
1	943677	957199	228	ISG15:ENSG00000187608:protein_coding:+
1	943677	957199	228	RP11-54O7.11:ENSG00000224969:antisense:-
1	1005127	1034268	234	C1orf159:ENSG00000131591:protein_coding:-
1	1005127	1034268	234	RNF223:ENSG00000237330:protein_coding:-
1	1049052	1062659	239	C1orf159:ENSG00000131591:protein_coding:-
1	1096739	1107115	246	MIR200A:ENSG00000207607:miRNA:+
1	1096739	1107115	246	MIR200B:ENSG00000207730:miRNA:+
1	1096739	1107115	246	MIR429:ENSG00000198976:miRNA:+
1	1096739	1107115	246	RP11-465B22.8:ENSG00000272141:lincRNA:+
1	1107116	1109732	247	TTLL10:ENSG00000162571:protein_coding:+
1	1109733	1122642	248	TTLL10-AS1:ENSG00000205231:antisense:-
1	1109733	1122642	248	TTLL10:ENSG00000162571:protein_coding:+
1	1126526	1150969	250	TNFRSF18:ENSG00000186891:protein_coding:-
1	1126526	1150969	250	TNFRSF4:ENSG00000186827:protein_coding:-
1	1160798	1206873	253	B3GALT6:ENSG00000176022:protein_coding:+
1	1160798	1206873	253	FAM132A:ENSG00000184163:protein_coding:-
1	1160798	1206873	253	RP5-902P8.12:ENSG00000260179:lincRNA:-
1	1160798	1206873	253	SDF4:ENSG00000078808:protein_coding:-
1	1160798	1206873	253	UBE2J2:ENSG00000160087:protein_coding:-
1	1206874	1212438	254	RP5-902P8.10:ENSG00000230415:lincRNA:+
1	1206874	1212438	254	UBE2J2:ENSG00000160087:protein_coding:-
1	1212439	1220554	255	SCNN1D:ENSG00000162572:protein_coding:+
1	1239426	1278099	257	ACAP3:ENSG00000131584:protein_coding:-
1	1239426	1278099	257	CPSF3L:ENSG00000127054:protein_coding:-
1	1239426	1278099	257	GLTPD1:ENSG00000224051:protein_coding:+
1	1239426	1278099	257	PUSL1:ENSG00000169972:protein_coding:+
1	1239426	1278099	257	RP5-890O3.9:ENSG00000240731:sense_intronic:-
1	1239426	1278099	257	TAS1R3:ENSG00000169962:protein_coding:+
1	1283837	1305518	259	DVL1:ENSG00000107404:protein_coding:-
1	1283837	1305518	259	MXRA8:ENSG00000162576:protein_coding:-
1	1309969	1313315	263	AURKAIP1:ENSG00000175756:protein_coding:-
1	1313316	1350443	264	CCNL2:ENSG00000221978:protein_coding:-
1	1313316	1350443	264	MRPL20:ENSG00000242485:protein_coding:-
1	1313316	1350443	264	RN7SL657P:ENSG00000264293:misc_RNA:-
1	1313316	1350443	264	RP4-758J18.13:ENSG00000272455:lincRNA:+
1	1313316	1350443	264	RP4-758J18.2:ENSG00000224870:protein_coding:+
1	1313316	1350443	264	RP5-890O3.3:ENSG00000223663:pseudogene:+
1	1350901	1364313	266	ANKRD65:ENSG00000235098:protein_coding:-
1	1350901	1364313	266	RP4-758J18.7:ENSG00000225905:antisense:+
1	1350901	1364313	266	TMEM88B:ENSG00000205116:protein_coding:+
1	1364314	1373173	267	RP4-758J18.10:ENSG00000225285:lincRNA:-
1	1364314	1373173	267	VWA1:ENSG00000179403:protein_coding:+
1	1373174	1385407	268	ATAD3C:ENSG00000215915:protein_coding:+
1	1398654	1415810	274	ATAD3B:ENSG00000160072:protein_coding:+
1	1465274	1482323	283	SSU72:ENSG00000160075:protein_coding:-
1	1465274	1482323	283	TMEM240:ENSG00000205090:protein_coding:-
1	1505407	1516638	291	AL645728.1:ENSG00000215014:protein_coding:+
1	1505407	1516638	291	AL645728.3:ENSG00000236684:pseudogene:+
1	1505407	1516638	291	SSU72:ENSG00000160075:protein_coding:-
1	1533887	1545982	297	C1orf233:ENSG00000228594:protein_coding:-
1	1545983	1552729	298	MIB2:ENSG00000197530:protein_coding:+
1	1545983	1552729	298	RP11-345P4.9:ENSG00000272106:antisense:-
1	1562478	1580659	301	CDK11B:ENSG00000248333:protein_coding:-
1	1562478	1580659	301	MIB2:ENSG00000197530:protein_coding:+
1	1562478	1580659	301	MMP23B:ENSG00000189409:protein_coding:+
1	1648711	1672992	311	CDK11A:ENSG00000008128:protein_coding:-
1	1648711	1672992	311	RP1-283E3.4:ENSG00000227775:pseudogene:+
1	1648711	1672992	311	RP1-283E3.8:ENSG00000268575:processed_transcript:-
1	1648711	1672992	311	SLC35E2:ENSG00000215790:protein_coding:-
1	1675748	1680895	313	SLC35E2:ENSG00000215790:protein_coding:-
1	1709350	1729790	320	GNB1:ENSG00000078369:protein_coding:-
1	1709350	1729790	320	NADK:ENSG00000008130:protein_coding:-
1	1820953	1830463	338	GNB1:ENSG00000078369:protein_coding:-
1	1820953	1830463	338	RP1-140A9.1:ENSG00000231050:antisense:+
1	1842635	1852429	342	CALML6:ENSG00000169885:protein_coding:+
1	1842635	1852429	342	TMEM52:ENSG00000178821:protein_coding:-
1	1927763	1955954	356	C1orf222:ENSG00000142609:protein_coding:-
1	1927763	1955954	356	GABRD:ENSG00000187730:protein_coding:+
1	1927763	1955954	356	RP11-547D24.1:ENSG00000233542:antisense:-
1	1980724	1991491	361	PRKCZ:ENSG00000067606:protein_coding:+
1	1980724	1991491	361	RP11-547D24.3:ENSG00000226969:antisense:-
1	2104999	2122560	383	AL590822.2:ENSG00000269554:protein_coding:+
1	2104999	2122560	383	RP11-181G12.2:ENSG00000182873:antisense:-
1	2143648	2147289	390	AL590822.1:ENSG00000203301:protein_coding:-
1	2143648	2147289	390	C1orf86:ENSG00000162585:protein_coding:-
1	2143648	2147289	390	RP11-181G12.4:ENSG00000234396:lincRNA:+
1	2143648	2147289	390	RP11-181G12.5:ENSG00000243558:lincRNA:-
1	2155766	2166195	395	SKI:ENSG00000157933:protein_coding:+
1	2319572	2324377	418	MORN1:ENSG00000116151:protein_coding:-
1	2319572	2324377	418	RER1:ENSG00000157916:protein_coding:+
1	2335725	2351765	425	PEX10:ENSG00000157911:protein_coding:-
1	2354920	2357804	428	PLCH2:ENSG00000149527:protein_coding:+
1	2387105	2417285	430	PLCH2:ENSG00000149527:protein_coding:+
1	2420090	2426369	432	RP3-395M20.2:ENSG00000224387:antisense:-
1	2420090	2426369	432	RP3-395M20.3:ENSG00000229393:antisense:-
1	2450976	2458432	437	PANK4:ENSG00000157881:protein_coding:-
1	2458433	2495896	438	HES5:ENSG00000197921:protein_coding:-
1	2458433	2495896	438	RP3-395M20.12:ENSG00000272449:lincRNA:+
1	2458433	2495896	438	RP3-395M20.8:ENSG00000238164:processed_transcript:-
1	2458433	2495896	438	TNFRSF14:ENSG00000157873:protein_coding:+
1	2514865	2526252	441	FAM213B:ENSG00000157870:protein_coding:+
1	2514865	2526252	441	MMEL1:ENSG00000142606:protein_coding:-
1	2556307	2565296	448	MMEL1:ENSG00000142606:protein_coding:-
1	2556307	2565296	448	RP13-436F16.1:ENSG00000237058:antisense:+
1	2696923	2710654	453	TTC34:ENSG00000215912:protein_coding:-
1	2927637	2944794	487	ACTRT2:ENSG00000169717:protein_coding:+
1	2985230	2988777	495	PRDM16:ENSG00000142611:protein_coding:+
1	3038738	3060454	503	RP1-163G9.2:ENSG00000226286:antisense:-
1	3370481	3383373	548	ARHGEF16:ENSG00000130762:protein_coding:+
1	3470648	3481073	566	MIR551A:ENSG00000207776:miRNA:-
1	3522935	3531183	570	MEGF6:ENSG00000162591:protein_coding:-
1	3531260	3544978	572	RP11-46F15.2:ENSG00000238260:antisense:-
1	3531260	3544978	572	TPRG1L:ENSG00000158109:protein_coding:+
1	3565776	3577339	580	TP73:ENSG00000078900:protein_coding:+
1	3565776	3577339	580	WRAP73:ENSG00000116213:protein_coding:-
1	3581866	3590779	582	RP5-1092A11.5:ENSG00000227589:antisense:-
1	3590780	3638062	583	RP5-1092A11.2:ENSG00000235131:antisense:-
1	3590780	3638062	583	TP73:ENSG00000078900:protein_coding:+
1	3665843	3671123	588	CCDC27:ENSG00000162592:protein_coding:+
1	3688547	3690323	592	SMIM1:ENSG00000235169:protein_coding:+
1	3705943	3720839	597	LRRC47:ENSG00000130764:protein_coding:-
1	3768441	3797948	611	CEP104:ENSG00000116198:protein_coding:-
1	3768441	3797948	611	DFFB:ENSG00000169598:protein_coding:+
1	3815536	3819683	615	C1orf174:ENSG00000198912:protein_coding:-
1	3815536	3819683	615	LINC01134:ENSG00000236423:lincRNA:+
1	4706843	4717666	783	AJAP1:ENSG00000196581:protein_coding:+
1	5861508	5877773	1101	AL356693.1:ENSG00000216045:miRNA:-
1	6049670	6053523	1141	KCNAB2:ENSG00000069424:protein_coding:+
1	6049670	6053523	1141	NPHP4:ENSG00000131697:protein_coding:-
1	6220817	6245036	1170	CHD5:ENSG00000116254:protein_coding:-
1	6258535	6274327	1177	RNF207:ENSG00000158286:protein_coding:+
1	6258535	6274327	1177	RP1-120G22.11:ENSG00000226944:antisense:-
1	6258535	6274327	1177	RPL22:ENSG00000116251:protein_coding:-
1	6286260	6297166	1181	ICMT:ENSG00000116237:protein_coding:-
1	6286260	6297166	1181	LINC00337:ENSG00000225077:antisense:+
1	6297167	6308873	1182	HES3:ENSG00000173673:protein_coding:+
1	6297167	6308873	1182	LINC00337:ENSG00000225077:antisense:+
1	6309134	6323213	1184	GPR153:ENSG00000158292:protein_coding:-
1	6440860	6466926	1204	ACOT7:ENSG00000097021:protein_coding:-
1	6440860	6466926	1204	RP1-202O8.3:ENSG00000271746:antisense:+
1	6517223	6531281	1213	ESPN:ENSG00000187017:protein_coding:+
1	6517223	6531281	1213	TNFRSF25:ENSG00000215788:protein_coding:-
1	6553634	6581701	1217	PLEKHG5:ENSG00000171680:protein_coding:-
1	6597457	6614861	1223	NOL9:ENSG00000162408:protein_coding:-
1	6597457	6614861	1223	RNU6-731P:ENSG00000253022:snRNA:+
1	6597457	6614861	1223	RP11-58A11.2:ENSG00000229519:pseudogene:+
1	6614862	6634284	1224	TAS1R1:ENSG00000173662:protein_coding:+
1	6635296	6647590	1226	ZBTB48:ENSG00000204859:protein_coding:+
1	6669510	6675892	1231	KLHL21:ENSG00000162413:protein_coding:-
1	6669510	6675892	1231	PHF13:ENSG00000116273:protein_coding:+
1	6683584	6688403	1234	THAP3:ENSG00000041988:protein_coding:+
1	6746419	6763387	1253	DNAJC11:ENSG00000007923:protein_coding:-
1	6808226	6817296	1267	snoU13:ENSG00000239166:snoRNA:+
1	6840889	6845265	1276	RP11-312B8.1:ENSG00000237436:antisense:-
1	6845266	6861033	1277	CAMTA1:ENSG00000171735:protein_coding:+
1	7071461	7078881	1329	RP11-334N17.1:ENSG00000237365:antisense:-
1	7279196	7281793	1370	RNU1-8P:ENSG00000207056:snRNA:+
1	7435883	7454740	1404	RP3-453P22.2:ENSG00000237728:antisense:-
1	7500933	7503257	1418	RP4-549F15.1:ENSG00000225126:antisense:-
1	7828562	7833272	1481	VAMP3:ENSG00000049245:protein_coding:+
1	7840370	7848466	1485	PER3:ENSG00000049246:protein_coding:+
1	7879742	7888412	1490	RP3-467L1.4:ENSG00000236266:antisense:-
1	7909867	7918134	1495	UTS2:ENSG00000049247:protein_coding:-
1	7998728	8004156	1520	RP5-892F13.2:ENSG00000270330:pseudogene:+
1	7998728	8004156	1520	TNFRSF9:ENSG00000049249:protein_coding:-
1	8008116	8036091	1523	PARK7:ENSG00000116288:protein_coding:+
1	8081098	8094265	1536	ERRFI1:ENSG00000116285:protein_coding:-
1	8081098	8094265	1536	RP11-431K24.1:ENSG00000238290:lincRNA:+
1	8265143	8268856	1576	RNU1-7P:ENSG00000200975:snRNA:-
1	8265143	8268856	1576	RP11-431K24.3:ENSG00000227634:lincRNA:+
1	8351923	8354157	1595	RNU6-991P:ENSG00000251977:snRNA:-
1	8375879	8381244	1602	SLC45A1:ENSG00000162426:protein_coding:+
1	8484342	8487414	1632	RERE:ENSG00000142599:protein_coding:-
1	8484342	8487414	1632	RP5-1115A15.1:ENSG00000232912:antisense:+
1	8571654	8573207	1658	RP5-1115A15.2:ENSG00000270282:pseudogene:+
1	8571654	8573207	1658	SNORA77:ENSG00000221083:snoRNA:-
1	8873994	8880232	1761	RERE:ENSG00000142599:protein_coding:-
1	8937608	8940711	1774	ENO1-AS1:ENSG00000230679:antisense:+
1	8937608	8940711	1774	ENO1:ENSG00000074800:protein_coding:-
1	8937608	8940711	1774	ENO1-IT1:ENSG00000236269:sense_intronic:-
1	8943321	8945270	1776	RNU6-304P:ENSG00000201725:snRNA:-
1	9003477	9012662	1784	CA6:ENSG00000131686:protein_coding:+
1	9082025	9091716	1795	SLC2A7:ENSG00000197241:protein_coding:-
1	9135116	9145569	1801	SCARNA16:ENSG00000252404:snoRNA:+
1	9148201	9150970	1804	SLC2A5:ENSG00000142583:protein_coding:-
1	9186568	9194752	1811	GPR157:ENSG00000180758:protein_coding:-
1	9205544	9214053	1814	MIR34A:ENSG00000207865:miRNA:-
1	9294268	9299456	1829	H6PD:ENSG00000049239:protein_coding:+
1	9336978	9341933	1839	Z98044.1:ENSG00000252841:miRNA:+
1	9350674	9357224	1842	SPSB1:ENSG00000171621:protein_coding:+
1	9598476	9613618	1885	SLC25A33:ENSG00000171612:protein_coding:+
1	9648089	9649792	1904	TMEM201:ENSG00000188807:protein_coding:+
1	9882740	9887455	1943	CLSTN1:ENSG00000171603:protein_coding:-
1	9908051	9918370	1946	RP11-84A14.5:ENSG00000223989:antisense:+
1	9953668	9964198	1954	None
1	9966988	9976770	1957	CTNNBIP1:ENSG00000178585:protein_coding:-
1	9990442	10021260	1962	LZIC:ENSG00000162441:protein_coding:-
1	9990442	10021260	1962	NMNAT1:ENSG00000173614:protein_coding:+
1	9990442	10021260	1962	RN7SKP269:ENSG00000202415:misc_RNA:+
1	9990442	10021260	1962	RP11-84A14.4:ENSG00000228150:sense_intronic:+
1	10085512	10094202	1978	UBE4B:ENSG00000130939:protein_coding:+
1	10221034	10226462	2013	RNU6-828P:ENSG00000201746:snRNA:+
1	10252188	10273068	2021	KIF1B:ENSG00000054523:protein_coding:+
1	10355588	10362375	2051	RNU6-37P:ENSG00000199562:snRNA:+
1	10445370	10461020	2074	PGD:ENSG00000142657:protein_coding:+
1	10445370	10461020	2074	RN7SL721P:ENSG00000265945:misc_RNA:+
1	10489474	10494028	2083	APITD1-CORT:ENSG00000251503:protein_coding:+
1	10489474	10494028	2083	APITD1:ENSG00000175279:protein_coding:+
1	10489474	10494028	2083	RP4-736L20.3:ENSG00000271989:antisense:-
1	10494029	10510019	2084	APITD1-CORT:ENSG00000251503:protein_coding:+
1	10494029	10510019	2084	APITD1:ENSG00000175279:protein_coding:+
1	10494029	10510019	2084	CORT:ENSG00000241563:protein_coding:+
1	10517783	10519585	2089	RP5-1113E3.3:ENSG00000203469:antisense:+
1	10531217	10535627	2092	DFFA:ENSG00000160049:protein_coding:-
1	10531217	10535627	2092	PEX14:ENSG00000142655:protein_coding:+
1	10731688	10744380	2138
1	10751037	10767516	2140	CASZ1:ENSG00000130940:protein_coding:-
1	10781224	10787574	2145
1	10844387	10859919	2156	CASZ1:ENSG00000130940:protein_coding:-
1	10912360	10929312	2164
1	10957709	10966373	2166
1	11039443	11046834	2181	C1orf127:ENSG00000175262:protein_coding:-
1	11065147	11085725	2183	TARDBP:ENSG00000120948:protein_coding:+
1	11085726	11113120	2184	MASP2:ENSG00000009724:protein_coding:-
1	11085726	11113120	2184	RP4-635E18.8:ENSG00000271895:antisense:+
1	11113121	11122975	2185	SRM:ENSG00000116649:protein_coding:-
1	11158746	11163451	2196	EXOSC10:ENSG00000171824:protein_coding:-
1	11158746	11163451	2196	RP4-635E18.6:ENSG00000230337:antisense:+
1	11192293	11204078	2204	MTOR-AS1:ENSG00000225602:antisense:+
1	11192293	11204078	2204	MTOR:ENSG00000198793:protein_coding:-
1	11210175	11212490	2208	RNU6-537P:ENSG00000253086:snRNA:+
1	11228704	11246524	2215	snoU13:ENSG00000271794:snoRNA:-
1	11248311	11249465	2217	ANGPTL7:ENSG00000171819:protein_coding:+
1	11285314	11287968	2227	RNU6-291P:ENSG00000207451:snRNA:+
1	11321726	11322699	2234	MTOR:ENSG00000198793:protein_coding:-
1	11529624	11539306	2280	PTCHD2:ENSG00000204624:protein_coding:+
1	11705329	11717347	2317	FBXO2:ENSG00000116661:protein_coding:-
1	11705329	11717347	2317	FBXO44:ENSG00000132879:protein_coding:+
1	11722754	11727775	2320	FBXO6:ENSG00000116663:protein_coding:+
1	11750936	11763560	2324	DRAXIN:ENSG00000162490:protein_coding:+
1	11750936	11763560	2324	MAD2L2:ENSG00000116670:protein_coding:-
1	11793489	11797297	2331	AGTRAP:ENSG00000177674:protein_coding:+
1	11820484	11826131	2335	C1orf167:ENSG00000215910:protein_coding:+
1	11837145	11851241	2341	C1orf167:ENSG00000215910:protein_coding:+
1	11837145	11851241	2341	RP11-56N19.5:ENSG00000177553:antisense:-
1	11864904	11872489	2345	CLCN6:ENSG00000011021:protein_coding:+
1	11864904	11872489	2345	MTHFR:ENSG00000177000:protein_coding:-
1	11879068	11884142	2349
1	11901356	11913795	2351	NPPA-AS1:ENSG00000242349:antisense:+
1	11901356	11913795	2351	NPPA:ENSG00000175206:protein_coding:-
1	11917524	11920807	2354	NPPB:ENSG00000120937:protein_coding:-
1	11953288	11974191	2364	RNU5E-1:ENSG00000199347:snRNA:+
1	11953288	11974191	2364	RNU5E-4P:ENSG00000201801:snRNA:-
1	11980154	11990122	2368	KIAA2013:ENSG00000116685:protein_coding:-
1	11990123	12006954	2369	PLOD1:ENSG00000083444:protein_coding:+
1	12034073	12041913	2371	MFN2:ENSG00000116688:protein_coding:+
1	12065739	12080397	2376	MIIP:ENSG00000116691:protein_coding:+
1	12065739	12080397	2376	RP5-1077B9.5:ENSG00000270914:pseudogene:-
1	12115424	12127809	2382	TNFRSF8:ENSG00000120949:protein_coding:+
1	12137650	12141803	2386	RNU6-777P:ENSG00000201135:snRNA:-
1	12137650	12141803	2386	RP11-426M1.2:ENSG00000227875:pseudogene:-
1	12225212	12232633	2405	TNFRSF1B:ENSG00000028137:protein_coding:+
1	12288289	12294700	2414	VPS13D:ENSG00000048707:protein_coding:+
1	12566709	12567962	2497	SNORA59A:ENSG00000239149:snoRNA:+
1	12627258	12642357	2509	RNU6ATAC18P:ENSG00000221340:snRNA:-
1	12673527	12691643	2515	DHRS3:ENSG00000162496:protein_coding:-
1	12673527	12691643	2515	RP11-474O21.5:ENSG00000272482:lincRNA:-
1	12700924	12716452	2518	AADACL4:ENSG00000204518:protein_coding:+
1	12773296	12776419	2535	AADACL3:ENSG00000188984:protein_coding:+
1	12794756	12801844	2540	snoU13:ENSG00000238771:snoRNA:+
1	12801845	12807472	2541	C1orf158:ENSG00000157330:protein_coding:+
1	12832196	12836206	2550	PRAMEF12:ENSG00000116726:protein_coding:+
1	13839691	13841649	2816	LRRC38:ENSG00000162494:protein_coding:-
1	13839691	13841649	2816	RP4-597A16.2:ENSG00000259961:antisense:+
1	13905567	13912090	2830	PDPN:ENSG00000162493:protein_coding:+
1	14019820	14033291	2859	PRDM2:ENSG00000116731:protein_coding:+
1	14019820	14033291	2859	SCARNA11:ENSG00000253085:snoRNA:-
1	14099687	14108178	2887
1	14217301	14221792	2916
1	14448023	14452981	2991	RNU6-1265P:ENSG00000252151:snRNA:-
1	14924544	14927085	3150	KAZN:ENSG00000189337:protein_coding:+
1	15474912	15486370	3280	TMEM51-AS1:ENSG00000175147:processed_transcript:-
1	15474912	15486370	3280	TMEM51:ENSG00000171729:protein_coding:+
1	15495408	15502593	3282	C1orf195:ENSG00000204464:protein_coding:-
1	15572274	15577916	3293	FHAD1:ENSG00000142621:protein_coding:+
1	15659242	15665924	3315	RP3-467K16.7:ENSG00000236045:antisense:-
1	15667944	15673815	3317	FHAD1:ENSG00000142621:protein_coding:+
1	15667944	15673815	3317	RP3-467K16.2:ENSG00000233485:antisense:-
1	15722210	15736883	3324	EFHD2:ENSG00000142634:protein_coding:+
1	15722210	15736883	3324	RP3-467K16.4:ENSG00000228140:lincRNA:-
1	15763811	15767301	3329	CTRC:ENSG00000162438:protein_coding:+
1	15779730	15788479	3334	CELA2A:ENSG00000142615:protein_coding:+
1	15826428	15855325	3343	CASP9:ENSG00000132906:protein_coding:-
1	15826428	15855325	3343	DNAJC16:ENSG00000116138:protein_coding:+
1	15855326	15870456	3344	SCARNA21:ENSG00000251866:snoRNA:+
1	15908460	15915579	3352	AGMAT:ENSG00000116771:protein_coding:-
1	15932824	15936842	3362	RNU7-179P:ENSG00000252417:snRNA:-
1	15942535	15948857	3367	DDI2:ENSG00000197312:protein_coding:+
1	15985644	15986908	3379	RSC1A1:ENSG00000215695:protein_coding:+
1	16008061	16023603	3389	AL121992.1:ENSG00000264048:miRNA:+
1	16008061	16023603	3389	PLEKHM2:ENSG00000116786:protein_coding:+
1	16008061	16023603	3389	RP4-680D5.9:ENSG00000271742:lincRNA:-
1	16059770	16064295	3396	RP11-288I21.1:ENSG00000237938:antisense:-
1	16059770	16064295	3396	SLC25A34:ENSG00000162461:protein_coding:+
1	16064296	16081772	3397	RP11-169K16.4:ENSG00000224459:antisense:-
1	16064296	16081772	3397	SLC25A34:ENSG00000162461:protein_coding:+
1	16064296	16081772	3397	TMEM82:ENSG00000162460:protein_coding:+
1	16081773	16086736	3398	FBLIM1:ENSG00000162458:protein_coding:+
1	16170816	16186303	3412	RP11-169K16.9:ENSG00000179743:antisense:-
1	16170816	16186303	3412	SPEN:ENSG00000065526:protein_coding:+
1	16232922	16239426	3428	snoU13:ENSG00000238818:snoRNA:+
1	16321496	16331357	3447	C1orf64:ENSG00000183888:protein_coding:+
1	16331358	16347268	3448	CLCNKA:ENSG00000186510:protein_coding:+
1	16331358	16347268	3448	HSPB7:ENSG00000173641:protein_coding:-
1	16331358	16347268	3448	RP11-5P18.5:ENSG00000233078:antisense:-
1	16358634	16372517	3450	CLCNKB:ENSG00000184908:protein_coding:+
1	16358634	16372517	3450	RP11-5P18.10:ENSG00000232456:pseudogene:-
1	16395667	16408325	3456	FAM131C:ENSG00000185519:protein_coding:-
1	16467015	16485102	3467	EPHA2:ENSG00000142627:protein_coding:-
1	16467015	16485102	3467	RP11-276H7.2:ENSG00000227959:antisense:+
1	16485103	16490906	3468	RP11-276H7.3:ENSG00000224621:antisense:+
1	16516866	16525321	3472	ARHGEF19-AS1:ENSG00000234166:antisense:+
1	16538420	16542892	3475	ARHGEF19:ENSG00000142632:protein_coding:-
1	16542893	16543977	3476	ANO7P1:ENSG00000237276:pseudogene:-
1	16555003	16560581	3479	C1orf134:ENSG00000204377:protein_coding:-
1	16560582	16564476	3480	RSG1:ENSG00000132881:protein_coding:-
1	16677336	16682249	3506	FBXO42:ENSG00000037637:protein_coding:-
1	16677336	16682249	3506	SZRD1:ENSG00000055070:protein_coding:+
1	16763583	16765770	3525	SPATA21:ENSG00000187144:protein_coding:-
1	16765771	16774097	3526	NECAP2:ENSG00000157191:protein_coding:+
1	17297144	17307321	3644	MFAP2:ENSG00000117122:protein_coding:-
1	17297144	17307321	3644	RP1-37C10.3:ENSG00000226526:antisense:+
1	17336957	17340482	3648	ATP13A2:ENSG00000159363:protein_coding:-
1	17370286	17387431	3657	SDHB:ENSG00000117118:protein_coding:-
1	17441219	17449501	3666	PADI2:ENSG00000117115:protein_coding:-
1	17530817	17533093	3683	PADI1:ENSG00000142623:protein_coding:+
1	17573271	17575857	3690	PADI3:ENSG00000142619:protein_coding:+
1	17624557	17635099	3705	PADI4:ENSG00000159339:protein_coding:+
1	17728739	17733875	3722	RP1-20B21.4:ENSG00000227751:antisense:+
1	17751756	17766957	3726	RCC2:ENSG00000179051:protein_coding:-
1	17773612	17779452	3729	snoU13:ENSG00000239020:snoRNA:+
1	17864698	17872687	3739	ARHGEF10L:ENSG00000074964:protein_coding:+
1	18080410	18082292	3783	ACTL8:ENSG00000117148:protein_coding:+
1	18426276	18441405	3884	IGSF21:ENSG00000117154:protein_coding:+
1	18504333	18508604	3897	RP11-174G17:ENSG00000230035:antisense:-
1	18806440	18810128	3953	KLHDC7A:ENSG00000179023:protein_coding:+
1	18955828	18960379	3982	PAX7:ENSG00000009709:protein_coding:+
1	19180246	19189771	4044	TAS1R2:ENSG00000179002:protein_coding:-
1	19219463	19229345	4051	ALDH4A1:ENSG00000159423:protein_coding:-
1	19219463	19229345	4051	MIR1290:ENSG00000221662:miRNA:-
1	19281467	19284535	4059	IFFO2:ENSG00000169991:protein_coding:-
1	19531652	19537425	4120	RP1-43E13.2:ENSG00000230424:antisense:+
1	19531652	19537425	4120	UBR4:ENSG00000127481:protein_coding:-
1	19575369	19581661	4128	EMC1:ENSG00000127463:protein_coding:-
1	19575369	19581661	4128	MRTO4:ENSG00000053372:protein_coding:+
1	19631463	19651532	4141	AKR7A2:ENSG00000053371:protein_coding:-
1	19631463	19651532	4141	PQLC2:ENSG00000040487:protein_coding:+
1	19631463	19651532	4141	RN7SL85P:ENSG00000265192:misc_RNA:-
1	19631463	19651532	4141	RNU6-1099P:ENSG00000200403:snRNA:-
1	19810353	19813225	4191	CAPZB:ENSG00000077549:protein_coding:-
1	19834133	19846538	4196	RNU4-28P:ENSG00000201609:snRNA:+
1	19852468	19871393	4198	snoU13:ENSG00000239027:snoRNA:-
1	19922861	19925827	4207	MINOS1:ENSG00000173436:protein_coding:+
1	19922861	19925827	4207	MINOS1-NBL1:ENSG00000270136:protein_coding:+
1	19922861	19925827	4207	RP5-1056L3.1:ENSG00000235185:antisense:-
1	19965667	19968102	4216	NBL1:ENSG00000158747:protein_coding:+
1	19986147	19994505	4219	HTR6:ENSG00000158748:protein_coding:+
1	20125386	20135244	4245	TMCO4:ENSG00000162542:protein_coding:-
1	20140001	20141953	4250	RNF186:ENSG00000178828:protein_coding:-
1	20140001	20141953	4250	RP11-91K11.2:ENSG00000235434:antisense:+
1	20194553	20209798	4265	OTUD3:ENSG00000169914:protein_coding:+
1	20247143	20260754	4276	PLA2G2E:ENSG00000188784:protein_coding:-
1	20301548	20307716	4288	PLA2G2A:ENSG00000188257:protein_coding:-
1	20444530	20457757	4325	PLA2G2D:ENSG00000117215:protein_coding:-
1	20458341	20473891	4327	PLA2G2F:ENSG00000158786:protein_coding:+
1	20478374	20481463	4330	RP3-340N1.2:ENSG00000227066:lincRNA:+
1	20503783	20504897	4343	PLA2G2C:ENSG00000187980:protein_coding:-
1	20509799	20518010	4345	UBXN10-AS1:ENSG00000225986:antisense:-
1	20509799	20518010	4345	UBXN10:ENSG00000162543:protein_coding:+
1	20615634	20620643	4370	VWA5B1:ENSG00000158816:protein_coding:+
1	20644901	20650388	4377	RP4-745E8.2:ENSG00000226664:antisense:-
1	20809456	20815185	4421	CAMK2N1:ENSG00000162545:protein_coding:-
1	20815186	20837976	4422	MUL1:ENSG00000090432:protein_coding:-
1	20878564	20884875	4433	FAM43B:ENSG00000183114:protein_coding:+
1	20914631	20916530	4442	CDA:ENSG00000158825:protein_coding:+
1	20957328	20968124	4450	PINK1:ENSG00000158828:protein_coding:+
1	20986446	20993659	4455	DDOST:ENSG00000244038:protein_coding:-
1	20986446	20993659	4455	KIF17:ENSG00000117245:protein_coding:-
1	21037455	21049751	4464	KIF17:ENSG00000117245:protein_coding:-
1	21049762	21060670	4466	RP5-930J4.2:ENSG00000233069:antisense:+
1	21049762	21060670	4466	SH2D5:ENSG00000189410:protein_coding:-
1	21064878	21072569	4468	RP5-930J4.4:ENSG00000203394:antisense:+
1	21112234	21114520	4478	HP1BP3:ENSG00000127483:protein_coding:-
1	21167001	21172670	4492	RNU7-200P:ENSG00000251914:snRNA:+
1	21314908	21317537	4528	MIR1256:ENSG00000221808:miRNA:-
1	21491254	21509085	4585	AL031005.1:ENSG00000266867:miRNA:-
1	21491254	21509085	4585	EIF4G3:ENSG00000075151:protein_coding:-
1	21592479	21598521	4599	RP3-329E20.2:ENSG00000236936:antisense:+
1	21619617	21627645	4603	ECE1:ENSG00000117298:protein_coding:-
1	21619617	21627645	4603	RP5-1071N3.1:ENSG00000231105:antisense:+
1	21670022	21674589	4614	ECE1:ENSG00000117298:protein_coding:-
1	21827754	21849932	4648	ALPL:ENSG00000162551:protein_coding:+
1	21904946	21937583	4661	AL359815.1:ENSG00000221781:miRNA:-
1	21904946	21937583	4661	RP11-63N8.3:ENSG00000233431:antisense:+
1	21989091	21997391	4674	RAP1GAP:ENSG00000076864:protein_coding:-
1	22108302	22111128	4713	USP48:ENSG00000090686:protein_coding:-
1	22137923	22169002	4721	HSPG2:ENSG00000142798:protein_coding:-
1	22137923	22169002	4721	LDLRAD2:ENSG00000187942:protein_coding:+
1	22263134	22276213	4735	HSPG2:ENSG00000142798:protein_coding:-
1	22378592	22379984	4757	CDC42:ENSG00000070831:protein_coding:+
1	22466747	22478213	4783	WNT4:ENSG00000162552:protein_coding:-
1	22883112	22898542	4870	EPHA8:ENSG00000070886:protein_coding:+
1	22962784	22972844	4883	C1QA:ENSG00000173372:protein_coding:+
1	22962784	22972844	4883	C1QC:ENSG00000159189:protein_coding:+
1	22974711	22980184	4886	C1QB:ENSG00000173369:protein_coding:+
1	23035631	23038610	4899	EPHB2:ENSG00000133216:protein_coding:+
1	23072076	23078076	4909	AL611946.1:ENSG00000216157:miRNA:-
1	23150255	23167762	4927	RP11-69E9.1:ENSG00000225952:antisense:-
1	23283163	23292199	4943	LACTBL1:ENSG00000215906:protein_coding:-
1	23339692	23351051	4952	C1orf234:ENSG00000227868:protein_coding:-
1	23339692	23351051	4952	KDM1A:ENSG00000004487:protein_coding:+
1	23487352	23489391	5004	RNU6-514P:ENSG00000206935:snRNA:+
1	23489392	23491849	5005	RNU6-135P:ENSG00000252578:snRNA:+
1	23498429	23509083	5007	LUZP1:ENSG00000169641:protein_coding:-
1	23521149	23521709	5016	HTR1D:ENSG00000179546:protein_coding:-
1	23668978	23672781	5072	HNRNPR:ENSG00000125944:protein_coding:-
1	23695196	23708149	5079	C1orf213:ENSG00000249087:protein_coding:+
1	23695196	23708149	5079	RP5-1057J7.7:ENSG00000271420:lincRNA:-
1	23695196	23708149	5079	Y_RNA:ENSG00000201405:misc_RNA:+
1	23695196	23708149	5079	ZNF436:ENSG00000125945:protein_coding:-
1	23749480	23753056	5087	TCEA3:ENSG00000204219:protein_coding:-
1	23805982	23815187	5094	ASAP3:ENSG00000088280:protein_coding:-
1	23851717	23859128	5105	E2F2:ENSG00000007968:protein_coding:-
1	23884168	23886661	5111	ID3:ENSG00000117318:protein_coding:-
1	23903672	23918990	5117	MDS2:ENSG00000197880:protein_coding:+
1	24016423	24020514	5138	RPL11:ENSG00000142676:protein_coding:+
1	24065494	24076385	5150	TCEB3:ENSG00000011007:protein_coding:+
1	24102972	24113979	5156	PITHD1:ENSG00000057757:protein_coding:+
1	24102972	24113979	5156	RP5-886K2.3:ENSG00000236810:antisense:-
1	24116095	24117999	5161	LYPLA2:ENSG00000011009:protein_coding:+
1	24118378	24129034	5163	GALE:ENSG00000117308:protein_coding:-
1	24118378	24129034	5163	LYPLA2:ENSG00000011009:protein_coding:+
1	24190943	24206180	5182	FUCA1:ENSG00000179163:protein_coding:-
1	24206181	24218829	5183	RN7SL24P:ENSG00000264347:misc_RNA:-
1	24206181	24218829	5183	snoU13:ENSG00000238538:snoRNA:+
1	24283735	24287861	5196	CNR2:ENSG00000188822:protein_coding:-
1	24283735	24287861	5196	PNRC2:ENSG00000189266:protein_coding:+
1	24292785	24308528	5202	SRSF10:ENSG00000188529:protein_coding:-
1	24387880	24394506	5216	MYOM3:ENSG00000142661:protein_coding:-
1	24387880	24394506	5216	RP11-293P20.4:ENSG00000230703:antisense:+
1	24434467	24443939	5226	MYOM3:ENSG00000142661:protein_coding:-
1	24469097	24474112	5233	IL22RA1:ENSG00000142677:protein_coding:-
1	24505108	24516772	5243	IFNLR1:ENSG00000185436:protein_coding:-
1	24644832	24657261	5274	GRHL3:ENSG00000158055:protein_coding:+
1	24644832	24657261	5274	RP11-10N16.3:ENSG00000232298:antisense:-
1	24742131	24742860	5301	NIPAL3:ENSG00000001461:protein_coding:+
1	24742131	24742860	5301	STPG1:ENSG00000001460:protein_coding:-
1	24742861	24745558	5302	STPG1:ENSG00000001460:protein_coding:-
1	24796618	24807969	5320
1	24828117	24830589	5325	RCAN3:ENSG00000117602:protein_coding:+
1	24869385	24884688	5338	NCMAP:ENSG00000184454:protein_coding:+
1	24869385	24884688	5338	RP4-594I10.3:ENSG00000264443:lincRNA:-
1	24956915	24958408	5348	SRRM1:ENSG00000133226:protein_coding:+
1	24992621	24996135	5363	snoU13:ENSG00000238986:snoRNA:-
1	24992621	24996135	5363	SRRM1:ENSG00000133226:protein_coding:+
1	25065113	25079153	5373	CLIC4:ENSG00000169504:protein_coding:+
1	25098458	25111106	5382	RNU6-1208P:ENSG00000238482:snRNA:-
1	25236424	25237735	5409
1	25273787	25293947	5419	RP11-84D1.1:ENSG00000229162:antisense:+
1	25273787	25293947	5419	RUNX3:ENSG00000020633:protein_coding:-
1	25531683	25536069	5478	RP4-706G24.1:ENSG00000231953:antisense:+
1	25549730	25582405	5484	C1orf63:ENSG00000117616:protein_coding:-
1	25549730	25582405	5484	RP3-465N24.6:ENSG00000272432:lincRNA:+
1	25549730	25582405	5484	SYF2:ENSG00000117614:protein_coding:-
1	25669878	25676351	5502	snoU13:ENSG00000238889:snoRNA:-
1	25755293	25761637	5522	RHCE:ENSG00000188672:protein_coding:-
1	25755293	25761637	5522	TMEM57:ENSG00000204178:protein_coding:+
1	25869153	25874760	5548	LDLRAP1:ENSG00000157978:protein_coding:+
1	25938885	25949721	5561	MAN1C1:ENSG00000117643:protein_coding:+
1	25977545	25994557	5567	RP1-187B23.1:ENSG00000233478:antisense:-
1	26122880	26129426	5602	SEPN1:ENSG00000162430:protein_coding:+
1	26138724	26156441	5606	AL020996.1:ENSG00000223474:protein_coding:-
1	26138724	26156441	5606	MTFR1L:ENSG00000117640:protein_coding:+
1	26138724	26156441	5606	RP1-317E23.3:ENSG00000228172:antisense:-
1	26138724	26156441	5606	RP1-317E23.6:ENSG00000255054:protein_coding:+
1	26138724	26156441	5606	SEPN1:ENSG00000162430:protein_coding:+
1	26179786	26191310	5616	AUNIP:ENSG00000127423:protein_coding:-
1	26179786	26191310	5616	RP1-125I3.2:ENSG00000236528:antisense:+
1	26195281	26207401	5620	PAQR7:ENSG00000182749:protein_coding:-
1	26195281	26207401	5620	Y_RNA:ENSG00000207302:misc_RNA:+
1	26231727	26235442	5631	MIR3917:ENSG00000264021:miRNA:-
1	26231727	26235442	5631	STMN1:ENSG00000117632:protein_coding:-
1	26276950	26290775	5642	RNU6-110P:ENSG00000207237:snRNA:+
1	26322524	26326094	5658	PAFAH2:ENSG00000158006:protein_coding:-
1	26331324	26342119	5660	SCARNA17:ENSG00000252190:snoRNA:+
1	26331324	26342119	5660	SCARNA18:ENSG00000252691:snoRNA:+
1	26342120	26347012	5661	EXTL1:ENSG00000158008:protein_coding:+
1	26370521	26381061	5666	SLC30A2:ENSG00000158014:protein_coding:-
1	26386211	26397146	5671	TRIM63:ENSG00000158022:protein_coding:-
1	26436399	26441817	5681	PDIK1L:ENSG00000175087:protein_coding:+
1	26482010	26491550	5691	FAM110D:ENSG00000197245:protein_coding:+
1	26495199	26499657	5693	RP11-96L14.7:ENSG00000236782:antisense:-
1	26495199	26499657	5693	ZNF593:ENSG00000142684:protein_coding:+
1	26499658	26520728	5694	CATSPER4:ENSG00000188782:protein_coding:+
1	26499658	26520728	5694	CNKSR1:ENSG00000142675:protein_coding:+
1	26554159	26561529	5702	CEP85:ENSG00000130695:protein_coding:+
1	26567698	26577397	5708
1	26604966	26606181	5720	SH3BGRL3:ENSG00000142669:protein_coding:+
1	26643927	26645883	5728	CD52:ENSG00000169442:protein_coding:+
1	26643927	26645883	5728	UBXN11:ENSG00000158062:protein_coding:-
1	26677864	26685407	5736	AIM1L:ENSG00000176092:protein_coding:-
1	26690647	26702056	5739	ZNF683:ENSG00000176083:protein_coding:-
1	26733711	26742821	5751	LIN28A:ENSG00000131914:protein_coding:+
1	26756394	26765144	5755	DHDDS:ENSG00000117682:protein_coding:+
1	26793148	26796299	5767	RP3-476K8.3:ENSG00000225891:antisense:-
1	26796595	26803799	5769	HMGN2:ENSG00000198830:protein_coding:+
1	26855141	26864507	5779	RPS6KA1:ENSG00000117676:protein_coding:+
1	26877973	26882598	5782	MIR1976:ENSG00000238705:miRNA:+
1	26877973	26882598	5782	RPS6KA1:ENSG00000117676:protein_coding:+
1	27018057	27027743	5816	ARID1A:ENSG00000117713:protein_coding:+
1	27018057	27027743	5816	RP5-968P14.2:ENSG00000260063:antisense:-
1	27112453	27115733	5840	PIGV:ENSG00000060642:protein_coding:+
1	27147799	27154952	5845	ZDHHC18:ENSG00000204160:protein_coding:+
1	27188039	27194264	5854	SFN:ENSG00000175793:protein_coding:+
1	27194265	27205526	5855	RP1-50O24.6:ENSG00000226698:antisense:+
1	27215705	27222427	5860	GPATCH3:ENSG00000198746:protein_coding:-
1	27215705	27222427	5860	GPN2:ENSG00000142751:protein_coding:-
1	27222428	27228699	5861	GPATCH3:ENSG00000198746:protein_coding:-
1	27222428	27228699	5861	NUDC:ENSG00000090273:protein_coding:+
1	27238067	27264637	5864	NR0B2:ENSG00000131910:protein_coding:-
1	27238067	27264637	5864	NUDC:ENSG00000090273:protein_coding:+
1	27285400	27287218	5869	C1orf172:ENSG00000175707:protein_coding:-
1	27323391	27353252	5880	FAM46B:ENSG00000158246:protein_coding:-
1	27559582	27562387	5925	RP11-40H20.4:ENSG00000224311:antisense:-
1	27559582	27562387	5925	WDTC1:ENSG00000142784:protein_coding:+
1	27634193	27636751	5944
1	27643559	27651232	5946	TMEM222:ENSG00000186501:protein_coding:+
1	27651233	27652420	5947	RNU6-48P:ENSG00000206888:snRNA:+
1	27651233	27652420	5947	RP11-4K3__A.5:ENSG00000241547:pseudogene:+
1	27667759	27678358	5951	SYTL1:ENSG00000142765:protein_coding:+
1	27680897	27713788	5953	CD164L2:ENSG00000174950:protein_coding:-
1	27680897	27713788	5953	FCN3:ENSG00000142748:protein_coding:-
1	27680897	27713788	5953	MAP3K6:ENSG00000142733:protein_coding:-
1	27714328	27723790	5955	GPR3:ENSG00000181773:protein_coding:+
1	27714328	27723790	5955	RP1-144C9.2:ENSG00000231207:pseudogene:+
1	27814873	27820359	5983	WASF2:ENSG00000158195:protein_coding:-
1	27840177	27856565	5986	RP1-159A19.4:ENSG00000237429:antisense:+
1	27928426	27931673	6008	AHDC1:ENSG00000126705:protein_coding:-
1	27992231	27997240	6015	RP11-288L9.4:ENSG00000225886:antisense:+
1	27997241	28009619	6016	IFI6:ENSG00000126709:protein_coding:-
1	27997241	28009619	6016	RNU6-949P:ENSG00000206767:snRNA:-
1	28051526	28056536	6025	FAM76A:ENSG00000009780:protein_coding:+
1	28092153	28100136	6035	STX12:ENSG00000117758:protein_coding:+
1	28150276	28159491	6043	PPP1R8:ENSG00000117751:protein_coding:+
1	28150276	28159491	6043	RNU6-1245P:ENSG00000223062:snRNA:+
1	28160590	28162584	6045	SCARNA1:ENSG00000252947:snoRNA:+
1	28184682	28203673	6050	THEMIS2:ENSG00000130775:protein_coding:+
1	28238216	28248282	6058	RPA2:ENSG00000117748:protein_coding:-
1	28251754	28264682	6061	SMPDL3B:ENSG00000130768:protein_coding:+
1	28284312	28303696	6064	RP11-460I13.2:ENSG00000227050:antisense:-
1	28284312	28303696	6064	XKR8:ENSG00000158156:protein_coding:+
1	28408564	28415241	6093	EYA3:ENSG00000158161:protein_coding:-
1	28461382	28475833	6102	RNU6-176P:ENSG00000253005:snRNA:-
1	28461382	28475833	6102	RNU7-29P:ENSG00000252429:snRNA:-
1	28511770	28522951	6113	PTAFR:ENSG00000169403:protein_coding:-
1	28522952	28531626	6114	AL353354.1:ENSG00000215902:protein_coding:-
1	28522952	28531626	6114	AL353354.2:ENSG00000269804:protein_coding:+
1	28549095	28561123	6118	DNAJC8:ENSG00000126698:protein_coding:-
1	28561124	28564810	6119	ATPIF1:ENSG00000130770:protein_coding:+
1	28584972	28592787	6127	SESN2:ENSG00000130766:protein_coding:+
1	28634750	28665666	6137	MED18:ENSG00000130772:protein_coding:+
1	28689801	28697667	6142	PHACTR4:ENSG00000204138:protein_coding:+
1	28800678	28809347	6167	RNU6ATAC27P:ENSG00000221216:snRNA:+
1	28826511	28875367	6172	PRDX3P2:ENSG00000231468:pseudogene:-
1	28826511	28875367	6172	RCC1:ENSG00000180198:protein_coding:+
1	28826511	28875367	6172	SNHG3:ENSG00000242125:sense_intronic:+
1	28826511	28875367	6172	SNORA73B:ENSG00000200087:snoRNA:+
1	28826511	28875367	6172	snoU13:ENSG00000238821:snoRNA:+
1	28875368	28879982	6173	TRNAU1AP:ENSG00000180098:protein_coding:+
1	28888688	28906020	6175	SNORD99:ENSG00000221539:snoRNA:-
1	28906021	28906506	6176	SNHG12:ENSG00000197989:antisense:-
1	28906507	28910238	6177	SNHG12:ENSG00000197989:antisense:-
1	28914046	28927229	6179	RAB42:ENSG00000188060:protein_coding:+
1	28968733	28983358	6187	RNU11:ENSG00000270103:lincRNA:+
1	28968733	28983358	6187	RP11-442N24__B.1:ENSG00000229388:lincRNA:+
1	28968733	28983358	6187	TAF12:ENSG00000120656:protein_coding:-
1	28983359	29010293	6188	GMEB1:ENSG00000162419:protein_coding:+
1	29014066	29021972	6190	SCARNA24:ENSG00000252777:snoRNA:+
1	29062514	29066919	6201	YTHDF2:ENSG00000198492:protein_coding:+
1	29125292	29145455	6211	OPRD1:ENSG00000116329:protein_coding:+
1	29197677	29207781	6222	RP1-212P9.3:ENSG00000233427:antisense:-
1	29210618	29232035	6224	EPB41:ENSG00000159023:protein_coding:+
1	29443282	29453737	6282	TMEM200B:ENSG00000253304:protein_coding:-
1	29477518	29490888	6285	RP11-242O24.5:ENSG00000227637:antisense:+
1	29477518	29490888	6285	SRSF4:ENSG00000116350:protein_coding:-
1	29505251	29512554	6291	SRSF4:ENSG00000116350:protein_coding:-
1	29544754	29551670	6303	MECR:ENSG00000116353:protein_coding:-
1	29544754	29551670	6303	RP11-467D18.2:ENSG00000237934:antisense:+
1	29555189	29557835	6305	MECR:ENSG00000116353:protein_coding:-
1	29558588	29567345	6307	PTPRU:ENSG00000060656:protein_coding:+
1	29573666	29580274	6310	AL645859.1:ENSG00000221550:miRNA:-
1	30113931	30119220	6386	AC092265.1:ENSG00000221126:miRNA:-
1	30355973	30358287	6450	AL645944.1:ENSG00000222787:miRNA:+
1	31188386	31193343	6638	MATN1-AS1:ENSG00000186056:antisense:+
1	31188386	31193343	6638	MATN1:ENSG00000162510:protein_coding:-
1	31193344	31205317	6639	MATN1-AS1:ENSG00000186056:antisense:+
1	31193344	31205317	6639	MATN1:ENSG00000162510:protein_coding:-
1	31225190	31231334	6645	LAPTM5:ENSG00000162511:protein_coding:-
1	31327214	31331656	6677	RP1-65J11.5:ENSG00000235143:antisense:+
1	31379889	31383989	6685	SDC3:ENSG00000162512:protein_coding:-
1	31405693	31421067	6696	PUM1:ENSG00000134644:protein_coding:-
1	31405693	31421067	6696	SNORD103A:ENSG00000200154:snoRNA:-
1	31421068	31424024	6697	SNORD103B:ENSG00000202107:snoRNA:-
1	31439279	31444641	6702	SNORD85:ENSG00000200181:snoRNA:-
1	31537431	31538897	6726	PUM1:ENSG00000134644:protein_coding:-
1	31698879	31716822	6749	NKAIN1:ENSG00000084628:protein_coding:-
1	31765334	31773210	6766	SNRNP40:ENSG00000060688:protein_coding:-
1	31765334	31773210	6766	ZCCHC17:ENSG00000121766:protein_coding:+
1	31810106	31826059	6774	RP11-266K22.2:ENSG00000229044:antisense:-
1	31846463	31854197	6782	FABP3:ENSG00000121769:protein_coding:-
1	31881947	31884507	6789	SERINC2:ENSG00000168528:protein_coding:+
1	31966965	31973794	6809	RNU6-40P:ENSG00000206981:snRNA:-
1	31966965	31973794	6809	RP11-439L8.3:ENSG00000228682:lincRNA:+
1	32035875	32051119	6828	RP11-73M7.1:ENSG00000229167:antisense:-
1	32035875	32051119	6828	TINAGL1:ENSG00000142910:protein_coding:+
1	32083124	32095490	6837	HCRTR1:ENSG00000121764:protein_coding:+
1	32106422	32114565	6843	PEF1:ENSG00000162517:protein_coding:-
1	32106422	32114565	6843	RP11-73M7.6:ENSG00000235790:antisense:+
1	32106422	32114565	6843	RP11-73M7.9:ENSG00000264078:antisense:+
1	32118197	32135719	6847	COL16A1:ENSG00000084636:protein_coding:-
1	32118197	32135719	6847	RP11-73M7.6:ENSG00000235790:antisense:+
1	32169227	32176336	6853	COL16A1:ENSG00000084636:protein_coding:-
1	32226064	32230497	6864	BAI2:ENSG00000121753:protein_coding:-
1	32246460	32255318	6866	RP11-84A19.3:ENSG00000254545:antisense:+
1	32378903	32383282	6887	AL136115.1:ENSG00000212673:protein_coding:+
1	32410371	32420906	6899	PTP4A2:ENSG00000184007:protein_coding:-
1	32477732	32487096	6914	KHDRBS1:ENSG00000121774:protein_coding:+
1	32532669	32543686	6931	RP11-277A4.4:ENSG00000203325:antisense:-
1	32532669	32543686	6931	TMEM39B:ENSG00000121775:protein_coding:+
1	32573374	32575145	6937	KPNA6:ENSG00000025800:protein_coding:+
1	32642437	32645826	6956	TXLNA:ENSG00000084652:protein_coding:+
1	32661814	32670477	6960	CCDC28B:ENSG00000160050:protein_coding:+
1	32670478	32671967	6961	IQCC:ENSG00000160051:protein_coding:+
1	32670478	32671967	6961	RP4-622L5.7:ENSG00000224066:antisense:-
1	32671968	32694457	6962	DCDC2B:ENSG00000222046:protein_coding:+
1	32671968	32694457	6962	EIF3I:ENSG00000084623:protein_coding:+
1	32671968	32694457	6962	RP4-622L5.7:ENSG00000224066:antisense:-
1	32671968	32694457	6962	TMEM234:ENSG00000160055:protein_coding:-
1	32711309	32716765	6966	FAM167B:ENSG00000183615:protein_coding:+
1	32716766	32718388	6967	LCK:ENSG00000182866:protein_coding:+
1	32753663	32762300	6974	HDAC1:ENSG00000116478:protein_coding:+
1	32787407	32788924	6980
1	32794627	32814702	6983	HDAC1:ENSG00000116478:protein_coding:+
1	32794627	32814702	6983	MARCKSL1:ENSG00000175130:protein_coding:-
1	32814703	32825453	6984	RP4-811H24.9:ENSG00000233775:lincRNA:-
1	32814703	32825453	6984	TSSK3:ENSG00000162526:protein_coding:+
1	32825454	32836565	6985	FAM229A:ENSG00000225828:protein_coding:-
1	32825454	32836565	6985	TSSK3:ENSG00000162526:protein_coding:+
1	32860268	32865489	6991	BSDC1:ENSG00000160058:protein_coding:-
1	32928018	32936250	7004	RP1-27O5.3:ENSG00000254553:protein_coding:+
1	32928018	32936250	7004	ZBTB8B:ENSG00000273274:protein_coding:+
1	33004442	33006305	7018	ZBTB8A:ENSG00000160062:protein_coding:+
1	33113157	33116506	7040	ZBTB8OS:ENSG00000176261:protein_coding:-
1	33116507	33119562	7041	RBBP4:ENSG00000162521:protein_coding:+
1	33160962	33172003	7049	SYNC:ENSG00000162520:protein_coding:-
1	33186314	33201416	7056	RP11-114B7.6:ENSG00000224409:antisense:-
1	33201417	33221702	7057	KIAA1522:ENSG00000162522:protein_coding:+
1	33273589	33294212	7070	S100PBP:ENSG00000116497:protein_coding:+
1	33273589	33294212	7070	YARS:ENSG00000134684:protein_coding:-
1	33331971	33341230	7080	FNDC5:ENSG00000160097:protein_coding:-
1	33347783	33380941	7083	HPCA:ENSG00000121905:protein_coding:+
1	33347783	33380941	7083	TMEM54:ENSG00000121900:protein_coding:-
1	33427392	33431365	7100	RNF19B:ENSG00000116514:protein_coding:-
1	33546157	33562510	7125	ADC:ENSG00000142920:protein_coding:+
1	33546157	33562510	7125	AK2:ENSG00000004455:protein_coding:-
1	33645474	33649442	7140	TRIM62:ENSG00000116525:protein_coding:-
1	33718493	33725414	7156	ZNF362:ENSG00000160094:protein_coding:+
1	33771424	33781316	7170	A3GALT2:ENSG00000184389:protein_coding:-
1	33771424	33781316	7170	RP11-415J8.3:ENSG00000225313:antisense:+
1	33895581	33904659	7192	PHC2:ENSG00000134686:protein_coding:-
1	33905019	33907985	7194	AL138837.1:ENSG00000221225:miRNA:-
1	33924038	33938399	7201	TLR12P:ENSG00000234512:pseudogene:+
1	33924038	33938399	7201	ZSCAN20:ENSG00000121903:protein_coding:+
1	34325381	34335987	7314	HMGB4:ENSG00000176256:protein_coding:+
1	34325381	34335987	7314	RP5-1007G16.1:ENSG00000231163:antisense:+
1	34628509	34635339	7419	C1orf94:ENSG00000142698:protein_coding:+
1	34628509	34635339	7419	CSMD2:ENSG00000121904:protein_coding:-
1	34640946	34643851	7424	AC115286.1:ENSG00000221053:miRNA:-
1	34640946	34643851	7424	C1orf94:ENSG00000142698:protein_coding:+
1	35131928	35138666	7591	MIR552:ENSG00000207941:miRNA:-
1	35219994	35224428	7615	GJB5:ENSG00000189280:protein_coding:+
1	35224429	35238697	7616	GJB4:ENSG00000189433:protein_coding:+
1	35243910	35244701	7620	AL121988.1:ENSG00000216162:miRNA:-
1	35244702	35261317	7621	GJA4:ENSG00000187513:protein_coding:+
1	35244702	35261317	7621	GJB3:ENSG00000188910:protein_coding:+
1	35244702	35261317	7621	RP1-34M23.5:ENSG00000255811:antisense:-
1	35314497	35319156	7633	RP5-997D16.2:ENSG00000230163:antisense:+
1	35319157	35326030	7634	SMIM12:ENSG00000163866:protein_coding:-
1	35392545	35396319	7650	DLGAP3:ENSG00000116544:protein_coding:-
1	35405452	35410239	7654	SNORD112:ENSG00000252728:snoRNA:+
1	35450205	35451728	7668	RP11-244H3.1:ENSG00000241014:processed_transcript:-
1	35450205	35451728	7668	ZMYM6NB:ENSG00000243749:protein_coding:-
1	35479790	35503867	7677	RP11-244H3.4:ENSG00000271741:protein_coding:-
1	35479790	35503867	7677	ZMYM6:ENSG00000163867:protein_coding:-
1	35524462	35531236	7681	ZMYM1:ENSG00000197056:protein_coding:+
1	35656943	35666673	7709	SFPQ:ENSG00000116560:protein_coding:-
1	35656943	35666673	7709	Y_RNA:ENSG00000201868:misc_RNA:+
1	35733821	35735924	7720	ZMYM4:ENSG00000146463:protein_coding:+
1	35772929	35781813	7728	SNORA62:ENSG00000201542:snoRNA:+
1	35831353	35840472	7745	ZMYM4-AS1:ENSG00000227409:antisense:-
1	36015399	36028658	7804	KIAA0319L:ENSG00000142687:protein_coding:-
1	36015399	36028658	7804	NCDN:ENSG00000020129:protein_coding:+
1	36037223	36043346	7811	RP4-728D4.2:ENSG00000239636:antisense:-
1	36037223	36043346	7811	TFAP2E:ENSG00000116819:protein_coding:+
1	36045992	36062960	7813
1	36106153	36107935	7825	PSMB2:ENSG00000126067:protein_coding:-
1	36183603	36185603	7840	C1orf216:ENSG00000142686:protein_coding:-
1	36203489	36211264	7849	RP11-435D7.3:ENSG00000232335:antisense:+
1	36261113	36277868	7861	AGO4:ENSG00000134698:protein_coding:+
1	36326423	36339124	7879	AGO1:ENSG00000092847:protein_coding:+
1	36388376	36402530	7894	AGO3:ENSG00000126070:protein_coding:+
1	36388376	36402530	7894	RP4-789D17.5:ENSG00000271914:lincRNA:-
1	36538178	36558502	7930	ADPRHL2:ENSG00000116863:protein_coding:+
1	36538178	36558502	7930	RP4-665N4.4:ENSG00000232862:pseudogene:-
1	36538178	36558502	7930	TEKT2:ENSG00000092850:protein_coding:+
1	36588533	36600342	7937	COL8A2:ENSG00000171812:protein_coding:-
1	36612957	36628346	7942	MAP7D1:ENSG00000116871:protein_coding:+
1	36612957	36628346	7942	TRAPPC3:ENSG00000054116:protein_coding:-
1	36689675	36690929	7953	THRAP3:ENSG00000054118:protein_coding:+
1	36771651	36800735	7976	EVA1B:ENSG00000142694:protein_coding:-
1	36771651	36800735	7976	RP11-268J15.5:ENSG00000116883:protein_coding:+
1	36771651	36800735	7976	SH3D21:ENSG00000214193:protein_coding:+
1	36848555	36852470	7984	STK40:ENSG00000196182:protein_coding:-
1	36858888	36863901	7990	LSM10:ENSG00000181817:protein_coding:-
1	36863902	36875413	7991	RNU4-27P:ENSG00000222821:snRNA:-
1	36883305	36888534	7994	OSCP1:ENSG00000116885:protein_coding:-
1	36883305	36888534	7994	SNORA63:ENSG00000201448:snoRNA:-
1	36915681	36920902	8003	OSCP1:ENSG00000116885:protein_coding:-
1	36927584	36939538	8007	CSF3R:ENSG00000119535:protein_coding:-
1	36927584	36939538	8007	MRPS15:ENSG00000116898:protein_coding:-
1	36948751	36953299	8009	CSF3R:ENSG00000119535:protein_coding:-
1	37230950	37242710	8085	RP4-614N24.1:ENSG00000234481:antisense:+
1	37494408	37508296	8137	GRIK3:ENSG00000163873:protein_coding:-
1	37937165	37944375	8254	LINC01137:ENSG00000233621:antisense:-
1	37937165	37944375	8254	ZC3H12A:ENSG00000163874:protein_coding:+
1	37979236	37981502	8266	MEAF6:ENSG00000163875:protein_coding:-
1	38021315	38023385	8273	DNALI1:ENSG00000163879:protein_coding:+
1	38021315	38023385	8273	RP3-423B22.5:ENSG00000237749:pseudogene:+
1	38055267	38061777	8283	GNL2:ENSG00000134697:protein_coding:-
1	38097439	38121075	8300	RSPO1:ENSG00000169218:protein_coding:-
1	38156332	38160858	8310	C1orf109:ENSG00000116922:protein_coding:-
1	38156332	38160858	8310	CDCA8:ENSG00000134690:protein_coding:+
1	38214964	38217979	8326	snoU13:ENSG00000238871:snoRNA:+
1	38229641	38231220	8332	EPHA10:ENSG00000183317:protein_coding:-
1	38258595	38264835	8336	MANEAL:ENSG00000185090:protein_coding:+
1	38266511	38269909	8338	RP11-109P14.9:ENSG00000233728:antisense:-
1	38269910	38276064	8339	C1orf122:ENSG00000197982:protein_coding:+
1	38269910	38276064	8339	YRDC:ENSG00000196449:protein_coding:-
1	38324477	38328050	8356	MTF1:ENSG00000188786:protein_coding:-
1	38324477	38328050	8356	RP11-109P14.10:ENSG00000230955:antisense:+
1	38348182	38352668	8359	RNU6-584P:ENSG00000222282:snRNA:+
1	38348182	38352668	8359	SNORA63:ENSG00000252448:snoRNA:+
1	38401993	38413902	8372	INPP5B:ENSG00000204084:protein_coding:-
1	38444088	38459957	8380	RNU6-510P:ENSG00000212541:snRNA:+
1	38444088	38459957	8380	SF3A3:ENSG00000183431:protein_coding:-
1	38469208	38479187	8382	FHL3:ENSG00000183386:protein_coding:-
1	38469208	38479187	8382	UTP11L:ENSG00000183520:protein_coding:+
1	38510351	38514482	8392	POU3F1:ENSG00000185668:protein_coding:-
1	38510351	38514482	8392	RP5-884C9.2:ENSG00000224592:lincRNA:+
1	38561035	38567341	8403
1	38787218	38803837	8462
1	38860630	38862962	8485	RNU6-753P:ENSG00000200796:snRNA:+
1	39323109	39328055	8615	RP5-864K19.4:ENSG00000228436:antisense:+
1	39323109	39328055	8615	RRAGC:ENSG00000116954:protein_coding:-
1	39346976	39352551	8621	GJA9:ENSG00000131233:protein_coding:-
1	39346976	39352551	8621	MYCBP:ENSG00000214114:protein_coding:-
1	39386754	39395676	8625	RHBDL2:ENSG00000158315:protein_coding:-
1	39386754	39395676	8625	RNU6-605P:ENSG00000199963:snRNA:+
1	39395677	39412729	8626	RHBDL2:ENSG00000158315:protein_coding:-
1	39448021	39458157	8638	AKIRIN1:ENSG00000174574:protein_coding:+
1	39542466	39548092	8660	MACF1:ENSG00000127603:protein_coding:+
1	39584614	39593722	8671	RNU6-608P:ENSG00000206654:snRNA:-
1	39720568	39724686	8712	RP11-420K8.1:ENSG00000226438:antisense:-
1	39876095	39876383	8763	KIAA0754:ENSG00000255103:protein_coding:+
1	39950584	39970954	8786	BMP8A:ENSG00000183682:protein_coding:+
1	40021774	40035236	8797	PABPC4:ENSG00000090621:protein_coding:-
1	40021774	40035236	8797	PPIEL:ENSG00000243970:pseudogene:-
1	40021774	40035236	8797	RP11-69E11.8:ENSG00000228060:antisense:+
1	40021774	40035236	8797	SNORA55:ENSG00000201457:snoRNA:-
1	40038583	40043308	8799	PABPC4:ENSG00000090621:protein_coding:-
1	40096494	40101681	8819	HEYL:ENSG00000163909:protein_coding:-
1	40096494	40101681	8819	RP1-144F13.3:ENSG00000225903:antisense:+
1	40104515	40112348	8821	HEYL:ENSG00000163909:protein_coding:-
1	40136510	40139104	8829	NT5C1A:ENSG00000116981:protein_coding:-
1	40146153	40157445	8833	HPCAL4:ENSG00000116983:protein_coding:-
1	40157446	40157993	8834	PPIE:ENSG00000084072:protein_coding:+
1	40237261	40256411	8850	BMP8B:ENSG00000116985:protein_coding:-
1	40237261	40256411	8850	RP1-118J21.25:ENSG00000261798:antisense:+
1	40347371	40353277	8867	TRIT1:ENSG00000043514:protein_coding:-
1	40362537	40364674	8874	RP1-118J21.5:ENSG00000236546:antisense:+
1	40364675	40374228	8875	MYCL:ENSG00000116990:protein_coding:-
1	40493568	40511069	8901	CAP1:ENSG00000131236:protein_coding:+
1	40560405	40564913	8922	PPT1:ENSG00000131238:protein_coding:-
1	40623353	40629045	8939	RLF:ENSG00000117000:protein_coding:+
1	40637662	40648142	8945	RNU6-1237P:ENSG00000207508:snRNA:+
1	40711556	40713624	8973	TMCO2:ENSG00000188800:protein_coding:+
1	40721788	40737635	8976	RP1-39G22.4:ENSG00000231296:pseudogene:-
1	40721788	40737635	8976	RP1-39G22.7:ENSG00000259943:antisense:-
1	40721788	40737635	8976	ZMPSTE24:ENSG00000084073:protein_coding:+
1	40747860	40748167	8982
1	40764146	40786458	8989	COL9A2:ENSG00000049089:protein_coding:-
1	40808519	40817618	8994	SMAP2:ENSG00000084070:protein_coding:+
1	40901333	40917240	9022	ZFP69B:ENSG00000187801:protein_coding:+
1	40934539	40943649	9026	ZFP69:ENSG00000187815:protein_coding:+
1	40970479	40975678	9034	EXO5:ENSG00000164002:protein_coding:+
1	40970479	40975678	9034	RP11-656D10.3:ENSG00000238287:antisense:-
1	40980391	40991500	9036	RP11-656D10.5:ENSG00000227278:antisense:-
1	40980391	40991500	9036	RP11-656D10.6:ENSG00000238186:antisense:-
1	40996163	40998471	9039	ZNF684:ENSG00000117010:protein_coding:+
1	41120944	41131357	9063	RIMS3:ENSG00000117016:protein_coding:-
1	41155298	41159747	9076	NFYC-AS1:ENSG00000272145:antisense:-
1	41155298	41159747	9076	NFYC:ENSG00000066136:protein_coding:+
1	41212984	41230030	9100	MIR30C1:ENSG00000207962:miRNA:+
1	41212984	41230030	9100	MIR30E:ENSG00000198974:miRNA:+
1	41212984	41230030	9100	NFYC:ENSG00000066136:protein_coding:+
1	41246951	41251640	9110	KCNQ4:ENSG00000117013:protein_coding:+
1	41321701	41332672	9125	CITED4:ENSG00000179862:protein_coding:-
1	41321701	41332672	9125	RP5-1066H13.4:ENSG00000229528:antisense:+
1	41435307	41445184	9149	CTPS1:ENSG00000171793:protein_coding:+
1	41478445	41491742	9164	SLFNL1:ENSG00000171790:protein_coding:-
1	41701512	41721526	9224	RP11-399E6.1:ENSG00000235358:lincRNA:+
1	41701512	41721526	9224	SCMH1:ENSG00000010803:protein_coding:-
1	41821457	41833635	9249	FOXO6:ENSG00000204060:protein_coding:+
1	41833636	41844315	9250	RP11-399E6.4:ENSG00000229901:antisense:-
1	41947515	41953716	9273	EDN2:ENSG00000127129:protein_coding:-
1	41996483	42007277	9282	RP11-486B10.3:ENSG00000230881:antisense:+
1	42493902	42508163	9432	HIVEP3:ENSG00000127124:protein_coding:-
1	42493902	42508163	9432	HNRNPFP1:ENSG00000227538:pseudogene:+
1	42613655	42625305	9462	GUCA2B:ENSG00000044012:protein_coding:+
1	42626594	42634374	9464	GUCA2A:ENSG00000197273:protein_coding:-
1	42844427	42849515	9529	RIMKLA:ENSG00000177181:protein_coding:+
1	42920939	42923294	9554	PPCS:ENSG00000127125:protein_coding:+
1	42920939	42923294	9554	ZMYND12:ENSG00000066185:protein_coding:-
1	42925252	42930355	9556	CCDC30:ENSG00000186409:protein_coding:+
1	43032590	43040817	9594	RNU6-536P:ENSG00000200254:snRNA:+
1	43032590	43040817	9594	RP11-163G10.4:ENSG00000236180:pseudogene:+
1	43120381	43125945	9619	PPIH:ENSG00000171960:protein_coding:+
1	43146524	43150180	9626	YBX1:ENSG00000065978:protein_coding:+
1	43204727	43209067	9639	CLDN19:ENSG00000164007:protein_coding:-
1	43218803	43223688	9641	LEPRE1:ENSG00000117385:protein_coding:-
1	43223689	43239461	9642	C1orf50:ENSG00000164008:protein_coding:+
1	43223689	43239461	9642	LEPRE1:ENSG00000117385:protein_coding:-
1	43239860	43244981	9644	RP5-994D16.9:ENSG00000228452:antisense:-
1	43281714	43283174	9660	CCDC23:ENSG00000177868:protein_coding:-
1	43281714	43283174	9660	ERMAP:ENSG00000164010:protein_coding:+
1	43309800	43312140	9673	RP11-342M1.3:ENSG00000228192:antisense:-
1	43312141	43314813	9674	ZNF691:ENSG00000164011:protein_coding:+
1	43423610	43426304	9707	SLC2A1-AS1:ENSG00000227533:lincRNA:+
1	43423610	43426304	9707	SLC2A1:ENSG00000117394:protein_coding:-
1	43449154	43467973	9718	RNU6-880P:ENSG00000207256:snRNA:+
1	43480618	43489357	9720	RNU6-870P:ENSG00000252803:snRNA:-
1	43608158	43611545	9748	FAM183A:ENSG00000186973:protein_coding:+
1	43634235	43649319	9754	EBNA1BP2:ENSG00000117395:protein_coding:-
1	43634235	43649319	9754	WDR65:ENSG00000243710:protein_coding:+
1	43724149	43732826	9776	EBNA1BP2:ENSG00000117395:protein_coding:-
1	43733529	43747953	9778	EBNA1BP2:ENSG00000117395:protein_coding:-
1	43733529	43747953	9778	TMEM125:ENSG00000179178:protein_coding:+
1	43765903	43769752	9787	TIE1:ENSG00000066056:protein_coding:+
1	43794944	43813361	9793	MPL:ENSG00000117400:protein_coding:+
1	43824122	43834396	9796	CDC20:ENSG00000117399:protein_coding:+
1	43824122	43834396	9796	ELOVL1:ENSG00000066322:protein_coding:-
1	43824122	43834396	9796	RP1-92O14.3:ENSG00000234694:antisense:-
1	43850167	43855391	9804	MED8:ENSG00000159479:protein_coding:-
1	43850167	43855391	9804	RP1-92O14.6:ENSG00000229431:antisense:+
1	43855392	43858082	9805	MED8:ENSG00000159479:protein_coding:-
1	43855392	43858082	9805	SZT2:ENSG00000198198:protein_coding:+
1	43884985	43887100	9813	SZT2:ENSG00000198198:protein_coding:+
1	43908234	43920915	9818	HYI-AS1:ENSG00000229348:antisense:+
1	43908234	43920915	9818	HYI:ENSG00000178922:protein_coding:-
1	43908234	43920915	9818	SZT2-AS1:ENSG00000229372:antisense:-
1	43908234	43920915	9818	SZT2:ENSG00000198198:protein_coding:+
1	43976174	43992142	9825	PTPRF:ENSG00000142949:protein_coding:+
1	44102900	44129113	9848	KDM4A:ENSG00000066135:protein_coding:+
1	44160990	44171673	9853	KDM4A-AS1:ENSG00000236200:antisense:-
1	44160990	44171673	9853	ST3GAL3:ENSG00000126091:protein_coding:+
1	44172750	44176455	9855	KDM4A-AS1:ENSG00000236200:antisense:-
1	44172750	44176455	9855	ST3GAL3:ENSG00000126091:protein_coding:+
1	44176456	44182792	9856	RNU6-1058P:ENSG00000252201:snRNA:+
1	44190395	44205543	9858	RP11-184I16.4:ENSG00000229444:antisense:-
1	44190395	44205543	9858	ST3GAL3:ENSG00000126091:protein_coding:+
1	44395544	44403674	9896	ARTN:ENSG00000117407:protein_coding:+
1	44405566	44414259	9899	IPO13:ENSG00000117408:protein_coding:+
1	44405566	44414259	9899	RP11-7O11.3:ENSG00000237950:antisense:-
1	44425068	44437550	9904	DPH2:ENSG00000132768:protein_coding:+
1	44425068	44437550	9904	IPO13:ENSG00000117408:protein_coding:+
1	44440118	44441552	9907	ATP6V0B:ENSG00000117410:protein_coding:+
1	44441553	44456606	9908	ATP6V0B:ENSG00000117410:protein_coding:+
1	44441553	44456606	9908	B4GALT2:ENSG00000117411:protein_coding:+
1	44456607	44458206	9909	CCDC24:ENSG00000159214:protein_coding:+
1	44494001	44506509	9914	RP5-1198O20.4:ENSG00000230615:lincRNA:+
1	44494001	44506509	9914	SLC6A9:ENSG00000196517:protein_coding:-
1	44584094	44585590	9945	KLF17:ENSG00000171872:protein_coding:+
1	44678697	44684308	9971	DMAP1:ENSG00000178028:protein_coding:+
1	44714915	44717269	9977
1	44795296	44800009	10003	AL390776.1:ENSG00000252146:miRNA:-
1	44815789	44830580	10009	ERI3:ENSG00000117419:protein_coding:-
1	44856226	44857184	10015	RNU6-369P:ENSG00000199385:snRNA:+
1	44870573	44879262	10026	RNF220:ENSG00000187147:protein_coding:+
1	44984948	44990755	10049
1	45136190	45140837	10087	C1orf228:ENSG00000198520:protein_coding:+
1	45136190	45140837	10087	TMEM53:ENSG00000126106:protein_coding:-
1	45182178	45187654	10104	RNU5F-1:ENSG00000199377:snRNA:-
1	45194232	45197242	10107	RNU5D-1:ENSG00000200169:snRNA:-
1	45199393	45209488	10109	KIF2C:ENSG00000142945:protein_coding:+
1	45238578	45241678	10116	RP11-269F19.2:ENSG00000225721:antisense:-
1	45238578	45241678	10116	RPS8:ENSG00000142937:protein_coding:+
1	45238578	45241678	10116	SNORD55:ENSG00000264294:snoRNA:+
1	45241679	45243792	10117	RPS8:ENSG00000142937:protein_coding:+
1	45241679	45243792	10117	SNORD38A:ENSG00000202031:snoRNA:+
1	45241679	45243792	10117	SNORD46:ENSG00000200913:snoRNA:+
1	45243793	45250882	10118	RPS15AP11:ENSG00000234093:pseudogene:-
1	45243793	45250882	10118	SNORD38B:ENSG00000207421:snoRNA:+
1	45250883	45256643	10119	BEST4:ENSG00000142959:protein_coding:-
1	45264674	45275508	10122	BTBD19:ENSG00000222009:protein_coding:+
1	45264674	45275508	10122	PLK3:ENSG00000173846:protein_coding:+
1	45264674	45275508	10122	TCTEX1D4:ENSG00000188396:protein_coding:-
1	45277189	45294123	10124	BTBD19:ENSG00000222009:protein_coding:+
1	45277189	45294123	10124	PTCH2:ENSG00000117425:protein_coding:-
1	45277189	45294123	10124	RNU5E-6P:ENSG00000202444:snRNA:-
1	45301331	45310991	10126	PTCH2:ENSG00000117425:protein_coding:-
1	45301331	45310991	10126	RP5-882O7.1:ENSG00000226499:pseudogene:-
1	45451481	45454913	10154	EIF2B3:ENSG00000070785:protein_coding:-
1	45451481	45454913	10154	RP5-882O7.4:ENSG00000232369:pseudogene:-
1	45476778	45482664	10159	HECTD3:ENSG00000126107:protein_coding:-
1	45476778	45482664	10159	UROD:ENSG00000126088:protein_coding:+
1	45787357	45799353	10244	HPDL:ENSG00000186603:protein_coding:+
1	45787357	45799353	10244	MUTYH:ENSG00000132781:protein_coding:-
1	45805323	45806063	10246	MUTYH:ENSG00000132781:protein_coding:-
1	45805323	45806063	10246	TOE1:ENSG00000132773:protein_coding:+
1	45806064	45807555	10247	MUTYH:ENSG00000132781:protein_coding:-
1	45806064	45807555	10247	TOE1:ENSG00000132773:protein_coding:+
1	45822403	45828218	10251	snoU13:ENSG00000238945:snoRNA:-
1	45955111	45957467	10285	TESK2:ENSG00000070759:protein_coding:-
1	45957468	45967222	10286	CCDC163P:ENSG00000236624:protein_coding:-
1	45957468	45967222	10286	MMACHC:ENSG00000132763:protein_coding:+
1	45987157	45995504	10294	PRDX1:ENSG00000117450:protein_coding:-
1	46012546	46017074	10299	AKR1A1:ENSG00000117448:protein_coding:+
1	46040094	46049895	10303	NASP:ENSG00000132780:protein_coding:+
1	46088828	46095491	10312	CCDC17:ENSG00000159588:protein_coding:-
1	46088828	46095491	10312	GPBP1L1:ENSG00000159592:protein_coding:-
1	46134654	46154186	10320	GPBP1L1:ENSG00000159592:protein_coding:-
1	46134654	46154186	10320	TMEM69:ENSG00000159596:protein_coding:+
1	46212702	46240056	10334	IPP:ENSG00000197429:protein_coding:-
1	46250740	46263413	10339	MAST2:ENSG00000086015:protein_coding:+
1	46511224	46515113	10395	RP4-533D7.4:ENSG00000226957:antisense:+
1	46597097	46599621	10413	PIK3R3:ENSG00000117461:protein_coding:-
1	46636405	46641230	10422	TSPAN1:ENSG00000117472:protein_coding:+
1	46641231	46646646	10423	PIK3R3:ENSG00000117461:protein_coding:-
1	46641231	46646646	10423	RP11-322N21.2:ENSG00000250719:antisense:-
1	46668482	46671826	10430	LURAP1:ENSG00000171357:protein_coding:+
1	46685008	46687010	10436	POMGNT1:ENSG00000085998:protein_coding:-
1	46687011	46715365	10437	RAD54L:ENSG00000085999:protein_coding:+
1	46763671	46771356	10457	LRRC41:ENSG00000132128:protein_coding:-
1	46763671	46771356	10457	UQCRH:ENSG00000173660:protein_coding:+
1	46805253	46806048	10466	NSUN4:ENSG00000117481:protein_coding:+
1	46859762	46860911	10479	FAAH:ENSG00000117480:protein_coding:+
1	46968809	46972928	10500	DMBX1:ENSG00000197587:protein_coding:+
1	47004541	47012626	10511
1	47012627	47024060	10512	KNCN:ENSG00000162456:protein_coding:-
1	47081193	47085435	10526	MKNK1:ENSG00000079277:protein_coding:-
1	47081193	47085435	10526	MOB3C:ENSG00000142961:protein_coding:-
1	47136539	47140305	10539	ATPAF1:ENSG00000123472:protein_coding:-
1	47136539	47140305	10539	EFCAB14-AS1:ENSG00000228237:antisense:+
1	47136539	47140305	10539	TEX38:ENSG00000186118:protein_coding:+
1	47183266	47194316	10555	EFCAB14:ENSG00000159658:protein_coding:-
1	47221502	47225844	10567	CYP4B1:ENSG00000142973:protein_coding:+
1	47642052	47645668	10679	CYP4A22-AS1:ENSG00000225506:lincRNA:-
1	47642052	47645668	10679	LINC00853:ENSG00000224805:antisense:+
1	47647596	47658305	10682	PDZK1IP1:ENSG00000162366:protein_coding:-
1	47687948	47692986	10687	RP1-18D14.7:ENSG00000226252:antisense:+
1	47687948	47692986	10687	TAL1:ENSG00000162367:protein_coding:-
1	47693536	47713342	10689	TAL1:ENSG00000162367:protein_coding:-
1	47792295	47800369	10705	CMPK1:ENSG00000162368:protein_coding:+
1	47871330	47889341	10726	FOXE3:ENSG00000186790:protein_coding:+
1	47871330	47889341	10726	RP11-511I2.2:ENSG00000225762:antisense:-
1	47889342	47901439	10727	FOXD2-AS1:ENSG00000237424:antisense:-
1	47901530	47914305	10729	FOXD2:ENSG00000186564:protein_coding:+
1	47966641	47971774	10741	AL356458.1:ENSG00000221346:miRNA:+
1	48084329	48091149	10769	AL591415.1:ENSG00000221447:miRNA:-
1	48685214	48689638	10941	SLC5A9:ENSG00000117834:protein_coding:+
1	48933277	48954433	11022	SPATA6:ENSG00000132122:protein_coding:-
1	49103603	49115587	11076
1	49239278	49244638	11106	BEND5:ENSG00000162373:protein_coding:-
1	49511520	49515406	11184	RP11-141A19.1:ENSG00000229846:antisense:+
1	49616875	49619492	11222	snoU13:ENSG00000239144:snoRNA:+
1	50485989	50489923	11496	AGBL4:ENSG00000186094:protein_coding:-
1	50512934	50515011	11506	ELAVL4:ENSG00000162374:protein_coding:+
1	50640832	50646292	11554	ELAVL4:ENSG00000162374:protein_coding:+
1	50640832	50646292	11554	RP11-567C20.2:ENSG00000237337:antisense:-
1	50687708	50704911	11564	RP11-567C20.3:ENSG00000233407:antisense:-
1	50887814	50904961	11612	DMRTA2:ENSG00000142700:protein_coding:-
1	50887814	50904961	11612	RP5-850O15.4:ENSG00000271782:lincRNA:-
1	50926155	50928864	11622	RP5-850O15.3:ENSG00000225767:antisense:+
1	51006302	51016146	11641
1	51033948	51036221	11651
1	51045806	51048507	11657	RNU6-1026P:ENSG00000207194:snRNA:+
1	51094283	51103465	11674
1	51165633	51167772	11690
1	51213781	51220245	11700	RNU6-1253P:ENSG00000252825:snRNA:+
1	51424828	51426097	11761	FAF1:ENSG00000185104:protein_coding:-
1	51426098	51427254	11762	CDKN2C:ENSG00000123080:protein_coding:+
1	51650024	51658076	11824	AL162430.1:ENSG00000221492:miRNA:+
1	51650024	51658076	11824	AL162430.2:ENSG00000239101:miRNA:+
1	51690325	51701617	11833	RP11-296A18.3:ENSG00000203356:lincRNA:-
1	51690325	51701617	11833	snoU13:ENSG00000238618:snoRNA:-
1	51701618	51707979	11834	RNF11:ENSG00000123091:protein_coding:+
1	51726697	51731761	11837	RP11-296A18.6:ENSG00000236434:antisense:-
1	51807370	51812666	11860	TTC39A:ENSG00000085831:protein_coding:-
1	51841086	51852074	11866	RNU6-877P:ENSG00000206595:snRNA:+
1	51923972	51932718	11888	EPS15:ENSG00000085832:protein_coding:-
1	51923972	51932718	11888	RP11-253A20.1:ENSG00000238140:antisense:+
1	51982259	51990648	11903	EPS15:ENSG00000085832:protein_coding:-
1	51982259	51990648	11903	RP11-191G24.1:ENSG00000227070:antisense:+
1	51990649	52005457	11904	RNU6-1281P:ENSG00000252032:snRNA:-
1	52037930	52042859	11914	OSBPL9:ENSG00000117859:protein_coding:+
1	52185140	52193145	11956	SNORA26:ENSG00000212624:snoRNA:-
1	52253627	52265528	11984	NRD1:ENSG00000078618:protein_coding:-
1	52253627	52265528	11984	RP4-657D16.3:ENSG00000266993:antisense:+
1	52301074	52302296	11994	MIR761:ENSG00000212076:miRNA:-
1	52343723	52349067	12009	NRD1:ENSG00000078618:protein_coding:-
1	52455458	52463976	12033	RAB3B:ENSG00000169213:protein_coding:-
1	52455458	52463976	12033	RN7SL290P:ENSG00000264613:misc_RNA:+
1	52497569	52500184	12039	KTI12:ENSG00000198841:protein_coding:-
1	52497569	52500184	12039	RP11-91A18.4:ENSG00000223390:antisense:+
1	52505908	52518415	12041	TXNDC12-AS1:ENSG00000228369:antisense:+
1	52521547	52524720	12044	BTF3L4:ENSG00000134717:protein_coding:+
1	52521547	52524720	12044	TXNDC12:ENSG00000117862:protein_coding:-
1	52594995	52608450	12063	ZFYVE9:ENSG00000157077:protein_coding:+
1	52827143	52832473	12119	CC2D1B:ENSG00000154222:protein_coding:-
1	52869928	52871156	12129	ORC1:ENSG00000085840:protein_coding:-
1	52869928	52871156	12129	PRPF38A:ENSG00000134748:protein_coding:+
1	52871279	52880535	12131	snoU13:ENSG00000239063:snoRNA:+
1	53010298	53033318	12173	RP11-25O10.2:ENSG00000272371:lincRNA:+
1	53010298	53033318	12173	ZCCHC11:ENSG00000134744:protein_coding:-
1	53058961	53070336	12186	GPX7:ENSG00000116157:protein_coding:+
1	53085455	53103647	12193	FAM159A:ENSG00000182183:protein_coding:+
1	53191942	53193239	12211	ZYG11B:ENSG00000162378:protein_coding:+
1	53261978	53278039	12235	RNU6-969P:ENSG00000206627:snRNA:-
1	53308053	53312482	12243	ZYG11A:ENSG00000203995:protein_coding:+
1	53390946	53397353	12261	ECHDC2:ENSG00000121310:protein_coding:-
1	53390946	53397353	12261	MIR1273F:ENSG00000264834:miRNA:+
1	53390946	53397353	12261	RP4-631H13.4:ENSG00000231866:pseudogene:-
1	53390946	53397353	12261	SCP2:ENSG00000116171:protein_coding:+
1	53525857	53538028	12299	PODN:ENSG00000174348:protein_coding:+
1	53575798	53581009	12306	RP11-334A14.8:ENSG00000235563:antisense:+
1	53605720	53610340	12315	SLC1A7:ENSG00000162383:protein_coding:-
1	53660490	53666542	12331	CPT2:ENSG00000157184:protein_coding:+
1	53672889	53681436	12335	RP5-1024G6.2:ENSG00000236723:antisense:-
1	53685740	53689798	12339	C1orf123:ENSG00000162384:protein_coding:-
1	53685740	53689798	12339	RP5-1024G6.7:ENSG00000259818:antisense:+
1	53699137	53705008	12341	MAGOH:ENSG00000162385:protein_coding:-
1	53699137	53705008	12341	RP5-1024G6.5:ENSG00000226754:antisense:+
1	53724303	53755493	12349	LRP8:ENSG00000157193:protein_coding:-
1	53724303	53755493	12349	RP4-784A16.1:ENSG00000234578:antisense:+
1	53724303	53755493	12349	RP4-784A16.2:ENSG00000228838:antisense:+
1	53770172	53771710	12357	RP4-784A16.4:ENSG00000232762:antisense:+
1	53790262	53797286	12360	LRP8:ENSG00000157193:protein_coding:-
1	53790262	53797286	12360	RP4-784A16.5:ENSG00000225675:lincRNA:+
1	53923628	53926390	12395	DMRTB1:ENSG00000143006:protein_coding:+
1	54141109	54157786	12454	RNU7-95P:ENSG00000239007:snRNA:-
1	54199217	54200856	12466	GLIS1:ENSG00000174332:protein_coding:-
1	54233734	54237814	12479	SNORA58:ENSG00000201003:snoRNA:-
1	54300976	54320506	12494	NDC1:ENSG00000058804:protein_coding:-
1	54300976	54320506	12494	RP4-654H19.2:ENSG00000229687:pseudogene:+
1	54350270	54363801	12507	DIO1:ENSG00000211452:protein_coding:+
1	54350270	54363801	12507	YIPF1:ENSG00000058799:protein_coding:-
1	54407561	54423841	12515	HSPB11:ENSG00000081870:protein_coding:-
1	54407561	54423841	12515	LRRC42:ENSG00000116212:protein_coding:+
1	54478314	54494347	12530	AL353898.1:ENSG00000197015:pseudogene:+
1	54478314	54494347	12530	LDLRAD1:ENSG00000203985:protein_coding:-
1	54478314	54494347	12530	RP4-758J24.5:ENSG00000272091:lincRNA:-
1	54517645	54534602	12540	MIR4781:ENSG00000264208:miRNA:+
1	54517645	54534602	12540	TCEANC2:ENSG00000116205:protein_coding:+
1	54517645	54534602	12540	TMEM59:ENSG00000116209:protein_coding:-
1	54605965	54629016	12562	CDCP2:ENSG00000157211:protein_coding:-
1	54637259	54638172	12567	AL357673.1:ENSG00000248835:protein_coding:-
1	54648228	54650120	12571	MRPL37:ENSG00000116221:protein_coding:+
1	54660143	54666826	12576	CYB5RL:ENSG00000215883:protein_coding:-
1	54660143	54666826	12576	MRPL37:ENSG00000116221:protein_coding:+
1	54660143	54666826	12576	RP11-446E24.4:ENSG00000256407:protein_coding:-
1	54686626	54692399	12582
1	54702612	54706786	12584	SSBP3-AS1:ENSG00000198711:protein_coding:+
1	54750760	54753750	12596	RP5-997D24.3:ENSG00000225632:antisense:+
1	54875902	54879620	12631	SSBP3:ENSG00000157216:protein_coding:-
1	54985504	54994167	12661	RP5-866L20.2:ENSG00000237173:pseudogene:+
1	54985504	54994167	12661	SNORD112:ENSG00000252646:snoRNA:+
1	55000713	55017339	12664	ACOT11:ENSG00000162390:protein_coding:+
1	55000713	55017339	12664	HNRNPA1P63:ENSG00000227453:pseudogene:+
1	55087349	55097193	12676	FAM151A:ENSG00000162391:protein_coding:-
1	55087349	55097193	12676	RP11-240D10.4:ENSG00000230728:sense_overlapping:-
1	55100009	55109263	12679	MROH7:ENSG00000184313:protein_coding:+
1	55100009	55109263	12679	MROH7-TTC4:ENSG00000271723:protein_coding:+
1	55178338	55182236	12701	TTC4:ENSG00000243725:protein_coding:+
1	55226356	55234435	12723	PARS2:ENSG00000162396:protein_coding:-
1	55242641	55261046	12725	RP11-67L3.2:ENSG00000237453:antisense:+
1	55242641	55261046	12725	TTC22:ENSG00000006555:protein_coding:-
1	55262864	55269565	12727	TTC22:ENSG00000006555:protein_coding:-
1	55269566	55283808	12728	C1orf177:ENSG00000162398:protein_coding:+
1	55348935	55354709	12744	DHCR24:ENSG00000116133:protein_coding:-
1	55348935	55354709	12744	RP11-67L3.4:ENSG00000233203:antisense:+
1	55348935	55354709	12744	RP11-67L3.5:ENSG00000242396:antisense:+
1	55437903	55452546	12761	TMEM61:ENSG00000143001:protein_coding:+
1	55456364	55458363	12763	RP11-12C17.2:ENSG00000233271:antisense:-
1	55458364	55468260	12764	BSND:ENSG00000162399:protein_coding:+
1	55491637	55506559	12772	PCSK9:ENSG00000169174:protein_coding:+
1	55679204	55689022	12837	GYG1P3:ENSG00000231095:pseudogene:+
1	55679204	55689022	12837	RP11-101C11.1:ENSG00000231090:lincRNA:+
1	55679204	55689022	12837	USP24:ENSG00000162402:protein_coding:-
1	55862440	55867207	12907	RNU6-830P:ENSG00000252162:snRNA:+
1	57104761	57115067	13326	PPAP2B:ENSG00000162407:protein_coding:-
1	57104761	57115067	13326	PRKAA2:ENSG00000162409:protein_coding:+
1	57281041	57288092	13387	C1orf168:ENSG00000187889:protein_coding:-
1	57288093	57293122	13388	RP11-378I13.1:ENSG00000229913:antisense:-
1	57318554	57321294	13400	C8A:ENSG00000157131:protein_coding:+
1	57425661	57430134	13436	RP5-1103B4.3:ENSG00000236341:antisense:+
1	57430135	57434394	13437	AL161740.1:ENSG00000221591:miRNA:+
1	57430135	57434394	13437	C8B:ENSG00000021852:protein_coding:-
1	57454549	57458452	13445
1	58218202	58225805	13714	AL137855.1:ENSG00000238773:miRNA:+
1	59011571	59017381	13950	DAB1:ENSG00000173406:protein_coding:-
1	59011571	59017381	13950	OMA1:ENSG00000162600:protein_coding:-
1	59038342	59045654	13957	TACSTD2:ENSG00000184292:protein_coding:-
1	59164479	59168269	13994	MYSM1:ENSG00000162601:protein_coding:-
1	59245185	59253039	14015	JUN:ENSG00000177606:protein_coding:-
1	59245185	59253039	14015	LINC01135:ENSG00000234807:lincRNA:+
1	59758286	59764653	14164	FGGY:ENSG00000172456:protein_coding:+
1	60254251	60261332	14326	RP4-782L23.2:ENSG00000226883:antisense:-
1	60275891	60282193	14333	HOOK1:ENSG00000134709:protein_coding:+
1	60390009	60398171	14370	CYP2J2:ENSG00000134716:protein_coding:-
1	60537759	60543142	14413	C1orf87:ENSG00000162598:protein_coding:-
1	61326967	61331046	14652	NFIA:ENSG00000162599:protein_coding:+
1	61436105	61444325	14686	RP4-668G5.1:ENSG00000237928:antisense:-
1	61718787	61721568	14773	RP5-833A20.1:ENSG00000237853:lincRNA:-
1	62176341	62201390	14925	TM2D1:ENSG00000162604:protein_coding:-
1	62202974	62209823	14927	INADL:ENSG00000132849:protein_coding:+
1	62202974	62209823	14927	RP11-430G17.3:ENSG00000271200:lincRNA:-
1	62276616	62282730	14945	RNU6-414P:ENSG00000200575:snRNA:+
1	62316768	62325111	14959	RNU6-1177P:ENSG00000212360:snRNA:+
1	62573480	62589612	15043	INADL:ENSG00000132849:protein_coding:+
1	62757082	62766613	15076	RNU6-371P:ENSG00000201153:snRNA:-
1	62777641	62791752	15081	KANK4:ENSG00000132854:protein_coding:-
1	62901316	62904675	15111	USP1:ENSG00000162607:protein_coding:+
1	63051627	63064553	15159	ANGPTL3:ENSG00000132855:protein_coding:+
1	63153207	63156049	15184	DOCK7:ENSG00000116641:protein_coding:-
1	63153207	63156049	15184	RP11-230B22.1:ENSG00000235545:antisense:+
1	63247446	63250968	15211	ATG4C:ENSG00000125703:protein_coding:+
1	63368801	63370947	15243	RP4-771M4.2:ENSG00000237163:pseudogene:+
1	63769568	63792897	15375	FOXD3:ENSG00000187140:protein_coding:+
1	63769568	63792897	15375	LINC00466:ENSG00000224209:lincRNA:-
1	63769568	63792897	15375	RP4-792G4.2:ENSG00000230798:antisense:-
1	63826788	63834880	15385	ALG6:ENSG00000088035:protein_coding:+
1	63826788	63834880	15385	RP4-792G4.3:ENSG00000236674:pseudogene:-
1	63985757	63989731	15426	EFCAB7:ENSG00000203965:protein_coding:+
1	63985757	63989731	15426	ITGB3BP:ENSG00000142856:protein_coding:-
1	63997170	64004077	15432	EFCAB7:ENSG00000203965:protein_coding:+
1	63997170	64004077	15432	RNU7-123P:ENSG00000251720:snRNA:-
1	64014379	64017593	15436	DLEU2L:ENSG00000116652:protein_coding:+
1	64056350	64060967	15452	ITGB3BP:ENSG00000142856:protein_coding:-
1	64056350	64060967	15452	PGM1:ENSG00000079739:protein_coding:+
1	64236812	64242815	15504	ROR1:ENSG00000185483:protein_coding:+
1	64484521	64495579	15579	RNU6-809P:ENSG00000207190:snRNA:-
1	64636365	64646378	15642	RP11-24J23.2:ENSG00000223949:antisense:-
1	64665090	64681925	15649	UBE2U:ENSG00000177414:protein_coding:+
1	64933260	64938213	15721	CACHD1:ENSG00000158966:protein_coding:+
1	65205382	65211484	15797	RAVER2:ENSG00000162437:protein_coding:+
1	65418968	65434119	15877	JAK1:ENSG00000162434:protein_coding:-
1	65481320	65492283	15889	RNU6-1176P:ENSG00000212257:snRNA:-
1	65521436	65524475	15898	MIR101-1:ENSG00000199135:miRNA:-
1	65521436	65524475	15898	MIR3671:ENSG00000265996:miRNA:-
1	65610395	65615354	15916	AK4:ENSG00000162433:protein_coding:+
1	65712412	65721886	15945	DNAJC6:ENSG00000116675:protein_coding:+
1	65880831	65885279	15998	RNU2-15P:ENSG00000222624:snRNA:+
1	65885295	65894626	16000	LEPR:ENSG00000116678:protein_coding:+
1	65885295	65894626	16000	LEPROT:ENSG00000213625:protein_coding:+
1	66032468	66037854	16039	snoU13:ENSG00000238931:snoRNA:+
1	66255529	66266747	16110	PDE4B:ENSG00000184588:protein_coding:+
1	66512831	66519808	16194	RP11-397C12.1:ENSG00000227466:antisense:-
1	66558221	66563632	16209	RNU4-88P:ENSG00000223152:snRNA:-
1	66994184	66999575	16366	SGIP1:ENSG00000118473:protein_coding:+
1	67138892	67143895	16414	AL139147.1:ENSG00000248458:protein_coding:-
1	67217482	67220628	16441	TCTEX1D1:ENSG00000152760:protein_coding:+
1	67264410	67275226	16462	INSL5:ENSG00000172410:protein_coding:-
1	67282487	67298905	16466	RP11-342H21.2:ENSG00000231080:antisense:+
1	67389759	67391481	16485	MIER1:ENSG00000198160:protein_coding:+
1	67389759	67391481	16485	WDR78:ENSG00000152763:protein_coding:-
1	67517574	67533408	16528	SLC35D1:ENSG00000116704:protein_coding:-
1	67565620	67570311	16538	SNORA31:ENSG00000252433:snoRNA:-
1	67593884	67600977	16546	C1orf141:ENSG00000203963:protein_coding:-
1	67621847	67634499	16552	IL23R:ENSG00000162594:protein_coding:+
1	67661736	67663094	16563	RNU6-586P:ENSG00000253074:snRNA:+
1	67695072	67706175	16573	AL109843.1:ENSG00000221733:miRNA:-
1	67695072	67706175	16573	C1orf141:ENSG00000203963:protein_coding:-
1	67733113	67736137	16582	RNU4ATAC4P:ENSG00000252116:snRNA:-
1	67749397	67777051	16589	IL12RB2:ENSG00000081985:protein_coding:+
1	67878837	67884716	16621	RNU6-387P:ENSG00000223263:snRNA:+
1	67895296	67901302	16630	SERBP1:ENSG00000142864:protein_coding:-
1	68006279	68007625	16659	RNU6-1031P:ENSG00000207504:snRNA:+
1	68149975	68154776	16704	GADD45A:ENSG00000116717:protein_coding:+
1	68235398	68242599	16730	RNU7-80P:ENSG00000238778:snRNA:-
1	68296855	68307820	16750	GNG12-AS1:ENSG00000232284:antisense:+
1	68296855	68307820	16750	GNG12:ENSG00000172380:protein_coding:-
1	68516578	68525789	16822	AL157407.1:ENSG00000263542:miRNA:+
1	68516578	68525789	16822	DIRAS3:ENSG00000162595:protein_coding:-
1	68647427	68652100	16858	MIR1262:ENSG00000221203:miRNA:-
1	68696452	68707494	16875	WLS:ENSG00000116729:protein_coding:-
1	68911549	68921698	16927	RPE65:ENSG00000116745:protein_coding:-
1	68940025	68945623	16935	RP4-694A7.2:ENSG00000233589:antisense:+
1	68962244	68966190	16944	DEPDC1:ENSG00000024526:protein_coding:-
1	68962244	68966190	16944	RP4-694A7.4:ENSG00000234264:antisense:+
1	70030940	70036081	17296	LRRC7:ENSG00000033122:protein_coding:+
1	70494562	70498431	17445	RP11-181B18.1:ENSG00000237919:antisense:-
1	70609204	70613093	17491	LRRC7:ENSG00000033122:protein_coding:+
1	70666282	70674746	17508	LRRC40:ENSG00000066557:protein_coding:-
1	70666282	70674746	17508	SRSF11:ENSG00000116754:protein_coding:+
1	70686109	70688832	17514	RP4-677H15.4:ENSG00000228988:antisense:-
1	70686109	70688832	17514	SRSF11:ENSG00000116754:protein_coding:+
1	70701915	70704607	17523	SRSF11:ENSG00000116754:protein_coding:+
1	70819945	70824643	17565	ANKRD13C:ENSG00000118454:protein_coding:-
1	70819945	70824643	17565	HHLA3:ENSG00000197568:protein_coding:+
1	70824644	70827059	17566	RP11-180O5.2:ENSG00000226088:antisense:-
1	70875753	70879312	17584	CTH:ENSG00000116761:protein_coding:+
1	71403838	71419496	17731	RP3-333A15.1:ENSG00000235782:antisense:+
1	71509061	71515346	17771	PTGER3:ENSG00000050628:protein_coding:-
1	71509061	71515346	17771	ZRANB2-AS1:ENSG00000235079:antisense:+
1	71530008	71535732	17777	MIR186:ENSG00000207721:miRNA:-
1	71530008	71535732	17777	ZRANB2:ENSG00000132485:protein_coding:-
1	71546573	71549894	17782	ZRANB2-AS2:ENSG00000229956:processed_transcript:+
1	71546573	71549894	17782	ZRANB2:ENSG00000132485:protein_coding:-
1	71865279	71879671	17892	ZRANB2-AS2:ENSG00000229956:processed_transcript:+
1	72036539	72043386	17940	RP11-82L20.1:ENSG00000231985:antisense:+
1	72746687	72749850	18161	NEGR1:ENSG00000172260:protein_coding:-
1	73177988	73186393	18297	RNU6-1246P:ENSG00000212366:snRNA:-
1	74346442	74350113	18671	RNU4ATAC8P:ENSG00000252005:snRNA:+
1	74660238	74669155	18777	FPGT:ENSG00000254685:protein_coding:+
1	74660238	74669155	18777	FPGT-TNNI3K:ENSG00000259030:protein_coding:+
1	74660238	74669155	18777	LRRIQ3:ENSG00000162620:protein_coding:-
1	74660238	74669155	18777	TNNI3K:ENSG00000116783:protein_coding:+
1	74837690	74846361	18837	RP11-439H8.4:ENSG00000237324:antisense:-
1	74928656	74934363	18868	RP4-650F12.2:ENSG00000233894:antisense:+
1	74973150	74979799	18887	LRRC53:ENSG00000162621:protein_coding:-
1	75122340	75143734	18949	C1orf173:ENSG00000178965:protein_coding:-
1	75194205	75204530	18961	CRYZ:ENSG00000116791:protein_coding:-
1	75194205	75204530	18961	TYW3:ENSG00000162623:protein_coding:+
1	75593629	75595841	19105	LHX8:ENSG00000162624:protein_coding:+
1	75595842	75599542	19106	RP11-510C10.2:ENSG00000224127:antisense:-
1	75595842	75599542	19106	RP11-510C10.3:ENSG00000224149:antisense:-
1	76002220	76008398	19262	RNU6-503P:ENSG00000252338:snRNA:-
1	76068563	76079386	19282	SLC44A5:ENSG00000137968:protein_coding:-
1	76187495	76190890	19307	ACADM:ENSG00000117054:protein_coding:+
1	76187495	76190890	19307	RP4-682C21.5:ENSG00000178193:antisense:-
1	76245180	76252671	19327	RABGGTB:ENSG00000137955:protein_coding:+
1	76252672	76256866	19328	RABGGTB:ENSG00000137955:protein_coding:+
1	76252672	76256866	19328	SNORD45A:ENSG00000207241:snoRNA:+
1	76252672	76256866	19328	SNORD45B:ENSG00000201487:snoRNA:+
1	76252672	76256866	19328	SNORD45C:ENSG00000206620:snoRNA:+
1	76257150	76264083	19331	MSH4:ENSG00000057468:protein_coding:+
1	76257150	76264083	19331	RABGGTB:ENSG00000137955:protein_coding:+
1	76392580	76398628	19364	ASB17:ENSG00000154007:protein_coding:-
1	76539805	76544964	19411	ST6GALNAC3:ENSG00000184005:protein_coding:+
1	77218708	77221473	19638	RNU6-161P:ENSG00000199921:snRNA:+
1	77331463	77335655	19672	ST6GALNAC5:ENSG00000117069:protein_coding:+
1	77533471	77539887	19759	RP4-564M11.2:ENSG00000230498:antisense:+
1	77683078	77686043	19801	PIGK:ENSG00000142892:protein_coding:-
1	77743150	77755058	19820	AK5:ENSG00000154027:protein_coding:+
1	77803300	77817351	19833	AK5:ENSG00000154027:protein_coding:+
1	77803300	77817351	19833	RP11-375A5.1:ENSG00000233099:antisense:-
1	77854739	77859422	19847	AC095030.1:ENSG00000221664:miRNA:-
1	77885731	77887379	19858	RNU7-8P:ENSG00000251767:snRNA:+
1	78141576	78151695	19936	ZZZ3:ENSG00000036549:protein_coding:-
1	78220016	78226294	19952	USP33:ENSG00000077254:protein_coding:-
1	78242120	78249071	19956	FAM73A:ENSG00000180488:protein_coding:+
1	78242120	78249071	19956	RNA5SP21:ENSG00000222849:rRNA:+
1	78353477	78362983	19983	NEXN-AS1:ENSG00000235927:antisense:-
1	78353477	78362983	19983	NEXN:ENSG00000162614:protein_coding:+
1	78439265	78448564	20005	DNAJB4:ENSG00000162616:protein_coding:+
1	78439265	78448564	20005	FUBP1:ENSG00000162613:protein_coding:-
1	78439265	78448564	20005	GIPC2:ENSG00000137960:protein_coding:+
1	78546817	78558093	20038	RNU6-1102P:ENSG00000251958:snRNA:-
1	78546817	78558093	20038	RP11-386I14.3:ENSG00000213560:pseudogene:+
1	78765973	78769705	20106	PTGFR:ENSG00000122420:protein_coding:+
1	79046739	79049276	20183
1	79077043	79086626	20194	IFI44L:ENSG00000137959:protein_coding:+
1	79114114	79115483	20203	IFI44:ENSG00000137965:protein_coding:+
1	79152520	79154652	20214	AC104837.1:ENSG00000221683:miRNA:+
1	79470744	79482021	20323	ELTD1:ENSG00000162618:protein_coding:-
1	81768155	81772394	21104	LPHN2:ENSG00000117114:protein_coding:+
1	84258188	84260548	21993	AL035706.1:ENSG00000223231:miRNA:+
1	84463604	84466644	22053	TTLL7:ENSG00000137941:protein_coding:-
1	84540202	84546824	22073	PRKACB:ENSG00000142875:protein_coding:+
1	84540202	84546824	22073	RP11-486G15.2:ENSG00000271576:lincRNA:-
1	84742051	84745738	22145	SNORA2:ENSG00000199959:snoRNA:+
1	84761608	84768396	22152	SAMD13:ENSG00000203943:protein_coding:+
1	84863031	84864954	22189	DNASE2B:ENSG00000137976:protein_coding:+
1	84863031	84864954	22189	UOX:ENSG00000240520:pseudogene:-
1	84941119	84947206	22212	RPF1:ENSG00000117133:protein_coding:+
1	84970647	84978264	22219	GNG5:ENSG00000174021:protein_coding:-
1	84970647	84978264	22219	SPATA1:ENSG00000122432:pseudogene:+
1	85038838	85042009	22233	CTBS:ENSG00000117151:protein_coding:-
1	85100235	85101609	22260	C1orf180:ENSG00000180869:protein_coding:-
1	85154753	85156616	22279	SSX2IP:ENSG00000117155:protein_coding:-
1	85258626	85259072	22313	AC104169.1:ENSG00000251899:miRNA:-
1	85357095	85360070	22347	LPAR3:ENSG00000171517:protein_coding:-
1	85460570	85465349	22368	MCOLN2:ENSG00000153898:protein_coding:-
1	85460570	85465349	22368	WDR63:ENSG00000162643:protein_coding:+
1	85507574	85515944	22387	MCOLN3:ENSG00000055732:protein_coding:-
1	85661947	85679982	22428	SYDE2:ENSG00000097096:protein_coding:-
1	85720911	85726933	22444	C1orf52:ENSG00000162642:protein_coding:-
1	85731468	85750652	22446	AL590113.1:ENSG00000264380:miRNA:+
1	85731468	85750652	22446	BCL10:ENSG00000142867:protein_coding:-
1	85731468	85750652	22446	RP11-131L23.1:ENSG00000223653:antisense:+
1	86038182	86045764	22564	DDAH1:ENSG00000153904:protein_coding:-
1	86038182	86045764	22564	RP11-290M5.4:ENSG00000272691:lincRNA:-
1	86045765	86049108	22565	CYR61:ENSG00000142871:protein_coding:+
1	86049109	86060796	22566	SNORD81:ENSG00000199934:snoRNA:+
1	86172888	86174482	22608	ZNHIT6:ENSG00000117174:protein_coding:-
1	86612950	86623755	22765	COL24A1:ENSG00000171502:protein_coding:-
1	86859790	86866745	22853	ODF2L:ENSG00000122417:protein_coding:-
1	86883597	86890757	22861	CLCA2:ENSG00000137975:protein_coding:+
1	86927687	86935966	22884	CLCA1:ENSG00000016490:protein_coding:+
1	87009047	87018556	22914	CLCA4:ENSG00000016602:protein_coding:+
1	87155096	87159502	22964	RP4-651E10.4:ENSG00000236915:antisense:-
1	87169445	87172757	22974	RP4-612B15.3:ENSG00000261737:antisense:-
1	87169445	87172757	22974	SH3GLB1:ENSG00000097033:protein_coding:+
1	87379937	87381019	23051	HS2ST1:ENSG00000153936:protein_coding:+
1	87379937	87381019	23051	SEP15:ENSG00000183291:protein_coding:-
1	87408669	87410760	23064	RP4-604K5.2:ENSG00000224198:antisense:-
1	87616117	87617772	23141	AL139139.1:ENSG00000221222:miRNA:+
1	87793596	87795680	23210	LMO4:ENSG00000143013:protein_coding:+
1	87819578	87827479	23225
1	88024887	88031807	23280
1	88928075	88932519	23594
1	89145204	89151586	23668	PKN2:ENSG00000065243:protein_coding:+
1	89145204	89151586	23668	RP11-76N22.2:ENSG00000237505:antisense:-
1	89270451	89282871	23712	RNU6-125P:ENSG00000207234:snRNA:+
1	89344920	89361695	23730	GTF2B:ENSG00000137947:protein_coding:-
1	89457623	89466415	23754	CCBL2:ENSG00000137944:protein_coding:-
1	89457623	89466415	23754	RBMXL1:ENSG00000213516:protein_coding:-
1	89615945	89617577	23802	GBP2:ENSG00000162645:protein_coding:-
1	89640140	89642057	23816	GBP7:ENSG00000213512:protein_coding:-
1	89664459	89668112	23828	GBP4:ENSG00000162654:protein_coding:-
1	89723555	89726530	23851	RP4-620F22.2:ENSG00000237568:antisense:+
1	89735158	89741882	23855	GBP5:ENSG00000154451:protein_coding:-
1	89827325	89830076	23886	GBP6:ENSG00000183347:protein_coding:+
1	89986570	90007785	23935	LRRC8B:ENSG00000197147:protein_coding:+
1	90096958	90103624	23963	LRRC8C:ENSG00000171488:protein_coding:+
1	90096958	90103624	23963	RP11-302M6.4:ENSG00000271949:protein_coding:+
1	90096958	90103624	23963	RP5-1007M22.2:ENSG00000231999:antisense:-
1	90232364	90236166	24004	snoU13:ENSG00000239176:snoRNA:-
1	90279894	90290448	24013	LRRC8D:ENSG00000171492:protein_coding:+
1	90279894	90290448	24013	RP5-943J3.2:ENSG00000272931:lincRNA:-
1	90454162	90461969	24069	GEMIN8P4:ENSG00000228175:pseudogene:-
1	90454162	90461969	24069	ZNF326:ENSG00000162664:protein_coding:+
1	90466827	90471149	24072
1	90716338	90719922	24142	RNU6-695P:ENSG00000212459:snRNA:-
1	91118339	91124337	24279	U3:ENSG00000199666:snoRNA:+
1	91180883	91187678	24303	BARHL2:ENSG00000143032:protein_coding:-
1	91487758	91489354	24406	ZNF644:ENSG00000122482:protein_coding:-
1	91851952	91860609	24534
1	91860610	91874985	24535	HFM1:ENSG00000162669:protein_coding:-
1	91961842	91967706	24557	CDC7:ENSG00000097046:protein_coding:+
1	92364837	92375931	24672	TGFBR3:ENSG00000069702:protein_coding:-
1	92413550	92422201	24680	BRDT:ENSG00000137948:protein_coding:+
1	92484501	92496508	24701	EPHX4:ENSG00000172031:protein_coding:+
1	92545453	92546515	24714	BTBD8:ENSG00000189195:protein_coding:+
1	92629194	92634923	24745	KIAA1107:ENSG00000069712:protein_coding:+
1	92678802	92684330	24757	C1orf146:ENSG00000203910:protein_coding:+
1	92764068	92764836	24779	GLMN:ENSG00000174842:protein_coding:-
1	92764068	92764836	24779	RPAP2:ENSG00000122484:protein_coding:+
1	92951704	92954845	24836	GFI1:ENSG00000162676:protein_coding:-
1	93163525	93167281	24910	RNU4-59P:ENSG00000201317:snRNA:-
1	93257157	93268883	24928	EVI5:ENSG00000067208:protein_coding:-
1	93283919	93298141	24937	RPL5:ENSG00000122406:protein_coding:+
1	93298402	93307383	24939	RPL5:ENSG00000122406:protein_coding:+
1	93298402	93307383	24939	SNORA66:ENSG00000207523:snoRNA:+
1	93298402	93307383	24939	SNORA66:ENSG00000251795:snoRNA:+
1	93298402	93307383	24939	SNORD21:ENSG00000206680:snoRNA:+
1	93309129	93313992	24942	SNORA51:ENSG00000207022:snoRNA:+
1	93425616	93427558	24968	FAM69A:ENSG00000154511:protein_coding:-
1	93434014	93436345	24971	RNU6-970P:ENSG00000252121:snRNA:-
1	93446633	93461668	24976	AC093577.1:ENSG00000238787:miRNA:-
1	93474285	93478864	24986	RNU6-210P:ENSG00000252752:snRNA:+
1	93542060	93545657	25008	MTF2:ENSG00000143033:protein_coding:+
1	93566378	93572383	25013
1	93639109	93648110	25039	CCDC18:ENSG00000122483:protein_coding:+
1	93639109	93648110	25039	TMED5:ENSG00000117500:protein_coding:-
1	93810951	93824198	25098	DR1:ENSG00000117505:protein_coding:+
1	93810951	93824198	25098	RP4-717I23.3:ENSG00000223745:processed_transcript:-
1	93902865	93917539	25125	FNBP1L:ENSG00000137942:protein_coding:+
1	94055034	94070345	25168	BCAR3:ENSG00000137936:protein_coding:-
1	94055034	94070345	25168	RP5-1033H22.2:ENSG00000224093:antisense:+
1	94306027	94323174	25242	BCAR3:ENSG00000137936:protein_coding:-
1	94306027	94323174	25242	MIR760:ENSG00000211575:miRNA:+
1	94306027	94323174	25242	RP4-561L24.3:ENSG00000260464:lincRNA:+
1	94344271	94349580	25247	DNTTIP2:ENSG00000067334:protein_coding:-
1	94370390	94375724	25256	GCLM:ENSG00000023909:protein_coding:-
1	94584058	94587741	25311	ABCA4:ENSG00000198691:protein_coding:-
1	94609774	94612562	25324	RP11-78O9.1:ENSG00000233482:antisense:+
1	94614174	94621886	25328	ARHGAP29:ENSG00000137962:protein_coding:-
1	94614174	94621886	25328	RN7SL440P:ENSG00000264963:misc_RNA:+
1	94614174	94621886	25328	snoU13:ENSG00000238389:snoRNA:+
1	94739212	94755417	25366	ARHGAP29:ENSG00000137962:protein_coding:-
1	94876094	94886259	25405	ABCD3:ENSG00000117528:protein_coding:+
1	95006048	95008258	25445	F3:ENSG00000117525:protein_coding:-
1	95277745	95286959	25519	LINC01057:ENSG00000224081:lincRNA:-
1	95277745	95286959	25519	SLC44A3:ENSG00000143036:protein_coding:+
1	95317503	95322127	25529	RP11-465K1.2:ENSG00000237416:processed_transcript:-
1	95389111	95393772	25555	CNN3:ENSG00000117519:protein_coding:-
1	95389111	95393772	25555	RP4-639F20.1:ENSG00000235501:antisense:+
1	95519978	95527296	25594	RP11-313A24.1:ENSG00000230427:antisense:+
1	95536274	95538845	25596	ALG14:ENSG00000172339:protein_coding:-
1	95573695	95586127	25607	RP11-57H12.2:ENSG00000231992:sense_intronic:+
1	95573695	95586127	25607	TMEM56:ENSG00000152078:protein_coding:+
1	95573695	95586127	25607	TMEM56-RWDD3:ENSG00000271092:protein_coding:+
1	95698761	95703126	25643	RP11-57H12.3:ENSG00000226026:antisense:-
1	95698761	95703126	25643	RWDD3:ENSG00000122481:protein_coding:+
1	95729499	95732448	25649	RP11-57H12.5:ENSG00000228852:antisense:-
1	95969158	95971010	25725	AL356479.1:ENSG00000216037:miRNA:-
1	96351954	96358269	25848	AC092812.1:ENSG00000221798:miRNA:+
1	96689289	96693525	25979	RNU1-130P:ENSG00000200800:snRNA:+
1	97185168	97187401	26137	PTBP2:ENSG00000117569:protein_coding:+
1	97366807	97369721	26184	AL592205.1:ENSG00000212039:miRNA:+
1	97561167	97562387	26246	DPYD-AS1:ENSG00000232878:antisense:+
1	98260124	98262505	26502	DPYD-AS2:ENSG00000235777:antisense:+
1	98385116	98389489	26553	DPYD:ENSG00000188641:protein_coding:-
1	98506041	98512460	26609	MIR137HG:ENSG00000225206:lincRNA:-
1	98836527	98850018	26727	AL160056.1:ENSG00000221777:miRNA:+
1	99126512	99129068	26816	SNX7:ENSG00000162627:protein_coding:+
1	99467264	99471454	26936	LPPR5:ENSG00000117598:protein_coding:-
1	99467264	99471454	26936	RP5-896L10.1:ENSG00000232825:antisense:+
1	99726899	99741788	27027	LPPR4:ENSG00000117600:protein_coding:+
1	100105296	100123456	27152	PALMD:ENSG00000099260:protein_coding:+
1	100231938	100238252	27180	FRRS1:ENSG00000156869:protein_coding:-
1	100249523	100251737	27182	RNU4-75P:ENSG00000201491:snRNA:-
1	100294153	100296677	27194	AL451051.1:ENSG00000252226:miRNA:+
1	100313162	100317801	27202	AGL:ENSG00000162688:protein_coding:+
1	100430956	100437855	27243	RP5-884G6.2:ENSG00000228084:antisense:-
1	100430956	100437855	27243	SLC35A3:ENSG00000117620:protein_coding:+
1	100443653	100447447	27247	RNU6-750P:ENSG00000212248:snRNA:+
1	100466106	100472450	27252	RNU6-1318P:ENSG00000202259:snRNA:-
1	100502333	100509270	27261	HIAT1:ENSG00000156875:protein_coding:+
1	100596834	100598665	27293	SASS6:ENSG00000156876:protein_coding:-
1	100598666	100607640	27294	TRMT13:ENSG00000122435:protein_coding:+
1	100634352	100646989	27306	LRRC39:ENSG00000122477:protein_coding:-
1	100713369	100722257	27326	DBT:ENSG00000137992:protein_coding:-
1	100713369	100722257	27326	RP11-305E17.4:ENSG00000230287:pseudogene:+
1	100726257	100738062	27330	RP11-305E17.6:ENSG00000224616:antisense:-
1	100726257	100738062	27330	RTCA:ENSG00000137996:protein_coding:+
1	100738063	100748239	27331	MIR553:ENSG00000207750:miRNA:+
1	100802776	100812107	27345	CDC14A:ENSG00000079335:protein_coding:+
1	100802776	100812107	27345	RP5-837M10.2:ENSG00000223906:lincRNA:+
1	100838675	100845342	27352	AC104457.1:ENSG00000216067:miRNA:-
1	100951241	100958750	27391	RP5-837M10.4:ENSG00000228086:antisense:-
1	101000525	101008738	27405	GPR88:ENSG00000181656:protein_coding:+
1	101185010	101186035	27468	VCAM1:ENSG00000162692:protein_coding:+
1	101360898	101363055	27516	EXTL2:ENSG00000162694:protein_coding:-
1	101360898	101363055	27516	SLC30A7:ENSG00000162695:protein_coding:+
1	101460862	101461280	27555	RP11-421L21.2:ENSG00000235795:antisense:+
1	101490474	101494238	27567	DPH5:ENSG00000117543:protein_coding:-
1	101490474	101494238	27567	RP11-421L21.3:ENSG00000233184:antisense:+
1	101596382	101602313	27596	SCARNA16:ENSG00000252765:snoRNA:+
1	101680367	101703632	27620	RP4-575N6.4:ENSG00000225938:antisense:-
1	101680367	101703632	27620	S1PR1:ENSG00000170989:protein_coding:+
1	101680367	101703632	27620	snoU13:ENSG00000238296:snoRNA:-
1	102321499	102327220	27856	RNU6-352P:ENSG00000252717:snRNA:+
1	102461469	102463389	27911	OLFM3:ENSG00000118733:protein_coding:-
1	103573294	103579205	28262	COL11A1:ENSG00000060718:protein_coding:-
1	104064837	104072493	28434	RN7SKP285:ENSG00000222069:misc_RNA:+
1	104064837	104072493	28434	RNPC3:ENSG00000185946:protein_coding:+
1	104064837	104072493	28434	RP11-153F1.1:ENSG00000224613:antisense:-
1	104093605	104100407	28439	AMY2B:ENSG00000240038:protein_coding:+
1	104093605	104100407	28439	RNPC3:ENSG00000185946:protein_coding:+
1	107597030	107599359	29514	PRMT6:ENSG00000198890:protein_coding:+
1	107679340	107685361	29540	NTNG1:ENSG00000162631:protein_coding:+
1	107988292	107992191	29638	AC114491.1:ENSG00000238883:miRNA:-
1	108107960	108117229	29664
1	108497627	108507082	29786	VAV3-AS1:ENSG00000230489:antisense:+
1	108497627	108507082	29786	VAV3:ENSG00000134215:protein_coding:-
1	108507083	108511712	29787	VAV3:ENSG00000134215:protein_coding:-
1	108741258	108748408	29861	RP11-483I13.5:ENSG00000260879:antisense:+
1	108741258	108748408	29861	SLC25A24:ENSG00000085491:protein_coding:-
1	109102497	109108895	29943	FAM102B:ENSG00000162636:protein_coding:+
1	109202150	109204779	29973	HENMT1:ENSG00000162639:protein_coding:-
1	109225380	109237643	29980	PRPF38B:ENSG00000134186:protein_coding:+
1	109250889	109262257	29985	FNDC7:ENSG00000143107:protein_coding:+
1	109276122	109282928	29993	RP11-293A10.3:ENSG00000232971:antisense:-
1	109283997	109290654	29995	STXBP3:ENSG00000116266:protein_coding:+
1	109393600	109400548	30034	AKNAD1:ENSG00000162641:protein_coding:-
1	109393600	109400548	30034	SPATA42:ENSG00000203897:antisense:+
1	109407867	109428951	30039	GPSM2:ENSG00000121957:protein_coding:+
1	109496842	109513130	30060	AKNAD1:ENSG00000162641:protein_coding:-
1	109496842	109513130	30060	CLCC1:ENSG00000121940:protein_coding:-
1	109582829	109593398	30091	RANP5:ENSG00000228054:pseudogene:+
1	109582829	109593398	30091	WDR47:ENSG00000085433:protein_coding:-
1	109611323	109625093	30095	TAF13:ENSG00000197780:protein_coding:-
1	109630623	109633960	30098	RP5-1065J22.8:ENSG00000273382:antisense:-
1	109630623	109633960	30098	TMEM167B:ENSG00000215717:protein_coding:+
1	109639063	109645857	30103	SCARNA2:ENSG00000270066:lincRNA:+
1	109654432	109658005	30106	C1orf194:ENSG00000179902:protein_coding:-
1	109654432	109658005	30106	KIAA1324:ENSG00000116299:protein_coding:+
1	109749468	109751343	30131	RNU7-122P:ENSG00000238310:snRNA:-
1	109751344	109757285	30132	SARS:ENSG00000031698:protein_coding:+
1	109790232	109798268	30144	CELSR2:ENSG00000143126:protein_coding:+
1	109822236	109835489	30148	PSRC1:ENSG00000134222:protein_coding:-
1	109847348	109859674	30151	MYBPHL:ENSG00000221986:protein_coding:-
1	109847348	109859674	30151	SORT1:ENSG00000134243:protein_coding:-
1	109931293	109941567	30176	SORT1:ENSG00000134243:protein_coding:-
1	109965661	109970694	30182	PSMA5:ENSG00000143106:protein_coding:-
1	110005988	110011373	30192	SYPL2:ENSG00000143028:protein_coding:+
1	110022879	110029212	30197	ATXN7L2:ENSG00000162650:protein_coding:+
1	110036305	110039664	30202	CYB561D1:ENSG00000174151:protein_coding:+
1	110048306	110063044	30208	AMIGO1:ENSG00000181754:protein_coding:-
1	110080432	110083450	30212	GPR61:ENSG00000156097:protein_coding:+
1	110083451	110088718	30213	GPR61:ENSG00000156097:protein_coding:+
1	110083451	110088718	30213	RP5-1160K1.8:ENSG00000254942:antisense:-
1	110088719	110094876	30214	GNAI3:ENSG00000065135:protein_coding:+
1	110129801	110135644	30226	RNU6V:ENSG00000206832:snRNA:-
1	110135645	110139725	30227	RP5-1160K1.3:ENSG00000225113:antisense:+
1	110139726	110149332	30228	MIR197:ENSG00000207709:miRNA:+
1	110149333	110166948	30229	AMPD2:ENSG00000116337:protein_coding:+
1	110149333	110166948	30229	GNAT2:ENSG00000134183:protein_coding:-
1	110166949	110184247	30230	AMPD2:ENSG00000116337:protein_coding:+
1	110166949	110184247	30230	RP5-1160K1.6:ENSG00000228703:antisense:-
1	110196942	110202242	30239	GSTM4:ENSG00000168765:protein_coding:+
1	110269914	110284845	30254	GSTM3:ENSG00000134202:protein_coding:-
1	110305446	110308195	30262	EPS8L3:ENSG00000198758:protein_coding:-
1	110427650	110429629	30287	RP11-195M16.1:ENSG00000235005:antisense:-
1	110444689	110454787	30295	CSF1:ENSG00000184371:protein_coding:+
1	110522706	110534653	30311	AHCYL1:ENSG00000168710:protein_coding:+
1	110571690	110578448	30322	STRIP1:ENSG00000143093:protein_coding:+
1	110599260	110605722	30329	RP4-773N10.4:ENSG00000258634:antisense:+
1	110609864	110614855	30335	ALX3:ENSG00000156150:protein_coding:-
1	110624076	110630989	30338	RP4-773N10.6:ENSG00000258673:antisense:+
1	110651169	110659426	30345	UBL4B:ENSG00000186150:protein_coding:+
1	110691886	110696414	30360	SLC6A17:ENSG00000197106:protein_coding:+
1	110711982	110716780	30364	RP5-1028L10.1:ENSG00000227091:antisense:-
1	110716781	110730834	30365	RP5-1028L10.2:ENSG00000235526:antisense:-
1	110750306	110770944	30371	KCNC4-AS1:ENSG00000224965:antisense:-
1	110750306	110770944	30371	KCNC4:ENSG00000116396:protein_coding:+
1	110814227	110815705	30384	SNORA25:ENSG00000200536:snoRNA:+
1	110877271	110891157	30403	RBM15:ENSG00000162775:protein_coding:+
1	110877271	110891157	30403	RP5-1074L1.1:ENSG00000227963:antisense:-
1	110929032	110936018	30421	SLC16A4:ENSG00000168679:protein_coding:-
1	110943765	110952217	30428	LAMTOR5-AS1:ENSG00000224699:antisense:+
1	110943765	110952217	30428	LAMTOR5:ENSG00000134248:protein_coding:-
1	110983086	110994350	30442	PROK1:ENSG00000143125:protein_coding:+
1	111061213	111066221	30462	KCNA10:ENSG00000143105:protein_coding:-
1	111171739	111176704	30494	KCNA2:ENSG00000177301:protein_coding:-
1	111194969	111196369	30505	AL365361.1:ENSG00000221538:miRNA:-
1	111214898	111219608	30509	KCNA3:ENSG00000177272:protein_coding:-
1	111415628	111420122	30564	CD53:ENSG00000143119:protein_coding:+
1	111486038	111488924	30577	RP11-96K19.2:ENSG00000232811:antisense:+
1	111504484	111507118	30585	LRIF1:ENSG00000121931:protein_coding:-
1	111504484	111507118	30585	RP11-96K19.5:ENSG00000273010:antisense:+
1	111678854	111684197	30629	CEPT1:ENSG00000134255:protein_coding:+
1	111678854	111684197	30629	DRAM2:ENSG00000156171:protein_coding:-
1	111742392	111746618	30654	CHI3L2:ENSG00000064886:protein_coding:+
1	111742392	111746618	30654	DENND2D:ENSG00000162777:protein_coding:-
1	111746619	111749211	30655	DENND2D:ENSG00000162777:protein_coding:-
1	111862781	111869701	30699	RP5-1125M8.2:ENSG00000229283:antisense:-
1	111862781	111869701	30699	RP5-1125M8.3:ENSG00000232240:pseudogene:+
1	111887921	111890552	30710	PIFO:ENSG00000173947:protein_coding:+
1	111967573	111974618	30746	OVGP1:ENSG00000085465:protein_coding:-
1	111990420	111993325	30754	ATP5F1:ENSG00000116459:protein_coding:+
1	111990420	111993325	30754	WDR77:ENSG00000116455:protein_coding:-
1	112014292	112018606	30764	C1orf162:ENSG00000143110:protein_coding:+
1	112031611	112033064	30769	ADORA3:ENSG00000121933:protein_coding:-
1	112031611	112033064	30769	RNU6-792P:ENSG00000200360:snRNA:-
1	112084705	112088359	30790	RAP1A:ENSG00000116473:protein_coding:+
1	112101231	112106609	30800	ADORA3:ENSG00000121933:protein_coding:-
1	112188890	112205342	30827	KRT18P57:ENSG00000215867:pseudogene:-
1	112188890	112205342	30827	RNU6-151P:ENSG00000201028:snRNA:-
1	112294296	112300306	30860	DDX20:ENSG00000064703:protein_coding:+
1	112294296	112300306	30860	FAM212B:ENSG00000197852:protein_coding:-
1	112449471	112459112	30910	KCND3-AS1:ENSG00000237556:antisense:+
1	112529962	112535367	30932	KCND3:ENSG00000171385:protein_coding:-
1	112529962	112535367	30932	RP11-88H9.2:ENSG00000231437:lincRNA:+
1	112737239	112744138	31004	snoU13:ENSG00000239111:snoRNA:+
1	112912343	112923372	31067	snoU13:ENSG00000238761:snoRNA:+
1	112933412	112943864	31074	CTTNBP2NL:ENSG00000143079:protein_coding:+
1	113005482	113010005	31087	WNT2B:ENSG00000134245:protein_coding:+
1	113161259	113162086	31130	CAPZA1:ENSG00000116489:protein_coding:+
1	113161259	113162086	31130	ST7L:ENSG00000007341:protein_coding:-
1	113162604	113168347	31132	ST7L:ENSG00000007341:protein_coding:-
1	113177020	113192276	31139	RNU7-70P:ENSG00000252750:snRNA:-
1	113195118	113195493	31142	snoU13:ENSG00000238975:snoRNA:+
1	113210686	113231964	31150	MOV10:ENSG00000155363:protein_coding:+
1	113236614	113241483	31152	MOV10:ENSG00000155363:protein_coding:+
1	113236614	113241483	31152	RP11-426L16.3:ENSG00000225075:antisense:-
1	113246774	113258924	31154	PPM1J:ENSG00000155367:protein_coding:-
1	113246774	113258924	31154	RHOC:ENSG00000155366:protein_coding:-
1	113246774	113258924	31154	RP11-426L16.10:ENSG00000271810:protein_coding:-
1	113246774	113258924	31154	RP11-426L16.9:ENSG00000261595:antisense:+
1	113262148	113272191	31157	FAM19A3:ENSG00000184599:protein_coding:+
1	113497239	113505522	31218	SLC16A1-AS1:ENSG00000226419:antisense:+
1	113497239	113505522	31218	SLC16A1:ENSG00000155380:protein_coding:-
1	113600149	113620258	31239	LRIG2:ENSG00000198799:protein_coding:+
1	113600149	113620258	31239	RP11-31F15.2:ENSG00000238198:lincRNA:-
1	113931665	113934630	31326	MAGI3:ENSG00000081026:protein_coding:+
1	114296018	114309992	31436	PHTF1:ENSG00000116793:protein_coding:-
1	114352796	114357761	31451	RP5-1073O3.2:ENSG00000231128:antisense:+
1	114352796	114357761	31451	RSBN1:ENSG00000081019:protein_coding:-
1	114407053	114415028	31464	PTPN22:ENSG00000134242:protein_coding:-
1	114429479	114430545	31473	BCL2L15:ENSG00000188761:protein_coding:-
1	114444643	114452891	31478	AP4B1:ENSG00000134262:protein_coding:-
1	114444643	114452891	31478	DCLRE1B:ENSG00000118655:protein_coding:+
1	114470859	114473031	31487	HIPK1:ENSG00000163349:protein_coding:+
1	114470859	114473031	31487	RP5-1073O3.7:ENSG00000235527:antisense:-
1	114520685	114523760	31508	OLFML3:ENSG00000116774:protein_coding:+
1	114693170	114697537	31554	SYT6:ENSG00000134207:protein_coding:-
1	115051914	115054660	31651	TRIM33:ENSG00000197323:protein_coding:-
1	115116274	115125080	31664	BCAS2:ENSG00000116752:protein_coding:-
1	115209974	115216787	31705	DENND2C:ENSG00000175984:protein_coding:-
1	115236483	115238301	31713	AMPD1:ENSG00000116748:protein_coding:-
1	115258854	115262604	31719	CSDE1:ENSG00000009307:protein_coding:-
1	115258854	115262604	31719	NRAS:ENSG00000213281:protein_coding:-
1	115298294	115301989	31739	CSDE1:ENSG00000009307:protein_coding:-
1	115320764	115324429	31746	SIKE1:ENSG00000052723:protein_coding:-
1	115394434	115400195	31766	SYCP1:ENSG00000198765:protein_coding:+
1	115566981	115582202	31821	TSHB:ENSG00000134200:protein_coding:+
1	115624407	115634633	31833	TSPAN2:ENSG00000134198:protein_coding:-
1	115821213	115829747	31910	RP4-663N10.1:ENSG00000228035:antisense:+
1	115877520	115887026	31925	NGF:ENSG00000134259:protein_coding:-
1	116152799	116164974	32002	SNORA42:ENSG00000207502:snoRNA:-
1	116183788	116185504	32012	VANGL1:ENSG00000173218:protein_coding:+
1	116305335	116314588	32053	CASQ2:ENSG00000118729:protein_coding:-
1	116384747	116387566	32079	NHLH2:ENSG00000177551:protein_coding:-
1	116513092	116520426	32121	SLC22A15:ENSG00000163393:protein_coding:+
1	116556336	116564878	32134	RP11-159M11.2:ENSG00000237993:antisense:-
1	116653135	116655676	32162	MAB21L3:ENSG00000173212:protein_coding:+
1	116820780	116823837	32203	U3:ENSG00000221040:snoRNA:+
1	116914319	116919284	32226	ATP1A1:ENSG00000163399:protein_coding:+
1	116955262	116960260	32244	RNU6-817P:ENSG00000212385:snRNA:-
1	116960374	116961849	32246	ATP1A1OS:ENSG00000203865:processed_transcript:-
1	117109278	117115886	32291	CD58:ENSG00000116815:protein_coding:-
1	117208345	117212041	32322	IGSF3:ENSG00000143061:protein_coding:-
1	117212042	117217406	32323	MIR320B1:ENSG00000211543:miRNA:+
1	117222261	117237378	32329	C1orf137:ENSG00000203864:protein_coding:+
1	117292351	117299605	32347	CD2:ENSG00000116824:protein_coding:+
1	117446540	117450073	32391	AL157904.1:ENSG00000221425:miRNA:+
1	117450148	117454207	32393	PTGFRN:ENSG00000134247:protein_coding:+
1	117450148	117454207	32393	RP4-753F5.1:ENSG00000272715:lincRNA:-
1	117542531	117544805	32409	CD101:ENSG00000134256:protein_coding:+
1	117600462	117602628	32424	RP11-27K13.3:ENSG00000236137:antisense:-
1	117602664	117607113	32426	TTF2:ENSG00000116830:protein_coding:+
1	117637164	117639155	32437	MIR942:ENSG00000215930:miRNA:+
1	117637164	117639155	32437	TTF2:ENSG00000116830:protein_coding:+
1	117662394	117665616	32448	TRIM45:ENSG00000134253:protein_coding:-
1	117749676	117753748	32473	VTCN1:ENSG00000134258:protein_coding:-
1	117904560	117911575	32517	MAN1A2:ENSG00000198162:protein_coding:+
1	117904560	117911575	32517	RP11-188D8.1:ENSG00000271427:lincRNA:-
1	118143091	118150054	32590	AL157902.3:ENSG00000236866:antisense:-
1	118143091	118150054	32590	FAM46C:ENSG00000183508:protein_coding:+
1	118224805	118232909	32614	SNORA40:ENSG00000212266:snoRNA:-
1	118471117	118475286	32712	GDAP2:ENSG00000196505:protein_coding:-
1	118471117	118475286	32712	WDR3:ENSG00000065183:protein_coding:+
1	119529348	119533003	33077	TBX15:ENSG00000092607:protein_coding:-
1	119680883	119688624	33117	RP11-418J17.1:ENSG00000231365:antisense:+
1	119680883	119688624	33117	WARS2:ENSG00000116874:protein_coding:-
1	119801290	119817300	33154	snoU13:ENSG00000238679:snoRNA:+
1	119873969	119878662	33175	RNU1-75P:ENSG00000194297:snRNA:-
1	119907842	119911992	33183	HAO2:ENSG00000116882:protein_coding:+
1	119907842	119911992	33183	HAO2-IT1:ENSG00000230921:sense_intronic:+
1	119955700	119958494	33200	HSD3B2:ENSG00000203859:protein_coding:+
1	120187206	120194235	33259	ZNF697:ENSG00000143067:protein_coding:-
1	120198229	120204300	33261	PHGDH:ENSG00000092621:protein_coding:+
1	120309927	120314091	33299	HMGCS2:ENSG00000134240:protein_coding:-
1	120353123	120358399	33308	REG4:ENSG00000134193:protein_coding:-
1	120431471	120440812	33335	ADAM30:ENSG00000134249:protein_coding:-
1	144941765	144945045	34158	RNU2-38P:ENSG00000222788:snRNA:+
1	145074317	145077348	34203	PDE4DIP:ENSG00000178104:protein_coding:-
1	145411681	145413459	34276	HFE2:ENSG00000168509:protein_coding:+
1	145427517	145441089	34279	TXNIP:ENSG00000117289:protein_coding:+
1	145451473	145470528	34283	ANKRD34A:ENSG00000181039:protein_coding:+
1	145451473	145470528	34283	POLR3GL:ENSG00000121851:protein_coding:-
1	145472456	145477703	34286	LIX1L:ENSG00000152022:protein_coding:+
1	145503235	145513770	34291	RBM8A:ENSG00000131795:protein_coding:+
1	145503235	145513770	34291	RP11-315I20.1:ENSG00000234222:antisense:-
1	145513771	145516282	34292	GNRHR2:ENSG00000211451:pseudogene:-
1	145513771	145516282	34292	PEX11B:ENSG00000131779:protein_coding:+
1	145520504	145527491	34295	ITGA10:ENSG00000143127:protein_coding:+
1	145520504	145527491	34295	PEX11B:ENSG00000131779:protein_coding:+
1	145546608	145551233	34299	ANKRD35:ENSG00000198483:protein_coding:+
1	145569758	145575726	34305	PIAS3:ENSG00000131788:protein_coding:+
1	145589482	145593096	34311
1	145606188	145621927	34317	POLR3C:ENSG00000186141:protein_coding:-
1	145606188	145621927	34317	RNF115:ENSG00000121848:protein_coding:+
1	145714349	145725258	34340	CD160:ENSG00000117281:protein_coding:-
1	145725259	145730005	34341	PDZK1:ENSG00000174827:protein_coding:+
1	146642039	146658439	34540	PDIA3P1:ENSG00000180867:pseudogene:+
1	146642039	146658439	34540	PRKAB2:ENSG00000131791:protein_coding:-
1	146642039	146658439	34540	RP11-337C18.10:ENSG00000273071:processed_transcript:+
1	146642039	146658439	34540	RP11-337C18.8:ENSG00000237188:antisense:+
1	146642039	146658439	34540	RP11-337C18.9:ENSG00000271721:antisense:+
1	146707850	146725883	34558	CHD1L:ENSG00000131778:protein_coding:+
1	146707850	146725883	34558	FMO5:ENSG00000131781:protein_coding:-
1	147013180	147018348	34647	BCL9:ENSG00000116128:protein_coding:+
1	147138865	147143119	34692	ACP6:ENSG00000162836:protein_coding:-
1	147227379	147237217	34728	GJA5:ENSG00000143140:protein_coding:-
1	147227379	147237217	34728	RP11-433J22.2:ENSG00000234482:antisense:+
1	147243015	147253375	34731	GJA5:ENSG00000143140:protein_coding:-
1	147243015	147253375	34731	RP11-433J22.3:ENSG00000234190:lincRNA:+
1	147374663	147381416	34768	GJA8:ENSG00000121634:protein_coding:+
1	149812977	149815602	35323	HIST2H2AA3:ENSG00000183558:protein_coding:-
1	149812977	149815602	35323	HIST2H2BD:ENSG00000220323:pseudogene:+
1	149821721	149823965	35331	HIST2H2AA4:ENSG00000203812:protein_coding:+
1	149821721	149823965	35331	HIST2H2BC:ENSG00000203819:pseudogene:-
1	149848366	149858434	35341	HIST2H2BE:ENSG00000184678:protein_coding:-
1	149858435	149862569	35342	BOLA1:ENSG00000178096:protein_coding:+
1	149858435	149862569	35342	HIST2H2AB:ENSG00000184270:protein_coding:-
1	149858435	149862569	35342	HIST2H2AC:ENSG00000184260:protein_coding:+
1	149878034	149894445	35348	SV2A:ENSG00000159164:protein_coding:-
1	149898260	149901801	35350	SF3B4:ENSG00000143368:protein_coding:-
1	149907731	149919378	35352	MTMR11:ENSG00000014914:protein_coding:-
1	149981982	149999914	35381	OTUD7B:ENSG00000163113:protein_coding:-
1	150038459	150040151	35392	VPS45:ENSG00000136631:protein_coding:+
1	150113719	150130464	35415	PLEKHO1:ENSG00000023902:protein_coding:+
1	150197567	150222006	35429	ANP32E:ENSG00000143401:protein_coding:-
1	150197567	150222006	35429	RNU2-17P:ENSG00000222222:snRNA:+
1	150227107	150235704	35432	CA14:ENSG00000118298:protein_coding:+
1	150227107	150235704	35432	RP4-790G17.7:ENSG00000271845:antisense:-
1	150227107	150235704	35432	snoU13:ENSG00000238526:snoRNA:+
1	150238754	150249500	35436	APH1A:ENSG00000117362:protein_coding:-
1	150238754	150249500	35436	C1orf54:ENSG00000118292:protein_coding:+
1	150252819	150268232	35438	C1orf51:ENSG00000159208:protein_coding:+
1	150252819	150268232	35438	MRPS21:ENSG00000187145:protein_coding:+
1	150275188	150277788	35443
1	150277789	150297885	35444	PRPF3:ENSG00000117360:protein_coding:+
1	150335066	150345304	35450	RPRD2:ENSG00000163125:protein_coding:+
1	150458035	150460879	35474	TARS2:ENSG00000143374:protein_coding:+
1	150471773	150480605	35481	ECM1:ENSG00000143369:protein_coding:+
1	150471773	150480605	35481	TARS2:ENSG00000143374:protein_coding:+
1	150501621	150544031	35488	ADAMTSL4-AS1:ENSG00000203804:protein_coding:-
1	150501621	150544031	35488	ADAMTSL4:ENSG00000143382:protein_coding:+
1	150501621	150544031	35488	AL356356.1:ENSG00000225996:protein_coding:+
1	150501621	150544031	35488	MIR4257:ENSG00000264553:miRNA:+
1	150501621	150544031	35488	RN7SL473P:ENSG00000264508:misc_RNA:-
1	150501621	150544031	35488	RN7SL600P:ENSG00000264584:misc_RNA:-
1	150501621	150544031	35488	RP11-54A4.2:ENSG00000237781:antisense:-
1	150572547	150590576	35496	SNORA40:ENSG00000253047:snoRNA:-
1	150598124	150602418	35500	ENSA:ENSG00000143420:protein_coding:-
1	150663458	150679458	35521	GOLPH3L:ENSG00000143457:protein_coding:-
1	150663458	150679458	35521	HORMAD1:ENSG00000143452:protein_coding:-
1	150663458	150679458	35521	RNU6-1042P:ENSG00000206931:snRNA:+
1	150692032	150694111	35529	HORMAD1:ENSG00000143452:protein_coding:-
1	150734923	150741569	35539	CTSS:ENSG00000163131:protein_coding:-
1	150769819	150781269	35548	CTSK:ENSG00000143387:protein_coding:-
1	150769819	150781269	35548	UBE2D3P3:ENSG00000224690:pseudogene:+
1	150782637	150789150	35550	RNU6-1309P:ENSG00000200175:snRNA:-
1	150847468	150859624	35565	ARNT:ENSG00000143437:protein_coding:-
1	150847468	150859624	35565	RP11-235D19.2:ENSG00000224800:pseudogene:-
1	150847468	150859624	35565	Y_RNA:ENSG00000212512:misc_RNA:-
1	150886273	150899349	35574	SETDB1:ENSG00000143379:protein_coding:+
1	150942306	150946807	35588	CERS2:ENSG00000143418:protein_coding:-
1	150942306	150946807	35588	RP11-316M1.3:ENSG00000231073:antisense:+
1	150946808	150952484	35589	CERS2:ENSG00000143418:protein_coding:-
1	150953569	150972230	35591	ANXA9:ENSG00000143412:protein_coding:+
1	150953569	150972230	35591	FAM63A:ENSG00000143409:protein_coding:-
1	150977625	150989820	35596	FAM63A:ENSG00000143409:protein_coding:-
1	150977625	150989820	35596	PRUNE:ENSG00000143363:protein_coding:+
1	150989821	150997494	35597	PRUNE:ENSG00000143363:protein_coding:+
1	150989821	150997494	35597	RNU6-884P:ENSG00000200759:snRNA:-
1	151013687	151022712	35600	BNIPL:ENSG00000163141:protein_coding:+
1	151013687	151022712	35600	C1orf56:ENSG00000143443:protein_coding:+
1	151029436	151039451	35602	CDC42SE1:ENSG00000197622:protein_coding:-
1	151029436	151039451	35602	MLLT11:ENSG00000213190:protein_coding:+
1	151039452	151048583	35603	CDC42SE1:ENSG00000197622:protein_coding:-
1	151039452	151048583	35603	GABPB2:ENSG00000143458:protein_coding:+
1	151118832	151121211	35622	SEMA6C:ENSG00000143434:protein_coding:-
1	151127851	151129135	35627	TNFAIP8L2:ENSG00000163154:protein_coding:+
1	151134275	151143226	35630	LYSMD1:ENSG00000163155:protein_coding:-
1	151134275	151143226	35630	SCNM1:ENSG00000163156:protein_coding:+
1	151145842	151154251	35632	TMOD4:ENSG00000163157:protein_coding:-
1	151155053	151171191	35634	PIP5K1A:ENSG00000143398:protein_coding:+
1	151155053	151171191	35634	VPS72:ENSG00000163159:protein_coding:-
1	151219410	151234036	35643	PSMD4:ENSG00000159352:protein_coding:+
1	151246649	151254382	35647	RP11-126K1.2:ENSG00000232671:protein_coding:-
1	151246649	151254382	35647	ZNF687:ENSG00000143373:protein_coding:+
1	151254383	151268401	35648	PI4KB:ENSG00000143393:protein_coding:-
1	151254383	151268401	35648	RP11-126K1.2:ENSG00000232671:protein_coding:-
1	151254383	151268401	35648	ZNF687:ENSG00000143373:protein_coding:+
1	151297773	151300992	35656	PI4KB:ENSG00000143393:protein_coding:-
1	151297773	151300992	35656	RP11-126K1.9:ENSG00000273481:lincRNA:+
1	151309060	151322692	35660	RFX5:ENSG00000143390:protein_coding:-
1	151309060	151322692	35660	RP11-126K1.6:ENSG00000237976:antisense:+
1	151309060	151322692	35660	RP11-126K1.8:ENSG00000224645:antisense:+
1	151333183	151350265	35664	SELENBP1:ENSG00000143416:protein_coding:-
1	151368335	151375895	35670	PSMB4:ENSG00000159377:protein_coding:+
1	151427825	151434308	35689	POGZ:ENSG00000143442:protein_coding:-
1	151478606	151483209	35704	CGN:ENSG00000143375:protein_coding:+
1	151496436	151509686	35706	CGN:ENSG00000143375:protein_coding:+
1	151496436	151509686	35706	SNORA44:ENSG00000252840:snoRNA:-
1	151512436	151516083	35709	RP11-74C1.4:ENSG00000232536:sense_intronic:+
1	151512436	151516083	35709	TUFT1:ENSG00000143367:protein_coding:+
1	151516084	151535165	35710	MIR554:ENSG00000207606:miRNA:+
1	151516084	151535165	35710	RP11-74C1.2:ENSG00000223861:pseudogene:+
1	151516084	151535165	35710	TUFT1:ENSG00000143367:protein_coding:+
1	151583021	151588065	35725	RP11-404E16.1:ENSG00000250734:antisense:-
1	151583021	151588065	35725	SNX27:ENSG00000143376:protein_coding:+
1	151592346	151603108	35728	RNU6-1062P:ENSG00000206635:snRNA:+
1	151672272	151686065	35739	AL589765.1:ENSG00000240510:protein_coding:+
1	151672272	151686065	35739	CELF3:ENSG00000159409:protein_coding:-
1	151672272	151686065	35739	RIIAD1:ENSG00000178796:protein_coding:+
1	151672272	151686065	35739	RP11-98D18.1:ENSG00000227045:antisense:+
1	151687246	151690164	35741	CELF3:ENSG00000159409:protein_coding:-
1	151731826	151740226	35754	MRPL9:ENSG00000143436:protein_coding:-
1	151731826	151740226	35754	OAZ3:ENSG00000143450:protein_coding:+
1	151731826	151740226	35754	RP11-98D18.16:ENSG00000268288:antisense:-
1	151731826	151740226	35754	RP11-98D18.2:ENSG00000232937:sense_intronic:+
1	151763245	151770490	35765	RP11-98D18.9:ENSG00000203288:antisense:+
1	151763245	151770490	35765	TDRKH:ENSG00000182134:protein_coding:-
1	151775480	151780089	35768	LINGO4:ENSG00000213171:protein_coding:-
1	151793294	151807827	35775	RORC:ENSG00000143365:protein_coding:-
1	151812040	151814543	35779	AL450992.2:ENSG00000234614:antisense:+
1	151812040	151814543	35779	C2CD4D:ENSG00000225556:protein_coding:-
1	151812040	151814543	35779	Y_RNA:ENSG00000201134:misc_RNA:-
1	151821743	151830754	35784	THEM5:ENSG00000196407:protein_coding:-
1	151879964	151884233	35802	THEM4:ENSG00000159445:protein_coding:-
1	151964788	151970527	35826	NBPF18P:ENSG00000229021:antisense:+
1	151964788	151970527	35826	S100A10:ENSG00000197747:protein_coding:-
1	152018295	152026361	35841	S100A11:ENSG00000163191:protein_coding:-
1	152061083	152067967	35851	TCHHL1:ENSG00000182898:protein_coding:-
1	152085441	152087285	35855	TCHH:ENSG00000159450:protein_coding:-
1	152087286	152102360	35856	AL589986.2:ENSG00000226716:antisense:+
1	152087286	152102360	35856	HDHD1P2:ENSG00000233792:pseudogene:-
1	152130894	152132750	35866	RPTN:ENSG00000215853:protein_coding:-
1	152173459	152185139	35875	RP11-107M16.2:ENSG00000236427:lincRNA:+
1	152185275	152199515	35877	HRNR:ENSG00000197915:protein_coding:-
1	152297147	152303162	35918	FLG:ENSG00000143631:protein_coding:-
1	152329974	152335495	35927	FLG2:ENSG00000143520:protein_coding:-
1	152386391	152386968	35947	CRNN:ENSG00000143536:protein_coding:-
1	152483261	152484637	35972	LCE5A:ENSG00000186207:protein_coding:+
1	152484846	152488465	35974	CRCT1:ENSG00000169509:protein_coding:+
1	152535423	152540397	35987	LCE3E:ENSG00000185966:protein_coding:-
1	152552741	152558772	35994	LCE3D:ENSG00000163202:protein_coding:-
1	152571176	152573750	36000	LCE3C:ENSG00000244057:protein_coding:+
1	152581785	152586804	36007	LCE3B:ENSG00000187238:protein_coding:+
1	152592742	152599657	36011	LCE3A:ENSG00000185962:protein_coding:-
1	152635324	152645893	36025	LCE2D:ENSG00000187223:protein_coding:+
1	152645894	152654729	36026	LCE2B:ENSG00000159455:protein_coding:+
1	152645894	152654729	36026	LCE2C:ENSG00000187180:protein_coding:+
1	152667136	152671150	36030	LCE2A:ENSG00000187173:protein_coding:+
1	152678657	152681148	36033	LCE4A:ENSG00000187170:protein_coding:+
1	152689545	152694819	36038	C1orf68:ENSG00000198854:protein_coding:+
1	152728566	152733204	36046	KPRP:ENSG00000203786:protein_coding:+
1	152741438	152750801	36051	LCE1F:ENSG00000240386:protein_coding:+
1	152757302	152760193	36053	LCE1E:ENSG00000186226:protein_coding:+
1	152762464	152770676	36058	LCE1D:ENSG00000172155:protein_coding:+
1	152777015	152790046	36061	LCE1B:ENSG00000196734:protein_coding:+
1	152777015	152790046	36061	LCE1C:ENSG00000197084:protein_coding:-
1	152795218	152800657	36065	LCE1A:ENSG00000186844:protein_coding:+
1	152813088	152816747	36072	LCE6A:ENSG00000235942:protein_coding:+
1	152843096	152861125	36082	SMCP:ENSG00000163206:protein_coding:+
1	152878549	152884732	36091	IVL:ENSG00000163207:protein_coding:+
1	152914929	152926342	36101	RP1-13P20.6:ENSG00000224308:antisense:-
1	152939800	152943517	36107	SPRR4:ENSG00000184148:protein_coding:+
1	152953686	152957540	36112	SPRR1A:ENSG00000169474:protein_coding:+
1	152972545	152975171	36121	SPRR3:ENSG00000163209:protein_coding:+
1	152999403	153005218	36131	SPRR1B:ENSG00000169469:protein_coding:+
1	153014063	153014960	36136	SPRR2D:ENSG00000163216:protein_coding:-
1	153085730	153087397	36151	SPRR2F:ENSG00000244094:protein_coding:-
1	153103744	153117056	36159	SPRR2B:ENSG00000196805:protein_coding:-
1	153103744	153117056	36159	SPRR2C:ENSG00000229035:pseudogene:-
1	153123306	153124016	36162	SPRR2G:ENSG00000159516:protein_coding:-
1	153174920	153183534	36177	LELP1:ENSG00000203784:protein_coding:+
1	153189952	153193207	36182	PRR9:ENSG00000203783:protein_coding:+
1	153231216	153235272	36195	LOR:ENSG00000203782:protein_coding:+
1	153277202	153289103	36218	PGLYRP3:ENSG00000159527:protein_coding:-
1	153303649	153315279	36228	RNU6-160P:ENSG00000207321:snRNA:+
1	153315280	153325365	36229	PGLYRP4:ENSG00000163218:protein_coding:-
1	153329475	153330482	36234	S100A9:ENSG00000163220:protein_coding:+
1	153342367	153348195	36241	S100A12:ENSG00000163221:protein_coding:-
1	153359241	153375485	36245	AL591704.7:ENSG00000224784:pseudogene:-
1	153359241	153375485	36245	S100A8:ENSG00000143546:protein_coding:-
1	153387259	153389537	36256	S100A7A:ENSG00000184330:protein_coding:+
1	153428021	153437210	36262	S100A7:ENSG00000143556:protein_coding:-
1	153495077	153523136	36274	BX470102.3:ENSG00000238279:antisense:+
1	153495077	153523136	36274	S100A3:ENSG00000188015:protein_coding:-
1	153495077	153523136	36274	S100A4:ENSG00000196154:protein_coding:-
1	153495077	153523136	36274	S100A5:ENSG00000196420:protein_coding:-
1	153495077	153523136	36274	S100A6:ENSG00000197956:protein_coding:-
1	153536569	153543043	36278	S100A2:ENSG00000196754:protein_coding:-
1	153585136	153591292	36289	S100A14:ENSG00000189334:protein_coding:-
1	153585136	153591292	36289	S100A16:ENSG00000188643:protein_coding:-
1	153599452	153610732	36292	CHTOP:ENSG00000160679:protein_coding:+
1	153599452	153610732	36292	RP1-178F15.4:ENSG00000272030:antisense:-
1	153599452	153610732	36292	RP1-178F15.5:ENSG00000271853:processed_transcript:-
1	153599452	153610732	36292	S100A13:ENSG00000189171:protein_coding:-
1	153599452	153610732	36292	S100A1:ENSG00000160678:protein_coding:+
1	153613441	153621260	36296
1	153621935	153636394	36298	SNAPIN:ENSG00000143553:protein_coding:+
1	153636395	153649058	36299	ILF2:ENSG00000143621:protein_coding:-
1	153649059	153654305	36300	NPR1:ENSG00000169418:protein_coding:+
1	153697621	153703610	36303	INTS3:ENSG00000143624:protein_coding:+
1	153697621	153703610	36303	Y_RNA:ENSG00000199565:misc_RNA:-
1	153721604	153725018	36308	INTS3:ENSG00000143624:protein_coding:+
1	153721604	153725018	36308	RP11-216N14.8:ENSG00000243613:antisense:-
1	153721604	153725018	36308	RP11-216N14.9:ENSG00000233222:antisense:-
1	153725019	153727454	36309	snoU13:ENSG00000238511:snoRNA:-
1	153743839	153751414	36313	SLC27A3:ENSG00000143554:protein_coding:+
1	153893802	153902760	36348	GATAD2B:ENSG00000143614:protein_coding:-
1	153917401	153921883	36352	DENND4B:ENSG00000198837:protein_coding:-
1	153923538	153935288	36354	CRTC2:ENSG00000160741:protein_coding:-
1	153936971	153941439	36356	CREB3L4:ENSG00000143578:protein_coding:+
1	153936971	153941439	36356	RP11-422P24.10:ENSG00000273026:antisense:+
1	153936971	153941439	36356	SLC39A1:ENSG00000143570:protein_coding:-
1	153941440	153950377	36357	CREB3L4:ENSG00000143578:protein_coding:+
1	153941440	153950377	36357	JTB:ENSG00000143543:protein_coding:-
1	153941440	153950377	36357	RP11-422P24.11:ENSG00000272654:lincRNA:+
1	153956792	153974010	36360	RAB13:ENSG00000143545:protein_coding:-
1	153956792	153974010	36360	RP11-422P24.9:ENSG00000231416:pseudogene:+
1	153956792	153974010	36360	RPS27:ENSG00000177954:protein_coding:+
1	153956792	153974010	36360	U3:ENSG00000252669:snoRNA:-
1	154005713	154017418	36368	RNU6-179P:ENSG00000200220:snRNA:-
1	154123245	154133703	36393	NUP210L:ENSG00000143552:protein_coding:-
1	154163713	154167587	36400	MIR190B:ENSG00000215938:miRNA:-
1	154163713	154167587	36400	TPM3:ENSG00000143549:protein_coding:-
1	154171924	154179648	36403	C1orf189:ENSG00000163263:protein_coding:-
1	154191252	154201714	36406	C1orf43:ENSG00000143612:protein_coding:-
1	154191252	154201714	36406	UBAP2L:ENSG00000143569:protein_coding:+
1	154221516	154231251	36411	AL590431.1:ENSG00000252817:miRNA:+
1	154221516	154231251	36411	UBAP2L:ENSG00000143569:protein_coding:+
1	154232124	154237904	36413	SNORA58:ENSG00000201129:snoRNA:+
1	154232124	154237904	36413	UBAP2L:ENSG00000143569:protein_coding:+
1	154237905	154247106	36414	HAX1:ENSG00000143575:protein_coding:+
1	154237905	154247106	36414	UBAP2L:ENSG00000143569:protein_coding:+
1	154290327	154302481	36424	AQP10:ENSG00000143595:protein_coding:+
1	154290327	154302481	36424	ATP8B2:ENSG00000143515:protein_coding:+
1	154310437	154317181	36429	RNU7-57P:ENSG00000238365:snRNA:+
1	154376485	154380520	36437	IL6R:ENSG00000160712:protein_coding:+
1	154376485	154380520	36437	RP11-350G8.5:ENSG00000228013:antisense:-
1	154473486	154475771	36454	SHE:ENSG00000169291:protein_coding:-
1	154473486	154475771	36454	TDRD10:ENSG00000163239:protein_coding:+
1	154521938	154528817	36465	UBE2Q1-AS1:ENSG00000229780:antisense:+
1	154521938	154528817	36465	UBE2Q1:ENSG00000160714:protein_coding:-
1	154529331	154539787	36467	UBE2Q1:ENSG00000160714:protein_coding:-
1	154539788	154542003	36468	CHRNB2:ENSG00000160716:protein_coding:+
1	154551150	154556442	36471	RP11-61L14.6:ENSG00000233875:antisense:-
1	154596617	154601605	36484	ADAR:ENSG00000160710:protein_coding:-
1	154831781	154845885	36545	KCNN3:ENSG00000143603:protein_coding:-
1	154893404	154930322	36560	PBXIP1:ENSG00000163346:protein_coding:-
1	154893404	154930322	36560	PMVK:ENSG00000163344:protein_coding:-
1	154893404	154930322	36560	RP11-307C12.13:ENSG00000270361:lincRNA:+
1	154931357	154937470	36562	PYGO2:ENSG00000163348:protein_coding:-
1	154931357	154937470	36562	RP11-307C12.12:ENSG00000271380:antisense:+
1	154937471	154948600	36563	CKS1B:ENSG00000173207:protein_coding:+
1	154937471	154948600	36563	MIR4258:ENSG00000264349:miRNA:+
1	154937471	154948600	36563	SHC1:ENSG00000160691:protein_coding:-
1	154953506	154955903	36567	FLAD1:ENSG00000160688:protein_coding:+
1	154962768	154966649	36569	FLAD1:ENSG00000160688:protein_coding:+
1	154962768	154966649	36569	LENEP:ENSG00000163352:protein_coding:+
1	154968506	154982940	36571	ZBTB7B:ENSG00000160685:protein_coding:+
1	155003921	155013781	36583	DCST1:ENSG00000163357:protein_coding:+
1	155003921	155013781	36583	DCST2:ENSG00000163354:protein_coding:-
1	155013782	155025327	36584	ADAM15:ENSG00000143537:protein_coding:+
1	155013782	155025327	36584	RP11-307C12.11:ENSG00000232093:antisense:-
1	155036065	155037484	36587	EFNA3:ENSG00000143590:protein_coding:+
1	155036065	155037484	36587	EFNA3:ENSG00000251246:protein_coding:+
1	155036065	155037484	36587	EFNA4:ENSG00000243364:protein_coding:+
1	155095258	155101200	36599	EFNA1:ENSG00000169242:protein_coding:+
1	155106895	155107880	36602	SLC50A1:ENSG00000169241:protein_coding:+
1	155110904	155137257	36606	DPM3:ENSG00000179085:protein_coding:-
1	155110904	155137257	36606	HMGN2P18:ENSG00000223452:pseudogene:+
1	155110904	155137257	36606	RNU7-150P:ENSG00000251780:snRNA:+
1	155145634	155154579	36609	KRTCAP2:ENSG00000163463:protein_coding:-
1	155145634	155154579	36609	TRIM46:ENSG00000163462:protein_coding:+
1	155154580	155178222	36610	MIR92B:ENSG00000271748:miRNA:+
1	155154580	155178222	36610	MUC1:ENSG00000185499:protein_coding:-
1	155154580	155178222	36610	RP11-201K10.3:ENSG00000273088:protein_coding:-
1	155154580	155178222	36610	RP11-263K19.4:ENSG00000231064:antisense:+
1	155154580	155178222	36610	THBS3:ENSG00000169231:protein_coding:-
1	155178223	155179854	36611	MTX1:ENSG00000173171:protein_coding:+
1	155178223	155179854	36611	THBS3:ENSG00000169231:protein_coding:-
1	155219223	155237483	36617	FAM189B:ENSG00000160767:protein_coding:-
1	155219223	155237483	36617	SCAMP3:ENSG00000116521:protein_coding:-
1	155246372	155256254	36622	CLK2:ENSG00000176444:protein_coding:-
1	155246372	155256254	36622	HCN3:ENSG00000143630:protein_coding:+
1	155256942	155273758	36625	HCN3:ENSG00000143630:protein_coding:+
1	155256942	155273758	36625	PKLR:ENSG00000143627:protein_coding:-
1	155274518	155280101	36627	FDPS:ENSG00000160752:protein_coding:+
1	155290566	155305109	36633	RUSC1-AS1:ENSG00000225855:antisense:-
1	155290566	155305109	36633	RUSC1:ENSG00000160753:protein_coding:+
1	155313410	155317418	36637	ASH1L:ENSG00000116539:protein_coding:-
1	155313410	155317418	36637	MIR555:ENSG00000207720:miRNA:-
1	155319157	155337620	36639	RNU6-106P:ENSG00000207134:snRNA:-
1	155383717	155389132	36649	snoU13:ENSG00000238805:snoRNA:-
1	155389133	155392405	36650	RNU6-1297P:ENSG00000207144:snRNA:+
[truncated: 29,737 more rows]
