# Supplementary material for: Chromosome contacts in activated T cells identify autoimmune disease candidate genes
Source: Genome Biol. 2017 Sep 4;18:165. doi: 10.1186/s13059-017-1285-0 (PMC5584004; doi:10.1186/s13059-017-1285-0)
Supplement: Supplementary file 5 — PCHi-C interactions called with the CHiCAGO pipeline. Annotation for baited fragments is given in Additional file 4: Table S3. PIRs are called other ends (‘oe’). CHICAGO scores for activated (‘Total_CD4_Activated’) and non-activated (‘Total_CD4_NonActivated’) CD4+ T cells were considered called with confidence if above 5. We also conducted differential analysis, and the read counts input into that are given by the columns P1.non - P3.act, with the results summarised by their log fold change (logFC) and FDR. Bait-PIR pairs are shown only if the CHiCAGO score is ≥ 5 for at least one CD4+ T cell. (GZ 14529 kb) [file 13059_2017_1285_MOESM5_ESM.gz › stable4-interactions.csv]

baitID "oeID" "baitChr" "baitStart" "baitLength" "oeChr" "oeStart" "oeLength" "id" "gene" "Total_CD4_Activated" "Total_CD4_NonActivated" "b2b" "ngenesperbait" "P1.non" "P2.non" "P3.non" "P1.act" "P2.act" "P3.act" "logFC" "FDR"
1 223 254 "chr1" 889424 14216 "chr1" 1206874 5564 "ENSG00000187583" "PLEKHN1" 6.46178291434168 3.71477705293599 TRUE 3 18 14 39 24 28 37 0.324234647058826 0.826817425231863
2 223 254 "chr1" 889424 14216 "chr1" 1206874 5564 "ENSG00000187961" "KLHL17" 6.46178291434168 3.71477705293599 TRUE 3 18 14 39 24 28 37 0.324234647058826 0.826817425231863
3 223 254 "chr1" 889424 14216 "chr1" 1206874 5564 "ENSG00000188976" "NOC2L" 6.46178291434168 3.71477705293599 TRUE 3 18 14 39 24 28 37 0.324234647058826 0.826817425231863
4 223 277 "chr1" 889424 14216 "chr1" 1426922 1787 "ENSG00000187583" "PLEKHN1" 6.34219417848188 0.722548286769805 FALSE 3 2 3 3 7 6 12 1.58750776461412 0.289881918279356
5 223 277 "chr1" 889424 14216 "chr1" 1426922 1787 "ENSG00000187961" "KLHL17" 6.34219417848188 0.722548286769805 FALSE 3 2 3 3 7 6 12 1.58750776461412 0.289881918279356
6 223 277 "chr1" 889424 14216 "chr1" 1426922 1787 "ENSG00000188976" "NOC2L" 6.34219417848188 0.722548286769805 FALSE 3 2 3 3 7 6 12 1.58750776461412 0.289881918279356
7 224 251 "chr1" 903641 23753 "chr1" 1150970 5265 "ENSG00000187583" "PLEKHN1" 5.14135171109293 4.20595011095821 FALSE 2 20 16 26 19 13 39 0.191290520697371 0.926135782672794
8 224 251 "chr1" 903641 23753 "chr1" 1150970 5265 "ENSG00000187642" "C1orf170" 5.14135171109293 4.20595011095821 FALSE 2 20 16 26 19 13 39 0.191290520697371 0.926135782672794
9 224 254 "chr1" 903641 23753 "chr1" 1206874 5564 "ENSG00000187583" "PLEKHN1" 6.17050222388206 2.4072251073066 TRUE 2 26 18 47 46 45 76 0.876468827127168 0.00678370370622563
10 224 254 "chr1" 903641 23753 "chr1" 1206874 5564 "ENSG00000187642" "C1orf170" 6.17050222388206 2.4072251073066 TRUE 2 26 18 47 46 45 76 0.876468827127168 0.00678370370622563
11 224 256 "chr1" 903641 23753 "chr1" 1220555 18870 "ENSG00000187583" "PLEKHN1" 5.16161158175854 4.61880207137259 FALSE 2 12 12 20 10 16 22 0.102064810774896 0.974232487779594
12 224 256 "chr1" 903641 23753 "chr1" 1220555 18870 "ENSG00000187642" "C1orf170" 5.16161158175854 4.61880207137259 FALSE 2 12 12 20 10 16 22 0.102064810774896 0.974232487779594
13 224 260 "chr1" 903641 23753 "chr1" 1305519 2311 "ENSG00000187583" "PLEKHN1" 11.8710081226299 4.34622874564818 FALSE 2 12 11 19 17 17 44 0.883736040505464 0.200125478289785
14 224 260 "chr1" 903641 23753 "chr1" 1305519 2311 "ENSG00000187642" "C1orf170" 11.8710081226299 4.34622874564818 FALSE 2 12 11 19 17 17 44 0.883736040505464 0.200125478289785
15 224 273 "chr1" 903641 23753 "chr1" 1397670 983 "ENSG00000187583" "PLEKHN1" 5.46192342113498 1.01274647532073 FALSE 2 2 3 9 10 8 18 1.35576808474559 0.222516986735688
16 224 273 "chr1" 903641 23753 "chr1" 1397670 983 "ENSG00000187642" "C1orf170" 5.46192342113498 1.01274647532073 FALSE 2 2 3 9 10 8 18 1.35576808474559 0.222516986735688
17 225 254 "chr1" 927395 9559 "chr1" 1206874 5564 "ENSG00000188290" "HES4" 8.98855945959245 4.88805910716363 TRUE 1 9 20 25 24 19 47 0.721170604546155 0.314215271464245
18 225 263 "chr1" 927395 9559 "chr1" 1309969 3346 "ENSG00000188290" "HES4" 9.32229978601107 7.38083444900662 TRUE 1 6 9 26 10 22 27 0.511479536733259 0.737371379722003
19 228 224 "chr1" 943677 13522 "chr1" 903641 23753 "ENSG00000187608" "ISG15" 5.63511753132836 4.42375768078029 TRUE 2 44 72 109 45 59 78 -0.326707599826207 0.612145252296316
20 228 224 "chr1" 943677 13522 "chr1" 903641 23753 "ENSG00000188157" "AGRN" 5.63511753132836 4.42375768078029 TRUE 2 44 72 109 45 59 78 -0.326707599826207 0.612145252296316
21 228 254 "chr1" 943677 13522 "chr1" 1206874 5564 "ENSG00000187608" "ISG15" 14.2864539471917 4.58147805715555 TRUE 2 15 5 23 15 27 39 0.906539604227093 0.160612055339336
22 228 254 "chr1" 943677 13522 "chr1" 1206874 5564 "ENSG00000188157" "AGRN" 14.2864539471917 4.58147805715555 TRUE 2 15 5 23 15 27 39 0.906539604227093 0.160612055339336
23 228 257 "chr1" 943677 13522 "chr1" 1239426 38673 "ENSG00000187608" "ISG15" 11.1401771239536 3.19064373624494 TRUE 2 8 9 8 5 14 21 0.626783361498375 0.740111483435689
24 228 257 "chr1" 943677 13522 "chr1" 1239426 38673 "ENSG00000188157" "AGRN" 11.1401771239536 3.19064373624494 TRUE 2 8 9 8 5 14 21 0.626783361498375 0.740111483435689
25 228 263 "chr1" 943677 13522 "chr1" 1309969 3346 "ENSG00000187608" "ISG15" 8.73066467620874 3.99210319628888 TRUE 2 10 5 11 11 14 13 0.521261758663813 0.814604489567469
26 228 263 "chr1" 943677 13522 "chr1" 1309969 3346 "ENSG00000188157" "AGRN" 8.73066467620874 3.99210319628888 TRUE 2 10 5 11 11 14 13 0.521261758663813 0.814604489567469
27 234 224 "chr1" 1005127 29141 "chr1" 903641 23753 "ENSG00000131591" "C1orf159" 6.36703037971179 7.1037517479401 TRUE 2 23 10 30 15 27 26 0.0967796335282093 0.965103107326883
28 234 224 "chr1" 1005127 29141 "chr1" 903641 23753 "ENSG00000237330" "RNF223" 6.36703037971179 7.1037517479401 TRUE 2 23 10 30 15 27 26 0.0967796335282093 0.965103107326883
29 234 254 "chr1" 1005127 29141 "chr1" 1206874 5564 "ENSG00000131591" "C1orf159" 12.0648346240175 12.3136529894353 TRUE 2 21 17 37 27 20 42 0.248992459043771 0.884002087399865
30 234 254 "chr1" 1005127 29141 "chr1" 1206874 5564 "ENSG00000237330" "RNF223" 12.0648346240175 12.3136529894353 TRUE 2 21 17 37 27 20 42 0.248992459043771 0.884002087399865
31 234 257 "chr1" 1005127 29141 "chr1" 1239426 38673 "ENSG00000131591" "C1orf159" 9.49800006408908 7.04431035359171 TRUE 2 10 5 15 8 16 17 0.429484240438214 0.853590235728116
32 234 257 "chr1" 1005127 29141 "chr1" 1239426 38673 "ENSG00000237330" "RNF223" 9.49800006408908 7.04431035359171 TRUE 2 10 5 15 8 16 17 0.429484240438214 0.853590235728116
33 234 259 "chr1" 1005127 29141 "chr1" 1283837 21681 "ENSG00000131591" "C1orf159" 5.19035584548663 2.78613055499503 TRUE 2 7 0 7 6 6 11 0.73384179212198 0.792201192296632
34 234 259 "chr1" 1005127 29141 "chr1" 1283837 21681 "ENSG00000237330" "RNF223" 5.19035584548663 2.78613055499503 TRUE 2 7 0 7 6 6 11 0.73384179212198 0.792201192296632
35 234 263 "chr1" 1005127 29141 "chr1" 1309969 3346 "ENSG00000131591" "C1orf159" 6.16472411641965 5.11053235950108 TRUE 2 7 4 12 7 9 16 0.473146497278707 0.858948065271325
36 234 263 "chr1" 1005127 29141 "chr1" 1309969 3346 "ENSG00000237330" "RNF223" 6.16472411641965 5.11053235950108 TRUE 2 7 4 12 7 9 16 0.473146497278707 0.858948065271325
37 239 224 "chr1" 1049052 13607 "chr1" 903641 23753 "ENSG00000131591" "C1orf159" 8.31287718532362 7.10572376873373 TRUE 1 8 10 12 0 6 14 -0.618114578747947 0.798378020608658
38 239 248 "chr1" 1049052 13607 "chr1" 1109733 12909 "ENSG00000131591" "C1orf159" 6.67966501456397 4.20613680407891 TRUE 1 6 6 19 0 11 20 -0.014355072988337 0.999943580677274
39 239 254 "chr1" 1049052 13607 "chr1" 1206874 5564 "ENSG00000131591" "C1orf159" 34.2997127740368 26.2460568909283 TRUE 1 19 25 50 0 38 49 -0.162022246033399 0.927885702301824
40 239 257 "chr1" 1049052 13607 "chr1" 1239426 38673 "ENSG00000131591" "C1orf159" 6.71609057486967 9.00559949291017 TRUE 1 8 3 14 0 3 11 -0.806158691374775 0.744499672194349
41 239 259 "chr1" 1049052 13607 "chr1" 1283837 21681 "ENSG00000131591" "C1orf159" 5.63077795142774 6.14946074703518 TRUE 1 2 3 11 0 4 7 -0.52795731904105 0.901008911560708
42 239 263 "chr1" 1049052 13607 "chr1" 1309969 3346 "ENSG00000131591" "C1orf159" 14.5370597112471 16.7640681582188 TRUE 1 5 10 22 0 9 17 -0.527328891343646 0.815414034172367
43 239 267 "chr1" 1049052 13607 "chr1" 1364314 8859 "ENSG00000131591" "C1orf159" 11.6292960367234 3.02438907570526 TRUE 1 3 3 3 0 8 10 0.902101901635341 0.778420266934007
44 247 240 "chr1" 1107116 2616 "chr1" 1062660 1584 "ENSG00000162571" "TTLL10" 6.08740999070978 2.89996273380617 FALSE 1 28 28 56 37 45 65 0.380560059639704 0.643952848991186
45 247 241 "chr1" 1107116 2616 "chr1" 1064245 4800 "ENSG00000162571" "TTLL10" 5.50799873737279 2.96920045434942 FALSE 1 39 36 56 35 46 66 0.14294642890219 0.923739367787667
46 247 251 "chr1" 1107116 2616 "chr1" 1150970 5265 "ENSG00000162571" "TTLL10" 6.51740762076924 5.25315679418182 FALSE 1 51 54 95 37 49 90 -0.204342253223984 0.847042136394179
47 247 254 "chr1" 1107116 2616 "chr1" 1206874 5564 "ENSG00000162571" "TTLL10" 9.03076678605273 3.8949140135987 TRUE 1 51 58 89 81 65 119 0.405730166302224 0.36017502962444
48 248 238 "chr1" 1109733 12909 "chr1" 1048248 803 "ENSG00000162571" "TTLL10" 5.34067386785015 2.44956357763438 FALSE 1 20 13 44 33 25 50 0.504941586972398 0.547210621326349
49 248 240 "chr1" 1109733 12909 "chr1" 1062660 1584 "ENSG00000162571" "TTLL10" 8.90796073456237 5.79759172720002 FALSE 1 37 52 74 52 56 82 0.199651341665997 0.856943632708061
50 248 241 "chr1" 1109733 12909 "chr1" 1064245 4800 "ENSG00000162571" "TTLL10" 9.73733435644836 5.08937340852027 FALSE 1 35 48 80 59 63 94 0.39259205989874 0.476211026514538
51 248 242 "chr1" 1109733 12909 "chr1" 1069046 14912 "ENSG00000162571" "TTLL10" 7.8683214936176 4.21739810718015 FALSE 1 42 35 93 51 83 100 0.454489291401346 0.303621377355169
52 248 243 "chr1" 1109733 12909 "chr1" 1083959 7275 "ENSG00000162571" "TTLL10" 7.46487609928049 3.97482440089259 FALSE 1 62 52 115 73 91 142 0.410538864128249 0.2880039753386
53 248 244 "chr1" 1109733 12909 "chr1" 1091235 777 "ENSG00000162571" "TTLL10" 5.51842754418304 3.21285581125486 FALSE 1 47 65 119 79 99 125 0.381643381661929 0.364299442518447
54 248 245 "chr1" 1109733 12909 "chr1" 1092013 4725 "ENSG00000162571" "TTLL10" 7.93681611046608 4.22742152667569 FALSE 1 81 76 155 115 138 186 0.48528943614732 0.0384299610255383
55 248 246 "chr1" 1109733 12909 "chr1" 1096739 10376 "ENSG00000162571" "TTLL10" 5.22190459183492 2.17710103323608 TRUE 1 156 184 315 184 255 369 0.280772883335391 0.304687331619016
56 248 251 "chr1" 1109733 12909 "chr1" 1150970 5265 "ENSG00000162571" "TTLL10" 5.92061586087587 5.29860858343516 FALSE 1 43 70 129 61 66 107 -0.0516749379305463 0.968998459024062
57 248 254 "chr1" 1109733 12909 "chr1" 1206874 5564 "ENSG00000162571" "TTLL10" 7.64282201074214 4.12660671662239 TRUE 1 66 47 110 98 82 118 0.421310457846899 0.266361448697439
58 248 256 "chr1" 1109733 12909 "chr1" 1220555 18870 "ENSG00000162571" "TTLL10" 5.39485930601037 3.49810115464208 FALSE 1 8 14 29 16 15 31 0.280979485065356 0.892166104045509
59 248 258 "chr1" 1109733 12909 "chr1" 1278100 5736 "ENSG00000162571" "TTLL10" 5.96739291668156 3.57433893544389 FALSE 1 11 8 23 10 12 28 0.257306400394431 0.916088270346238
60 248 260 "chr1" 1109733 12909 "chr1" 1305519 2311 "ENSG00000162571" "TTLL10" 5.00189911013325 3.54748820632871 FALSE 1 5 7 24 8 13 18 0.121395414694074 0.968457899065518
61 250 220 "chr1" 1126526 24443 "chr1" 850619 23462 "ENSG00000186827" "TNFRSF4" 7.88542581765174 5.73124455336063 TRUE 2 6 5 6 5 2 13 0.229021142530752 0.955371501870922
62 250 220 "chr1" 1126526 24443 "chr1" 850619 23462 "ENSG00000186891" "TNFRSF18" 7.88542581765174 5.73124455336063 TRUE 2 6 5 6 5 2 13 0.229021142530752 0.955371501870922
63 250 224 "chr1" 1126526 24443 "chr1" 903641 23753 "ENSG00000186827" "TNFRSF4" 19.86125200691 10.7689782078999 TRUE 2 9 7 16 9 16 23 0.565379032295386 0.740253405521196
64 250 224 "chr1" 1126526 24443 "chr1" 903641 23753 "ENSG00000186891" "TNFRSF18" 19.86125200691 10.7689782078999 TRUE 2 9 7 16 9 16 23 0.565379032295386 0.740253405521196
65 250 246 "chr1" 1126526 24443 "chr1" 1096739 10376 "ENSG00000186827" "TNFRSF4" 9.78638888919346 5.63497689481754 TRUE 2 21 15 40 22 21 47 0.250062476833891 0.882793562833735
66 250 246 "chr1" 1126526 24443 "chr1" 1096739 10376 "ENSG00000186891" "TNFRSF18" 9.78638888919346 5.63497689481754 TRUE 2 21 15 40 22 21 47 0.250062476833891 0.882793562833735
67 250 247 "chr1" 1126526 24443 "chr1" 1107116 2616 "ENSG00000186827" "TNFRSF4" 14.0174524822746 10.3486523203218 TRUE 2 45 28 73 41 50 75 0.184152222076593 0.885324118391372
68 250 247 "chr1" 1126526 24443 "chr1" 1107116 2616 "ENSG00000186891" "TNFRSF18" 14.0174524822746 10.3486523203218 TRUE 2 45 28 73 41 50 75 0.184152222076593 0.885324118391372
69 250 248 "chr1" 1126526 24443 "chr1" 1109733 12909 "ENSG00000186827" "TNFRSF4" 11.8979807548797 8.86798802652199 TRUE 2 30 35 98 36 59 91 0.196183077928414 0.863124832980134
70 250 248 "chr1" 1126526 24443 "chr1" 1109733 12909 "ENSG00000186891" "TNFRSF18" 11.8979807548797 8.86798802652199 TRUE 2 30 35 98 36 59 91 0.196183077928414 0.863124832980134
71 250 254 "chr1" 1126526 24443 "chr1" 1206874 5564 "ENSG00000186827" "TNFRSF4" 22.7000071446545 20.8991576444483 TRUE 2 37 52 85 43 43 79 -0.0903501281648546 0.953975675898973
72 250 254 "chr1" 1126526 24443 "chr1" 1206874 5564 "ENSG00000186891" "TNFRSF18" 22.7000071446545 20.8991576444483 TRUE 2 37 52 85 43 43 79 -0.0903501281648546 0.953975675898973
73 250 257 "chr1" 1126526 24443 "chr1" 1239426 38673 "ENSG00000186827" "TNFRSF4" 9.17957387493711 9.74553864015719 TRUE 2 16 13 17 5 9 20 -0.454214005451838 0.824979723792953
74 250 257 "chr1" 1126526 24443 "chr1" 1239426 38673 "ENSG00000186891" "TNFRSF18" 9.17957387493711 9.74553864015719 TRUE 2 16 13 17 5 9 20 -0.454214005451838 0.824979723792953
75 250 263 "chr1" 1126526 24443 "chr1" 1309969 3346 "ENSG00000186827" "TNFRSF4" 5.72670828185556 5.24648972157747 TRUE 2 6 5 11 9 6 8 0.060447715022573 0.984438901090939
76 250 263 "chr1" 1126526 24443 "chr1" 1309969 3346 "ENSG00000186891" "TNFRSF18" 5.72670828185556 5.24648972157747 TRUE 2 6 5 11 9 6 8 0.060447715022573 0.984438901090939
77 250 267 "chr1" 1126526 24443 "chr1" 1364314 8859 "ENSG00000186827" "TNFRSF4" 2.27799671120475 6.07358147784904 TRUE 2 3 5 10 6 2 2 -0.828044878959612 0.797238763232177
78 250 267 "chr1" 1126526 24443 "chr1" 1364314 8859 "ENSG00000186891" "TNFRSF18" 2.27799671120475 6.07358147784904 TRUE 2 3 5 10 6 2 2 -0.828044878959612 0.797238763232177
79 253 224 "chr1" 1160798 46075 "chr1" 903641 23753 "ENSG00000078808" "SDF4" 9.17254473084218 4.32880683864768 TRUE 4 7 12 13 10 23 17 0.577483162426208 0.725637517511764
80 253 224 "chr1" 1160798 46075 "chr1" 903641 23753 "ENSG00000160087" "UBE2J2" 9.17254473084218 4.32880683864768 TRUE 4 7 12 13 10 23 17 0.577483162426208 0.725637517511764
81 253 224 "chr1" 1160798 46075 "chr1" 903641 23753 "ENSG00000176022" "B3GALT6" 9.17254473084218 4.32880683864768 TRUE 4 7 12 13 10 23 17 0.577483162426208 0.725637517511764
82 253 224 "chr1" 1160798 46075 "chr1" 903641 23753 "ENSG00000184163" "FAM132A" 9.17254473084218 4.32880683864768 TRUE 4 7 12 13 10 23 17 0.577483162426208 0.725637517511764
83 253 240 "chr1" 1160798 46075 "chr1" 1062660 1584 "ENSG00000078808" "SDF4" 7.28984538570719 4.27123088131156 FALSE 4 6 13 12 9 15 18 0.388614813631934 0.872160180254979
84 253 240 "chr1" 1160798 46075 "chr1" 1062660 1584 "ENSG00000160087" "UBE2J2" 7.28984538570719 4.27123088131156 FALSE 4 6 13 12 9 15 18 0.388614813631934 0.872160180254979
85 253 240 "chr1" 1160798 46075 "chr1" 1062660 1584 "ENSG00000176022" "B3GALT6" 7.28984538570719 4.27123088131156 FALSE 4 6 13 12 9 15 18 0.388614813631934 0.872160180254979
86 253 240 "chr1" 1160798 46075 "chr1" 1062660 1584 "ENSG00000184163" "FAM132A" 7.28984538570719 4.27123088131156 FALSE 4 6 13 12 9 15 18 0.388614813631934 0.872160180254979
87 254 222 "chr1" 1206874 5564 "chr1" 876092 13331 "ENSG00000160087" "UBE2J2" 6.23695583504733 3.59002470806219 FALSE 1 8 7 21 10 17 20 0.37306377582593 0.867826402858354
88 254 223 "chr1" 1206874 5564 "chr1" 889424 14216 "ENSG00000160087" "UBE2J2" 6.61519695582231 3.44065280253179 TRUE 1 18 14 39 24 28 37 0.324234647058826 0.826817425231863
89 254 224 "chr1" 1206874 5564 "chr1" 903641 23753 "ENSG00000160087" "UBE2J2" 14.1259079098069 3.99809889355234 TRUE 1 26 18 47 46 45 76 0.876468827127168 0.00678370370622563
90 254 225 "chr1" 1206874 5564 "chr1" 927395 9559 "ENSG00000160087" "UBE2J2" 5.95459187730073 1.75541431638173 TRUE 1 9 20 25 24 19 47 0.721170604546155 0.314215271464245
91 254 226 "chr1" 1206874 5564 "chr1" 936955 5462 "ENSG00000160087" "UBE2J2" 12.2646921457595 2.53315956297793 FALSE 1 9 11 14 20 29 38 1.31758094647829 0.00423183394279131
92 254 227 "chr1" 1206874 5564 "chr1" 942418 1258 "ENSG00000160087" "UBE2J2" 10.0808920664695 5.20816013700216 FALSE 1 15 12 25 20 19 35 0.503512857211508 0.682715636149026
93 254 228 "chr1" 1206874 5564 "chr1" 943677 13522 "ENSG00000160087" "UBE2J2" 7.64317040744683 1.68570366215055 TRUE 1 15 5 23 15 27 39 0.906539604227093 0.160612055339336
94 254 229 "chr1" 1206874 5564 "chr1" 957200 17200 "ENSG00000160087" "UBE2J2" 17.2770117389309 5.04915160212536 FALSE 1 15 18 27 29 43 53 1.02691736124541 0.00704202390658025
95 254 230 "chr1" 1206874 5564 "chr1" 974401 3980 "ENSG00000160087" "UBE2J2" 16.5060098242269 6.07858091750542 FALSE 1 17 14 37 37 41 49 0.891801820346052 0.0309181643231384
96 254 231 "chr1" 1206874 5564 "chr1" 978382 11238 "ENSG00000160087" "UBE2J2" 11.724465262586 3.95018426069591 FALSE 1 11 15 25 25 27 44 0.895531226736757 0.101784805024718
97 254 232 "chr1" 1206874 5564 "chr1" 989621 11082 "ENSG00000160087" "UBE2J2" 5.5191610066133 3.01700733986464 FALSE 1 11 7 22 15 16 24 0.460375139460418 0.793047981931538
98 254 233 "chr1" 1206874 5564 "chr1" 1000704 4422 "ENSG00000160087" "UBE2J2" 10.7959246448782 5.24925236449866 FALSE 1 16 16 37 25 39 36 0.51166704793897 0.569626977827865
99 254 234 "chr1" 1206874 5564 "chr1" 1005127 29141 "ENSG00000160087" "UBE2J2" 5.6846562610798 2.4737604900457 TRUE 1 21 17 37 27 20 42 0.248992459043771 0.884002087399865
100 254 235 "chr1" 1206874 5564 "chr1" 1034269 5939 "ENSG00000160087" "UBE2J2" 9.76862400309364 5.21374965309378 FALSE 1 20 18 40 28 38 43 0.46638680938964 0.607344340832839
101 254 236 "chr1" 1206874 5564 "chr1" 1040209 2934 "ENSG00000160087" "UBE2J2" 13.9037788449596 8.13304377960148 FALSE 1 33 23 54 32 38 68 0.322437328284701 0.75205065617099
102 254 237 "chr1" 1206874 5564 "chr1" 1043144 5103 "ENSG00000160087" "UBE2J2" 8.44113573109937 5.43307638872833 FALSE 1 14 21 44 27 34 37 0.297071973353652 0.838463311290082
103 254 238 "chr1" 1206874 5564 "chr1" 1048248 803 "ENSG00000160087" "UBE2J2" 20.8319931616433 14.9955780196895 FALSE 1 55 61 107 59 64 93 -0.0590020424761521 0.961308365746765
104 254 239 "chr1" 1206874 5564 "chr1" 1049052 13607 "ENSG00000160087" "UBE2J2" 5.49189578856606 3.6747666521341 TRUE 1 19 25 50 17 38 49 0.122737793728889 0.950088023025436
105 254 240 "chr1" 1206874 5564 "chr1" 1062660 1584 "ENSG00000160087" "UBE2J2" 22.6354568337206 14.9693938824359 FALSE 1 56 57 96 54 86 100 0.172501894144158 0.866083055998913
106 254 241 "chr1" 1206874 5564 "chr1" 1064245 4800 "ENSG00000160087" "UBE2J2" 22.4079146748352 15.8145881949614 FALSE 1 55 50 121 68 73 102 0.109470040747781 0.926135782672794
107 254 242 "chr1" 1206874 5564 "chr1" 1069046 14912 "ENSG00000160087" "UBE2J2" 12.7882571896762 8.2637885530428 FALSE 1 35 31 78 42 52 73 0.213427765223087 0.854578806527713
108 254 243 "chr1" 1206874 5564 "chr1" 1083959 7275 "ENSG00000160087" "UBE2J2" 13.5628987205542 7.95519050524694 FALSE 1 42 33 80 42 68 82 0.296857942606371 0.71908868526905
109 254 244 "chr1" 1206874 5564 "chr1" 1091235 777 "ENSG00000160087" "UBE2J2" 14.8081572807606 8.70552045939982 FALSE 1 39 49 86 44 77 97 0.300137235013712 0.682006478723552
110 254 245 "chr1" 1206874 5564 "chr1" 1092013 4725 "ENSG00000160087" "UBE2J2" 10.8824275954353 7.21870585968394 FALSE 1 39 34 79 43 56 78 0.213824256093181 0.849461570980022
111 254 246 "chr1" 1206874 5564 "chr1" 1096739 10376 "ENSG00000160087" "UBE2J2" 7.24880747000306 2.35432889283178 TRUE 1 50 41 71 55 67 105 0.467654252187592 0.290199810324672
112 254 247 "chr1" 1206874 5564 "chr1" 1107116 2616 "ENSG00000160087" "UBE2J2" 6.5571693502146 2.9278843661245 TRUE 1 51 58 89 81 65 119 0.405730166302224 0.36017502962444
113 254 248 "chr1" 1206874 5564 "chr1" 1109733 12909 "ENSG00000160087" "UBE2J2" 6.65994212326854 3.22379110595949 TRUE 1 66 47 110 98 82 118 0.421310457846899 0.266361448697439
114 254 251 "chr1" 1206874 5564 "chr1" 1150970 5265 "ENSG00000160087" "UBE2J2" 11.7388658477123 7.65837940483979 FALSE 1 107 82 178 107 157 166 0.216634760326609 0.706307460540485
115 254 252 "chr1" 1206874 5564 "chr1" 1156236 4561 "ENSG00000160087" "UBE2J2" 7.48558846292655 3.88609900941173 FALSE 1 72 58 95 80 78 128 0.329173896967905 0.52314375011182
116 254 260 "chr1" 1206874 5564 "chr1" 1305519 2311 "ENSG00000160087" "UBE2J2" 6.11612585943606 4.05416019033416 FALSE 1 29 36 67 35 38 61 0.012151636352598 0.999943580677274
117 255 220 "chr1" 1212439 8115 "chr1" 850619 23462 "ENSG00000162572" "SCNN1D" 5.41668199381989 1.82959999406281 TRUE 1 4 2 6 3 1 14 0.592709230351281 0.87609169384971
118 255 224 "chr1" 1212439 8115 "chr1" 903641 23753 "ENSG00000162572" "SCNN1D" 15.8392904976789 4.651573698978 TRUE 1 5 6 13 7 19 26 1.07976132798254 0.234101569613918
119 255 247 "chr1" 1212439 8115 "chr1" 1107116 2616 "ENSG00000162572" "SCNN1D" 6.32618866086762 4.54321979848596 TRUE 1 15 17 24 10 18 27 -0.0546634827123146 0.97923516995236
120 257 223 "chr1" 1239426 38673 "chr1" 889424 14216 "ENSG00000127054" "CPSF3L" 5.10256888983589 2.86221212197077 TRUE 5 11 9 8 8 14 15 0.35604522468871 0.895807742235324
121 257 223 "chr1" 1239426 38673 "chr1" 889424 14216 "ENSG00000131584" "ACAP3" 5.10256888983589 2.86221212197077 TRUE 5 11 9 8 8 14 15 0.35604522468871 0.895807742235324
122 257 223 "chr1" 1239426 38673 "chr1" 889424 14216 "ENSG00000169962" "TAS1R3" 5.10256888983589 2.86221212197077 TRUE 5 11 9 8 8 14 15 0.35604522468871 0.895807742235324
123 257 223 "chr1" 1239426 38673 "chr1" 889424 14216 "ENSG00000169972" "PUSL1" 5.10256888983589 2.86221212197077 TRUE 5 11 9 8 8 14 15 0.35604522468871 0.895807742235324
124 257 223 "chr1" 1239426 38673 "chr1" 889424 14216 "ENSG00000224051" "GLTPD1" 5.10256888983589 2.86221212197077 TRUE 5 11 9 8 8 14 15 0.35604522468871 0.895807742235324
125 257 224 "chr1" 1239426 38673 "chr1" 903641 23753 "ENSG00000127054" "CPSF3L" 8.73717972565164 2.83167553586483 TRUE 5 10 14 8 17 15 25 0.793428623037903 0.454257992125194
126 257 224 "chr1" 1239426 38673 "chr1" 903641 23753 "ENSG00000131584" "ACAP3" 8.73717972565164 2.83167553586483 TRUE 5 10 14 8 17 15 25 0.793428623037903 0.454257992125194
127 257 224 "chr1" 1239426 38673 "chr1" 903641 23753 "ENSG00000169962" "TAS1R3" 8.73717972565164 2.83167553586483 TRUE 5 10 14 8 17 15 25 0.793428623037903 0.454257992125194
128 257 224 "chr1" 1239426 38673 "chr1" 903641 23753 "ENSG00000169972" "PUSL1" 8.73717972565164 2.83167553586483 TRUE 5 10 14 8 17 15 25 0.793428623037903 0.454257992125194
129 257 224 "chr1" 1239426 38673 "chr1" 903641 23753 "ENSG00000224051" "GLTPD1" 8.73717972565164 2.83167553586483 TRUE 5 10 14 8 17 15 25 0.793428623037903 0.454257992125194
130 257 226 "chr1" 1239426 38673 "chr1" 936955 5462 "ENSG00000127054" "CPSF3L" 8.45578108860996 3.33726355255766 FALSE 5 5 8 6 8 13 14 0.82035743699663 0.636363693131652
131 257 226 "chr1" 1239426 38673 "chr1" 936955 5462 "ENSG00000131584" "ACAP3" 8.45578108860996 3.33726355255766 FALSE 5 5 8 6 8 13 14 0.82035743699663 0.636363693131652
132 257 226 "chr1" 1239426 38673 "chr1" 936955 5462 "ENSG00000169962" "TAS1R3" 8.45578108860996 3.33726355255766 FALSE 5 5 8 6 8 13 14 0.82035743699663 0.636363693131652
133 257 226 "chr1" 1239426 38673 "chr1" 936955 5462 "ENSG00000169972" "PUSL1" 8.45578108860996 3.33726355255766 FALSE 5 5 8 6 8 13 14 0.82035743699663 0.636363693131652
134 257 226 "chr1" 1239426 38673 "chr1" 936955 5462 "ENSG00000224051" "GLTPD1" 8.45578108860996 3.33726355255766 FALSE 5 5 8 6 8 13 14 0.82035743699663 0.636363693131652
135 257 228 "chr1" 1239426 38673 "chr1" 943677 13522 "ENSG00000127054" "CPSF3L" 7.22549988017278 2.64195674753855 TRUE 5 8 9 8 5 14 21 0.626783361498375 0.740111483435689
136 257 228 "chr1" 1239426 38673 "chr1" 943677 13522 "ENSG00000131584" "ACAP3" 7.22549988017278 2.64195674753855 TRUE 5 8 9 8 5 14 21 0.626783361498375 0.740111483435689
137 257 228 "chr1" 1239426 38673 "chr1" 943677 13522 "ENSG00000169962" "TAS1R3" 7.22549988017278 2.64195674753855 TRUE 5 8 9 8 5 14 21 0.626783361498375 0.740111483435689
138 257 228 "chr1" 1239426 38673 "chr1" 943677 13522 "ENSG00000169972" "PUSL1" 7.22549988017278 2.64195674753855 TRUE 5 8 9 8 5 14 21 0.626783361498375 0.740111483435689
139 257 228 "chr1" 1239426 38673 "chr1" 943677 13522 "ENSG00000224051" "GLTPD1" 7.22549988017278 2.64195674753855 TRUE 5 8 9 8 5 14 21 0.626783361498375 0.740111483435689
140 257 229 "chr1" 1239426 38673 "chr1" 957200 17200 "ENSG00000127054" "CPSF3L" 10.4512058057288 6.98526348625469 FALSE 5 9 8 14 6 10 26 0.423051774867802 0.854139892861553
141 257 229 "chr1" 1239426 38673 "chr1" 957200 17200 "ENSG00000131584" "ACAP3" 10.4512058057288 6.98526348625469 FALSE 5 9 8 14 6 10 26 0.423051774867802 0.854139892861553
142 257 229 "chr1" 1239426 38673 "chr1" 957200 17200 "ENSG00000169962" "TAS1R3" 10.4512058057288 6.98526348625469 FALSE 5 9 8 14 6 10 26 0.423051774867802 0.854139892861553
143 257 229 "chr1" 1239426 38673 "chr1" 957200 17200 "ENSG00000169972" "PUSL1" 10.4512058057288 6.98526348625469 FALSE 5 9 8 14 6 10 26 0.423051774867802 0.854139892861553
144 257 229 "chr1" 1239426 38673 "chr1" 957200 17200 "ENSG00000224051" "GLTPD1" 10.4512058057288 6.98526348625469 FALSE 5 9 8 14 6 10 26 0.423051774867802 0.854139892861553
145 257 230 "chr1" 1239426 38673 "chr1" 974401 3980 "ENSG00000127054" "CPSF3L" 6.78616815926536 6.76250396544948 FALSE 5 4 8 17 6 6 18 0.052222097946816 0.984998600692145
146 257 230 "chr1" 1239426 38673 "chr1" 974401 3980 "ENSG00000131584" "ACAP3" 6.78616815926536 6.76250396544948 FALSE 5 4 8 17 6 6 18 0.052222097946816 0.984998600692145
147 257 230 "chr1" 1239426 38673 "chr1" 974401 3980 "ENSG00000169962" "TAS1R3" 6.78616815926536 6.76250396544948 FALSE 5 4 8 17 6 6 18 0.052222097946816 0.984998600692145
148 257 230 "chr1" 1239426 38673 "chr1" 974401 3980 "ENSG00000169972" "PUSL1" 6.78616815926536 6.76250396544948 FALSE 5 4 8 17 6 6 18 0.052222097946816 0.984998600692145
149 257 230 "chr1" 1239426 38673 "chr1" 974401 3980 "ENSG00000224051" "GLTPD1" 6.78616815926536 6.76250396544948 FALSE 5 4 8 17 6 6 18 0.052222097946816 0.984998600692145
150 257 231 "chr1" 1239426 38673 "chr1" 978382 11238 "ENSG00000127054" "CPSF3L" 10.0843863585229 4.56469847177729 FALSE 5 6 6 11 11 9 21 0.824779447753494 0.566838243576275
151 257 231 "chr1" 1239426 38673 "chr1" 978382 11238 "ENSG00000131584" "ACAP3" 10.0843863585229 4.56469847177729 FALSE 5 6 6 11 11 9 21 0.824779447753494 0.566838243576275
152 257 231 "chr1" 1239426 38673 "chr1" 978382 11238 "ENSG00000169962" "TAS1R3" 10.0843863585229 4.56469847177729 FALSE 5 6 6 11 11 9 21 0.824779447753494 0.566838243576275
153 257 231 "chr1" 1239426 38673 "chr1" 978382 11238 "ENSG00000169972" "PUSL1" 10.0843863585229 4.56469847177729 FALSE 5 6 6 11 11 9 21 0.824779447753494 0.566838243576275
154 257 231 "chr1" 1239426 38673 "chr1" 978382 11238 "ENSG00000224051" "GLTPD1" 10.0843863585229 4.56469847177729 FALSE 5 6 6 11 11 9 21 0.824779447753494 0.566838243576275
155 257 233 "chr1" 1239426 38673 "chr1" 1000704 4422 "ENSG00000127054" "CPSF3L" 7.711985556777 4.04487456637401 FALSE 5 2 4 14 11 11 15 0.884140851920829 0.55860238545402
156 257 233 "chr1" 1239426 38673 "chr1" 1000704 4422 "ENSG00000131584" "ACAP3" 7.711985556777 4.04487456637401 FALSE 5 2 4 14 11 11 15 0.884140851920829 0.55860238545402
157 257 233 "chr1" 1239426 38673 "chr1" 1000704 4422 "ENSG00000169962" "TAS1R3" 7.711985556777 4.04487456637401 FALSE 5 2 4 14 11 11 15 0.884140851920829 0.55860238545402
158 257 233 "chr1" 1239426 38673 "chr1" 1000704 4422 "ENSG00000169972" "PUSL1" 7.711985556777 4.04487456637401 FALSE 5 2 4 14 11 11 15 0.884140851920829 0.55860238545402
159 257 233 "chr1" 1239426 38673 "chr1" 1000704 4422 "ENSG00000224051" "GLTPD1" 7.711985556777 4.04487456637401 FALSE 5 2 4 14 11 11 15 0.884140851920829 0.55860238545402
160 257 234 "chr1" 1239426 38673 "chr1" 1005127 29141 "ENSG00000127054" "CPSF3L" 5.56652731349339 3.16367496275663 TRUE 5 10 5 15 8 16 17 0.429484240438214 0.853590235728116
161 257 234 "chr1" 1239426 38673 "chr1" 1005127 29141 "ENSG00000131584" "ACAP3" 5.56652731349339 3.16367496275663 TRUE 5 10 5 15 8 16 17 0.429484240438214 0.853590235728116
162 257 234 "chr1" 1239426 38673 "chr1" 1005127 29141 "ENSG00000169962" "TAS1R3" 5.56652731349339 3.16367496275663 TRUE 5 10 5 15 8 16 17 0.429484240438214 0.853590235728116
163 257 234 "chr1" 1239426 38673 "chr1" 1005127 29141 "ENSG00000169972" "PUSL1" 5.56652731349339 3.16367496275663 TRUE 5 10 5 15 8 16 17 0.429484240438214 0.853590235728116
164 257 234 "chr1" 1239426 38673 "chr1" 1005127 29141 "ENSG00000224051" "GLTPD1" 5.56652731349339 3.16367496275663 TRUE 5 10 5 15 8 16 17 0.429484240438214 0.853590235728116
165 257 235 "chr1" 1239426 38673 "chr1" 1034269 5939 "ENSG00000127054" "CPSF3L" 7.39566369913995 5.00158576705117 FALSE 5 6 5 16 9 9 20 0.501280186133493 0.826910287579593
166 257 235 "chr1" 1239426 38673 "chr1" 1034269 5939 "ENSG00000131584" "ACAP3" 7.39566369913995 5.00158576705117 FALSE 5 6 5 16 9 9 20 0.501280186133493 0.826910287579593
167 257 235 "chr1" 1239426 38673 "chr1" 1034269 5939 "ENSG00000169962" "TAS1R3" 7.39566369913995 5.00158576705117 FALSE 5 6 5 16 9 9 20 0.501280186133493 0.826910287579593
168 257 235 "chr1" 1239426 38673 "chr1" 1034269 5939 "ENSG00000169972" "PUSL1" 7.39566369913995 5.00158576705117 FALSE 5 6 5 16 9 9 20 0.501280186133493 0.826910287579593
169 257 235 "chr1" 1239426 38673 "chr1" 1034269 5939 "ENSG00000224051" "GLTPD1" 7.39566369913995 5.00158576705117 FALSE 5 6 5 16 9 9 20 0.501280186133493 0.826910287579593
170 257 236 "chr1" 1239426 38673 "chr1" 1040209 2934 "ENSG00000127054" "CPSF3L" 8.10593246674112 5.55973126267042 FALSE 5 7 3 19 14 14 17 0.643456914937845 0.691795573977853
171 257 236 "chr1" 1239426 38673 "chr1" 1040209 2934 "ENSG00000131584" "ACAP3" 8.10593246674112 5.55973126267042 FALSE 5 7 3 19 14 14 17 0.643456914937845 0.691795573977853
172 257 236 "chr1" 1239426 38673 "chr1" 1040209 2934 "ENSG00000169962" "TAS1R3" 8.10593246674112 5.55973126267042 FALSE 5 7 3 19 14 14 17 0.643456914937845 0.691795573977853
173 257 236 "chr1" 1239426 38673 "chr1" 1040209 2934 "ENSG00000169972" "PUSL1" 8.10593246674112 5.55973126267042 FALSE 5 7 3 19 14 14 17 0.643456914937845 0.691795573977853
174 257 236 "chr1" 1239426 38673 "chr1" 1040209 2934 "ENSG00000224051" "GLTPD1" 8.10593246674112 5.55973126267042 FALSE 5 7 3 19 14 14 17 0.643456914937845 0.691795573977853
175 257 238 "chr1" 1239426 38673 "chr1" 1048248 803 "ENSG00000127054" "CPSF3L" 12.692911682222 9.80540610865789 FALSE 5 20 16 22 9 25 30 0.102406885076445 0.963407633072998
176 257 238 "chr1" 1239426 38673 "chr1" 1048248 803 "ENSG00000131584" "ACAP3" 12.692911682222 9.80540610865789 FALSE 5 20 16 22 9 25 30 0.102406885076445 0.963407633072998
177 257 238 "chr1" 1239426 38673 "chr1" 1048248 803 "ENSG00000169962" "TAS1R3" 12.692911682222 9.80540610865789 FALSE 5 20 16 22 9 25 30 0.102406885076445 0.963407633072998
178 257 238 "chr1" 1239426 38673 "chr1" 1048248 803 "ENSG00000169972" "PUSL1" 12.692911682222 9.80540610865789 FALSE 5 20 16 22 9 25 30 0.102406885076445 0.963407633072998
179 257 238 "chr1" 1239426 38673 "chr1" 1048248 803 "ENSG00000224051" "GLTPD1" 12.692911682222 9.80540610865789 FALSE 5 20 16 22 9 25 30 0.102406885076445 0.963407633072998
180 257 240 "chr1" 1239426 38673 "chr1" 1062660 1584 "ENSG00000127054" "CPSF3L" 13.9337682803017 15.4437800049935 FALSE 5 16 23 37 21 26 26 -0.0835464123370263 0.972016057449486
181 257 240 "chr1" 1239426 38673 "chr1" 1062660 1584 "ENSG00000131584" "ACAP3" 13.9337682803017 15.4437800049935 FALSE 5 16 23 37 21 26 26 -0.0835464123370263 0.972016057449486
182 257 240 "chr1" 1239426 38673 "chr1" 1062660 1584 "ENSG00000169962" "TAS1R3" 13.9337682803017 15.4437800049935 FALSE 5 16 23 37 21 26 26 -0.0835464123370263 0.972016057449486
183 257 240 "chr1" 1239426 38673 "chr1" 1062660 1584 "ENSG00000169972" "PUSL1" 13.9337682803017 15.4437800049935 FALSE 5 16 23 37 21 26 26 -0.0835464123370263 0.972016057449486
184 257 240 "chr1" 1239426 38673 "chr1" 1062660 1584 "ENSG00000224051" "GLTPD1" 13.9337682803017 15.4437800049935 FALSE 5 16 23 37 21 26 26 -0.0835464123370263 0.972016057449486
185 257 241 "chr1" 1239426 38673 "chr1" 1064245 4800 "ENSG00000127054" "CPSF3L" 11.7059383573676 10.0479503718802 FALSE 5 12 24 23 15 20 28 0.0548304720013578 0.97923516995236
186 257 241 "chr1" 1239426 38673 "chr1" 1064245 4800 "ENSG00000131584" "ACAP3" 11.7059383573676 10.0479503718802 FALSE 5 12 24 23 15 20 28 0.0548304720013578 0.97923516995236
187 257 241 "chr1" 1239426 38673 "chr1" 1064245 4800 "ENSG00000169962" "TAS1R3" 11.7059383573676 10.0479503718802 FALSE 5 12 24 23 15 20 28 0.0548304720013578 0.97923516995236
188 257 241 "chr1" 1239426 38673 "chr1" 1064245 4800 "ENSG00000169972" "PUSL1" 11.7059383573676 10.0479503718802 FALSE 5 12 24 23 15 20 28 0.0548304720013578 0.97923516995236
189 257 241 "chr1" 1239426 38673 "chr1" 1064245 4800 "ENSG00000224051" "GLTPD1" 11.7059383573676 10.0479503718802 FALSE 5 12 24 23 15 20 28 0.0548304720013578 0.97923516995236
190 257 242 "chr1" 1239426 38673 "chr1" 1069046 14912 "ENSG00000127054" "CPSF3L" 10.2538020228453 6.04469726032098 FALSE 5 12 13 16 16 22 24 0.558326077551845 0.678897396069717
191 257 242 "chr1" 1239426 38673 "chr1" 1069046 14912 "ENSG00000131584" "ACAP3" 10.2538020228453 6.04469726032098 FALSE 5 12 13 16 16 22 24 0.558326077551845 0.678897396069717
192 257 242 "chr1" 1239426 38673 "chr1" 1069046 14912 "ENSG00000169962" "TAS1R3" 10.2538020228453 6.04469726032098 FALSE 5 12 13 16 16 22 24 0.558326077551845 0.678897396069717
193 257 242 "chr1" 1239426 38673 "chr1" 1069046 14912 "ENSG00000169972" "PUSL1" 10.2538020228453 6.04469726032098 FALSE 5 12 13 16 16 22 24 0.558326077551845 0.678897396069717
194 257 242 "chr1" 1239426 38673 "chr1" 1069046 14912 "ENSG00000224051" "GLTPD1" 10.2538020228453 6.04469726032098 FALSE 5 12 13 16 16 22 24 0.558326077551845 0.678897396069717
195 257 243 "chr1" 1239426 38673 "chr1" 1083959 7275 "ENSG00000127054" "CPSF3L" 6.18724428484698 5.12415528150748 FALSE 5 9 8 19 12 18 14 0.262124463185171 0.922509886858955
196 257 243 "chr1" 1239426 38673 "chr1" 1083959 7275 "ENSG00000131584" "ACAP3" 6.18724428484698 5.12415528150748 FALSE 5 9 8 19 12 18 14 0.262124463185171 0.922509886858955
197 257 243 "chr1" 1239426 38673 "chr1" 1083959 7275 "ENSG00000169962" "TAS1R3" 6.18724428484698 5.12415528150748 FALSE 5 9 8 19 12 18 14 0.262124463185171 0.922509886858955
198 257 243 "chr1" 1239426 38673 "chr1" 1083959 7275 "ENSG00000169972" "PUSL1" 6.18724428484698 5.12415528150748 FALSE 5 9 8 19 12 18 14 0.262124463185171 0.922509886858955
199 257 243 "chr1" 1239426 38673 "chr1" 1083959 7275 "ENSG00000224051" "GLTPD1" 6.18724428484698 5.12415528150748 FALSE 5 9 8 19 12 18 14 0.262124463185171 0.922509886858955
200 257 244 "chr1" 1239426 38673 "chr1" 1091235 777 "ENSG00000127054" "CPSF3L" 4.72776410171939 5.5098355810422 FALSE 5 5 10 22 10 12 17 0.0695716419494666 0.97923516995236
201 257 244 "chr1" 1239426 38673 "chr1" 1091235 777 "ENSG00000131584" "ACAP3" 4.72776410171939 5.5098355810422 FALSE 5 5 10 22 10 12 17 0.0695716419494666 0.97923516995236
202 257 244 "chr1" 1239426 38673 "chr1" 1091235 777 "ENSG00000169962" "TAS1R3" 4.72776410171939 5.5098355810422 FALSE 5 5 10 22 10 12 17 0.0695716419494666 0.97923516995236
203 257 244 "chr1" 1239426 38673 "chr1" 1091235 777 "ENSG00000169972" "PUSL1" 4.72776410171939 5.5098355810422 FALSE 5 5 10 22 10 12 17 0.0695716419494666 0.97923516995236
204 257 244 "chr1" 1239426 38673 "chr1" 1091235 777 "ENSG00000224051" "GLTPD1" 4.72776410171939 5.5098355810422 FALSE 5 5 10 22 10 12 17 0.0695716419494666 0.97923516995236
205 257 245 "chr1" 1239426 38673 "chr1" 1092013 4725 "ENSG00000127054" "CPSF3L" 4.14556167315038 5.92732525895242 FALSE 5 5 14 23 10 15 12 -0.213705240893752 0.935958341845705
206 257 245 "chr1" 1239426 38673 "chr1" 1092013 4725 "ENSG00000131584" "ACAP3" 4.14556167315038 5.92732525895242 FALSE 5 5 14 23 10 15 12 -0.213705240893752 0.935958341845705
207 257 245 "chr1" 1239426 38673 "chr1" 1092013 4725 "ENSG00000169962" "TAS1R3" 4.14556167315038 5.92732525895242 FALSE 5 5 14 23 10 15 12 -0.213705240893752 0.935958341845705
208 257 245 "chr1" 1239426 38673 "chr1" 1092013 4725 "ENSG00000169972" "PUSL1" 4.14556167315038 5.92732525895242 FALSE 5 5 14 23 10 15 12 -0.213705240893752 0.935958341845705
209 257 245 "chr1" 1239426 38673 "chr1" 1092013 4725 "ENSG00000224051" "GLTPD1" 4.14556167315038 5.92732525895242 FALSE 5 5 14 23 10 15 12 -0.213705240893752 0.935958341845705
210 257 251 "chr1" 1239426 38673 "chr1" 1150970 5265 "ENSG00000127054" "CPSF3L" 4.86934890782143 6.11727189375458 FALSE 5 20 24 29 12 18 31 -0.288588589900696 0.872992689052992
211 257 251 "chr1" 1239426 38673 "chr1" 1150970 5265 "ENSG00000131584" "ACAP3" 4.86934890782143 6.11727189375458 FALSE 5 20 24 29 12 18 31 -0.288588589900696 0.872992689052992
212 257 251 "chr1" 1239426 38673 "chr1" 1150970 5265 "ENSG00000169962" "TAS1R3" 4.86934890782143 6.11727189375458 FALSE 5 20 24 29 12 18 31 -0.288588589900696 0.872992689052992
213 257 251 "chr1" 1239426 38673 "chr1" 1150970 5265 "ENSG00000169972" "PUSL1" 4.86934890782143 6.11727189375458 FALSE 5 20 24 29 12 18 31 -0.288588589900696 0.872992689052992
214 257 251 "chr1" 1239426 38673 "chr1" 1150970 5265 "ENSG00000224051" "GLTPD1" 4.86934890782143 6.11727189375458 FALSE 5 20 24 29 12 18 31 -0.288588589900696 0.872992689052992
215 259 224 "chr1" 1283837 21681 "chr1" 903641 23753 "ENSG00000107404" "DVL1" 7.79130822781762 1.99388634887927 TRUE 2 6 2 10 7 13 17 1.0195692194337 0.448860944159912
216 259 224 "chr1" 1283837 21681 "chr1" 903641 23753 "ENSG00000162576" "MXRA8" 7.79130822781762 1.99388634887927 TRUE 2 6 2 10 7 13 17 1.0195692194337 0.448860944159912
217 259 227 "chr1" 1283837 21681 "chr1" 942418 1258 "ENSG00000107404" "DVL1" 5.02111752868035 0.748193604893426 FALSE 2 1 6 1 6 6 7 1.15481025796105 0.645525341250593
218 259 227 "chr1" 1283837 21681 "chr1" 942418 1258 "ENSG00000162576" "MXRA8" 5.02111752868035 0.748193604893426 FALSE 2 1 6 1 6 6 7 1.15481025796105 0.645525341250593
219 259 233 "chr1" 1283837 21681 "chr1" 1000704 4422 "ENSG00000107404" "DVL1" 5.34128614074833 4.14614937412681 FALSE 2 5 6 9 11 7 4 0.102485264290727 0.97923516995236
220 259 233 "chr1" 1283837 21681 "chr1" 1000704 4422 "ENSG00000162576" "MXRA8" 5.34128614074833 4.14614937412681 FALSE 2 5 6 9 11 7 4 0.102485264290727 0.97923516995236
221 259 238 "chr1" 1283837 21681 "chr1" 1048248 803 "ENSG00000107404" "DVL1" 9.92204683008785 7.16927348503124 FALSE 2 10 6 18 6 9 20 0.0471719676475066 0.985732847912988
222 259 238 "chr1" 1283837 21681 "chr1" 1048248 803 "ENSG00000162576" "MXRA8" 9.92204683008785 7.16927348503124 FALSE 2 10 6 18 6 9 20 0.0471719676475066 0.985732847912988
223 259 240 "chr1" 1283837 21681 "chr1" 1062660 1584 "ENSG00000107404" "DVL1" 8.05683269462311 5.66338017605109 FALSE 2 4 10 14 5 5 20 0.0862653435897165 0.97923516995236
224 259 240 "chr1" 1283837 21681 "chr1" 1062660 1584 "ENSG00000162576" "MXRA8" 8.05683269462311 5.66338017605109 FALSE 2 4 10 14 5 5 20 0.0862653435897165 0.97923516995236
225 259 241 "chr1" 1283837 21681 "chr1" 1064245 4800 "ENSG00000107404" "DVL1" 5.26129277494225 6.01194515474044 FALSE 2 5 10 15 4 6 12 -0.463124329963658 0.870037707888764
226 259 241 "chr1" 1283837 21681 "chr1" 1064245 4800 "ENSG00000162576" "MXRA8" 5.26129277494225 6.01194515474044 FALSE 2 5 10 15 4 6 12 -0.463124329963658 0.870037707888764
227 259 243 "chr1" 1283837 21681 "chr1" 1083959 7275 "ENSG00000107404" "DVL1" 4.70368887315689 5.47128207467373 FALSE 2 8 4 17 3 4 15 -0.370167899258394 0.905657402240449
228 259 243 "chr1" 1283837 21681 "chr1" 1083959 7275 "ENSG00000162576" "MXRA8" 4.70368887315689 5.47128207467373 FALSE 2 8 4 17 3 4 15 -0.370167899258394 0.905657402240449
229 259 299 "chr1" 1283837 21681 "chr1" 1552730 1336 "ENSG00000107404" "DVL1" 5.00965246228849 2.64111247183607 FALSE 2 3 5 8 3 7 11 0.358562241918502 0.926135782672794
230 259 299 "chr1" 1283837 21681 "chr1" 1552730 1336 "ENSG00000162576" "MXRA8" 5.00965246228849 2.64111247183607 FALSE 2 3 5 8 3 7 11 0.358562241918502 0.926135782672794
231 263 224 "chr1" 1309969 3346 "chr1" 903641 23753 "ENSG00000175756" "AURKAIP1" 11.1575135169567 1.93463600094572 TRUE 1 8 8 23 21 15 47 1.10310875515037 0.0391605221545412
232 263 225 "chr1" 1309969 3346 "chr1" 927395 9559 "ENSG00000175756" "AURKAIP1" 6.58597390491869 2.36378475072718 TRUE 1 6 9 26 10 22 27 0.511479536733259 0.737371379722003
233 263 229 "chr1" 1309969 3346 "chr1" 957200 17200 "ENSG00000175756" "AURKAIP1" 9.04193290010824 2.06793286935165 FALSE 1 3 5 13 11 12 22 1.09079654046327 0.294997180570588
234 263 230 "chr1" 1309969 3346 "chr1" 974401 3980 "ENSG00000175756" "AURKAIP1" 10.2361384101809 2.83932140669491 FALSE 1 8 7 13 10 9 30 0.802744718958874 0.513372201987559
235 263 231 "chr1" 1309969 3346 "chr1" 978382 11238 "ENSG00000175756" "AURKAIP1" 7.37584945327677 1.68494044638596 FALSE 1 5 9 8 7 8 23 0.756633863537602 0.656142058202393
236 263 235 "chr1" 1309969 3346 "chr1" 1034269 5939 "ENSG00000175756" "AURKAIP1" 5.45857693926311 1.0420998871306 FALSE 1 4 3 10 6 10 19 1.0290321160492 0.467591760624664
237 263 238 "chr1" 1309969 3346 "chr1" 1048248 803 "ENSG00000175756" "AURKAIP1" 8.89681235752141 11.7909645396319 FALSE 1 25 24 55 17 7 32 -0.881290809963368 0.0864905921087868
238 263 240 "chr1" 1309969 3346 "chr1" 1062660 1584 "ENSG00000175756" "AURKAIP1" 8.38394655105083 3.52345817747849 FALSE 1 9 9 20 15 15 24 0.499550839522309 0.767123625447476
239 263 241 "chr1" 1309969 3346 "chr1" 1064245 4800 "ENSG00000175756" "AURKAIP1" 7.14039033991055 5.7374083478421 FALSE 1 6 12 36 14 11 24 -0.117315588151482 0.960273474003607
240 263 243 "chr1" 1309969 3346 "chr1" 1083959 7275 "ENSG00000175756" "AURKAIP1" 5.32613340982644 1.72309133705695 FALSE 1 7 7 13 14 10 19 0.66264541152099 0.690064839496979
241 263 244 "chr1" 1309969 3346 "chr1" 1091235 777 "ENSG00000175756" "AURKAIP1" 5.90545252701909 2.82624723192077 FALSE 1 12 6 20 8 17 23 0.327286825709881 0.889466003402944
242 264 224 "chr1" 1313316 37127 "chr1" 903641 23753 "ENSG00000221978" "CCNL2" 6.7540730255605 2.63798827917603 TRUE 3 3 2 3 0 3 11 0.747540491377509 0.860112319749265
243 264 224 "chr1" 1313316 37127 "chr1" 903641 23753 "ENSG00000224870" "RP4-758J18.2" 6.7540730255605 2.63798827917603 TRUE 3 3 2 3 0 3 11 0.747540491377509 0.860112319749265
244 264 224 "chr1" 1313316 37127 "chr1" 903641 23753 "ENSG00000242485" "MRPL20" 6.7540730255605 2.63798827917603 TRUE 3 3 2 3 0 3 11 0.747540491377509 0.860112319749265
245 264 254 "chr1" 1313316 37127 "chr1" 1206874 5564 "ENSG00000221978" "CCNL2" 5.13473235618755 5.06033211362629 TRUE 3 10 14 15 0 14 16 -0.440597187275051 0.851379845063869
246 264 254 "chr1" 1313316 37127 "chr1" 1206874 5564 "ENSG00000224870" "RP4-758J18.2" 5.13473235618755 5.06033211362629 TRUE 3 10 14 15 0 14 16 -0.440597187275051 0.851379845063869
247 264 254 "chr1" 1313316 37127 "chr1" 1206874 5564 "ENSG00000242485" "MRPL20" 5.13473235618755 5.06033211362629 TRUE 3 10 14 15 0 14 16 -0.440597187275051 0.851379845063869
248 267 310 "chr1" 1364314 8859 "chr1" 1647157 1553 "ENSG00000179403" "VWA1" 5.0138774176862 4.34919349023371 FALSE 1 10 9 14 12 12 16 0.257068316080367 0.926135782672794
249 268 224 "chr1" 1373174 12233 "chr1" 903641 23753 "ENSG00000215915" "ATAD3C" 12.8867691655157 4.47704166832456 TRUE 1 5 8 15 19 16 24 1.05814549001229 0.179754562271711
250 274 311 "chr1" 1398654 17156 "chr1" 1648711 24281 "ENSG00000160072" "ATAD3B" 7.37980251141222 2.75937870844924 TRUE 1 4 5 9 11 10 13 0.890197690349789 0.590716490186075
251 283 311 "chr1" 1465274 17049 "chr1" 1648711 24281 "ENSG00000160075" "SSU72" 5.356659494278 4.13642080864841 TRUE 2 5 11 21 8 13 18 0.0588641317374161 0.97931368017329
252 283 311 "chr1" 1465274 17049 "chr1" 1648711 24281 "ENSG00000205090" "TMEM240" 5.356659494278 4.13642080864841 TRUE 2 5 11 21 8 13 18 0.0588641317374161 0.97931368017329
253 291 224 "chr1" 1505407 11231 "chr1" 903641 23753 "ENSG00000160075" "SSU72" 6.54075555239416 2.38807251920942 TRUE 2 1 3 4 7 3 4 0.761755236933869 0.854103967227286
254 291 224 "chr1" 1505407 11231 "chr1" 903641 23753 "ENSG00000215014" "AL645728.1" 6.54075555239416 2.38807251920942 TRUE 2 1 3 4 7 3 4 0.761755236933869 0.854103967227286
255 291 263 "chr1" 1505407 11231 "chr1" 1309969 3346 "ENSG00000160075" "SSU72" 5.14946196820027 3.69124334766562 TRUE 2 6 4 10 14 5 7 0.376363287185169 0.909798215384261
256 291 263 "chr1" 1505407 11231 "chr1" 1309969 3346 "ENSG00000215014" "AL645728.1" 5.14946196820027 3.69124334766562 TRUE 2 6 4 10 14 5 7 0.376363287185169 0.909798215384261
257 291 267 "chr1" 1505407 11231 "chr1" 1364314 8859 "ENSG00000160075" "SSU72" 5.0517893209928 2.84292834760283 TRUE 2 7 4 9 8 11 8 0.39866986709929 0.90011919944761
258 291 267 "chr1" 1505407 11231 "chr1" 1364314 8859 "ENSG00000215014" "AL645728.1" 5.0517893209928 2.84292834760283 TRUE 2 7 4 9 8 11 8 0.39866986709929 0.90011919944761
259 291 311 "chr1" 1505407 11231 "chr1" 1648711 24281 "ENSG00000160075" "SSU72" 11.1113010033643 11.0103551329631 TRUE 2 17 18 21 8 11 24 -0.404789121398506 0.828493194147311
260 291 311 "chr1" 1505407 11231 "chr1" 1648711 24281 "ENSG00000215014" "AL645728.1" 11.1113010033643 11.0103551329631 TRUE 2 17 18 21 8 11 24 -0.404789121398506 0.828493194147311
261 297 311 "chr1" 1533887 12095 "chr1" 1648711 24281 "ENSG00000228594" "C1orf233" 10.1636269113339 6.08572232781553 TRUE 1 21 22 51 30 30 44 0.144932054036927 0.931672073389493
262 298 310 "chr1" 1545983 6746 "chr1" 1647157 1553 "ENSG00000197530" "MIB2" 5.42523006503247 3.95132883722656 FALSE 1 27 19 37 23 18 46 0.066460634611498 0.97923516995236
263 298 311 "chr1" 1545983 6746 "chr1" 1648711 24281 "ENSG00000197530" "MIB2" 7.21753982324915 4.81670437486178 TRUE 1 38 38 77 31 56 77 0.0806996253384762 0.955943079799378
264 311 279 "chr1" 1648711 24281 "chr1" 1442647 8391 "ENSG00000008128" "CDK11A" 5.64308464214961 3.85501036184988 FALSE 2 14 17 20 19 14 23 0.11337599962864 0.960637882037583
265 311 279 "chr1" 1648711 24281 "chr1" 1442647 8391 "ENSG00000215790" "SLC35E2" 5.64308464214961 3.85501036184988 FALSE 2 14 17 20 19 14 23 0.11337599962864 0.960637882037583
266 311 284 "chr1" 1648711 24281 "chr1" 1482324 2227 "ENSG00000008128" "CDK11A" 6.39038132550349 6.09172789841028 FALSE 2 18 10 46 26 27 27 0.127191381311088 0.954522637091631
267 311 284 "chr1" 1648711 24281 "chr1" 1482324 2227 "ENSG00000215790" "SLC35E2" 6.39038132550349 6.09172789841028 FALSE 2 18 10 46 26 27 27 0.127191381311088 0.954522637091631
268 311 287 "chr1" 1648711 24281 "chr1" 1492823 1481 "ENSG00000008128" "CDK11A" 6.8568562555262 6.21592633735312 FALSE 2 21 21 41 23 30 34 0.0506220051300445 0.97923516995236
269 311 287 "chr1" 1648711 24281 "chr1" 1492823 1481 "ENSG00000215790" "SLC35E2" 6.8568562555262 6.21592633735312 FALSE 2 21 21 41 23 30 34 0.0506220051300445 0.97923516995236
270 311 288 "chr1" 1648711 24281 "chr1" 1494305 3421 "ENSG00000008128" "CDK11A" 5.82067202056259 6.10301023078354 FALSE 2 29 13 41 13 19 42 -0.158631646217867 0.934158138959748
271 311 288 "chr1" 1648711 24281 "chr1" 1494305 3421 "ENSG00000215790" "SLC35E2" 5.82067202056259 6.10301023078354 FALSE 2 29 13 41 13 19 42 -0.158631646217867 0.934158138959748
272 311 289 "chr1" 1648711 24281 "chr1" 1497727 2518 "ENSG00000008128" "CDK11A" 5.20801006279342 4.79203572982191 FALSE 2 14 14 34 16 20 31 0.108556505075952 0.958787854924947
273 311 289 "chr1" 1648711 24281 "chr1" 1497727 2518 "ENSG00000215790" "SLC35E2" 5.20801006279342 4.79203572982191 FALSE 2 14 14 34 16 20 31 0.108556505075952 0.958787854924947
274 311 290 "chr1" 1648711 24281 "chr1" 1500246 5160 "ENSG00000008128" "CDK11A" 5.04837915541005 7.55654763693375 FALSE 2 23 20 47 18 24 25 -0.432940772398384 0.709728117389419
275 311 290 "chr1" 1648711 24281 "chr1" 1500246 5160 "ENSG00000215790" "SLC35E2" 5.04837915541005 7.55654763693375 FALSE 2 23 20 47 18 24 25 -0.432940772398384 0.709728117389419
276 311 292 "chr1" 1648711 24281 "chr1" 1516639 2308 "ENSG00000008128" "CDK11A" 6.42670404350668 4.84639624964094 FALSE 2 20 12 38 20 25 40 0.284031204478258 0.861480985042008
277 311 292 "chr1" 1648711 24281 "chr1" 1516639 2308 "ENSG00000215790" "SLC35E2" 6.42670404350668 4.84639624964094 FALSE 2 20 12 38 20 25 40 0.284031204478258 0.861480985042008
278 311 293 "chr1" 1648711 24281 "chr1" 1518948 1468 "ENSG00000008128" "CDK11A" 7.35018390826357 6.89601901680962 FALSE 2 29 27 51 22 38 47 -0.0219474883139343 0.993094290132809
279 311 293 "chr1" 1648711 24281 "chr1" 1518948 1468 "ENSG00000215790" "SLC35E2" 7.35018390826357 6.89601901680962 FALSE 2 29 27 51 22 38 47 -0.0219474883139343 0.993094290132809
280 311 299 "chr1" 1648711 24281 "chr1" 1552730 1336 "ENSG00000008128" "CDK11A" 7.32662451347203 9.09820702411026 FALSE 2 52 51 73 47 36 58 -0.336920838941434 0.66355695522499
281 311 299 "chr1" 1648711 24281 "chr1" 1552730 1336 "ENSG00000215790" "SLC35E2" 7.32662451347203 9.09820702411026 FALSE 2 52 51 73 47 36 58 -0.336920838941434 0.66355695522499
282 311 300 "chr1" 1648711 24281 "chr1" 1554067 8410 "ENSG00000008128" "CDK11A" 6.59556272037636 5.03967385407038 FALSE 2 31 34 51 40 35 48 0.0665830481238396 0.972555247227319
283 311 300 "chr1" 1648711 24281 "chr1" 1554067 8410 "ENSG00000215790" "SLC35E2" 6.59556272037636 5.03967385407038 FALSE 2 31 34 51 40 35 48 0.0665830481238396 0.972555247227319
284 311 303 "chr1" 1648711 24281 "chr1" 1583927 1644 "ENSG00000008128" "CDK11A" 26.5060432850034 19.5535764234222 FALSE 2 88 122 175 92 158 214 0.231820031177703 0.648788019872988
285 311 303 "chr1" 1648711 24281 "chr1" 1583927 1644 "ENSG00000215790" "SLC35E2" 26.5060432850034 19.5535764234222 FALSE 2 88 122 175 92 158 214 0.231820031177703 0.648788019872988
286 311 304 "chr1" 1648711 24281 "chr1" 1585572 34180 "ENSG00000008128" "CDK11A" 11.5338608461586 11.2957484402617 FALSE 2 74 77 158 72 100 132 -0.0323680524605929 0.97923516995236
287 311 304 "chr1" 1648711 24281 "chr1" 1585572 34180 "ENSG00000215790" "SLC35E2" 11.5338608461586 11.2957484402617 FALSE 2 74 77 158 72 100 132 -0.0323680524605929 0.97923516995236
288 338 318 "chr1" 1820953 9510 "chr1" 1695714 3211 "ENSG00000078369" "GNB1" 5.46760247910479 5.86689149496294 FALSE 1 31 21 47 22 25 32 -0.330481792439597 0.800923518276274
289 338 319 "chr1" 1820953 9510 "chr1" 1698926 10423 "ENSG00000078369" "GNB1" 6.14013715807163 5.60230001082541 FALSE 1 29 19 41 10 19 46 -0.257503999598652 0.877121126690232
290 338 325 "chr1" 1820953 9510 "chr1" 1751472 2174 "ENSG00000078369" "GNB1" 5.02579857060355 2.51345599065658 FALSE 1 22 24 38 25 36 49 0.363907890191199 0.746843216947664
291 338 333 "chr1" 1820953 9510 "chr1" 1815963 953 "ENSG00000078369" "GNB1" 5.11076279972364 3.60080890910334 FALSE 1 257 229 378 194 302 410 0.0285906540302166 0.978310556601428
292 356 352 "chr1" 1927763 28191 "chr1" 1919689 2628 "ENSG00000142609" "C1orf222" 6.17260068594731 5.45044449401408 FALSE 2 260 239 439 203 287 343 -0.188090092025043 0.62466788613453
293 356 352 "chr1" 1927763 28191 "chr1" 1919689 2628 "ENSG00000187730" "GABRD" 6.17260068594731 5.45044449401408 FALSE 2 260 239 439 203 287 343 -0.188090092025043 0.62466788613453
294 356 353 "chr1" 1927763 28191 "chr1" 1922318 1565 "ENSG00000142609" "C1orf222" 6.08146169512545 5.39115729545559 FALSE 2 232 275 468 213 309 385 -0.121837286557327 0.830154973434979
295 356 353 "chr1" 1927763 28191 "chr1" 1922318 1565 "ENSG00000187730" "GABRD" 6.08146169512545 5.39115729545559 FALSE 2 232 275 468 213 309 385 -0.121837286557327 0.830154973434979
296 383 417 "chr1" 2104999 17561 "chr1" 2308195 11376 "ENSG00000269554" "AL590822.2" 5.98235854572881 9.95272191352003 FALSE 1 8 13 35 8 11 17 -0.627776661722424 0.639629896676264
297 383 418 "chr1" 2104999 17561 "chr1" 2319572 4805 "ENSG00000269554" "AL590822.2" 17.2479008376052 14.3566169530802 TRUE 1 37 36 75 32 49 69 0.00576932883290415 0.999943580677274
298 383 419 "chr1" 2104999 17561 "chr1" 2324378 3172 "ENSG00000269554" "AL590822.2" 2.0232748730078 5.71112263827018 FALSE 1 8 7 21 5 8 6 -0.913038312895998 0.548135074307651
299 383 420 "chr1" 2104999 17561 "chr1" 2327551 251 "ENSG00000269554" "AL590822.2" 3.2825203252351 6.94170747522499 FALSE 1 12 10 19 10 8 6 -0.779983066149544 0.604329497497568
300 383 422 "chr1" 2104999 17561 "chr1" 2327925 1850 "ENSG00000269554" "AL590822.2" 5.54366195682394 6.61447569890809 FALSE 1 7 15 21 10 12 14 -0.283034332578918 0.913063597180348
301 383 425 "chr1" 2104999 17561 "chr1" 2335725 16040 "ENSG00000269554" "AL590822.2" 9.20013412879587 6.97296465052001 TRUE 1 20 13 42 20 29 36 0.180238841765076 0.925863063114736
302 383 437 "chr1" 2104999 17561 "chr1" 2450976 7456 "ENSG00000269554" "AL590822.2" 5.8454057383376 7.10532267682126 TRUE 1 11 15 33 17 12 30 0.00677131907905403 0.999943580677274
303 390 400 "chr1" 2143648 3641 "chr1" 2227416 6230 "ENSG00000162585" "C1orf86" 4.85324906393521 5.19689700200859 FALSE 2 41 40 82 33 50 62 -0.182793053960443 0.887308875880907
304 390 400 "chr1" 2143648 3641 "chr1" 2227416 6230 "ENSG00000203301" "AL590822.1" 4.85324906393521 5.19689700200859 FALSE 2 41 40 82 33 50 62 -0.182793053960443 0.887308875880907
305 390 402 "chr1" 2143648 3641 "chr1" 2233705 1442 "ENSG00000162585" "C1orf86" 6.60176560055187 5.98358093329123 FALSE 2 56 54 88 46 60 84 -0.081487852820315 0.95460682206143
306 390 402 "chr1" 2143648 3641 "chr1" 2233705 1442 "ENSG00000203301" "AL590822.1" 6.60176560055187 5.98358093329123 FALSE 2 56 54 88 46 60 84 -0.081487852820315 0.95460682206143
307 390 403 "chr1" 2143648 3641 "chr1" 2235148 4380 "ENSG00000162585" "C1orf86" 6.8360192153259 7.1336311540639 FALSE 2 43 58 93 57 46 71 -0.167935759051781 0.88763346202348
308 390 403 "chr1" 2143648 3641 "chr1" 2235148 4380 "ENSG00000203301" "AL590822.1" 6.8360192153259 7.1336311540639 FALSE 2 43 58 93 57 46 71 -0.167935759051781 0.88763346202348
309 390 404 "chr1" 2143648 3641 "chr1" 2239529 567 "ENSG00000162585" "C1orf86" 8.76126348432585 8.3884875420599 FALSE 2 38 49 117 44 51 100 -0.0598200820131778 0.963862886283889
310 390 404 "chr1" 2143648 3641 "chr1" 2239529 567 "ENSG00000203301" "AL590822.1" 8.76126348432585 8.3884875420599 FALSE 2 38 49 117 44 51 100 -0.0598200820131778 0.963862886283889
311 390 405 "chr1" 2143648 3641 "chr1" 2240097 2446 "ENSG00000162585" "C1orf86" 5.75625470768521 4.20919809784383 FALSE 2 25 36 54 45 33 59 0.240177386551501 0.849559247721584
312 390 405 "chr1" 2143648 3641 "chr1" 2240097 2446 "ENSG00000203301" "AL590822.1" 5.75625470768521 4.20919809784383 FALSE 2 25 36 54 45 33 59 0.240177386551501 0.849559247721584
313 390 406 "chr1" 2143648 3641 "chr1" 2242544 8637 "ENSG00000162585" "C1orf86" 5.1539888070885 8.8242371180837 FALSE 2 45 47 94 29 39 54 -0.618323076959006 0.11675809920221
314 390 406 "chr1" 2143648 3641 "chr1" 2242544 8637 "ENSG00000203301" "AL590822.1" 5.1539888070885 8.8242371180837 FALSE 2 45 47 94 29 39 54 -0.618323076959006 0.11675809920221
315 390 414 "chr1" 2143648 3641 "chr1" 2283074 5170 "ENSG00000162585" "C1orf86" 6.22016462675247 5.7518909941759 FALSE 2 21 32 51 29 35 38 -0.0506789187776078 0.97923516995236
316 390 414 "chr1" 2143648 3641 "chr1" 2283074 5170 "ENSG00000203301" "AL590822.1" 6.22016462675247 5.7518909941759 FALSE 2 21 32 51 29 35 38 -0.0506789187776078 0.97923516995236
317 390 415 "chr1" 2143648 3641 "chr1" 2288245 4052 "ENSG00000162585" "C1orf86" 5.48200676932796 5.130492001631 FALSE 2 19 25 47 18 27 44 -0.0467930963570543 0.97923516995236
318 390 415 "chr1" 2143648 3641 "chr1" 2288245 4052 "ENSG00000203301" "AL590822.1" 5.48200676932796 5.130492001631 FALSE 2 19 25 47 18 27 44 -0.0467930963570543 0.97923516995236
319 390 416 "chr1" 2143648 3641 "chr1" 2292298 15896 "ENSG00000162585" "C1orf86" 6.13704220964781 4.35986641629418 FALSE 2 18 16 38 22 27 38 0.26637226504379 0.873331180663353
320 390 416 "chr1" 2143648 3641 "chr1" 2292298 15896 "ENSG00000203301" "AL590822.1" 6.13704220964781 4.35986641629418 FALSE 2 18 16 38 22 27 38 0.26637226504379 0.873331180663353
321 390 417 "chr1" 2143648 3641 "chr1" 2308195 11376 "ENSG00000162585" "C1orf86" 10.63568756882 13.7057382116075 FALSE 2 34 36 94 28 41 56 -0.387848675089117 0.598258708467108
322 390 417 "chr1" 2143648 3641 "chr1" 2308195 11376 "ENSG00000203301" "AL590822.1" 10.63568756882 13.7057382116075 FALSE 2 34 36 94 28 41 56 -0.387848675089117 0.598258708467108
323 390 418 "chr1" 2143648 3641 "chr1" 2319572 4805 "ENSG00000162585" "C1orf86" 5.36383703524475 3.44287816807302 TRUE 2 27 27 67 39 54 54 0.271669252393481 0.805291730817453
324 390 418 "chr1" 2143648 3641 "chr1" 2319572 4805 "ENSG00000203301" "AL590822.1" 5.36383703524475 3.44287816807302 TRUE 2 27 27 67 39 54 54 0.271669252393481 0.805291730817453
325 390 419 "chr1" 2143648 3641 "chr1" 2324378 3172 "ENSG00000162585" "C1orf86" 5.42292621952182 3.38674393599972 FALSE 2 16 9 30 19 16 37 0.4027599999929 0.79119463888433
326 390 419 "chr1" 2143648 3641 "chr1" 2324378 3172 "ENSG00000203301" "AL590822.1" 5.42292621952182 3.38674393599972 FALSE 2 16 9 30 19 16 37 0.4027599999929 0.79119463888433
327 390 420 "chr1" 2143648 3641 "chr1" 2327551 251 "ENSG00000162585" "C1orf86" 3.98073991423355 5.23911465283511 FALSE 2 26 18 32 19 10 28 -0.412407859369729 0.772787492742948
328 390 420 "chr1" 2143648 3641 "chr1" 2327551 251 "ENSG00000203301" "AL590822.1" 3.98073991423355 5.23911465283511 FALSE 2 26 18 32 19 10 28 -0.412407859369729 0.772787492742948
329 390 422 "chr1" 2143648 3641 "chr1" 2327925 1850 "ENSG00000162585" "C1orf86" 6.13790894335118 7.29130992279364 FALSE 2 19 24 55 20 22 37 -0.309400633304434 0.827222470763503
330 390 422 "chr1" 2143648 3641 "chr1" 2327925 1850 "ENSG00000203301" "AL590822.1" 6.13790894335118 7.29130992279364 FALSE 2 19 24 55 20 22 37 -0.309400633304434 0.827222470763503
331 395 398 "chr1" 2155766 10429 "chr1" 2203699 4341 "ENSG00000157933" "SKI" 5.36476491881979 3.48236615900043 FALSE 1 81 77 164 67 106 171 0.0780556039947669 0.942693235699394
332 395 400 "chr1" 2155766 10429 "chr1" 2227416 6230 "ENSG00000157933" "SKI" 9.23298681453867 9.16895163591088 FALSE 1 82 98 193 77 87 136 -0.318018603465275 0.454951722127375
333 395 402 "chr1" 2155766 10429 "chr1" 2233705 1442 "ENSG00000157933" "SKI" 13.3024238899816 10.4767106205778 FALSE 1 102 129 216 125 112 183 -0.0988096749495674 0.912927068142468
334 395 403 "chr1" 2155766 10429 "chr1" 2235148 4380 "ENSG00000157933" "SKI" 12.4447631818019 9.37349809501423 FALSE 1 79 94 174 105 106 138 0.00469136498254324 0.999943580677274
335 395 404 "chr1" 2155766 10429 "chr1" 2239529 567 "ENSG00000157933" "SKI" 15.4827379454835 10.8801029471823 FALSE 1 80 95 199 104 124 170 0.0927335393799164 0.925115433135027
336 395 405 "chr1" 2155766 10429 "chr1" 2240097 2446 "ENSG00000157933" "SKI" 9.74445392088139 7.17824385357414 FALSE 1 56 76 116 74 75 108 0.0349836654568039 0.97923516995236
337 395 406 "chr1" 2155766 10429 "chr1" 2242544 8637 "ENSG00000157933" "SKI" 10.8046930198575 7.84278799203091 FALSE 1 67 55 121 56 65 135 0.0640986729780053 0.956427178109147
338 395 417 "chr1" 2155766 10429 "chr1" 2308195 11376 "ENSG00000157933" "SKI" 8.4636150523027 6.26960888761506 FALSE 1 33 38 54 32 33 58 -0.0439598612215394 0.97923516995236
339 395 418 "chr1" 2155766 10429 "chr1" 2319572 4805 "ENSG00000157933" "SKI" 6.0985078760055 4.62248025550247 TRUE 1 48 37 114 45 42 94 -0.120157422467969 0.926135782672794
340 395 419 "chr1" 2155766 10429 "chr1" 2324378 3172 "ENSG00000157933" "SKI" 5.15297313171087 4.27268960609993 FALSE 1 25 28 37 21 22 39 -0.156195206173053 0.930993672759417
341 395 422 "chr1" 2155766 10429 "chr1" 2327925 1850 "ENSG00000157933" "SKI" 7.66344509452368 5.22587182595475 FALSE 1 20 19 60 23 31 54 0.136162783148331 0.935958341845705
342 418 384 "chr1" 2319572 4805 "chr1" 2122561 1284 "ENSG00000116151" "MORN1" 15.7912645293226 15.2629773976647 FALSE 2 50 72 128 66 83 105 0.0123724673364595 0.998109900323195
343 418 384 "chr1" 2319572 4805 "chr1" 2122561 1284 "ENSG00000157916" "RER1" 15.7912645293226 15.2629773976647 FALSE 2 50 72 128 66 83 105 0.0123724673364595 0.998109900323195
344 418 385 "chr1" 2319572 4805 "chr1" 2123846 2751 "ENSG00000116151" "MORN1" 22.0886004243051 25.1030473713396 FALSE 2 90 99 209 102 121 152 -0.0828706843224389 0.930526195524925
345 418 385 "chr1" 2319572 4805 "chr1" 2123846 2751 "ENSG00000157916" "RER1" 22.0886004243051 25.1030473713396 FALSE 2 90 99 209 102 121 152 -0.0828706843224389 0.930526195524925
346 418 386 "chr1" 2319572 4805 "chr1" 2126598 4226 "ENSG00000116151" "MORN1" 26.9560019964837 27.4940638691822 FALSE 2 112 127 253 114 160 178 -0.125950121264085 0.872267092748541
347 418 386 "chr1" 2319572 4805 "chr1" 2126598 4226 "ENSG00000157916" "RER1" 26.9560019964837 27.4940638691822 FALSE 2 112 127 253 114 160 178 -0.125950121264085 0.872267092748541
348 418 387 "chr1" 2319572 4805 "chr1" 2130825 9865 "ENSG00000116151" "MORN1" 7.65809677034232 10.504648644658 FALSE 2 43 51 102 46 40 63 -0.39601660475852 0.508200913512892
349 418 387 "chr1" 2319572 4805 "chr1" 2130825 9865 "ENSG00000157916" "RER1" 7.65809677034232 10.504648644658 FALSE 2 43 51 102 46 40 63 -0.39601660475852 0.508200913512892
350 418 388 "chr1" 2319572 4805 "chr1" 2140691 1368 "ENSG00000116151" "MORN1" 5.6113952258807 6.20678053949503 FALSE 2 41 28 66 39 30 53 -0.141478334875103 0.926135782672794
351 418 388 "chr1" 2319572 4805 "chr1" 2140691 1368 "ENSG00000157916" "RER1" 5.6113952258807 6.20678053949503 FALSE 2 41 28 66 39 30 53 -0.141478334875103 0.926135782672794
352 418 392 "chr1" 2319572 4805 "chr1" 2150201 1992 "ENSG00000116151" "MORN1" 5.92729906938023 5.37404828485338 FALSE 2 41 39 60 37 40 62 -0.0294988249969503 0.980806251584716
353 418 392 "chr1" 2319572 4805 "chr1" 2150201 1992 "ENSG00000157916" "RER1" 5.92729906938023 5.37404828485338 FALSE 2 41 39 60 37 40 62 -0.0294988249969503 0.980806251584716
354 425 384 "chr1" 2335725 16040 "chr1" 2122561 1284 "ENSG00000157911" "PEX10" 5.58180426528962 5.95791990994233 FALSE 1 32 29 67 23 24 51 -0.384669720500109 0.680729720008479
355 425 385 "chr1" 2335725 16040 "chr1" 2123846 2751 "ENSG00000157911" "PEX10" 6.17866586593043 5.98020957757942 FALSE 1 39 25 73 26 38 56 -0.188287688115255 0.894317381255994
356 425 386 "chr1" 2335725 16040 "chr1" 2126598 4226 "ENSG00000157911" "PEX10" 10.9192991278625 8.53870340636455 FALSE 1 47 48 108 47 56 83 -0.127318704443462 0.921572654792634
357 425 450 "chr1" 2335725 16040 "chr1" 2569367 157 "ENSG00000157911" "PEX10" 6.69860919757433 5.89938720037395 FALSE 1 43 35 59 29 30 53 -0.303953369125617 0.777306625490645
358 425 451 "chr1" 2335725 16040 "chr1" 2569525 2815 "ENSG00000157911" "PEX10" 6.04148987836322 4.60947830903867 FALSE 1 32 23 56 20 29 53 -0.126555976656621 0.942798772079228
359 425 453 "chr1" 2335725 16040 "chr1" 2696923 13731 "ENSG00000157911" "PEX10" 5.33126424813837 2.91192447090352 TRUE 1 27 18 30 15 26 41 0.107441664083283 0.956192085031255
360 425 454 "chr1" 2335725 16040 "chr1" 2710655 5721 "ENSG00000157911" "PEX10" 6.33233491976016 5.10113642489042 FALSE 1 18 11 37 17 20 29 0.00829886874870071 0.999943580677274
361 428 449 "chr1" 2354920 2884 "chr1" 2565297 4069 "ENSG00000149527" "PLCH2" 5.56995045724314 2.38246184184235 FALSE 1 26 16 28 22 21 52 0.433164078069365 0.696759524448358
362 428 451 "chr1" 2354920 2884 "chr1" 2569525 2815 "ENSG00000149527" "PLCH2" 3.8547805247076 5.52250002897662 FALSE 1 38 37 53 23 24 29 -0.773340368070327 0.0904169540840002
363 428 453 "chr1" 2354920 2884 "chr1" 2696923 13731 "ENSG00000149527" "PLCH2" 6.48471341294237 4.3762498878299 TRUE 1 18 22 48 27 29 37 0.073860522362534 0.974461575540458
364 428 454 "chr1" 2354920 2884 "chr1" 2710655 5721 "ENSG00000149527" "PLCH2" 11.2738484470801 7.08653518375633 FALSE 1 23 19 41 22 23 50 0.19148061869243 0.914351619942275
365 428 455 "chr1" 2354920 2884 "chr1" 2716377 5207 "ENSG00000149527" "PLCH2" 6.20652787812688 4.05898409392728 FALSE 1 18 19 23 18 11 30 -0.0372765310462035 0.984869649902757
366 428 458 "chr1" 2354920 2884 "chr1" 2735146 573 "ENSG00000149527" "PLCH2" 6.0825333930362 3.34406008754369 FALSE 1 15 13 21 12 11 32 0.158947980026226 0.953012109567991
367 428 460 "chr1" 2354920 2884 "chr1" 2746291 6523 "ENSG00000149527" "PLCH2" 5.64997222586395 3.4088185990953 FALSE 1 14 10 24 12 11 30 0.148068356558212 0.955166222233428
368 430 432 "chr1" 2387105 30180 "chr1" 2420090 6279 "ENSG00000149527" "PLCH2" 7.29221643607656 6.42868762937874 TRUE 1 179 180 362 168 239 281 -0.0724878012121921 0.926135782672794
369 437 384 "chr1" 2450976 7456 "chr1" 2122561 1284 "ENSG00000157881" "PANK4" 5.3522944370656 5.43588268791261 FALSE 1 30 23 47 22 29 39 -0.163575060654947 0.925903255240091
370 437 385 "chr1" 2450976 7456 "chr1" 2123846 2751 "ENSG00000157881" "PANK4" 5.9328263075421 6.04300698465349 FALSE 1 28 33 54 30 21 54 -0.139925765282208 0.930993672759417
371 437 386 "chr1" 2450976 7456 "chr1" 2126598 4226 "ENSG00000157881" "PANK4" 8.67461433445549 8.44275499306159 FALSE 1 32 40 89 43 41 59 -0.167037676066206 0.898969208539806
372 437 427 "chr1" 2450976 7456 "chr1" 2351789 3130 "ENSG00000157881" "PANK4" 5.4628193194633 7.42948525474174 FALSE 1 114 104 174 59 106 110 -0.541552036588485 0.0174349254663016
373 437 450 "chr1" 2450976 7456 "chr1" 2569367 157 "ENSG00000157881" "PANK4" 5.62843504862433 3.9434324748342 FALSE 1 67 57 114 69 85 109 0.132600274981417 0.900839301009586
374 437 451 "chr1" 2450976 7456 "chr1" 2569525 2815 "ENSG00000157881" "PANK4" 5.46474698941423 3.41112973427391 FALSE 1 53 63 100 67 87 101 0.216697561050684 0.79828633574397
375 438 386 "chr1" 2458433 37463 "chr1" 2126598 4226 "ENSG00000157873" "TNFRSF14" 4.57617056139162 7.37263773294243 FALSE 2 7 12 22 7 7 13 -0.605712151205233 0.744646807709513
376 438 386 "chr1" 2458433 37463 "chr1" 2126598 4226 "ENSG00000197921" "HES5" 4.57617056139162 7.37263773294243 FALSE 2 7 12 22 7 7 13 -0.605712151205233 0.744646807709513
377 441 384 "chr1" 2514865 11387 "chr1" 2122561 1284 "ENSG00000142606" "MMEL1" 7.29857839337839 7.5182018362036 FALSE 2 14 22 32 14 16 32 -0.151785169260973 0.947894341135379
378 441 384 "chr1" 2514865 11387 "chr1" 2122561 1284 "ENSG00000157870" "FAM213B" 7.29857839337839 7.5182018362036 FALSE 2 14 22 32 14 16 32 -0.151785169260973 0.947894341135379
379 441 385 "chr1" 2514865 11387 "chr1" 2123846 2751 "ENSG00000142606" "MMEL1" 11.0820279963465 10.7173392771762 FALSE 2 30 23 41 30 31 37 0.0446112194065344 0.97923516995236
380 441 385 "chr1" 2514865 11387 "chr1" 2123846 2751 "ENSG00000157870" "FAM213B" 11.0820279963465 10.7173392771762 FALSE 2 30 23 41 30 31 37 0.0446112194065344 0.97923516995236
381 441 386 "chr1" 2514865 11387 "chr1" 2126598 4226 "ENSG00000142606" "MMEL1" 11.417144189305 14.2550830224148 FALSE 2 26 37 64 28 22 46 -0.410330509113422 0.638993412299348
382 441 386 "chr1" 2514865 11387 "chr1" 2126598 4226 "ENSG00000157870" "FAM213B" 11.417144189305 14.2550830224148 FALSE 2 26 37 64 28 22 46 -0.410330509113422 0.638993412299348
383 441 387 "chr1" 2514865 11387 "chr1" 2130825 9865 "ENSG00000142606" "MMEL1" 5.58499283891789 6.05270435670584 FALSE 2 9 18 31 10 14 27 -0.198993455923475 0.92939387106125
384 441 387 "chr1" 2514865 11387 "chr1" 2130825 9865 "ENSG00000157870" "FAM213B" 5.58499283891789 6.05270435670584 FALSE 2 9 18 31 10 14 27 -0.198993455923475 0.92939387106125
385 441 388 "chr1" 2514865 11387 "chr1" 2140691 1368 "ENSG00000142606" "MMEL1" 2.96326987107128 5.56408491057459 FALSE 2 10 15 29 9 9 16 -0.669467078828988 0.608904091791766
386 441 388 "chr1" 2514865 11387 "chr1" 2140691 1368 "ENSG00000157870" "FAM213B" 2.96326987107128 5.56408491057459 FALSE 2 10 15 29 9 9 16 -0.669467078828988 0.608904091791766
387 441 422 "chr1" 2514865 11387 "chr1" 2327925 1850 "ENSG00000142606" "MMEL1" 5.56624198074192 7.59562501425004 FALSE 2 27 28 73 20 28 48 -0.411422657355326 0.6385756028303
388 441 422 "chr1" 2514865 11387 "chr1" 2327925 1850 "ENSG00000157870" "FAM213B" 5.56624198074192 7.59562501425004 FALSE 2 27 28 73 20 28 48 -0.411422657355326 0.6385756028303
389 441 424 "chr1" 2514865 11387 "chr1" 2333188 2536 "ENSG00000142606" "MMEL1" 3.6133123631289 5.0958832856752 FALSE 2 21 27 49 20 15 37 -0.433527017918597 0.689608402625806
390 441 424 "chr1" 2514865 11387 "chr1" 2333188 2536 "ENSG00000157870" "FAM213B" 3.6133123631289 5.0958832856752 FALSE 2 21 27 49 20 15 37 -0.433527017918597 0.689608402625806
391 441 427 "chr1" 2514865 11387 "chr1" 2351789 3130 "ENSG00000142606" "MMEL1" 4.19842689478681 6.22750857194188 FALSE 2 25 22 68 29 25 35 -0.351699969585605 0.753527459717018
392 441 427 "chr1" 2514865 11387 "chr1" 2351789 3130 "ENSG00000157870" "FAM213B" 4.19842689478681 6.22750857194188 FALSE 2 25 22 68 29 25 35 -0.351699969585605 0.753527459717018
393 441 451 "chr1" 2514865 11387 "chr1" 2569525 2815 "ENSG00000142606" "MMEL1" 5.28860688393761 4.26782439759607 FALSE 2 87 73 169 95 111 158 0.14657778136879 0.863958325369205
394 441 451 "chr1" 2514865 11387 "chr1" 2569525 2815 "ENSG00000157870" "FAM213B" 5.28860688393761 4.26782439759607 FALSE 2 87 73 169 95 111 158 0.14657778136879 0.863958325369205
395 453 418 "chr1" 2696923 13731 "chr1" 2319572 4805 "ENSG00000215912" "TTC34" 7.34943570503915 7.38875495734777 TRUE 1 13 8 24 13 5 16 -0.378483740008479 0.870014710344733
396 453 425 "chr1" 2696923 13731 "chr1" 2335725 16040 "ENSG00000215912" "TTC34" 21.1767227600844 12.0668684996857 TRUE 1 27 18 30 15 26 41 0.107441664083283 0.956192085031255
397 453 427 "chr1" 2696923 13731 "chr1" 2351789 3130 "ENSG00000215912" "TTC34" 6.48809352946695 3.064000617304 FALSE 1 8 0 5 3 7 9 0.546066172079933 0.884824889129781
398 453 428 "chr1" 2696923 13731 "chr1" 2354920 2884 "ENSG00000215912" "TTC34" 23.1144720260362 15.0700697242695 TRUE 1 18 22 48 27 29 37 0.073860522362534 0.974461575540458
399 453 432 "chr1" 2696923 13731 "chr1" 2420090 6279 "ENSG00000215912" "TTC34" 11.0651239319118 11.5978504814048 TRUE 1 20 18 50 13 24 28 -0.43951671800045 0.709728117389419
400 453 437 "chr1" 2696923 13731 "chr1" 2450976 7456 "ENSG00000215912" "TTC34" 12.1350650999077 9.04728264313027 TRUE 1 24 22 39 18 25 50 0.113851802196386 0.95489647726484
401 487 485 "chr1" 2927637 17157 "chr1" 2923852 1375 "ENSG00000169717" "ACTRT2" 5.15502125812055 4.51730893607941 FALSE 1 324 324 659 318 419 544 -0.0273870752478879 0.974627939747274
402 487 518 "chr1" 2927637 17157 "chr1" 3190698 6989 "ENSG00000169717" "ACTRT2" 4.17491588826594 6.78881682324574 FALSE 1 22 21 45 10 24 24 -0.620820782176426 0.45764122272409
403 487 536 "chr1" 2927637 17157 "chr1" 3303599 1075 "ENSG00000169717" "ACTRT2" 3.77112797858839 5.48601608611829 FALSE 1 10 20 26 9 20 13 -0.466372237841698 0.782186201888892
404 487 538 "chr1" 2927637 17157 "chr1" 3317711 6764 "ENSG00000169717" "ACTRT2" 5.75180947092445 3.42248587758012 FALSE 1 5 15 20 15 16 22 0.379222473579732 0.852337768840796
405 487 539 "chr1" 2927637 17157 "chr1" 3324476 1657 "ENSG00000169717" "ACTRT2" 3.15798921817943 5.0234921014616 FALSE 1 15 12 23 9 12 15 -0.484810697313585 0.79119463888433
406 487 540 "chr1" 2927637 17157 "chr1" 3326134 12141 "ENSG00000169717" "ACTRT2" 10.8287559972179 10.2272430000946 FALSE 1 18 30 38 27 27 30 -0.0633680463933628 0.97923516995236
407 487 541 "chr1" 2927637 17157 "chr1" 3338276 1663 "ENSG00000169717" "ACTRT2" 23.5718537117833 24.3872953680312 FALSE 1 43 59 75 39 55 61 -0.225779671008864 0.835033799197049
408 487 542 "chr1" 2927637 17157 "chr1" 3339940 4029 "ENSG00000169717" "ACTRT2" 15.8483436956366 18.8847267044423 FALSE 1 24 37 65 21 34 45 -0.352692351382383 0.730159415605038
409 487 543 "chr1" 2927637 17157 "chr1" 3343970 2938 "ENSG00000169717" "ACTRT2" 14.8809351524286 15.6476238627435 FALSE 1 26 32 56 22 28 50 -0.204032901891064 0.894523205529805
410 495 541 "chr1" 2985230 3547 "chr1" 3338276 1663 "ENSG00000142611" "PRDM16" 5.93812345348738 4.36513203575953 FALSE 1 6 7 19 11 10 21 0.398681751494495 0.865276556738189
411 548 570 "chr1" 3370481 12892 "chr1" 3522935 8248 "ENSG00000130762" "ARHGEF16" 8.14412093899639 11.567659299118 TRUE 1 54 55 117 38 52 70 -0.504950402629614 0.212880617365908
412 548 572 "chr1" 3370481 12892 "chr1" 3531260 13718 "ENSG00000130762" "ARHGEF16" 3.40438991620757 5.88551572557082 TRUE 1 23 28 64 13 18 37 -0.758915890171421 0.15207932289254
413 570 544 "chr1" 3522935 8248 "chr1" 3346909 16830 "ENSG00000162591" "MEGF6" 5.69727441344839 6.11207342179606 FALSE 1 38 34 62 22 34 59 -0.239039322818379 0.852337768840796
414 570 545 "chr1" 3522935 8248 "chr1" 3363740 5294 "ENSG00000162591" "MEGF6" 8.99701190620389 10.740711727321 FALSE 1 62 58 104 44 61 78 -0.310158675646343 0.64622364119477
415 570 546 "chr1" 3522935 8248 "chr1" 3369035 156 "ENSG00000162591" "MEGF6" 16.1095707444231 16.9773619454735 FALSE 1 99 78 165 89 89 122 -0.190979415428824 0.798904952175199
416 570 547 "chr1" 3522935 8248 "chr1" 3369192 1288 "ENSG00000162591" "MEGF6" 11.7650337239676 18.1356869561118 FALSE 1 85 81 177 64 76 92 -0.563294645415041 0.0232476915951042
417 570 548 "chr1" 3522935 8248 "chr1" 3370481 12892 "ENSG00000162591" "MEGF6" 4.07525573006874 6.09284306579955 TRUE 1 54 55 117 38 52 70 -0.504950402629614 0.212880617365908
418 570 549 "chr1" 3522935 8248 "chr1" 3383374 7511 "ENSG00000162591" "MEGF6" 4.56551103213661 6.44105577971984 FALSE 1 54 34 81 35 30 57 -0.465776653668174 0.426125964126428
419 570 550 "chr1" 3522935 8248 "chr1" 3390886 4575 "ENSG00000162591" "MEGF6" 4.13249319234497 5.93391600339871 FALSE 1 49 33 83 27 38 56 -0.448958737743863 0.467527806696435
420 570 551 "chr1" 3522935 8248 "chr1" 3395462 8749 "ENSG00000162591" "MEGF6" 8.07731755984377 12.9577077284541 FALSE 1 92 81 156 64 56 86 -0.680553484965054 0.00192573561102264
421 570 552 "chr1" 3522935 8248 "chr1" 3404212 18918 "ENSG00000162591" "MEGF6" 9.10247395834136 14.1554580868813 FALSE 1 108 85 196 76 81 106 -0.56010767251653 0.0130599295116127
422 570 553 "chr1" 3522935 8248 "chr1" 3423131 735 "ENSG00000162591" "MEGF6" 7.33899236950885 10.5816554502201 FALSE 1 96 82 176 61 76 110 -0.524802021633238 0.0423471857742592
423 570 554 "chr1" 3522935 8248 "chr1" 3423867 14339 "ENSG00000162591" "MEGF6" 3.93898764013294 6.34376556987563 FALSE 1 52 53 132 42 55 69 -0.507504480180137 0.189237208853988
424 570 555 "chr1" 3522935 8248 "chr1" 3438207 480 "ENSG00000162591" "MEGF6" 4.33405510883647 5.89442221938028 FALSE 1 59 72 127 36 53 97 -0.494663483722971 0.173951605182768
425 570 556 "chr1" 3522935 8248 "chr1" 3438688 4069 "ENSG00000162591" "MEGF6" 5.54650902521115 6.23752300821482 FALSE 1 72 76 140 61 80 100 -0.271165555016096 0.664704699629964
426 570 558 "chr1" 3522935 8248 "chr1" 3445669 3583 "ENSG00000162591" "MEGF6" 3.29625344333196 6.01951944185243 FALSE 1 71 66 160 48 50 87 -0.676577265504185 0.00511056393233924
427 570 560 "chr1" 3522935 8248 "chr1" 3451844 2770 "ENSG00000162591" "MEGF6" 4.46518137392144 5.332560436771 FALSE 1 59 67 153 63 75 105 -0.194130973642592 0.823710052945482
428 570 561 "chr1" 3522935 8248 "chr1" 3454615 1687 "ENSG00000162591" "MEGF6" 5.55444808699074 5.9917663598423 FALSE 1 99 83 158 85 85 128 -0.199359105588215 0.785724062873251
429 572 545 "chr1" 3531260 13718 "chr1" 3363740 5294 "ENSG00000158109" "TPRG1L" 6.78151082539662 8.0731539497559 FALSE 1 35 26 59 22 21 49 -0.382717583732852 0.702011669242021
430 572 546 "chr1" 3531260 13718 "chr1" 3369035 156 "ENSG00000158109" "TPRG1L" 14.7439729242423 18.8626499100117 FALSE 1 80 57 116 58 60 66 -0.46617745384828 0.235558052624286
431 572 547 "chr1" 3531260 13718 "chr1" 3369192 1288 "ENSG00000158109" "TPRG1L" 12.3487474545228 12.8027783052056 FALSE 1 33 43 95 42 42 68 -0.165844675183787 0.897173528597705
432 572 551 "chr1" 3531260 13718 "chr1" 3395462 8749 "ENSG00000158109" "TPRG1L" 5.77320866177974 8.50113625826052 FALSE 1 38 34 78 23 27 50 -0.58606116821576 0.260201686329759
433 572 552 "chr1" 3531260 13718 "chr1" 3404212 18918 "ENSG00000158109" "TPRG1L" 4.77525365682964 10.9069456231824 FALSE 1 50 47 106 30 41 35 -0.941805327946724 0.000357850630269492
434 572 553 "chr1" 3531260 13718 "chr1" 3423131 735 "ENSG00000158109" "TPRG1L" 6.83500400999106 7.71073873481366 FALSE 1 38 42 95 44 41 61 -0.256861516243972 0.797669305123764
435 572 556 "chr1" 3531260 13718 "chr1" 3438688 4069 "ENSG00000158109" "TPRG1L" 3.76892994460658 5.04776891828074 FALSE 1 46 44 67 30 36 45 -0.522045809049463 0.34344752736866
436 572 561 "chr1" 3531260 13718 "chr1" 3454615 1687 "ENSG00000158109" "TPRG1L" 4.80310264276262 5.06878238824684 FALSE 1 44 50 87 40 49 68 -0.221226141684885 0.838560788434886
437 572 575 "chr1" 3531260 13718 "chr1" 3546478 8845 "ENSG00000158109" "TPRG1L" 6.01712787075758 5.67237476520206 FALSE 1 299 269 616 292 358 467 -0.0679273953895196 0.923059845624825
438 572 578 "chr1" 3531260 13718 "chr1" 3563673 709 "ENSG00000158109" "TPRG1L" 6.2395907324608 4.66657623738867 FALSE 1 146 144 280 193 167 271 0.145240367058435 0.815478467562616
439 580 545 "chr1" 3565776 11563 "chr1" 3363740 5294 "ENSG00000078900" "TP73" 4.7934190329658 7.52119870045153 FALSE 2 29 29 59 18 18 39 -0.644775434199878 0.291351421600922
440 580 545 "chr1" 3565776 11563 "chr1" 3363740 5294 "ENSG00000116213" "WRAP73" 4.7934190329658 7.52119870045153 FALSE 2 29 29 59 18 18 39 -0.644775434199878 0.291351421600922
441 580 546 "chr1" 3565776 11563 "chr1" 3369035 156 "ENSG00000078900" "TP73" 7.38825284999846 11.3441783579321 FALSE 2 46 41 82 30 24 55 -0.635961899324447 0.13129102318189
442 580 546 "chr1" 3565776 11563 "chr1" 3369035 156 "ENSG00000116213" "WRAP73" 7.38825284999846 11.3441783579321 FALSE 2 46 41 82 30 24 55 -0.635961899324447 0.13129102318189
443 580 547 "chr1" 3565776 11563 "chr1" 3369192 1288 "ENSG00000078900" "TP73" 4.18751377553723 5.98777593448568 FALSE 2 30 24 48 23 19 32 -0.465122418371351 0.62862072412214
444 580 547 "chr1" 3565776 11563 "chr1" 3369192 1288 "ENSG00000116213" "WRAP73" 4.18751377553723 5.98777593448568 FALSE 2 30 24 48 23 19 32 -0.465122418371351 0.62862072412214
445 580 551 "chr1" 3565776 11563 "chr1" 3395462 8749 "ENSG00000078900" "TP73" 4.14011488534394 5.22924895637191 FALSE 2 31 23 52 24 25 32 -0.390925955118373 0.720213907226274
446 580 551 "chr1" 3565776 11563 "chr1" 3395462 8749 "ENSG00000116213" "WRAP73" 4.14011488534394 5.22924895637191 FALSE 2 31 23 52 24 25 32 -0.390925955118373 0.720213907226274
447 580 552 "chr1" 3565776 11563 "chr1" 3404212 18918 "ENSG00000078900" "TP73" 3.69025281990431 5.01734069696886 FALSE 2 31 23 55 30 20 34 -0.368615924249776 0.742262352784799
448 580 552 "chr1" 3565776 11563 "chr1" 3404212 18918 "ENSG00000116213" "WRAP73" 3.69025281990431 5.01734069696886 FALSE 2 31 23 55 30 20 34 -0.368615924249776 0.742262352784799
449 580 553 "chr1" 3565776 11563 "chr1" 3423131 735 "ENSG00000078900" "TP73" 4.48747864255336 7.36658148773807 FALSE 2 38 39 84 28 36 41 -0.622649264466955 0.168400533776128
450 580 553 "chr1" 3565776 11563 "chr1" 3423131 735 "ENSG00000116213" "WRAP73" 4.48747864255336 7.36658148773807 FALSE 2 38 39 84 28 36 41 -0.622649264466955 0.168400533776128
451 580 1139 "chr1" 3565776 11563 "chr1" 6043907 5740 "ENSG00000078900" "TP73" 0.834034593803547 6.06848821958574 FALSE 2 12 6 8 2 5 6 -1.00020189736845 0.612412459047333
452 580 1139 "chr1" 3565776 11563 "chr1" 6043907 5740 "ENSG00000116213" "WRAP73" 0.834034593803547 6.06848821958574 FALSE 2 12 6 8 2 5 6 -1.00020189736845 0.612412459047333
453 583 546 "chr1" 3590780 47282 "chr1" 3369035 156 "ENSG00000078900" "TP73" 10.1838973467093 11.9306233529894 FALSE 1 20 20 32 11 18 26 -0.409998010157958 0.783572098726969
454 583 547 "chr1" 3590780 47282 "chr1" 3369192 1288 "ENSG00000078900" "TP73" 7.64930520087019 5.94391212658441 FALSE 1 8 10 21 7 19 18 0.140446764276512 0.957009877146529
455 588 545 "chr1" 3665843 5280 "chr1" 3363740 5294 "ENSG00000162592" "CCDC27" 5.40848665411964 3.67867950329965 FALSE 1 16 12 25 17 13 27 0.105686104940838 0.964665341587639
456 588 546 "chr1" 3665843 5280 "chr1" 3369035 156 "ENSG00000162592" "CCDC27" 5.20326145753712 4.5245299251756 FALSE 1 32 20 19 21 16 23 -0.260079382794706 0.892328960327472
457 588 547 "chr1" 3665843 5280 "chr1" 3369192 1288 "ENSG00000162592" "CCDC27" 5.71858200484557 3.91122842945655 FALSE 1 9 19 29 13 19 28 0.0505973496250594 0.97923516995236
458 588 553 "chr1" 3665843 5280 "chr1" 3423131 735 "ENSG00000162592" "CCDC27" 6.23229262834569 4.18658980044368 FALSE 1 14 19 38 12 20 42 0.0480208192940146 0.97923516995236
459 592 418 "chr1" 3688547 1776 "chr1" 2319572 4805 "ENSG00000235169" "SMIM1" 8.05934312252552 4.63103519525051 TRUE 1 2 6 9 5 4 11 0.223214734639898 0.955943079799378
460 592 570 "chr1" 3688547 1776 "chr1" 3522935 8248 "ENSG00000235169" "SMIM1" 9.18506386988035 5.28662067825025 TRUE 1 23 21 26 16 25 39 0.162574595504837 0.933157914764052
461 592 572 "chr1" 3688547 1776 "chr1" 3531260 13718 "ENSG00000235169" "SMIM1" 9.60931144036947 8.5456052192389 TRUE 1 18 27 50 19 24 34 -0.315167320589868 0.824979723792953
462 592 580 "chr1" 3688547 1776 "chr1" 3565776 11563 "ENSG00000235169" "SMIM1" 8.4262072705944 7.03071332558585 TRUE 1 29 24 57 27 29 45 -0.1234363824105 0.946251594228724
463 592 588 "chr1" 3688547 1776 "chr1" 3665843 5280 "ENSG00000235169" "SMIM1" 5.86345975550681 5.04275158207297 TRUE 1 109 115 240 111 135 172 -0.149252035566988 0.841824798254336
464 592 611 "chr1" 3688547 1776 "chr1" 3768441 29507 "ENSG00000235169" "SMIM1" 6.57435461650973 4.95764847999451 TRUE 1 21 20 40 14 24 38 -0.107076399417652 0.956329589693368
465 592 615 "chr1" 3688547 1776 "chr1" 3815536 4147 "ENSG00000235169" "SMIM1" 6.19919822352806 5.31368293603571 TRUE 1 35 27 48 34 30 33 -0.195187643638276 0.900634368943947
466 592 1177 "chr1" 3688547 1776 "chr1" 6258535 15792 "ENSG00000235169" "SMIM1" 11.1332207384786 15.7455216281312 TRUE 1 10 5 20 8 5 12 -0.452748426359454 0.860112319749265
467 592 1276 "chr1" 3688547 1776 "chr1" 6840889 4376 "ENSG00000235169" "SMIM1" 7.76648778118518 13.4775168494999 TRUE 1 9 8 14 2 5 12 -0.711728156854404 0.740702286832707
468 592 6638 "chr1" 3688547 1776 "chr1" 31188386 4957 "ENSG00000235169" "SMIM1" 9.85684368535474 2.14526239182488 TRUE 1 5 2 4 1 10 6 0.537356326815646 0.896744182769528
469 597 570 "chr1" 3705943 14896 "chr1" 3522935 8248 "ENSG00000130764" "LRRC47" 5.47228098839026 2.75797906032938 TRUE 1 9 9 19 7 18 20 0.252330094646758 0.924186927010093
470 611 608 "chr1" 3768441 29507 "chr1" 3758390 6830 "ENSG00000116198" "CEP104" 6.1941443707343 4.96888319812166 FALSE 2 139 135 255 144 188 232 0.0808749414911361 0.925863063114736
471 611 608 "chr1" 3768441 29507 "chr1" 3758390 6830 "ENSG00000169598" "DFFB" 6.1941443707343 4.96888319812166 FALSE 2 139 135 255 144 188 232 0.0808749414911361 0.925863063114736
472 611 609 "chr1" 3768441 29507 "chr1" 3765221 1226 "ENSG00000116198" "CEP104" 10.0510919506387 9.60051116545648 FALSE 2 271 302 528 216 333 441 -0.17842225342215 0.632721525568272
473 611 609 "chr1" 3768441 29507 "chr1" 3765221 1226 "ENSG00000169598" "DFFB" 10.0510919506387 9.60051116545648 FALSE 2 271 302 528 216 333 441 -0.17842225342215 0.632721525568272
474 615 386 "chr1" 3815536 4147 "chr1" 2126598 4226 "ENSG00000198912" "C1orf174" 0 5.25792675209353 FALSE 1 7 4 13 2 3 4 -1.36866160478932 0.427283439646368
475 615 1134 "chr1" 3815536 4147 "chr1" 6038863 2297 "ENSG00000198912" "C1orf174" 6.97213634184214 6.26036053234096 FALSE 1 9 5 9 10 8 7 0.102157329065685 0.97923516995236
476 615 1136 "chr1" 3815536 4147 "chr1" 6041650 1315 "ENSG00000198912" "C1orf174" 9.99356270325775 5.96176727235873 FALSE 1 4 11 8 11 5 14 0.354003448146554 0.909087445795686
477 615 1137 "chr1" 3815536 4147 "chr1" 6042966 641 "ENSG00000198912" "C1orf174" 8.39276879623446 5.96316562013836 FALSE 1 4 6 12 5 9 11 0.161333772807201 0.963862886283889
478 615 1139 "chr1" 3815536 4147 "chr1" 6043907 5740 "ENSG00000198912" "C1orf174" 11.7183522319436 12.7855612243058 FALSE 1 15 12 13 13 6 15 -0.243352735431473 0.928360831742233
479 615 1141 "chr1" 3815536 4147 "chr1" 6049670 3853 "ENSG00000198912" "C1orf174" 8.76304683213706 15.9901676103069 TRUE 1 25 13 30 13 15 15 -0.663372834699549 0.518534149811484
480 615 1142 "chr1" 3815536 4147 "chr1" 6053524 4835 "ENSG00000198912" "C1orf174" 8.41470935843338 14.8903965245874 FALSE 1 12 10 17 10 6 10 -0.585756259025388 0.770852648829486
481 615 1143 "chr1" 3815536 4147 "chr1" 6058360 3823 "ENSG00000198912" "C1orf174" 5.26941406962591 3.15340780128752 FALSE 1 7 6 6 4 6 9 -0.0306145310023281 0.999943580677274
482 615 1170 "chr1" 3815536 4147 "chr1" 6220817 24219 "ENSG00000198912" "C1orf174" 2.65127286252699 5.84381127342891 TRUE 1 6 5 17 7 8 9 -0.213485644067015 0.954522637091631
483 615 1171 "chr1" 3815536 4147 "chr1" 6245037 5289 "ENSG00000198912" "C1orf174" 0.810317491260078 6.24674181279652 FALSE 1 4 8 10 4 4 3 -1.01549347298838 0.657358859864432
484 615 1173 "chr1" 3815536 4147 "chr1" 6254544 2379 "ENSG00000198912" "C1orf174" 8.74937935757981 4.76414739517955 FALSE 1 4 6 10 7 9 10 0.348023605462211 0.920802787035233
485 615 1174 "chr1" 3815536 4147 "chr1" 6256924 884 "ENSG00000198912" "C1orf174" 0.900450789783705 5.03613967741284 FALSE 1 4 3 11 4 4 5 -0.443874569182369 0.914727492420718
486 615 1175 "chr1" 3815536 4147 "chr1" 6257809 203 "ENSG00000198912" "C1orf174" 5.20692246234087 8.86708631442452 FALSE 1 7 10 11 5 13 4 -0.423928720828676 0.889672258249774
487 615 1176 "chr1" 3815536 4147 "chr1" 6258013 521 "ENSG00000198912" "C1orf174" 10.6765984156174 15.0735703645012 FALSE 1 9 9 23 13 11 9 -0.315969509699882 0.902102111168092
488 615 1177 "chr1" 3815536 4147 "chr1" 6258535 15792 "ENSG00000198912" "C1orf174" 14.5766543031752 17.9123676272931 TRUE 1 28 22 41 17 17 33 -0.447729284404906 0.688287482253588
489 615 1207 "chr1" 3815536 4147 "chr1" 6478147 3973 "ENSG00000198912" "C1orf174" 0 5.26563463350137 FALSE 1 0 3 13 0 4 3 -1.13954046885 0.712651328851216
490 615 1253 "chr1" 3815536 4147 "chr1" 6746419 16968 "ENSG00000198912" "C1orf174" 7.92726039655744 0.98970657012164 TRUE 1 4 3 11 6 11 16 0.858961940601541 0.625754079578129
491 615 1276 "chr1" 3815536 4147 "chr1" 6840889 4376 "ENSG00000198912" "C1orf174" 17.908203975907 21.0001643717687 TRUE 1 21 23 45 30 18 27 -0.248813940270388 0.884002087399865
492 615 1277 "chr1" 3815536 4147 "chr1" 6845266 15767 "ENSG00000198912" "C1orf174" 5.57174834408834 2.05183068709874 TRUE 1 4 9 11 7 10 14 0.333281301156373 0.915060123018145
493 615 3727 "chr1" 3815536 4147 "chr1" 17766958 439 "ENSG00000198912" "C1orf174" 7.59454905156436 1.60475094305464 FALSE 1 2 3 6 3 5 8 0.512733707309011 0.903721018004937
494 615 6638 "chr1" 3815536 4147 "chr1" 31188386 4957 "ENSG00000198912" "C1orf174" 10.4018663029319 2.55193882090229 TRUE 1 5 4 8 12 7 9 0.701892712682709 0.772135726880136
495 615 8273 "chr1" 3815536 4147 "chr1" 38021315 2070 "ENSG00000198912" "C1orf174" 0 5.62871435898332 TRUE 1 4 3 8 1 2 4 -1.05990049279904 0.749489785009274
496 615 8310 "chr1" 3815536 4147 "chr1" 38156332 4526 "ENSG00000198912" "C1orf174" 14.4109563915829 31.402023443654 TRUE 1 9 11 23 7 9 12 -0.622996869822578 0.721024358349945
497 615 10539 "chr1" 3815536 4147 "chr1" 47136539 3766 "ENSG00000198912" "C1orf174" 5.916521611312 0 TRUE 1 3 3 6 4 0 11 0.329601947509251 0.947246865708111
498 783 1087 "chr1" 4706843 10823 "chr1" 5800838 1779 "ENSG00000196581" "AJAP1" 2.31702439859209 6.11888586123762 FALSE 1 12 12 11 5 10 5 -0.858013623693918 0.59390124243686
499 1141 615 "chr1" 6049670 3853 "chr1" 3815536 4147 "ENSG00000069424" "KCNAB2" 14.4048104118874 23.1874686357031 TRUE 2 25 13 30 13 15 15 -0.663372834699549 0.518534149811484
500 1141 615 "chr1" 6049670 3853 "chr1" 3815536 4147 "ENSG00000131697" "NPHP4" 14.4048104118874 23.1874686357031 TRUE 2 25 13 30 13 15 15 -0.663372834699549 0.518534149811484
501 1141 616 "chr1" 6049670 3853 "chr1" 3819684 1983 "ENSG00000069424" "KCNAB2" 5.62800032459037 6.31438275187929 FALSE 2 4 3 8 3 3 8 -0.0886534800948593 0.980460573577646
502 1141 616 "chr1" 6049670 3853 "chr1" 3819684 1983 "ENSG00000131697" "NPHP4" 5.62800032459037 6.31438275187929 FALSE 2 4 3 8 3 3 8 -0.0886534800948593 0.980460573577646
503 1141 1170 "chr1" 6049670 3853 "chr1" 6220817 24219 "ENSG00000069424" "KCNAB2" 6.52378996083746 7.17867361890245 TRUE 2 31 15 44 17 24 34 -0.260155127956114 0.874421374561987
504 1141 1170 "chr1" 6049670 3853 "chr1" 6220817 24219 "ENSG00000131697" "NPHP4" 6.52378996083746 7.17867361890245 TRUE 2 31 15 44 17 24 34 -0.260155127956114 0.874421374561987
505 1141 1173 "chr1" 6049670 3853 "chr1" 6254544 2379 "ENSG00000069424" "KCNAB2" 2.7860037407816 5.74334889018199 FALSE 2 8 7 24 6 4 11 -0.857923543748325 0.564930573264207
506 1141 1173 "chr1" 6049670 3853 "chr1" 6254544 2379 "ENSG00000131697" "NPHP4" 2.7860037407816 5.74334889018199 FALSE 2 8 7 24 6 4 11 -0.857923543748325 0.564930573264207
507 1141 1176 "chr1" 6049670 3853 "chr1" 6258013 521 "ENSG00000069424" "KCNAB2" 4.52107263864429 5.71060056416062 FALSE 2 11 20 20 9 8 15 -0.70045026685735 0.59310512159367
508 1141 1176 "chr1" 6049670 3853 "chr1" 6258013 521 "ENSG00000131697" "NPHP4" 4.52107263864429 5.71060056416062 FALSE 2 11 20 20 9 8 15 -0.70045026685735 0.59310512159367
509 1141 1177 "chr1" 6049670 3853 "chr1" 6258535 15792 "ENSG00000069424" "KCNAB2" 15.6354083385514 13.9680117715871 TRUE 2 72 53 103 55 47 78 -0.346597115497101 0.559719012730543
510 1141 1177 "chr1" 6049670 3853 "chr1" 6258535 15792 "ENSG00000131697" "NPHP4" 15.6354083385514 13.9680117715871 TRUE 2 72 53 103 55 47 78 -0.346597115497101 0.559719012730543
511 1141 1231 "chr1" 6049670 3853 "chr1" 6669510 6382 "ENSG00000069424" "KCNAB2" 5.7416771954153 7.06331004278019 TRUE 2 14 20 24 13 11 15 -0.596883091740155 0.652183935602217
512 1141 1231 "chr1" 6049670 3853 "chr1" 6669510 6382 "ENSG00000131697" "NPHP4" 5.7416771954153 7.06331004278019 TRUE 2 14 20 24 13 11 15 -0.596883091740155 0.652183935602217
513 1141 1234 "chr1" 6049670 3853 "chr1" 6683584 4819 "ENSG00000069424" "KCNAB2" 6.74313294379745 7.18632283713041 TRUE 2 6 11 26 9 6 18 -0.366909957803753 0.880519775301108
514 1141 1234 "chr1" 6049670 3853 "chr1" 6683584 4819 "ENSG00000131697" "NPHP4" 6.74313294379745 7.18632283713041 TRUE 2 6 11 26 9 6 18 -0.366909957803753 0.880519775301108
515 1141 1253 "chr1" 6049670 3853 "chr1" 6746419 16968 "ENSG00000069424" "KCNAB2" 6.52896664663702 4.24650348758246 TRUE 2 6 8 13 7 10 12 0.0769027337316397 0.97923516995236
516 1141 1253 "chr1" 6049670 3853 "chr1" 6746419 16968 "ENSG00000131697" "NPHP4" 6.52896664663702 4.24650348758246 TRUE 2 6 8 13 7 10 12 0.0769027337316397 0.97923516995236
517 1141 1276 "chr1" 6049670 3853 "chr1" 6840889 4376 "ENSG00000069424" "KCNAB2" 20.7185300665314 9.39051480624858 TRUE 2 16 13 29 19 32 34 0.527020519249302 0.61178022193837
518 1141 1276 "chr1" 6049670 3853 "chr1" 6840889 4376 "ENSG00000131697" "NPHP4" 20.7185300665314 9.39051480624858 TRUE 2 16 13 29 19 32 34 0.527020519249302 0.61178022193837
519 1177 610 "chr1" 6258535 15792 "chr1" 3766448 1992 "ENSG00000116251" "RPL22" 0 5.31092739421502 FALSE 2 10 8 14 4 6 5 -1.09785881576353 0.450844080004082
520 1177 610 "chr1" 6258535 15792 "chr1" 3766448 1992 "ENSG00000158286" "RNF207" 0 5.31092739421502 FALSE 2 10 8 14 4 6 5 -1.09785881576353 0.450844080004082
521 1177 612 "chr1" 6258535 15792 "chr1" 3797949 5399 "ENSG00000116251" "RPL22" 2.28267607747752 6.28590180194731 FALSE 2 9 7 18 9 7 5 -0.690391196348617 0.733537107084277
522 1177 612 "chr1" 6258535 15792 "chr1" 3797949 5399 "ENSG00000158286" "RNF207" 2.28267607747752 6.28590180194731 FALSE 2 9 7 18 9 7 5 -0.690391196348617 0.733537107084277
523 1177 613 "chr1" 6258535 15792 "chr1" 3803349 4180 "ENSG00000116251" "RPL22" 0 7.31503974266525 FALSE 2 13 5 18 4 3 8 -1.21927395875966 0.31495690942685
524 1177 613 "chr1" 6258535 15792 "chr1" 3803349 4180 "ENSG00000158286" "RNF207" 0 7.31503974266525 FALSE 2 13 5 18 4 3 8 -1.21927395875966 0.31495690942685
525 1177 614 "chr1" 6258535 15792 "chr1" 3807530 8005 "ENSG00000116251" "RPL22" 5.55587737628034 14.4297568508079 FALSE 2 19 12 30 10 7 15 -0.914698049323693 0.29513951610259
526 1177 614 "chr1" 6258535 15792 "chr1" 3807530 8005 "ENSG00000158286" "RNF207" 5.55587737628034 14.4297568508079 FALSE 2 19 12 30 10 7 15 -0.914698049323693 0.29513951610259
527 1177 615 "chr1" 6258535 15792 "chr1" 3815536 4147 "ENSG00000116251" "RPL22" 6.66459016054242 7.61091533297942 TRUE 2 28 22 41 17 17 33 -0.447729284404906 0.688287482253588
528 1177 615 "chr1" 6258535 15792 "chr1" 3815536 4147 "ENSG00000158286" "RNF207" 6.66459016054242 7.61091533297942 TRUE 2 28 22 41 17 17 33 -0.447729284404906 0.688287482253588
529 1177 616 "chr1" 6258535 15792 "chr1" 3819684 1983 "ENSG00000116251" "RPL22" 17.9021745475544 16.3411990028165 FALSE 2 19 19 31 18 14 30 -0.162262611981594 0.939782876617885
530 1177 616 "chr1" 6258535 15792 "chr1" 3819684 1983 "ENSG00000158286" "RNF207" 17.9021745475544 16.3411990028165 FALSE 2 19 19 31 18 14 30 -0.162262611981594 0.939782876617885
531 1177 1135 "chr1" 6258535 15792 "chr1" 6041161 488 "ENSG00000116251" "RPL22" 5.39874070743675 3.69801767809094 FALSE 2 26 26 50 35 30 48 0.141537981912006 0.930812759347857
532 1177 1135 "chr1" 6258535 15792 "chr1" 6041161 488 "ENSG00000158286" "RNF207" 5.39874070743675 3.69801767809094 FALSE 2 26 26 50 35 30 48 0.141537981912006 0.930812759347857
533 1177 1136 "chr1" 6258535 15792 "chr1" 6041650 1315 "ENSG00000116251" "RPL22" 5.79172102689849 6.83969971467418 FALSE 2 44 37 84 41 40 45 -0.390283608733068 0.585237395020991
534 1177 1136 "chr1" 6258535 15792 "chr1" 6041650 1315 "ENSG00000158286" "RNF207" 5.79172102689849 6.83969971467418 FALSE 2 44 37 84 41 40 45 -0.390283608733068 0.585237395020991
535 1177 1137 "chr1" 6258535 15792 "chr1" 6042966 641 "ENSG00000116251" "RPL22" 4.60591444724375 6.19086107845144 FALSE 2 42 29 81 27 27 49 -0.550790309079622 0.31444741960856
536 1177 1137 "chr1" 6258535 15792 "chr1" 6042966 641 "ENSG00000158286" "RNF207" 4.60591444724375 6.19086107845144 FALSE 2 42 29 81 27 27 49 -0.550790309079622 0.31444741960856
537 1177 1138 "chr1" 6258535 15792 "chr1" 6043608 298 "ENSG00000116251" "RPL22" 4.73802760739904 5.921131435678 FALSE 2 40 38 68 30 27 46 -0.512127558731437 0.397278133645652
538 1177 1138 "chr1" 6258535 15792 "chr1" 6043608 298 "ENSG00000158286" "RNF207" 4.73802760739904 5.921131435678 FALSE 2 40 38 68 30 27 46 -0.512127558731437 0.397278133645652
539 1177 1139 "chr1" 6258535 15792 "chr1" 6043907 5740 "ENSG00000116251" "RPL22" 6.22066467084179 9.57295356154114 FALSE 2 75 40 114 41 41 68 -0.598638679889023 0.0762432582633656
540 1177 1139 "chr1" 6258535 15792 "chr1" 6043907 5740 "ENSG00000158286" "RNF207" 6.22066467084179 9.57295356154114 FALSE 2 75 40 114 41 41 68 -0.598638679889023 0.0762432582633656
541 1177 1142 "chr1" 6258535 15792 "chr1" 6053524 4835 "ENSG00000116251" "RPL22" 6.0513733980281 6.72898577373303 FALSE 2 40 47 89 40 42 52 -0.401712301391002 0.538221984060486
542 1177 1142 "chr1" 6258535 15792 "chr1" 6053524 4835 "ENSG00000158286" "RNF207" 6.0513733980281 6.72898577373303 FALSE 2 40 47 89 40 42 52 -0.401712301391002 0.538221984060486
543 1177 1143 "chr1" 6258535 15792 "chr1" 6058360 3823 "ENSG00000116251" "RPL22" 5.34206611841147 5.56862938062792 FALSE 2 39 40 78 49 27 51 -0.305135317004443 0.747645976487705
544 1177 1143 "chr1" 6258535 15792 "chr1" 6058360 3823 "ENSG00000158286" "RNF207" 5.34206611841147 5.56862938062792 FALSE 2 39 40 78 49 27 51 -0.305135317004443 0.747645976487705
545 1177 1173 "chr1" 6258535 15792 "chr1" 6254544 2379 "ENSG00000116251" "RPL22" 6.0791680823113 4.56722819632598 FALSE 2 617 598 1266 730 751 1095 0.0728767436367128 0.892374798841082
546 1177 1173 "chr1" 6258535 15792 "chr1" 6254544 2379 "ENSG00000158286" "RNF207" 6.0791680823113 4.56722819632598 FALSE 2 617 598 1266 730 751 1095 0.0728767436367128 0.892374798841082
547 1177 1205 "chr1" 6258535 15792 "chr1" 6466927 6322 "ENSG00000116251" "RPL22" 9.68393379775224 5.75039460350527 FALSE 2 49 32 80 57 62 78 0.289353282618186 0.724871531246333
548 1177 1205 "chr1" 6258535 15792 "chr1" 6466927 6322 "ENSG00000158286" "RNF207" 9.68393379775224 5.75039460350527 FALSE 2 49 32 80 57 62 78 0.289353282618186 0.724871531246333
549 1177 1207 "chr1" 6258535 15792 "chr1" 6478147 3973 "ENSG00000116251" "RPL22" 8.13889973832182 4.14103667279293 FALSE 2 29 27 59 40 47 71 0.451067710647661 0.483538698224862
550 1177 1207 "chr1" 6258535 15792 "chr1" 6478147 3973 "ENSG00000158286" "RNF207" 8.13889973832182 4.14103667279293 FALSE 2 29 27 59 40 47 71 0.451067710647661 0.483538698224862
551 1177 1221 "chr1" 6258535 15792 "chr1" 6596520 843 "ENSG00000116251" "RPL22" 6.20933087462269 4.69009675213777 FALSE 2 26 17 44 19 30 40 0.0253314602257965 0.991449568071094
552 1177 1221 "chr1" 6258535 15792 "chr1" 6596520 843 "ENSG00000158286" "RNF207" 6.20933087462269 4.69009675213777 FALSE 2 26 17 44 19 30 40 0.0253314602257965 0.991449568071094
553 1177 1227 "chr1" 6258535 15792 "chr1" 6647591 2080 "ENSG00000116251" "RPL22" 5.73960215625175 4.376123351882 FALSE 2 20 15 38 13 22 39 0.0141793796015441 0.999943580677274
554 1177 1227 "chr1" 6258535 15792 "chr1" 6647591 2080 "ENSG00000158286" "RNF207" 5.73960215625175 4.376123351882 FALSE 2 20 15 38 13 22 39 0.0141793796015441 0.999943580677274
555 1177 1243 "chr1" 6258535 15792 "chr1" 6726244 4044 "ENSG00000116251" "RPL22" 5.35013199916969 3.39532520008644 FALSE 2 14 13 25 17 29 19 0.280654055205127 0.890509209113778
556 1177 1243 "chr1" 6258535 15792 "chr1" 6726244 4044 "ENSG00000158286" "RNF207" 5.35013199916969 3.39532520008644 FALSE 2 14 13 25 17 29 19 0.280654055205127 0.890509209113778
557 1177 1244 "chr1" 6258535 15792 "chr1" 6730289 408 "ENSG00000116251" "RPL22" 5.97979975106356 3.75016204534971 FALSE 2 21 16 25 25 17 27 0.14399822540552 0.951910617738701
558 1177 1244 "chr1" 6258535 15792 "chr1" 6730289 408 "ENSG00000158286" "RNF207" 5.97979975106356 3.75016204534971 FALSE 2 21 16 25 25 17 27 0.14399822540552 0.951910617738701
559 1177 1245 "chr1" 6258535 15792 "chr1" 6730698 1729 "ENSG00000116251" "RPL22" 5.77924955272695 4.01278720926902 FALSE 2 18 15 26 14 19 30 0.0779751344566746 0.97923516995236
560 1177 1245 "chr1" 6258535 15792 "chr1" 6730698 1729 "ENSG00000158286" "RNF207" 5.77924955272695 4.01278720926902 FALSE 2 18 15 26 14 19 30 0.0779751344566746 0.97923516995236
561 1177 1247 "chr1" 6258535 15792 "chr1" 6733489 1843 "ENSG00000116251" "RPL22" 5.81778296032209 3.44760298640818 FALSE 2 20 18 18 18 12 33 0.153731469033125 0.950424799368325
562 1177 1247 "chr1" 6258535 15792 "chr1" 6733489 1843 "ENSG00000158286" "RNF207" 5.81778296032209 3.44760298640818 FALSE 2 20 18 18 18 12 33 0.153731469033125 0.950424799368325
563 1177 1248 "chr1" 6258535 15792 "chr1" 6735333 705 "ENSG00000116251" "RPL22" 7.62484424165012 5.86885957443556 FALSE 2 27 24 32 27 23 31 -0.0555419761007464 0.97923516995236
564 1177 1248 "chr1" 6258535 15792 "chr1" 6735333 705 "ENSG00000158286" "RNF207" 7.62484424165012 5.86885957443556 FALSE 2 27 24 32 27 23 31 -0.0555419761007464 0.97923516995236
565 1177 1249 "chr1" 6258535 15792 "chr1" 6736039 1874 "ENSG00000116251" "RPL22" 3.56671371409271 5.60898340099904 FALSE 2 22 15 36 11 14 22 -0.633480230104632 0.527753310609976
566 1177 1249 "chr1" 6258535 15792 "chr1" 6736039 1874 "ENSG00000158286" "RNF207" 3.56671371409271 5.60898340099904 FALSE 2 22 15 36 11 14 22 -0.633480230104632 0.527753310609976
567 1177 1250 "chr1" 6258535 15792 "chr1" 6737914 1331 "ENSG00000116251" "RPL22" 6.09331295525133 2.97543621251964 FALSE 2 18 9 24 21 23 24 0.403990539793938 0.79876041822181
568 1177 1250 "chr1" 6258535 15792 "chr1" 6737914 1331 "ENSG00000158286" "RNF207" 6.09331295525133 2.97543621251964 FALSE 2 18 9 24 21 23 24 0.403990539793938 0.79876041822181
569 1177 1254 "chr1" 6258535 15792 "chr1" 6763388 1440 "ENSG00000116251" "RPL22" 6.03812689891728 4.36879818579309 FALSE 2 22 13 27 17 16 31 0.0443365463786295 0.980045772584417
570 1177 1254 "chr1" 6258535 15792 "chr1" 6763388 1440 "ENSG00000158286" "RNF207" 6.03812689891728 4.36879818579309 FALSE 2 22 13 27 17 16 31 0.0443365463786295 0.980045772584417
571 1177 1273 "chr1" 6258535 15792 "chr1" 6838765 1737 "ENSG00000116251" "RPL22" 5.298906736836 5.4194640106596 FALSE 2 18 25 28 16 14 25 -0.393292214204297 0.797973526328772
572 1177 1273 "chr1" 6258535 15792 "chr1" 6838765 1737 "ENSG00000158286" "RNF207" 5.298906736836 5.4194640106596 FALSE 2 18 25 28 16 14 25 -0.393292214204297 0.797973526328772
573 1182 1205 "chr1" 6297167 11706 "chr1" 6466927 6322 "ENSG00000173673" "HES3" 21.1333069035943 14.8496755703044 FALSE 1 23 28 49 29 42 49 0.240112333638116 0.862248365417163
574 1182 1206 "chr1" 6297167 11706 "chr1" 6473250 4896 "ENSG00000173673" "HES3" 6.88849689210492 5.31902940320057 FALSE 1 16 6 19 10 18 19 0.185174497973458 0.947051049333783
575 1182 1207 "chr1" 6297167 11706 "chr1" 6478147 3973 "ENSG00000173673" "HES3" 7.66592151283363 8.99006641481638 FALSE 1 16 14 30 13 10 24 -0.347727376993577 0.856446089481927
576 1182 1214 "chr1" 6297167 11706 "chr1" 6531282 12569 "ENSG00000173673" "HES3" 5.0557540038553 2.65824973478315 FALSE 1 4 9 7 7 8 14 0.492810944126621 0.862317109744672
577 1182 1231 "chr1" 6297167 11706 "chr1" 6669510 6382 "ENSG00000173673" "HES3" 5.96167972569704 5.03891039196318 TRUE 1 18 14 29 18 19 22 -0.0592513422639422 0.97923516995236
578 1182 1234 "chr1" 6297167 11706 "chr1" 6683584 4819 "ENSG00000173673" "HES3" 5.45524653388287 5.99800797514841 TRUE 1 15 12 26 12 15 18 -0.245472944829392 0.918609310905465
579 1182 1276 "chr1" 6297167 11706 "chr1" 6840889 4376 "ENSG00000173673" "HES3" 5.77739300843623 7.04689209950224 TRUE 1 13 18 28 13 10 19 -0.500113229565565 0.743125538618008
580 1204 1170 "chr1" 6440860 26066 "chr1" 6220817 24219 "ENSG00000097021" "ACOT7" 6.72410549297747 8.79401924263513 TRUE 1 4 8 18 8 5 11 -0.309660957773392 0.923972349195863
581 1204 1177 "chr1" 6440860 26066 "chr1" 6258535 15792 "ENSG00000097021" "ACOT7" 23.9416550716554 13.6477924854645 TRUE 1 27 20 30 24 30 41 0.280911030688491 0.853590235728116
582 1204 1182 "chr1" 6440860 26066 "chr1" 6297167 11706 "ENSG00000097021" "ACOT7" 13.3417524809433 14.2306218717079 TRUE 1 6 20 25 8 14 18 -0.385215167150489 0.851510418908504
583 1204 1217 "chr1" 6440860 26066 "chr1" 6553634 28067 "ENSG00000097021" "ACOT7" 7.99294043005465 4.6566294583538 TRUE 1 10 10 17 8 15 15 0.00691671522135568 0.999943580677274
584 1204 1224 "chr1" 6440860 26066 "chr1" 6614862 19422 "ENSG00000097021" "ACOT7" 5.2295884708325 3.91843051115324 TRUE 1 6 8 7 5 10 5 -0.139961373502956 0.979134203859259
585 1204 1231 "chr1" 6440860 26066 "chr1" 6669510 6382 "ENSG00000097021" "ACOT7" 6.27895104476534 7.62795534055264 TRUE 1 14 8 19 4 10 15 -0.504408194042984 0.810856873717841
586 1204 1234 "chr1" 6440860 26066 "chr1" 6683584 4819 "ENSG00000097021" "ACOT7" 9.20173587507512 11.2690746928358 TRUE 1 7 12 24 7 7 17 -0.470491083749992 0.826996327597548
587 1204 1276 "chr1" 6440860 26066 "chr1" 6840889 4376 "ENSG00000097021" "ACOT7" 8.68175627499394 7.49492087598452 TRUE 1 6 8 15 9 5 13 -0.0996654731487342 0.97923516995236
588 1213 1177 "chr1" 6517223 14058 "chr1" 6258535 15792 "ENSG00000187017" "ESPN" 11.3386553349489 6.16678115789734 TRUE 2 11 14 17 13 17 30 0.486569046973707 0.754514979736198
589 1213 1177 "chr1" 6517223 14058 "chr1" 6258535 15792 "ENSG00000215788" "TNFRSF25" 11.3386553349489 6.16678115789734 TRUE 2 11 14 17 13 17 30 0.486569046973707 0.754514979736198
590 1213 1182 "chr1" 6517223 14058 "chr1" 6297167 11706 "ENSG00000187017" "ESPN" 7.74824815219969 1.51446697741219 TRUE 2 1 2 6 9 11 10 1.67525037824275 0.158721519491599
591 1213 1182 "chr1" 6517223 14058 "chr1" 6297167 11706 "ENSG00000215788" "TNFRSF25" 7.74824815219969 1.51446697741219 TRUE 2 1 2 6 9 11 10 1.67525037824275 0.158721519491599
592 1213 1231 "chr1" 6517223 14058 "chr1" 6669510 6382 "ENSG00000187017" "ESPN" 6.67092734283747 9.92303623138474 TRUE 2 24 27 40 13 22 28 -0.557610903778727 0.533440905982736
593 1213 1231 "chr1" 6517223 14058 "chr1" 6669510 6382 "ENSG00000215788" "TNFRSF25" 6.67092734283747 9.92303623138474 TRUE 2 24 27 40 13 22 28 -0.557610903778727 0.533440905982736
594 1213 1234 "chr1" 6517223 14058 "chr1" 6683584 4819 "ENSG00000187017" "ESPN" 11.2152085147482 10.6919764434818 TRUE 2 19 16 34 16 15 39 0.0203443899289147 0.999400551223937
595 1213 1234 "chr1" 6517223 14058 "chr1" 6683584 4819 "ENSG00000215788" "TNFRSF25" 11.2152085147482 10.6919764434818 TRUE 2 19 16 34 16 15 39 0.0203443899289147 0.999400551223937
596 1213 1276 "chr1" 6517223 14058 "chr1" 6840889 4376 "ENSG00000187017" "ESPN" 4.50097782593377 5.50242687617671 TRUE 2 4 9 16 9 7 11 -0.110085247437277 0.97923516995236
597 1213 1276 "chr1" 6517223 14058 "chr1" 6840889 4376 "ENSG00000215788" "TNFRSF25" 4.50097782593377 5.50242687617671 TRUE 2 4 9 16 9 7 11 -0.110085247437277 0.97923516995236
598 1217 1219 "chr1" 6553634 28067 "chr1" 6585869 7800 "ENSG00000171680" "PLEKHG5" 10.7172913054038 10.0733001436046 FALSE 1 270 233 538 238 335 433 -0.043832361471959 0.955213886486633
599 1217 1221 "chr1" 6553634 28067 "chr1" 6596520 843 "ENSG00000171680" "PLEKHG5" 5.24474326647167 5.21729793039623 FALSE 1 116 120 251 109 121 202 -0.175867855333886 0.783591502301594
600 1217 1236 "chr1" 6553634 28067 "chr1" 6689211 4152 "ENSG00000171680" "PLEKHG5" 5.25154735098524 4.99879821345611 FALSE 1 33 23 56 18 32 49 -0.186807046623026 0.905922729180318
601 1217 1238 "chr1" 6553634 28067 "chr1" 6708135 4619 "ENSG00000171680" "PLEKHG5" 5.11635837349184 5.49577910464518 FALSE 1 33 21 46 24 32 31 -0.214476151731658 0.895963001018009
602 1217 1239 "chr1" 6553634 28067 "chr1" 6712755 471 "ENSG00000171680" "PLEKHG5" 7.30355647812476 6.26857672859922 FALSE 1 33 22 54 34 34 43 0.0245103477461541 0.989128823463362
603 1217 1240 "chr1" 6553634 28067 "chr1" 6713227 2974 "ENSG00000171680" "PLEKHG5" 6.10894421920797 5.28170600106888 FALSE 1 34 25 39 26 27 39 -0.10696441140759 0.955213886486633
604 1217 1242 "chr1" 6553634 28067 "chr1" 6722931 3312 "ENSG00000171680" "PLEKHG5" 6.10267448809681 5.17531950323622 FALSE 1 30 18 42 19 27 42 -0.0391589052693656 0.97931368017329
605 1217 1244 "chr1" 6553634 28067 "chr1" 6730289 408 "ENSG00000171680" "PLEKHG5" 5.40082572982356 5.34529596729228 FALSE 1 28 18 46 28 20 33 -0.175890238384108 0.924823713035549
606 1217 1245 "chr1" 6553634 28067 "chr1" 6730698 1729 "ENSG00000171680" "PLEKHG5" 6.74312164321556 4.32503846801889 FALSE 1 18 19 37 27 30 36 0.314353047896194 0.829901643191199
607 1217 1246 "chr1" 6553634 28067 "chr1" 6732428 1060 "ENSG00000171680" "PLEKHG5" 5.66778189836791 3.04445158200406 FALSE 1 17 12 28 20 19 41 0.489124788236601 0.676749515005986
608 1217 1247 "chr1" 6553634 28067 "chr1" 6733489 1843 "ENSG00000171680" "PLEKHG5" 6.89244342493642 4.88955760039304 FALSE 1 25 13 40 20 28 44 0.23875189494571 0.887603089521325
609 1217 1248 "chr1" 6553634 28067 "chr1" 6735333 705 "ENSG00000171680" "PLEKHG5" 6.4823264504854 5.56723614179975 FALSE 1 29 26 39 32 29 33 -0.0207198279780581 0.9962025234104
610 1217 1250 "chr1" 6553634 28067 "chr1" 6737914 1331 "ENSG00000171680" "PLEKHG5" 6.62520359315478 4.30788112647562 FALSE 1 20 11 42 18 27 42 0.260406972069881 0.877344425303667
611 1223 1177 "chr1" 6597457 17404 "chr1" 6258535 15792 "ENSG00000162408" "NOL9" 5.70818542003978 4.4419590113479 TRUE 1 17 9 25 9 16 23 -0.091671457228705 0.979134203859259
612 1223 1180 "chr1" 6597457 17404 "chr1" 6283977 2282 "ENSG00000162408" "NOL9" 5.09988651600719 1.26707683159738 FALSE 1 1 4 3 7 7 8 1.3805125107278 0.462842185697678
613 1223 1216 "chr1" 6597457 17404 "chr1" 6551345 2288 "ENSG00000162408" "NOL9" 2.54627785737425 6.78493944436129 FALSE 1 28 25 69 13 21 21 -1.14305867671337 0.00173978841245167
614 1223 1217 "chr1" 6597457 17404 "chr1" 6553634 28067 "ENSG00000162408" "NOL9" 6.88295132368607 4.42132119016537 TRUE 1 75 74 134 54 97 106 -0.165238464884462 0.858436145400461
615 1223 1231 "chr1" 6597457 17404 "chr1" 6669510 6382 "ENSG00000162408" "NOL9" 7.69039301920324 7.25801759786436 TRUE 1 83 83 168 77 76 127 -0.258096962427409 0.658991216969806
616 1223 1232 "chr1" 6597457 17404 "chr1" 6675893 6225 "ENSG00000162408" "NOL9" 7.36451415062279 6.57024961167995 FALSE 1 30 27 39 25 24 40 -0.126420756722559 0.949523785845003
617 1223 1234 "chr1" 6597457 17404 "chr1" 6683584 4819 "ENSG00000162408" "NOL9" 12.2163539736902 11.7401100904517 TRUE 1 78 52 169 67 82 115 -0.158161680895948 0.865971902674391
618 1223 1236 "chr1" 6597457 17404 "chr1" 6689211 4152 "ENSG00000162408" "NOL9" 9.55129130769681 6.09030320509968 FALSE 1 16 15 41 21 23 44 0.294968564413616 0.85144574363136
619 1223 1237 "chr1" 6597457 17404 "chr1" 6693364 14770 "ENSG00000162408" "NOL9" 5.44456455988287 4.6500027786778 FALSE 1 12 10 30 6 19 25 -0.067353636837751 0.97923516995236
620 1223 1238 "chr1" 6597457 17404 "chr1" 6708135 4619 "ENSG00000162408" "NOL9" 6.5789426211606 4.86747448922036 FALSE 1 10 17 23 15 15 24 0.0890536226391789 0.97923516995236
621 1223 1239 "chr1" 6597457 17404 "chr1" 6712755 471 "ENSG00000162408" "NOL9" 5.16201968742268 3.54516064866651 FALSE 1 7 20 15 12 12 21 0.0588606783189666 0.97923516995236
622 1223 1276 "chr1" 6597457 17404 "chr1" 6840889 4376 "ENSG00000162408" "NOL9" 4.71542638612942 5.37042379310062 TRUE 1 21 22 36 12 18 28 -0.464576526152397 0.707683671450175
623 1224 1175 "chr1" 6614862 19422 "chr1" 6257809 203 "ENSG00000173662" "TAS1R1" 4.62266255387072 7.08362075077012 FALSE 1 18 12 17 10 7 14 -0.603831951750821 0.712068968857865
624 1224 1176 "chr1" 6614862 19422 "chr1" 6258013 521 "ENSG00000173662" "TAS1R1" 7.52999783599973 6.78225588543018 FALSE 1 10 11 25 8 15 24 0.0200894170075181 0.999943580677274
625 1224 1183 "chr1" 6614862 19422 "chr1" 6308874 259 "ENSG00000173662" "TAS1R1" 5.99911339932184 4.05986647253492 FALSE 1 7 10 14 11 6 22 0.324916437673878 0.902321120665296
626 1224 1214 "chr1" 6614862 19422 "chr1" 6531282 12569 "ENSG00000173662" "TAS1R1" 1.80699436829822 5.42336857386174 FALSE 1 24 23 65 13 15 28 -0.986101266799227 0.0237708649286754
627 1224 1215 "chr1" 6614862 19422 "chr1" 6543852 7492 "ENSG00000173662" "TAS1R1" 4.70086274925999 7.30390511555389 FALSE 1 40 43 84 31 25 62 -0.505883327222081 0.353913218042229
628 1224 1216 "chr1" 6614862 19422 "chr1" 6551345 2288 "ENSG00000173662" "TAS1R1" 5.18031577968373 11.1926062824626 FALSE 1 53 60 140 25 36 74 -0.910999823648919 7.73759769371499e-05
629 1224 1218 "chr1" 6614862 19422 "chr1" 6581702 4166 "ENSG00000173662" "TAS1R1" 3.14449164551277 5.66539746549036 FALSE 1 57 65 142 46 49 83 -0.566969011004884 0.0695503677483054
630 1224 1219 "chr1" 6614862 19422 "chr1" 6585869 7800 "ENSG00000173662" "TAS1R1" 3.15914009280913 5.03015360138291 FALSE 1 59 64 159 62 62 96 -0.343604589307146 0.494911074926262
631 1224 1232 "chr1" 6614862 19422 "chr1" 6675893 6225 "ENSG00000173662" "TAS1R1" 5.00169530525878 6.09357744132406 FALSE 1 56 53 106 52 56 83 -0.177725335226134 0.869452759639127
632 1224 1233 "chr1" 6614862 19422 "chr1" 6682119 1464 "ENSG00000173662" "TAS1R1" 4.89411395825766 5.75087065890339 FALSE 1 48 30 99 38 48 76 -0.114346078213461 0.931672073389493
633 1224 1234 "chr1" 6614862 19422 "chr1" 6683584 4819 "ENSG00000173662" "TAS1R1" 5.58241015636353 6.34597424782477 TRUE 1 118 91 259 115 114 192 -0.130122392514926 0.871245532891417
634 1224 1236 "chr1" 6614862 19422 "chr1" 6689211 4152 "ENSG00000173662" "TAS1R1" 6.81918700590217 6.6207463286144 FALSE 1 48 46 93 49 58 76 -0.0402570929830429 0.97923516995236
635 1224 1238 "chr1" 6614862 19422 "chr1" 6708135 4619 "ENSG00000173662" "TAS1R1" 5.54482124108723 4.1315619599487 FALSE 1 21 14 56 29 43 48 0.405082725572973 0.668200821205048
636 1224 1254 "chr1" 6614862 19422 "chr1" 6763388 1440 "ENSG00000173662" "TAS1R1" 3.32860378263605 6.65433472317145 FALSE 1 24 17 48 13 21 22 -0.667692421618173 0.38895463835863
637 1226 1177 "chr1" 6635296 12294 "chr1" 6258535 15792 "ENSG00000204859" "ZBTB48" 6.46677011118915 7.28571346242922 TRUE 1 18 15 34 7 19 25 -0.409368138595469 0.796678896913312
638 1226 1217 "chr1" 6635296 12294 "chr1" 6553634 28067 "ENSG00000204859" "ZBTB48" 5.30793756099479 3.66060511021125 TRUE 1 38 36 60 31 34 54 -0.187004595868807 0.895854694522998
639 1226 1234 "chr1" 6635296 12294 "chr1" 6683584 4819 "ENSG00000204859" "ZBTB48" 9.8192387048544 8.63325596260827 TRUE 1 116 89 226 92 107 209 -0.0818142002669407 0.92939387106125
640 1231 614 "chr1" 6669510 6382 "chr1" 3807530 8005 "ENSG00000116273" "PHF13" 2.84910855993815 5.05117961189992 FALSE 2 5 3 13 4 4 8 -0.360219215020879 0.926041829653145
641 1231 614 "chr1" 6669510 6382 "chr1" 3807530 8005 "ENSG00000162413" "KLHL21" 2.84910855993815 5.05117961189992 FALSE 2 5 3 13 4 4 8 -0.360219215020879 0.926041829653145
642 1231 616 "chr1" 6669510 6382 "chr1" 3819684 1983 "ENSG00000116273" "PHF13" 4.34352925486728 5.04156789025108 FALSE 2 2 7 12 4 3 11 -0.22041777276361 0.955930824832789
643 1231 616 "chr1" 6669510 6382 "chr1" 3819684 1983 "ENSG00000162413" "KLHL21" 4.34352925486728 5.04156789025108 FALSE 2 2 7 12 4 3 11 -0.22041777276361 0.955930824832789
644 1231 1139 "chr1" 6669510 6382 "chr1" 6043907 5740 "ENSG00000116273" "PHF13" 5.37204029101541 4.38320522122225 FALSE 2 8 11 16 13 9 17 0.143014428490251 0.958008971332989
645 1231 1139 "chr1" 6669510 6382 "chr1" 6043907 5740 "ENSG00000162413" "KLHL21" 5.37204029101541 4.38320522122225 FALSE 2 8 11 16 13 9 17 0.143014428490251 0.958008971332989
646 1231 1142 "chr1" 6669510 6382 "chr1" 6053524 4835 "ENSG00000116273" "PHF13" 4.212990941743 7.72314217256306 FALSE 2 12 20 18 11 6 13 -0.762021132758721 0.537871072927217
647 1231 1142 "chr1" 6669510 6382 "chr1" 6053524 4835 "ENSG00000162413" "KLHL21" 4.212990941743 7.72314217256306 FALSE 2 12 20 18 11 6 13 -0.762021132758721 0.537871072927217
648 1231 1173 "chr1" 6669510 6382 "chr1" 6254544 2379 "ENSG00000116273" "PHF13" 5.43903506621268 8.08595550034014 FALSE 2 21 12 31 15 9 20 -0.525465598112083 0.70295483493695
649 1231 1173 "chr1" 6669510 6382 "chr1" 6254544 2379 "ENSG00000162413" "KLHL21" 5.43903506621268 8.08595550034014 FALSE 2 21 12 31 15 9 20 -0.525465598112083 0.70295483493695
650 1231 1174 "chr1" 6669510 6382 "chr1" 6256924 884 "ENSG00000116273" "PHF13" 6.10315839480146 5.14181026516738 FALSE 2 8 9 26 10 19 17 0.0821126792643875 0.97923516995236
651 1231 1174 "chr1" 6669510 6382 "chr1" 6256924 884 "ENSG00000162413" "KLHL21" 6.10315839480146 5.14181026516738 FALSE 2 8 9 26 10 19 17 0.0821126792643875 0.97923516995236
652 1231 1175 "chr1" 6669510 6382 "chr1" 6257809 203 "ENSG00000116273" "PHF13" 7.20268284666783 7.57941306021417 FALSE 2 27 20 23 15 16 23 -0.395528317392541 0.798535272089591
653 1231 1175 "chr1" 6669510 6382 "chr1" 6257809 203 "ENSG00000162413" "KLHL21" 7.20268284666783 7.57941306021417 FALSE 2 27 20 23 15 16 23 -0.395528317392541 0.798535272089591
654 1231 1176 "chr1" 6669510 6382 "chr1" 6258013 521 "ENSG00000116273" "PHF13" 7.79027360566933 9.88180853647565 FALSE 2 23 18 43 21 14 29 -0.383415522286336 0.782329975158332
655 1231 1176 "chr1" 6669510 6382 "chr1" 6258013 521 "ENSG00000162413" "KLHL21" 7.79027360566933 9.88180853647565 FALSE 2 23 18 43 21 14 29 -0.383415522286336 0.782329975158332
656 1231 1183 "chr1" 6669510 6382 "chr1" 6308874 259 "ENSG00000116273" "PHF13" 7.27115568386863 5.27901122750032 FALSE 2 20 11 21 15 14 29 0.154968227444126 0.952894864230814
657 1231 1183 "chr1" 6669510 6382 "chr1" 6308874 259 "ENSG00000162413" "KLHL21" 7.27115568386863 5.27901122750032 FALSE 2 20 11 21 15 14 29 0.154968227444126 0.952894864230814
658 1231 1200 "chr1" 6669510 6382 "chr1" 6414340 6350 "ENSG00000116273" "PHF13" 4.37774361573962 6.11941091426753 FALSE 2 30 17 32 20 12 23 -0.519168656277545 0.641163288837194
659 1231 1200 "chr1" 6669510 6382 "chr1" 6414340 6350 "ENSG00000162413" "KLHL21" 4.37774361573962 6.11941091426753 FALSE 2 30 17 32 20 12 23 -0.519168656277545 0.641163288837194
660 1231 1207 "chr1" 6669510 6382 "chr1" 6478147 3973 "ENSG00000116273" "PHF13" 5.47229659176652 4.54912167867091 FALSE 2 21 22 37 18 26 37 -0.00290049612916188 0.999943580677274
661 1231 1207 "chr1" 6669510 6382 "chr1" 6478147 3973 "ENSG00000162413" "KLHL21" 5.47229659176652 4.54912167867091 FALSE 2 21 22 37 18 26 37 -0.00290049612916188 0.999943580677274
662 1231 1214 "chr1" 6669510 6382 "chr1" 6531282 12569 "ENSG00000116273" "PHF13" 4.64090952325811 5.61450163533824 FALSE 2 43 37 52 28 34 41 -0.382473675528559 0.669692082940002
663 1231 1214 "chr1" 6669510 6382 "chr1" 6531282 12569 "ENSG00000162413" "KLHL21" 4.64090952325811 5.61450163533824 FALSE 2 43 37 52 28 34 41 -0.382473675528559 0.669692082940002
664 1231 1215 "chr1" 6669510 6382 "chr1" 6543852 7492 "ENSG00000116273" "PHF13" 5.95993307199397 8.45007925716083 FALSE 2 56 40 91 26 27 71 -0.598271182361642 0.142844801857928
665 1231 1215 "chr1" 6669510 6382 "chr1" 6543852 7492 "ENSG00000162413" "KLHL21" 5.95993307199397 8.45007925716083 FALSE 2 56 40 91 26 27 71 -0.598271182361642 0.142844801857928
666 1231 1216 "chr1" 6669510 6382 "chr1" 6551345 2288 "ENSG00000116273" "PHF13" 7.59679932968078 11.407762063775 FALSE 2 61 49 138 34 60 71 -0.583542450764809 0.07014876599428
667 1231 1216 "chr1" 6669510 6382 "chr1" 6551345 2288 "ENSG00000162413" "KLHL21" 7.59679932968078 11.407762063775 FALSE 2 61 49 138 34 60 71 -0.583542450764809 0.07014876599428
668 1231 1219 "chr1" 6669510 6382 "chr1" 6585869 7800 "ENSG00000116273" "PHF13" 5.80229260547566 6.24203829751702 FALSE 2 75 45 112 47 61 94 -0.20213064223951 0.834733776478189
669 1231 1219 "chr1" 6669510 6382 "chr1" 6585869 7800 "ENSG00000162413" "KLHL21" 5.80229260547566 6.24203829751702 FALSE 2 75 45 112 47 61 94 -0.20213064223951 0.834733776478189
670 1231 1221 "chr1" 6669510 6382 "chr1" 6596520 843 "ENSG00000116273" "PHF13" 5.18275779426563 5.96481182294315 FALSE 2 59 59 126 61 59 81 -0.278761348309412 0.692828927931236
671 1231 1221 "chr1" 6669510 6382 "chr1" 6596520 843 "ENSG00000162413" "KLHL21" 5.18275779426563 5.96481182294315 FALSE 2 59 59 126 61 59 81 -0.278761348309412 0.692828927931236
672 1231 1229 "chr1" 6669510 6382 "chr1" 6652466 13143 "ENSG00000116273" "PHF13" 6.48603539767929 5.83562532257016 FALSE 2 300 308 667 336 370 552 -0.00456246290991917 0.999943580677274
673 1231 1229 "chr1" 6669510 6382 "chr1" 6652466 13143 "ENSG00000162413" "KLHL21" 6.48603539767929 5.83562532257016 FALSE 2 300 308 667 336 370 552 -0.00456246290991917 0.999943580677274
674 1234 614 "chr1" 6683584 4819 "chr1" 3807530 8005 "ENSG00000041988" "THAP3" 6.61861487325387 4.40922827084479 FALSE 1 6 2 10 6 5 11 0.309136093856786 0.932976133545158
675 1234 1173 "chr1" 6683584 4819 "chr1" 6254544 2379 "ENSG00000041988" "THAP3" 4.01954012354268 6.9270083274834 FALSE 1 15 15 21 11 3 17 -0.716460875694799 0.5799323086029
676 1234 1175 "chr1" 6683584 4819 "chr1" 6257809 203 "ENSG00000041988" "THAP3" 7.16309934504251 11.1203468819597 FALSE 1 18 20 37 12 14 23 -0.622749311735483 0.528524179171092
677 1234 1176 "chr1" 6683584 4819 "chr1" 6258013 521 "ENSG00000041988" "THAP3" 8.4882581180326 6.57313333863437 FALSE 1 20 11 25 17 16 27 0.0989663805629806 0.967719823386935
678 1234 1177 "chr1" 6683584 4819 "chr1" 6258535 15792 "ENSG00000041988" "THAP3" 6.26024390627138 3.82397914155005 TRUE 1 22 16 55 36 23 55 0.317887429865006 0.794318202935588
679 1234 1180 "chr1" 6683584 4819 "chr1" 6283977 2282 "ENSG00000041988" "THAP3" 5.90939066159284 4.29871410025377 FALSE 1 12 14 14 6 17 20 0.0541084342743764 0.980056734050438
680 1234 1183 "chr1" 6683584 4819 "chr1" 6308874 259 "ENSG00000041988" "THAP3" 7.34439543117777 4.95568715764806 FALSE 1 15 11 18 13 14 24 0.199606568836709 0.934356376502579
681 1234 1200 "chr1" 6683584 4819 "chr1" 6414340 6350 "ENSG00000041988" "THAP3" 3.77674407169785 5.14071378442085 FALSE 1 12 9 35 11 12 21 -0.325081800656428 0.877866172826908
682 1234 1205 "chr1" 6683584 4819 "chr1" 6466927 6322 "ENSG00000041988" "THAP3" 5.3383322426 5.86337713661637 FALSE 1 21 15 40 21 16 29 -0.193526101862904 0.924465263915428
683 1234 1207 "chr1" 6683584 4819 "chr1" 6478147 3973 "ENSG00000041988" "THAP3" 7.12909044110054 5.56485406739151 FALSE 1 22 17 37 19 27 38 0.132419008060132 0.951213953660261
684 1234 1214 "chr1" 6683584 4819 "chr1" 6531282 12569 "ENSG00000041988" "THAP3" 5.59717573741477 7.04859331067173 FALSE 1 36 19 61 25 28 41 -0.292073448485138 0.818931615509954
685 1234 1215 "chr1" 6683584 4819 "chr1" 6543852 7492 "ENSG00000041988" "THAP3" 9.95989508682111 9.13903061600778 FALSE 1 33 39 84 46 49 64 0.0254934448511427 0.983007056779253
686 1234 1216 "chr1" 6683584 4819 "chr1" 6551345 2288 "ENSG00000041988" "THAP3" 10.4017898499404 10.1793793679705 FALSE 1 54 46 89 51 47 74 -0.142764806109554 0.909891073027346
687 1234 1217 "chr1" 6683584 4819 "chr1" 6553634 28067 "ENSG00000041988" "THAP3" 5.11679497475471 3.18130069115341 TRUE 1 54 48 98 47 47 97 -0.0744448034304056 0.955943079799378
688 1234 1218 "chr1" 6683584 4819 "chr1" 6581702 4166 "ENSG00000041988" "THAP3" 7.33587358605786 7.8185366332609 FALSE 1 51 38 103 41 48 79 -0.186585087291934 0.870403667062324
689 1234 1219 "chr1" 6683584 4819 "chr1" 6585869 7800 "ENSG00000041988" "THAP3" 7.45030979803108 8.72893809215516 FALSE 1 72 65 99 60 47 83 -0.328689848735864 0.588252810765832
690 1234 1221 "chr1" 6683584 4819 "chr1" 6596520 843 "ENSG00000041988" "THAP3" 7.9754983298186 6.76267867008399 FALSE 1 38 45 114 59 53 96 0.0935389835795259 0.945120957461752
691 1234 1224 "chr1" 6683584 4819 "chr1" 6614862 19422 "ENSG00000041988" "THAP3" 5.79100897036929 5.80615101570419 TRUE 1 118 91 259 115 114 192 -0.130122392514926 0.871245532891417
692 1234 1225 "chr1" 6683584 4819 "chr1" 6634285 1010 "ENSG00000041988" "THAP3" 6.06042985214033 6.13447074750735 FALSE 1 71 68 168 75 97 121 -0.0604084679511336 0.955947698548417
693 1234 1227 "chr1" 6683584 4819 "chr1" 6647591 2080 "ENSG00000041988" "THAP3" 6.19122695379123 4.6188663972212 FALSE 1 102 87 179 101 134 180 0.16225807421705 0.829992455396651
694 1234 1232 "chr1" 6683584 4819 "chr1" 6675893 6225 "ENSG00000041988" "THAP3" 5.47657423035931 4.89090978262343 FALSE 1 439 397 919 462 559 840 0.0978127255376261 0.848042466307379
695 1253 1175 "chr1" 6746419 16968 "chr1" 6257809 203 "ENSG00000007923" "DNAJC11" 4.65932205513148 5.27190504884226 FALSE 1 9 15 25 12 16 16 -0.180164590152268 0.947051049333783
696 1253 1176 "chr1" 6746419 16968 "chr1" 6258013 521 "ENSG00000007923" "DNAJC11" 3.60300721690753 5.31689086320001 FALSE 1 19 11 27 12 12 17 -0.47146821499988 0.777908957144108
697 1277 1299 "chr1" 6845266 15767 "chr1" 6944629 395 "ENSG00000171735" "CAMTA1" 5.59001085706472 3.3335691428997 FALSE 1 36 28 49 44 46 64 0.431361597912641 0.534219673547693
698 1277 1301 "chr1" 6845266 15767 "chr1" 6948370 3401 "ENSG00000171735" "CAMTA1" 6.52855226802891 3.87926424752299 FALSE 1 38 27 53 41 49 71 0.434793773889538 0.508138389692451
699 1481 6306 "chr1" 7828562 4710 "chr1" 29557836 751 "ENSG00000049245" "VAMP3" 12.3870597012062 23.0704248256386 FALSE 1 9 8 20 7 7 14 -0.393438678325922 0.881350856653211
700 1481 8309 "chr1" 7828562 4710 "chr1" 38154851 1480 "ENSG00000049245" "VAMP3" 1.20878886427572 9.70935372875161 FALSE 1 5 7 10 4 6 6 -0.484085211299354 0.890509209113778
701 1481 8310 "chr1" 7828562 4710 "chr1" 38156332 4526 "ENSG00000049245" "VAMP3" 4.8695812458744 10.3985796007411 TRUE 1 10 10 17 7 10 12 -0.369638772818689 0.890509209113778
702 1520 1603 "chr1" 7998728 5428 "chr1" 8381245 1499 "ENSG00000049249" "TNFRSF9" 6.16472061693077 4.26507443234076 FALSE 1 11 20 32 25 24 23 0.168327934676113 0.934633779170644
703 1523 1521 "chr1" 8008116 27975 "chr1" 8004157 654 "ENSG00000116288" "PARK7" 6.13581524898606 3.43722731617996 FALSE 1 249 240 426 279 456 504 0.410226572045322 0.00338985801544419
704 1523 1600 "chr1" 8008116 27975 "chr1" 8366839 7626 "ENSG00000116288" "PARK7" 5.64171412632231 5.76145660440936 FALSE 1 22 17 31 19 22 22 -0.170510867569097 0.934158138959748
705 1523 1601 "chr1" 8008116 27975 "chr1" 8374466 1412 "ENSG00000116288" "PARK7" 9.01283661431734 9.86062129404323 FALSE 1 36 37 43 20 23 42 -0.475698633626773 0.558873678042522
706 1523 1602 "chr1" 8008116 27975 "chr1" 8375879 5365 "ENSG00000116288" "PARK7" 5.02073553793998 4.67535215679895 TRUE 1 37 33 64 34 40 57 -0.0443021725619247 0.97923516995236
707 1523 1603 "chr1" 8008116 27975 "chr1" 8381245 1499 "ENSG00000116288" "PARK7" 8.97054831400474 6.1557694209739 FALSE 1 22 20 35 12 39 35 0.113888994320704 0.955213886486633
708 1523 1605 "chr1" 8008116 27975 "chr1" 8410786 858 "ENSG00000116288" "PARK7" 5.57879209462564 6.4266688201548 FALSE 1 25 21 23 15 21 19 -0.363714592420679 0.827480253821715
709 1523 1606 "chr1" 8008116 27975 "chr1" 8411645 3237 "ENSG00000116288" "PARK7" 5.56129233144036 8.23090697167731 FALSE 1 16 21 44 11 19 25 -0.569390890892829 0.567034966804992
710 1523 1607 "chr1" 8008116 27975 "chr1" 8414883 6773 "ENSG00000116288" "PARK7" 6.50636759690731 5.56393941541919 FALSE 1 13 10 35 16 16 28 0.0644664318703529 0.97923516995236
711 1523 1608 "chr1" 8008116 27975 "chr1" 8421657 861 "ENSG00000116288" "PARK7" 4.42165340611631 5.26275304893735 FALSE 1 17 19 24 12 8 25 -0.427377466388566 0.799616398334592
712 1523 1609 "chr1" 8008116 27975 "chr1" 8422519 4319 "ENSG00000116288" "PARK7" 5.50854913924173 5.90317791391791 FALSE 1 19 15 31 14 26 18 -0.195102063412413 0.926759824776156
713 1536 1577 "chr1" 8081098 13167 "chr1" 8268857 190 "ENSG00000116285" "ERRFI1" 5.09116651417909 7.27635093944398 FALSE 1 36 29 29 23 25 20 -0.503555026969609 0.596886784632718
714 1536 1579 "chr1" 8081098 13167 "chr1" 8269782 181 "ENSG00000116285" "ERRFI1" 3.95371194900091 6.116601628145 FALSE 1 26 19 31 12 16 24 -0.561290450824457 0.60146985140771
715 1536 1581 "chr1" 8081098 13167 "chr1" 8272702 3684 "ENSG00000116285" "ERRFI1" 5.09580757732763 5.66295682115175 FALSE 1 22 18 29 19 23 22 -0.133223722157029 0.95460682206143
716 1536 1587 "chr1" 8081098 13167 "chr1" 8310863 2071 "ENSG00000116285" "ERRFI1" 3.96007054642044 5.12803043142494 FALSE 1 21 10 23 14 13 17 -0.294490306582152 0.894317381255994
717 1536 1593 "chr1" 8081098 13167 "chr1" 8332714 10058 "ENSG00000116285" "ERRFI1" 5.15635789738203 4.59699684334469 FALSE 1 15 14 17 9 16 20 -0.065786822255088 0.97923516995236
718 1536 1596 "chr1" 8081098 13167 "chr1" 8354158 3544 "ENSG00000116285" "ERRFI1" 10.6700837652313 9.17132288502297 FALSE 1 22 31 24 21 28 27 -0.0691274244512752 0.97923516995236
719 1536 1597 "chr1" 8081098 13167 "chr1" 8357703 5596 "ENSG00000116285" "ERRFI1" 8.7440762444251 11.743188719176 FALSE 1 27 18 40 14 29 23 -0.388134203898983 0.772410413132119
720 1536 1599 "chr1" 8081098 13167 "chr1" 8363400 3438 "ENSG00000116285" "ERRFI1" 10.5048785165923 15.9476392052988 FALSE 1 42 28 41 18 29 27 -0.611065310189479 0.359692765720765
721 1536 1600 "chr1" 8081098 13167 "chr1" 8366839 7626 "ENSG00000116285" "ERRFI1" 25.0422875642748 34.7681425495031 FALSE 1 66 62 86 47 51 51 -0.548934354479324 0.151577931839996
722 1536 1601 "chr1" 8081098 13167 "chr1" 8374466 1412 "ENSG00000116285" "ERRFI1" 34.3559155923202 60.0231832996165 FALSE 1 110 113 140 94 134 89 -0.242150589243496 0.671260322598733
723 1536 1602 "chr1" 8081098 13167 "chr1" 8375879 5365 "ENSG00000116285" "ERRFI1" 50.7136844151723 33.3699337189916 TRUE 1 223 198 293 145 224 221 -0.309793292102244 0.230715420503118
724 1536 1603 "chr1" 8081098 13167 "chr1" 8381245 1499 "ENSG00000116285" "ERRFI1" 25.8480760927342 21.5073120113664 FALSE 1 57 26 58 49 54 53 0.136803512296424 0.924946353976019
725 1536 1604 "chr1" 8081098 13167 "chr1" 8382745 28040 "ENSG00000116285" "ERRFI1" 3.42237268864252 7.11525957751686 FALSE 1 19 10 17 6 13 9 -0.738403590199142 0.596709047943113
726 1536 1605 "chr1" 8081098 13167 "chr1" 8410786 858 "ENSG00000116285" "ERRFI1" 25.9455508847108 19.9545485312586 FALSE 1 42 22 44 36 40 52 0.235074331846471 0.85966610471476
727 1536 1606 "chr1" 8081098 13167 "chr1" 8411645 3237 "ENSG00000116285" "ERRFI1" 18.0048624209848 16.0004764896515 FALSE 1 33 24 41 33 31 36 0.0136079315485595 0.999943580677274
728 1536 1607 "chr1" 8081098 13167 "chr1" 8414883 6773 "ENSG00000116285" "ERRFI1" 11.8606551352516 10.1872686745623 FALSE 1 19 18 28 22 27 22 0.0947983792627338 0.965266776116637
729 1536 1608 "chr1" 8081098 13167 "chr1" 8421657 861 "ENSG00000116285" "ERRFI1" 8.25996743237084 6.96441466147345 FALSE 1 22 14 15 16 18 19 0.0276870378539199 0.995845224616375
730 1536 1609 "chr1" 8081098 13167 "chr1" 8422519 4319 "ENSG00000116285" "ERRFI1" 8.63844401570653 6.89078232438817 FALSE 1 16 8 23 15 22 20 0.262096553205158 0.904970331264823
731 1536 1610 "chr1" 8081098 13167 "chr1" 8426839 1396 "ENSG00000116285" "ERRFI1" 3.14506677904993 5.34426695570223 FALSE 1 11 14 17 5 13 10 -0.631251247251958 0.716153055359296
732 1602 1489 "chr1" 8375879 5365 "chr1" 7876206 3535 "ENSG00000162426" "SLC45A1" 6.08654291544929 2.421259512251 FALSE 1 15 13 13 25 32 20 0.852119174194475 0.243840419747874
733 1602 1492 "chr1" 8375879 5365 "chr1" 7892807 4906 "ENSG00000162426" "SLC45A1" 5.85511689178783 0.675126987386752 FALSE 1 9 5 10 24 26 24 1.5844853253129 0.00127563234457876
734 1602 1506 "chr1" 8375879 5365 "chr1" 7959940 193 "ENSG00000162426" "SLC45A1" 6.92226136232965 4.15237471280489 FALSE 1 23 17 26 30 27 36 0.477031759022778 0.643034059769924
735 1602 1507 "chr1" 8375879 5365 "chr1" 7960134 1100 "ENSG00000162426" "SLC45A1" 6.48281206047652 2.74053857691606 FALSE 1 14 14 20 29 29 31 0.860450321054282 0.161413538471866
736 1602 1508 "chr1" 8375879 5365 "chr1" 7961235 905 "ENSG00000162426" "SLC45A1" 6.27965239015699 4.13300219861367 FALSE 1 26 17 24 24 31 33 0.365156569690465 0.79119463888433
737 1602 1514 "chr1" 8375879 5365 "chr1" 7976780 2467 "ENSG00000162426" "SLC45A1" 5.28468367423559 2.85962665063717 FALSE 1 11 17 23 21 28 31 0.614505400457948 0.5167226648611
738 1602 1519 "chr1" 8375879 5365 "chr1" 7997668 1059 "ENSG00000162426" "SLC45A1" 5.5804883964151 5.11369367439142 FALSE 1 24 23 39 21 33 36 0.0388489218810552 0.97961153907061
739 1602 1522 "chr1" 8375879 5365 "chr1" 8004812 3303 "ENSG00000162426" "SLC45A1" 4.42106589714278 6.63779381000281 FALSE 1 37 29 37 22 20 33 -0.475318663995377 0.6078971517207
740 1602 1524 "chr1" 8375879 5365 "chr1" 8036092 322 "ENSG00000162426" "SLC45A1" 14.0196932126617 14.8468453226538 FALSE 1 53 56 82 44 66 73 -0.0927395744048106 0.948799271327007
741 1602 1525 "chr1" 8375879 5365 "chr1" 8036415 15715 "ENSG00000162426" "SLC45A1" 16.1900545442214 15.5618966896413 FALSE 1 61 43 92 50 64 88 0.0334866040142751 0.97923516995236
742 1602 1526 "chr1" 8375879 5365 "chr1" 8052131 8947 "ENSG00000162426" "SLC45A1" 17.6545724542362 14.9282153581189 FALSE 1 63 52 86 65 73 96 0.200504336993467 0.835754736531719
743 1602 1527 "chr1" 8375879 5365 "chr1" 8061079 5449 "ENSG00000162426" "SLC45A1" 27.2436190970708 26.9454007088967 FALSE 1 112 85 143 89 102 148 -0.0238732795676969 0.97923516995236
744 1602 1528 "chr1" 8375879 5365 "chr1" 8066529 5422 "ENSG00000162426" "SLC45A1" 34.9602235573374 33.2229258109142 FALSE 1 147 136 184 104 145 177 -0.167761850765295 0.799585246738831
745 1602 1529 "chr1" 8375879 5365 "chr1" 8071952 1063 "ENSG00000162426" "SLC45A1" 41.3875863864288 33.4330048359242 FALSE 1 181 149 230 137 173 196 -0.17142458842798 0.768762292237906
746 1602 1530 "chr1" 8375879 5365 "chr1" 8073016 1041 "ENSG00000162426" "SLC45A1" 58.2660614416684 35.4271373464932 FALSE 1 189 220 311 198 228 263 -0.0863546977112247 0.908202144338627
747 1602 1531 "chr1" 8375879 5365 "chr1" 8074058 3588 "ENSG00000162426" "SLC45A1" 58.0857814133396 34.9200316957921 FALSE 1 216 196 323 185 224 278 -0.11796081559323 0.85625154048549
748 1602 1532 "chr1" 8375879 5365 "chr1" 8077647 675 "ENSG00000162426" "SLC45A1" 75.9862404900662 34.3356449077252 FALSE 1 278 275 405 250 298 341 -0.132589427956843 0.800011362635739
749 1602 1533 "chr1" 8375879 5365 "chr1" 8078323 615 "ENSG00000162426" "SLC45A1" 41.6275812918532 33.8258437159585 FALSE 1 160 184 266 132 173 197 -0.30770974541549 0.296033167851433
750 1602 1534 "chr1" 8375879 5365 "chr1" 8078939 936 "ENSG00000162426" "SLC45A1" 33.5393889908593 33.6447495065171 FALSE 1 222 252 340 205 228 282 -0.213778911142868 0.552208216858707
751 1602 1535 "chr1" 8375879 5365 "chr1" 8079876 1221 "ENSG00000162426" "SLC45A1" 35.1505291692774 33.6464517725012 FALSE 1 288 267 457 227 329 329 -0.213988671092384 0.497393149354088
752 1602 1536 "chr1" 8375879 5365 "chr1" 8081098 13167 "ENSG00000162426" "SLC45A1" 31.3168789324849 37.2970618304399 TRUE 1 223 198 293 145 224 221 -0.309793292102244 0.230715420503118
753 1602 1537 "chr1" 8375879 5365 "chr1" 8094266 2991 "ENSG00000162426" "SLC45A1" 31.8152217776933 33.4246596901274 FALSE 1 140 160 165 112 155 155 -0.183330841893762 0.767375845050886
754 1602 1538 "chr1" 8375879 5365 "chr1" 8097258 1294 "ENSG00000162426" "SLC45A1" 34.4838724441914 34.7715545166432 FALSE 1 148 152 206 150 147 177 -0.118959026973707 0.880239106396468
755 1602 1539 "chr1" 8375879 5365 "chr1" 8098553 486 "ENSG00000162426" "SLC45A1" 26.8457762603372 23.4566999947378 FALSE 1 92 90 147 108 126 136 0.14950852893752 0.857283290720904
756 1602 1540 "chr1" 8375879 5365 "chr1" 8099040 1757 "ENSG00000162426" "SLC45A1" 32.7595956301167 30.8998314317746 FALSE 1 120 144 174 139 144 167 0.0096381411258455 0.99845993727892
757 1602 1541 "chr1" 8375879 5365 "chr1" 8100798 2215 "ENSG00000162426" "SLC45A1" 24.2665107512723 23.4057077943296 FALSE 1 88 93 150 103 97 138 0.0153423295576774 0.988861062808982
758 1602 1542 "chr1" 8375879 5365 "chr1" 8103014 16009 "ENSG00000162426" "SLC45A1" 8.42671533939457 9.13302536774125 FALSE 1 45 42 53 25 50 54 -0.159365289256338 0.912927068142468
759 1602 1543 "chr1" 8375879 5365 "chr1" 8119024 14467 "ENSG00000162426" "SLC45A1" 9.51756766111838 10.0489162886192 FALSE 1 60 49 75 56 50 69 -0.0890888591993164 0.953369821421656
760 1602 1545 "chr1" 8375879 5365 "chr1" 8136350 796 "ENSG00000162426" "SLC45A1" 5.31285073122811 5.06326363590922 FALSE 1 38 32 46 27 38 52 -0.0137525130917927 0.999943580677274
761 1602 1546 "chr1" 8375879 5365 "chr1" 8137147 839 "ENSG00000162426" "SLC45A1" 5.10217525377905 5.04057534635663 FALSE 1 29 35 50 44 35 41 0.0526391324437329 0.97923516995236
762 1602 1547 "chr1" 8375879 5365 "chr1" 8137987 5942 "ENSG00000162426" "SLC45A1" 8.26491931516506 9.51560881037641 FALSE 1 50 50 86 43 66 65 -0.12211836409603 0.926135782672794
763 1602 1548 "chr1" 8375879 5365 "chr1" 8143930 1472 "ENSG00000162426" "SLC45A1" 7.35567874446388 6.80708211901803 FALSE 1 44 36 67 43 50 66 0.0987745863485541 0.95096890909794
764 1602 1549 "chr1" 8375879 5365 "chr1" 8145403 4167 "ENSG00000162426" "SLC45A1" 5.3474050484734 4.96151219467936 FALSE 1 31 30 48 33 44 50 0.194932357957759 0.894317381255994
765 1602 1550 "chr1" 8375879 5365 "chr1" 8149571 6678 "ENSG00000162426" "SLC45A1" 9.17402506951375 8.39777090102611 FALSE 1 45 39 90 54 60 82 0.169787107752242 0.886341771464379
766 1602 1551 "chr1" 8375879 5365 "chr1" 8156250 762 "ENSG00000162426" "SLC45A1" 9.43155565118579 8.56788626300649 FALSE 1 53 67 73 49 65 90 0.0424840592959034 0.97923516995236
767 1602 1552 "chr1" 8375879 5365 "chr1" 8157013 880 "ENSG00000162426" "SLC45A1" 10.0795049590937 9.72848424768579 FALSE 1 70 62 94 73 76 84 0.0218682867400982 0.982633211574799
768 1602 1554 "chr1" 8375879 5365 "chr1" 8157904 4487 "ENSG00000162426" "SLC45A1" 4.557683858526 6.22768438966623 FALSE 1 45 50 59 48 42 39 -0.288168634810061 0.774707132201463
769 1602 1555 "chr1" 8375879 5365 "chr1" 8162392 7866 "ENSG00000162426" "SLC45A1" 4.74763053800959 5.17627913172428 FALSE 1 49 30 53 30 37 57 -0.103611648661293 0.953369821421656
770 1602 1556 "chr1" 8375879 5365 "chr1" 8170259 150 "ENSG00000162426" "SLC45A1" 8.35049078114057 8.38073657979439 FALSE 1 50 59 92 66 48 86 -0.0195390700687278 0.987693724894216
771 1602 1560 "chr1" 8375879 5365 "chr1" 8203407 5935 "ENSG00000162426" "SLC45A1" 5.18769264517984 5.76403746476885 FALSE 1 56 45 75 50 54 67 -0.0590141844511274 0.96861404211185
772 1602 1561 "chr1" 8375879 5365 "chr1" 8209343 7765 "ENSG00000162426" "SLC45A1" 4.49755038753737 5.82511569730416 FALSE 1 55 43 92 49 45 68 -0.231871767520528 0.817766158825198
773 1602 1739 "chr1" 8375879 5365 "chr1" 8790116 3527 "ENSG00000162426" "SLC45A1" 5.78884108345368 3.51543685074226 FALSE 1 17 19 23 18 27 35 0.404252262617499 0.772410413132119
774 1602 1740 "chr1" 8375879 5365 "chr1" 8793644 868 "ENSG00000162426" "SLC45A1" 5.76969948097591 2.19882930099601 FALSE 1 16 11 16 22 18 38 0.847928802220441 0.235018894155453
775 1602 1741 "chr1" 8375879 5365 "chr1" 8794513 2796 "ENSG00000162426" "SLC45A1" 5.17353875038083 2.01391587421781 FALSE 1 8 10 21 21 19 33 0.896745014349844 0.218649690167728
776 1602 1755 "chr1" 8375879 5365 "chr1" 8830200 5645 "ENSG00000162426" "SLC45A1" 5.13588324620955 1.89093779480259 FALSE 1 11 11 16 22 15 32 0.849391564524172 0.296995286865867
777 1632 1527 "chr1" 8484342 3072 "chr1" 8061079 5449 "ENSG00000142599" "RERE" 3.06819064431273 5.85817372787259 FALSE 1 9 14 24 14 12 9 -0.445014920734706 0.827159125179883
778 1632 1529 "chr1" 8484342 3072 "chr1" 8071952 1063 "ENSG00000142599" "RERE" 3.44914881713219 5.37467397723901 FALSE 1 14 6 23 9 12 14 -0.287223869955694 0.912653887266835
779 1632 1530 "chr1" 8484342 3072 "chr1" 8073016 1041 "ENSG00000142599" "RERE" 6.3033489134187 5.72075854028977 FALSE 1 9 13 24 14 19 19 0.152235835781279 0.95460682206143
780 1632 1531 "chr1" 8484342 3072 "chr1" 8074058 3588 "ENSG00000142599" "RERE" 6.26671332968259 6.15987242874587 FALSE 1 13 14 24 8 24 21 0.0121807006078996 0.999943580677274
781 1632 1532 "chr1" 8484342 3072 "chr1" 8077647 675 "ENSG00000142599" "RERE" 5.74415971170294 8.53492785747592 FALSE 1 12 9 38 19 17 16 -0.164395852994654 0.947468510484222
782 1632 1535 "chr1" 8484342 3072 "chr1" 8079876 1221 "ENSG00000142599" "RERE" 6.19306076294731 6.08866749094669 FALSE 1 20 10 21 10 18 23 -0.0147780737288461 0.999943580677274
783 1632 1657 "chr1" 8484342 3072 "chr1" 8571415 238 "ENSG00000142599" "RERE" 8.26456771329688 7.60701177692127 FALSE 1 91 67 119 92 82 116 0.0553382528476943 0.958940731067076
784 1632 1658 "chr1" 8484342 3072 "chr1" 8571654 1553 "ENSG00000142599" "RERE" 6.0080311155115 3.65524427327043 TRUE 1 101 85 183 109 123 207 0.243218943787939 0.628617792217232
785 1632 1659 "chr1" 8484342 3072 "chr1" 8573208 971 "ENSG00000142599" "RERE" 5.83680375859092 4.85002102227204 FALSE 1 54 41 93 74 61 79 0.187159393106957 0.857648727475209
786 1632 1661 "chr1" 8484342 3072 "chr1" 8580009 1949 "ENSG00000142599" "RERE" 5.54085862405696 3.79769366203406 FALSE 1 42 31 62 60 35 87 0.4314147815725 0.461552869525109
787 1632 1662 "chr1" 8484342 3072 "chr1" 8581959 3543 "ENSG00000142599" "RERE" 8.20464857313681 7.74237391722707 FALSE 1 68 63 111 82 60 107 0.0327521218840122 0.97923516995236
788 1632 1667 "chr1" 8484342 3072 "chr1" 8603294 3840 "ENSG00000142599" "RERE" 5.41148222105561 2.78231745759221 FALSE 1 28 17 42 35 38 66 0.672773467142354 0.167361795455257
789 1632 1669 "chr1" 8484342 3072 "chr1" 8607170 2434 "ENSG00000142599" "RERE" 5.44900384479971 3.38236595866273 FALSE 1 27 26 49 41 38 63 0.468829460690716 0.494949253972997
790 1632 1670 "chr1" 8484342 3072 "chr1" 8609605 3062 "ENSG00000142599" "RERE" 7.15092887559098 3.87389204461838 FALSE 1 32 22 50 41 37 83 0.629294952317514 0.162297740983438
791 1632 1672 "chr1" 8484342 3072 "chr1" 8612812 2227 "ENSG00000142599" "RERE" 5.02234040206777 2.79490758215728 FALSE 1 23 18 39 28 36 57 0.585738400296335 0.367424300764311
792 1632 1724 "chr1" 8484342 3072 "chr1" 8738291 1463 "ENSG00000142599" "RERE" 5.58126935370398 3.06726687918691 FALSE 1 12 12 23 31 17 27 0.667671693493183 0.468846167736739
793 1632 1725 "chr1" 8484342 3072 "chr1" 8739755 1737 "ENSG00000142599" "RERE" 6.56660002848525 3.0924992457761 FALSE 1 16 8 23 31 26 29 0.862685619580612 0.171395736820611
794 1632 1727 "chr1" 8484342 3072 "chr1" 8743151 1376 "ENSG00000142599" "RERE" 5.07425913133239 3.14310310902653 FALSE 1 15 10 22 22 19 26 0.503287465138775 0.710582689500162
795 1632 1730 "chr1" 8484342 3072 "chr1" 8749123 9818 "ENSG00000142599" "RERE" 5.81758539133583 3.30291688713076 FALSE 1 16 11 22 22 25 24 0.511608089361569 0.686865513121407
796 1632 1731 "chr1" 8484342 3072 "chr1" 8758942 1673 "ENSG00000142599" "RERE" 4.59978176550667 5.86802628534742 FALSE 1 9 14 39 14 16 27 -0.111075451876111 0.959401972915626
797 1632 1732 "chr1" 8484342 3072 "chr1" 8760616 408 "ENSG00000142599" "RERE" 7.20139370293934 6.76664343010693 FALSE 1 24 16 39 25 15 41 0.0464472180109859 0.97923516995236
798 1632 1733 "chr1" 8484342 3072 "chr1" 8761025 4525 "ENSG00000142599" "RERE" 9.37170485125487 8.11785059822454 FALSE 1 25 18 47 34 28 42 0.212913930169463 0.894894651380268
799 1632 1734 "chr1" 8484342 3072 "chr1" 8765551 1121 "ENSG00000142599" "RERE" 7.74786606249749 5.37818332388389 FALSE 1 19 16 29 23 22 39 0.38247218650369 0.782444107395439
800 1632 1735 "chr1" 8484342 3072 "chr1" 8766673 6248 "ENSG00000142599" "RERE" 7.33018415365607 5.13479849750018 FALSE 1 14 11 33 21 15 39 0.386534815575647 0.796890384558845
801 1632 1736 "chr1" 8484342 3072 "chr1" 8772922 4592 "ENSG00000142599" "RERE" 6.74283382626598 6.2535431423826 FALSE 1 17 12 36 25 18 29 0.158708676003032 0.940101665039723
802 1632 1737 "chr1" 8484342 3072 "chr1" 8777515 9317 "ENSG00000142599" "RERE" 8.80673033951733 4.99962680866991 FALSE 1 14 17 25 25 20 38 0.553733739507386 0.580291739415359
803 1632 1738 "chr1" 8484342 3072 "chr1" 8786833 3282 "ENSG00000142599" "RERE" 9.01522827818426 4.41491978149975 FALSE 1 15 7 26 23 22 38 0.797021212566988 0.258443030993718
804 1632 1739 "chr1" 8484342 3072 "chr1" 8790116 3527 "ENSG00000142599" "RERE" 7.58840009210889 3.43066968208675 FALSE 1 9 10 23 35 15 27 0.875144054368878 0.21134678564577
805 1632 1742 "chr1" 8484342 3072 "chr1" 8797310 603 "ENSG00000142599" "RERE" 5.2082523909407 1.90957123662239 FALSE 1 9 5 14 14 13 26 0.918886072754715 0.360945226151523
806 1632 1743 "chr1" 8484342 3072 "chr1" 8797914 2787 "ENSG00000142599" "RERE" 5.80150972737878 2.51240671575504 FALSE 1 4 6 20 21 13 26 1.01190051533242 0.207996805748501
807 1632 1773 "chr1" 8484342 3072 "chr1" 8934779 2828 "ENSG00000142599" "RERE" 5.3875788984064 4.19071935073034 FALSE 1 8 10 20 16 17 15 0.313272315229407 0.894766935372556
808 1761 1622 "chr1" 8873994 6238 "chr1" 8467389 915 "ENSG00000142599" "RERE" 5.25063697895553 3.99258528467729 FALSE 1 12 15 30 18 18 36 0.332101628751527 0.847616109143122
809 1761 1678 "chr1" 8873994 6238 "chr1" 8624620 4662 "ENSG00000142599" "RERE" 5.23379197435092 4.57200527313563 FALSE 1 28 17 43 28 30 46 0.239823766146607 0.875762144459994
810 1774 1790 "chr1" 8937608 3103 "chr1" 9049760 9620 "ENSG00000074800" "ENO1" 7.52925716744489 5.28441701872155 FALSE 1 57 27 76 45 38 83 0.0621929333209247 0.967183162542071
811 1774 1792 "chr1" 8937608 3103 "chr1" 9063432 1797 "ENSG00000074800" "ENO1" 5.06833542615772 4.4077316695476 FALSE 1 35 36 62 28 29 60 -0.198308554568539 0.889102539307217
812 1829 1900 "chr1" 9294268 5188 "chr1" 9639705 1790 "ENSG00000049239" "H6PD" 2.89615443661538 5.26687972238944 FALSE 1 27 23 29 11 14 21 -0.801268422358609 0.27421793706121
813 1829 1905 "chr1" 9294268 5188 "chr1" 9649793 1545 "ENSG00000049239" "H6PD" 4.53823552183462 7.49255524539613 FALSE 1 23 20 50 16 19 30 -0.513777502564144 0.594883800786034
814 1842 1871 "chr1" 9350674 6550 "chr1" 9483302 5374 "ENSG00000171621" "SPSB1" 5.22693496547643 7.08170194763449 FALSE 1 19 21 48 19 17 34 -0.325868756834148 0.8276637500593
815 1842 1873 "chr1" 9350674 6550 "chr1" 9498857 3630 "ENSG00000171621" "SPSB1" 6.18917886549001 4.49571812381932 FALSE 1 11 12 29 21 20 23 0.292354079110349 0.88409789510643
816 1842 1874 "chr1" 9350674 6550 "chr1" 9502488 10025 "ENSG00000171621" "SPSB1" 7.35081500250725 12.103953669794 FALSE 1 30 27 53 20 23 27 -0.66171982929566 0.292716337532155
817 1842 1875 "chr1" 9350674 6550 "chr1" 9512514 15509 "ENSG00000171621" "SPSB1" 6.12437988883864 8.48146447294351 FALSE 1 20 18 38 11 16 27 -0.499573049044589 0.678702431478794
818 1842 1878 "chr1" 9350674 6550 "chr1" 9541283 2489 "ENSG00000171621" "SPSB1" 5.86919098272681 6.49021187086813 FALSE 1 14 11 29 14 17 20 -0.0862939549227316 0.97923516995236
819 1842 1879 "chr1" 9350674 6550 "chr1" 9543773 12295 "ENSG00000171621" "SPSB1" 5.86204901972789 4.70129740291046 FALSE 1 16 10 18 11 15 20 0.0479754715105745 0.981716038232017
820 1842 1885 "chr1" 9350674 6550 "chr1" 9598476 15142 "ENSG00000171621" "SPSB1" 6.43372027398359 7.55839806961262 TRUE 1 23 24 55 19 30 41 -0.18896667321316 0.910949850316079
821 1842 1898 "chr1" 9350674 6550 "chr1" 9633248 1497 "ENSG00000171621" "SPSB1" 4.63650537375414 5.03997044340914 FALSE 1 8 12 16 15 8 11 -0.100861187880771 0.97923516995236
822 1885 1828 "chr1" 9598476 15142 "chr1" 9292150 2117 "ENSG00000171612" "SLC25A33" 6.30315302469065 4.20124988696515 FALSE 1 22 29 32 21 27 36 -0.0172523793614295 0.999943580677274
823 1885 1830 "chr1" 9598476 15142 "chr1" 9299457 1312 "ENSG00000171612" "SLC25A33" 6.38540875677765 6.98221788299388 FALSE 1 32 36 54 29 24 38 -0.43835787601941 0.606365462071721
824 1885 1841 "chr1" 9598476 15142 "chr1" 9349653 1020 "ENSG00000171612" "SLC25A33" 7.42364401382321 5.21247084737115 FALSE 1 31 17 57 34 33 47 0.130364960433776 0.937645006893035
825 1904 1942 "chr1" 9648089 1703 "chr1" 9882529 210 "ENSG00000188807" "TMEM201" 3.4825913790751 5.75049564449199 FALSE 1 21 25 34 13 13 20 -0.817838597069467 0.247777240234727
826 1943 1900 "chr1" 9882740 4715 "chr1" 9639705 1790 "ENSG00000171603" "CLSTN1" 5.64502427552062 5.75237524852455 FALSE 1 27 15 45 26 15 33 -0.215147308998969 0.903902593890513
827 1943 1902 "chr1" 9882740 4715 "chr1" 9644410 2777 "ENSG00000171603" "CLSTN1" 3.96975443133906 5.22608248367966 FALSE 1 24 20 38 21 14 23 -0.501390276876919 0.651370450978627
828 1943 1905 "chr1" 9882740 4715 "chr1" 9649793 1545 "ENSG00000171603" "CLSTN1" 6.51605944817907 8.87463007967189 FALSE 1 32 37 60 29 26 42 -0.42434922698939 0.610943459163119
829 1957 1905 "chr1" 9966988 9782 "chr1" 9649793 1545 "ENSG00000178585" "CTNNBIP1" 5.54378380833089 4.51038443997262 FALSE 1 26 22 43 27 36 35 0.0858082422198656 0.961155453669478
830 1957 2079 "chr1" 9966988 9782 "chr1" 10475641 990 "ENSG00000178585" "CTNNBIP1" 5.0646980005267 3.78016849196924 FALSE 1 19 13 22 15 18 22 0.00854642907929815 0.999943580677274
831 1962 2079 "chr1" 9990442 30818 "chr1" 10475641 990 "ENSG00000162441" "LZIC" 6.15802896854887 2.07209572583408 FALSE 2 10 8 20 13 17 36 0.791424117237687 0.383212200065289
832 1962 2079 "chr1" 9990442 30818 "chr1" 10475641 990 "ENSG00000173614" "NMNAT1" 6.15802896854887 2.07209572583408 FALSE 2 10 8 20 13 17 36 0.791424117237687 0.383212200065289
833 1978 1884 "chr1" 10085512 8690 "chr1" 9598277 198 "ENSG00000130939" "UBE4B" 1.82150389163607 5.55559197585359 FALSE 1 20 17 30 8 7 17 -1.06559237393618 0.117660721006562
834 1978 1905 "chr1" 10085512 8690 "chr1" 9649793 1545 "ENSG00000130939" "UBE4B" 2.96222952184884 6.75742130704772 FALSE 1 19 27 40 13 17 19 -0.835293135523359 0.193282257914494
835 1978 2081 "chr1" 10085512 8690 "chr1" 10489100 344 "ENSG00000130939" "UBE4B" 2.47683007196461 5.61482230393606 FALSE 1 24 15 34 13 14 14 -0.833412894163527 0.2836008170025
836 2092 2169 "chr1" 10531217 4410 "chr1" 10969541 7806 "ENSG00000142655" "PEX14" 4.84385664790958 5.87562304180291 FALSE 2 39 24 59 21 38 40 -0.313252049136516 0.787001575946137
837 2092 2169 "chr1" 10531217 4410 "chr1" 10969541 7806 "ENSG00000160049" "DFFA" 4.84385664790958 5.87562304180291 FALSE 2 39 24 59 21 38 40 -0.313252049136516 0.787001575946137
838 2092 2174 "chr1" 10531217 4410 "chr1" 11001908 4519 "ENSG00000142655" "PEX14" 5.67857888463776 4.00890502003768 FALSE 2 24 15 44 28 24 49 0.2935620016993 0.837079675877967
839 2092 2174 "chr1" 10531217 4410 "chr1" 11001908 4519 "ENSG00000160049" "DFFA" 5.67857888463776 4.00890502003768 FALSE 2 24 15 44 28 24 49 0.2935620016993 0.837079675877967
840 2183 2314 "chr1" 11065147 20578 "chr1" 11700089 792 "ENSG00000120948" "TARDBP" 5.90614413409189 5.51793421246364 FALSE 1 15 9 14 8 10 18 -0.0890047897881647 0.97923516995236
841 2183 2316 "chr1" 11065147 20578 "chr1" 11704792 536 "ENSG00000120948" "TARDBP" 5.92447957641963 4.74899732391216 FALSE 1 11 6 15 9 8 16 0.0497231606204048 0.984937651633825
842 2185 2314 "chr1" 11113121 9854 "chr1" 11700089 792 "ENSG00000116649" "SRM" 4.83464680442297 5.02044555782039 FALSE 1 11 14 12 4 13 15 -0.263022830644063 0.926135782672794
843 2185 2317 "chr1" 11113121 9854 "chr1" 11705329 12018 "ENSG00000116649" "SRM" 5.10827784746157 4.10184079646977 TRUE 1 12 11 26 13 16 23 0.0796560303184797 0.97923516995236
844 2185 2325 "chr1" 11113121 9854 "chr1" 11763561 7643 "ENSG00000116649" "SRM" 1.78523631928652 5.39439210532508 FALSE 1 8 4 19 4 6 7 -0.833515616579323 0.667936307772964
845 2185 2331 "chr1" 11113121 9854 "chr1" 11793489 3808 "ENSG00000116649" "SRM" 3.68387200317418 5.22040938230351 TRUE 1 15 11 41 13 13 25 -0.370328693016553 0.831552871614465
846 2196 2314 "chr1" 11158746 4705 "chr1" 11700089 792 "ENSG00000171824" "EXOSC10" 4.48642890570342 5.19670579260838 FALSE 1 12 19 26 21 12 19 -0.148213096922184 0.95460682206143
847 2204 2314 "chr1" 11192293 11785 "chr1" 11700089 792 "ENSG00000198793" "MTOR" 6.25078665034097 4.77346647386276 FALSE 1 22 26 48 25 29 52 0.131651202807687 0.940880310473649
848 2217 2314 "chr1" 11248311 1154 "chr1" 11700089 792 "ENSG00000171819" "ANGPTL7" 4.51764625883754 5.20358036068919 FALSE 1 16 18 26 19 16 21 -0.118818593514455 0.957009877146529
849 2234 2092 "chr1" 11321726 973 "chr1" 10531217 4410 "ENSG00000198793" "MTOR" 4.2023974788915 5.51928723938504 TRUE 1 17 15 27 16 13 21 -0.24539802198862 0.911157754788627
850 2234 2196 "chr1" 11321726 973 "chr1" 11158746 4705 "ENSG00000198793" "MTOR" 5.16810151844355 6.78556508848463 TRUE 1 48 50 98 52 49 66 -0.236052553135702 0.806977065655667
851 2234 2314 "chr1" 11321726 973 "chr1" 11700089 792 "ENSG00000198793" "MTOR" 4.5500843219726 7.88499500674699 FALSE 1 12 11 21 9 9 14 -0.464124402393779 0.82624293863149
852 2234 2317 "chr1" 11321726 973 "chr1" 11705329 12018 "ENSG00000198793" "MTOR" 10.6188807312378 12.7764253423237 TRUE 1 23 25 58 20 25 46 -0.221253720831359 0.889386424335255
853 2234 2320 "chr1" 11321726 973 "chr1" 11722754 5021 "ENSG00000198793" "MTOR" 6.49526314625544 7.42836375746532 TRUE 1 15 22 33 12 21 36 -0.0464170337056163 0.97923516995236
854 2234 2321 "chr1" 11321726 973 "chr1" 11727776 7335 "ENSG00000198793" "MTOR" 1.88688982070637 5.0135584034637 FALSE 1 2 3 21 7 4 8 -0.384087250299678 0.909835358776914
855 2234 2324 "chr1" 11321726 973 "chr1" 11750936 12624 "ENSG00000198793" "MTOR" 3.8173122881608 7.31138913417023 TRUE 1 9 10 30 6 8 19 -0.554375056980128 0.745425531533517
856 2234 2329 "chr1" 11321726 973 "chr1" 11775878 7511 "ENSG00000198793" "MTOR" 5.4365617422889 6.96593742193148 FALSE 1 7 11 18 7 13 13 -0.156661336561993 0.956739959352061
857 2234 2330 "chr1" 11321726 973 "chr1" 11783390 10098 "ENSG00000198793" "MTOR" 6.10976469782177 8.46921550250169 FALSE 1 7 11 26 5 11 17 -0.420405484968794 0.850377266106927
858 2234 2331 "chr1" 11321726 973 "chr1" 11793489 3808 "ENSG00000198793" "MTOR" 18.2814644186078 18.4636328571894 TRUE 1 34 32 90 43 51 65 0.0363658723766669 0.97923516995236
859 2234 2364 "chr1" 11321726 973 "chr1" 11953288 20903 "ENSG00000198793" "MTOR" 2.51181832357871 6.25154696524213 TRUE 1 9 12 24 10 9 9 -0.689309305862506 0.65089905435549
860 2234 2368 "chr1" 11321726 973 "chr1" 11980154 9968 "ENSG00000198793" "MTOR" 5.56862424377216 8.12860867853428 TRUE 1 14 18 34 20 15 15 -0.410552436620142 0.797062004104492
861 2234 2371 "chr1" 11321726 973 "chr1" 12034073 7840 "ENSG00000198793" "MTOR" 4.86265521460673 8.2178877584922 TRUE 1 13 12 36 19 9 18 -0.384629581153649 0.833908584703112
862 2317 2183 "chr1" 11705329 12018 "chr1" 11065147 20578 "ENSG00000116661" "FBXO2" 5.74081154127353 4.94206038805243 TRUE 2 8 8 20 10 9 16 -0.0359936087972438 0.993912294216655
863 2317 2183 "chr1" 11705329 12018 "chr1" 11065147 20578 "ENSG00000132879" "FBXO44" 5.74081154127353 4.94206038805243 TRUE 2 8 8 20 10 9 16 -0.0359936087972438 0.993912294216655
864 2317 2184 "chr1" 11705329 12018 "chr1" 11085726 27394 "ENSG00000116661" "FBXO2" 3.01121333745216 8.4813110893132 TRUE 2 10 9 24 10 3 8 -1.00429402552261 0.389054881484621
865 2317 2184 "chr1" 11705329 12018 "chr1" 11085726 27394 "ENSG00000132879" "FBXO44" 3.01121333745216 8.4813110893132 TRUE 2 10 9 24 10 3 8 -1.00429402552261 0.389054881484621
866 2317 2185 "chr1" 11705329 12018 "chr1" 11113121 9854 "ENSG00000116661" "FBXO2" 8.15695517281182 7.49211513699482 TRUE 2 12 11 26 13 16 23 0.0796560303184797 0.97923516995236
867 2317 2185 "chr1" 11705329 12018 "chr1" 11113121 9854 "ENSG00000132879" "FBXO44" 8.15695517281182 7.49211513699482 TRUE 2 12 11 26 13 16 23 0.0796560303184797 0.97923516995236
868 2317 2186 "chr1" 11705329 12018 "chr1" 11122976 2935 "ENSG00000116661" "FBXO2" 8.04589258586556 3.61405518439683 FALSE 2 3 7 13 3 13 15 0.388605060471167 0.897011674494832
869 2317 2186 "chr1" 11705329 12018 "chr1" 11122976 2935 "ENSG00000132879" "FBXO44" 8.04589258586556 3.61405518439683 FALSE 2 3 7 13 3 13 15 0.388605060471167 0.897011674494832
870 2317 2196 "chr1" 11705329 12018 "chr1" 11158746 4705 "ENSG00000116661" "FBXO2" 7.93977987387769 6.95533194516568 TRUE 2 15 14 33 19 15 26 -0.0435292336126739 0.980709337070094
871 2317 2196 "chr1" 11705329 12018 "chr1" 11158746 4705 "ENSG00000132879" "FBXO44" 7.93977987387769 6.95533194516568 TRUE 2 15 14 33 19 15 26 -0.0435292336126739 0.980709337070094
872 2317 2204 "chr1" 11705329 12018 "chr1" 11192293 11785 "ENSG00000116661" "FBXO2" 4.96988359443834 6.88316704618351 TRUE 2 16 14 36 11 10 23 -0.573863176177066 0.639945838970141
873 2317 2204 "chr1" 11705329 12018 "chr1" 11192293 11785 "ENSG00000132879" "FBXO44" 4.96988359443834 6.88316704618351 TRUE 2 16 14 36 11 10 23 -0.573863176177066 0.639945838970141
874 2317 2227 "chr1" 11705329 12018 "chr1" 11285314 2654 "ENSG00000116661" "FBXO2" 6.06103795574979 6.28374361181636 TRUE 2 9 19 28 17 11 20 -0.233678814198891 0.920899397731973
875 2317 2227 "chr1" 11705329 12018 "chr1" 11285314 2654 "ENSG00000132879" "FBXO44" 6.06103795574979 6.28374361181636 TRUE 2 9 19 28 17 11 20 -0.233678814198891 0.920899397731973
876 2317 2228 "chr1" 11705329 12018 "chr1" 11287969 12958 "ENSG00000116661" "FBXO2" 5.76162001456551 4.14621298212044 FALSE 2 8 7 10 6 13 11 0.216217115576793 0.953002186342198
877 2317 2228 "chr1" 11705329 12018 "chr1" 11287969 12958 "ENSG00000132879" "FBXO44" 5.76162001456551 4.14621298212044 FALSE 2 8 7 10 6 13 11 0.216217115576793 0.953002186342198
878 2317 2229 "chr1" 11705329 12018 "chr1" 11300928 2080 "ENSG00000116661" "FBXO2" 11.4774751416197 10.3847133056091 FALSE 2 13 15 23 10 15 23 -0.109836333605126 0.965767559461144
879 2317 2229 "chr1" 11705329 12018 "chr1" 11300928 2080 "ENSG00000132879" "FBXO44" 11.4774751416197 10.3847133056091 FALSE 2 13 15 23 10 15 23 -0.109836333605126 0.965767559461144
880 2317 2230 "chr1" 11705329 12018 "chr1" 11303009 3069 "ENSG00000116661" "FBXO2" 8.06012883018436 8.16898094547789 FALSE 2 9 15 20 13 12 13 -0.238304368483989 0.926508059562968
881 2317 2230 "chr1" 11705329 12018 "chr1" 11303009 3069 "ENSG00000132879" "FBXO44" 8.06012883018436 8.16898094547789 FALSE 2 9 15 20 13 12 13 -0.238304368483989 0.926508059562968
882 2317 2232 "chr1" 11705329 12018 "chr1" 11306123 1236 "ENSG00000116661" "FBXO2" 5.61527090416639 5.35978007264254 FALSE 2 9 3 17 8 8 13 0.0237640721426055 0.999943580677274
883 2317 2232 "chr1" 11705329 12018 "chr1" 11306123 1236 "ENSG00000132879" "FBXO44" 5.61527090416639 5.35978007264254 FALSE 2 9 3 17 8 8 13 0.0237640721426055 0.999943580677274
884 2317 2233 "chr1" 11705329 12018 "chr1" 11307360 14365 "ENSG00000116661" "FBXO2" 5.52062015469324 4.60828038768591 FALSE 2 7 6 15 5 6 16 -0.0470244688561925 0.989482910235869
885 2317 2233 "chr1" 11705329 12018 "chr1" 11307360 14365 "ENSG00000132879" "FBXO44" 5.52062015469324 4.60828038768591 FALSE 2 7 6 15 5 6 16 -0.0470244688561925 0.989482910235869
886 2317 2234 "chr1" 11705329 12018 "chr1" 11321726 973 "ENSG00000116661" "FBXO2" 7.49309608132332 9.89938776611615 TRUE 2 23 25 58 20 25 46 -0.221253720831359 0.889386424335255
887 2317 2234 "chr1" 11705329 12018 "chr1" 11321726 973 "ENSG00000132879" "FBXO44" 7.49309608132332 9.89938776611615 TRUE 2 23 25 58 20 25 46 -0.221253720831359 0.889386424335255
888 2317 2235 "chr1" 11705329 12018 "chr1" 11322700 3186 "ENSG00000116661" "FBXO2" 3.82619921630538 5.14659508434755 FALSE 2 8 8 15 4 10 9 -0.456458534864173 0.868997503427846
889 2317 2235 "chr1" 11705329 12018 "chr1" 11322700 3186 "ENSG00000132879" "FBXO44" 3.82619921630538 5.14659508434755 FALSE 2 8 8 15 4 10 9 -0.456458534864173 0.868997503427846
890 2317 2236 "chr1" 11705329 12018 "chr1" 11325887 1976 "ENSG00000116661" "FBXO2" 9.87179764717134 4.86915963050126 FALSE 2 10 1 18 9 5 29 0.615244027115169 0.728643312463598
891 2317 2236 "chr1" 11705329 12018 "chr1" 11325887 1976 "ENSG00000132879" "FBXO44" 9.87179764717134 4.86915963050126 FALSE 2 10 1 18 9 5 29 0.615244027115169 0.728643312463598
892 2317 2239 "chr1" 11705329 12018 "chr1" 11338705 1877 "ENSG00000116661" "FBXO2" 5.55797343558232 4.44435252447339 FALSE 2 12 4 15 8 7 15 -0.0280688310746223 0.999943580677274
893 2317 2239 "chr1" 11705329 12018 "chr1" 11338705 1877 "ENSG00000132879" "FBXO44" 5.55797343558232 4.44435252447339 FALSE 2 12 4 15 8 7 15 -0.0280688310746223 0.999943580677274
894 2317 2241 "chr1" 11705329 12018 "chr1" 11341749 2171 "ENSG00000116661" "FBXO2" 4.82051573432833 5.56528728928235 FALSE 2 9 3 21 9 8 13 -0.10280175418046 0.97923516995236
895 2317 2241 "chr1" 11705329 12018 "chr1" 11341749 2171 "ENSG00000132879" "FBXO44" 4.82051573432833 5.56528728928235 FALSE 2 9 3 21 9 8 13 -0.10280175418046 0.97923516995236
896 2317 2328 "chr1" 11705329 12018 "chr1" 11775359 518 "ENSG00000116661" "FBXO2" 5.46726276689212 5.33250713422313 FALSE 2 39 29 82 25 53 59 -0.139257479831764 0.925162305502058
897 2317 2328 "chr1" 11705329 12018 "chr1" 11775359 518 "ENSG00000132879" "FBXO44" 5.46726276689212 5.33250713422313 FALSE 2 39 29 82 25 53 59 -0.139257479831764 0.925162305502058
898 2317 2331 "chr1" 11705329 12018 "chr1" 11793489 3808 "ENSG00000116661" "FBXO2" 4.09744762214839 5.18339137227291 TRUE 2 70 57 157 56 59 94 -0.427758331009197 0.282474004821866
899 2317 2331 "chr1" 11705329 12018 "chr1" 11793489 3808 "ENSG00000132879" "FBXO44" 4.09744762214839 5.18339137227291 TRUE 2 70 57 157 56 59 94 -0.427758331009197 0.282474004821866
900 2320 2184 "chr1" 11722754 5021 "chr1" 11085726 27394 "ENSG00000116663" "FBXO6" 5.17301870468512 5.88868204707792 TRUE 1 6 9 19 10 6 14 -0.173196846359217 0.955783704175328
901 2320 2185 "chr1" 11722754 5021 "chr1" 11113121 9854 "ENSG00000116663" "FBXO6" 6.05172096343733 5.32213226328906 TRUE 1 7 9 25 11 15 17 0.0643155863298103 0.97923516995236
902 2320 2196 "chr1" 11722754 5021 "chr1" 11158746 4705 "ENSG00000116663" "FBXO6" 8.22003364090391 6.02807733859763 TRUE 1 12 15 32 10 19 32 0.0352928512196471 0.986465173885841
903 2320 2204 "chr1" 11722754 5021 "chr1" 11192293 11785 "ENSG00000116663" "FBXO6" 6.22760967628476 4.50127415760548 TRUE 1 8 13 31 16 11 27 0.0657527229139191 0.97923516995236
904 2320 2227 "chr1" 11722754 5021 "chr1" 11285314 2654 "ENSG00000116663" "FBXO6" 4.35831638200644 5.87607562822529 TRUE 1 14 12 28 12 15 11 -0.518577347327759 0.747076566604519
905 2320 2229 "chr1" 11722754 5021 "chr1" 11300928 2080 "ENSG00000116663" "FBXO6" 6.34991219525437 7.78434137758677 FALSE 1 15 10 18 7 10 14 -0.48177515984536 0.816809825411639
906 2320 2234 "chr1" 11722754 5021 "chr1" 11321726 973 "ENSG00000116663" "FBXO6" 5.13733980224149 5.03828115910553 TRUE 1 15 22 33 12 21 36 -0.0464170337056163 0.97923516995236
907 2320 2236 "chr1" 11722754 5021 "chr1" 11325887 1976 "ENSG00000116663" "FBXO6" 5.14964495844199 3.99789987504898 FALSE 1 6 5 16 4 6 16 -0.0423490660689866 0.993461089533952
908 2320 2242 "chr1" 11722754 5021 "chr1" 11343921 6735 "ENSG00000116663" "FBXO6" 6.33022438842471 4.3586031971458 FALSE 1 7 4 17 11 13 12 0.358338038583575 0.8960937574357
909 2331 2186 "chr1" 11793489 3808 "chr1" 11122976 2935 "ENSG00000177674" "AGTRAP" 4.65798828256745 6.22071971760896 FALSE 1 18 16 26 16 17 16 -0.313828226897851 0.875028786693421
910 2331 2195 "chr1" 11793489 3808 "chr1" 11155387 3358 "ENSG00000177674" "AGTRAP" 2.65252179837846 5.90051252735589 FALSE 1 15 12 26 14 6 14 -0.628552054486112 0.655313768819223
911 2331 2228 "chr1" 11793489 3808 "chr1" 11287969 12958 "ENSG00000177674" "AGTRAP" 5.78143308261858 4.83897793426905 FALSE 1 20 14 20 16 15 30 0.163713623744599 0.946229355300397
912 2331 2229 "chr1" 11793489 3808 "chr1" 11300928 2080 "ENSG00000177674" "AGTRAP" 7.75604664945412 6.79897611381591 FALSE 1 15 12 36 25 20 31 0.279849984141847 0.875471945523695
913 2331 2230 "chr1" 11793489 3808 "chr1" 11303009 3069 "ENSG00000177674" "AGTRAP" 8.13386032004443 7.17709205206762 FALSE 1 23 18 29 16 21 40 0.12087667770538 0.955213886486633
914 2331 2232 "chr1" 11793489 3808 "chr1" 11306123 1236 "ENSG00000177674" "AGTRAP" 6.43962972739303 8.397576084516 FALSE 1 17 19 39 28 21 21 -0.108645835844906 0.956893779286432
915 2331 2233 "chr1" 11793489 3808 "chr1" 11307360 14365 "ENSG00000177674" "AGTRAP" 5.53332483887246 3.86850851204944 FALSE 1 9 12 22 16 17 27 0.466935512882136 0.772431385085763
916 2331 2234 "chr1" 11793489 3808 "chr1" 11321726 973 "ENSG00000177674" "AGTRAP" 4.68438214861869 7.124918866106 TRUE 1 34 32 90 43 51 65 0.0363658723766669 0.97923516995236
917 2331 2239 "chr1" 11793489 3808 "chr1" 11338705 1877 "ENSG00000177674" "AGTRAP" 6.57611958794632 6.95013750787341 FALSE 1 14 27 37 29 19 29 -0.0353789579271858 0.982900114562003
918 2331 2240 "chr1" 11793489 3808 "chr1" 11340583 1165 "ENSG00000177674" "AGTRAP" 4.41900590924498 6.56896864694165 FALSE 1 24 12 35 22 10 25 -0.296557987493971 0.872160180254979
919 2331 2241 "chr1" 11793489 3808 "chr1" 11341749 2171 "ENSG00000177674" "AGTRAP" 6.88963022835905 7.25478778033265 FALSE 1 15 19 43 27 25 29 0.0687301572253182 0.97923516995236
920 2331 2244 "chr1" 11793489 3808 "chr1" 11351074 3671 "ENSG00000177674" "AGTRAP" 7.43957749161151 8.1392856018435 FALSE 1 18 41 33 15 32 36 -0.205571573740751 0.90469363627747
921 2331 2249 "chr1" 11793489 3808 "chr1" 11386915 1861 "ENSG00000177674" "AGTRAP" 4.26041628502706 5.19849758220771 FALSE 1 18 11 31 21 15 24 0.00903451225177524 0.999943580677274
922 2335 2181 "chr1" 11820484 5647 "chr1" 11039443 7391 "ENSG00000215910" "C1orf167" 8.29787738969209 8.74813279812363 TRUE 1 16 9 14 10 11 13 -0.212008005190479 0.941414435153095
923 2335 2204 "chr1" 11820484 5647 "chr1" 11192293 11785 "ENSG00000215910" "C1orf167" 11.4351087591685 10.5981995450983 TRUE 1 15 17 20 19 18 19 0.0749991559367583 0.97923516995236
924 2335 2217 "chr1" 11820484 5647 "chr1" 11248311 1154 "ENSG00000215910" "C1orf167" 6.63396404241871 6.21164022646091 TRUE 1 8 8 16 11 9 14 0.0813532113516222 0.97923516995236
925 2335 2227 "chr1" 11820484 5647 "chr1" 11285314 2654 "ENSG00000215910" "C1orf167" 3.31865578365462 6.47909158754099 TRUE 1 10 16 9 6 4 11 -0.769480196402826 0.663449954494346
926 2345 2196 "chr1" 11864904 7585 "chr1" 11158746 4705 "ENSG00000011021" "CLCN6" 5.99595331971987 8.33954389897765 TRUE 2 8 8 16 6 7 14 -0.248239007373519 0.935397654903684
927 2345 2196 "chr1" 11864904 7585 "chr1" 11158746 4705 "ENSG00000177000" "MTHFR" 5.99595331971987 8.33954389897765 TRUE 2 8 8 16 6 7 14 -0.248239007373519 0.935397654903684
928 2345 2204 "chr1" 11864904 7585 "chr1" 11192293 11785 "ENSG00000011021" "CLCN6" 4.0576462681076 5.30700540234584 TRUE 2 6 8 12 3 7 12 -0.264713331617038 0.939426974625132
929 2345 2204 "chr1" 11864904 7585 "chr1" 11192293 11785 "ENSG00000177000" "MTHFR" 4.0576462681076 5.30700540234584 TRUE 2 6 8 12 3 7 12 -0.264713331617038 0.939426974625132
930 2345 2234 "chr1" 11864904 7585 "chr1" 11321726 973 "ENSG00000011021" "CLCN6" 1.95684261211202 6.10162931948144 TRUE 2 6 10 16 5 8 8 -0.629351721574859 0.782444107395439
931 2345 2234 "chr1" 11864904 7585 "chr1" 11321726 973 "ENSG00000177000" "MTHFR" 1.95684261211202 6.10162931948144 TRUE 2 6 10 16 5 8 8 -0.629351721574859 0.782444107395439
932 2345 2331 "chr1" 11864904 7585 "chr1" 11793489 3808 "ENSG00000011021" "CLCN6" 2.44610556822361 5.17712026232613 TRUE 2 29 32 81 28 24 48 -0.494201444860409 0.45151757271228
933 2345 2331 "chr1" 11864904 7585 "chr1" 11793489 3808 "ENSG00000177000" "MTHFR" 2.44610556822361 5.17712026232613 TRUE 2 29 32 81 28 24 48 -0.494201444860409 0.45151757271228
934 2345 2368 "chr1" 11864904 7585 "chr1" 11980154 9968 "ENSG00000011021" "CLCN6" 4.64842883002806 6.95485008591317 TRUE 2 33 42 48 23 25 37 -0.563109595851762 0.383238569117664
935 2345 2368 "chr1" 11864904 7585 "chr1" 11980154 9968 "ENSG00000177000" "MTHFR" 4.64842883002806 6.95485008591317 TRUE 2 33 42 48 23 25 37 -0.563109595851762 0.383238569117664
936 2345 2371 "chr1" 11864904 7585 "chr1" 12034073 7840 "ENSG00000011021" "CLCN6" 7.14981813261871 11.8895754904627 TRUE 2 50 32 49 21 30 41 -0.52795747686277 0.417814257550094
937 2345 2371 "chr1" 11864904 7585 "chr1" 12034073 7840 "ENSG00000177000" "MTHFR" 7.14981813261871 11.8895754904627 TRUE 2 50 32 49 21 30 41 -0.52795747686277 0.417814257550094
938 2351 2181 "chr1" 11901356 12439 "chr1" 11039443 7391 "ENSG00000175206" "NPPA" 4.55239753305146 7.22725024226982 TRUE 1 4 4 15 7 3 8 -0.314917342959407 0.930478761108179
939 2351 2354 "chr1" 11901356 12439 "chr1" 11917524 3283 "ENSG00000175206" "NPPA" 6.9970224968366 6.2535378034169 TRUE 1 253 272 420 235 305 407 -0.0250727050926821 0.97923516995236
940 2351 2364 "chr1" 11901356 12439 "chr1" 11953288 20903 "ENSG00000175206" "NPPA" 9.89611167703057 8.48750562183135 TRUE 1 41 60 95 41 64 92 -0.0174321336971841 0.991974637147236
941 2351 2368 "chr1" 11901356 12439 "chr1" 11980154 9968 "ENSG00000175206" "NPPA" 5.25497057702755 4.83616450261847 TRUE 1 37 23 63 28 26 51 -0.219568790033794 0.878791234778483
942 2351 2371 "chr1" 11901356 12439 "chr1" 12034073 7840 "ENSG00000175206" "NPPA" 10.6670695594548 10.7572010810169 TRUE 1 38 36 67 35 37 55 -0.161617950288296 0.910949850316079
943 2351 2376 "chr1" 11901356 12439 "chr1" 12065739 14658 "ENSG00000175206" "NPPA" 5.98319241218696 6.10511006266408 TRUE 1 15 18 34 23 17 21 -0.143889294138378 0.952951154257783
944 2371 2186 "chr1" 12034073 7840 "chr1" 11122976 2935 "ENSG00000116688" "MFN2" 3.22737410810944 5.36131238413794 FALSE 1 14 11 17 9 10 11 -0.501943223294466 0.807269553750799
945 2371 2346 "chr1" 12034073 7840 "chr1" 11872490 834 "ENSG00000116688" "MFN2" 4.41283403273991 5.49990984900017 FALSE 1 39 32 67 38 47 39 -0.171141080480739 0.903902593890513
946 2371 2373 "chr1" 12034073 7840 "chr1" 12044140 649 "ENSG00000116688" "MFN2" 5.79637237812536 4.80884496548257 FALSE 1 758 735 1492 848 1025 1436 0.153382830410173 0.579313986620746
947 2376 2348 "chr1" 12065739 14658 "chr1" 11878707 360 "ENSG00000116691" "MIIP" 5.6819572938357 4.29634967082169 FALSE 1 25 16 35 14 15 48 0.0164752754186023 0.999943580677274
948 2376 2418 "chr1" 12065739 14658 "chr1" 12303489 208 "ENSG00000116691" "MIIP" 6.70115400180006 4.27772923718783 FALSE 1 20 15 29 18 27 33 0.264792281640539 0.884824889129781
949 2405 2368 "chr1" 12225212 7421 "chr1" 11980154 9968 "ENSG00000028137" "TNFRSF1B" 5.05117393075349 2.12139186090251 TRUE 1 8 6 12 6 14 20 0.592388694899791 0.763433050439988
950 2405 2398 "chr1" 12225212 7421 "chr1" 12181563 5428 "ENSG00000028137" "TNFRSF1B" 3.85311683931111 5.26267420946123 FALSE 1 16 20 52 23 30 27 -0.142215122024333 0.942141291534052
951 2405 2399 "chr1" 12225212 7421 "chr1" 12186992 1298 "ENSG00000028137" "TNFRSF1B" 6.50524694769726 7.88032070009829 FALSE 1 26 48 62 25 34 59 -0.233715122546018 0.85446288437201
952 2405 2401 "chr1" 12225212 7421 "chr1" 12200019 4002 "ENSG00000028137" "TNFRSF1B" 4.59330399827883 6.17510400174637 FALSE 1 40 46 89 39 41 74 -0.191830563791393 0.87271048835878
953 2405 2403 "chr1" 12225212 7421 "chr1" 12205942 17402 "ENSG00000028137" "TNFRSF1B" 3.74488153572228 5.95053524832286 FALSE 1 69 81 142 47 62 114 -0.410521766632042 0.302923803966031
954 2405 2497 "chr1" 12225212 7421 "chr1" 12566709 1253 "ENSG00000028137" "TNFRSF1B" 5.09267743836566 5.76320485654796 TRUE 1 10 12 15 11 11 12 -0.151036514791793 0.957009877146529
955 2414 2349 "chr1" 12288289 6411 "chr1" 11879068 5074 "ENSG00000048707" "VPS13D" 5.97313700400393 1.57695049519361 FALSE 1 17 12 12 16 15 37 0.711790117494925 0.461026469504543
956 2414 2371 "chr1" 12288289 6411 "chr1" 12034073 7840 "ENSG00000048707" "VPS13D" 5.98212291243367 3.86029012207644 TRUE 1 41 26 45 25 37 57 0.0688560581598546 0.971363994951943
957 2414 2377 "chr1" 12288289 6411 "chr1" 12080398 6401 "ENSG00000048707" "VPS13D" 5.42515728229858 3.57404217683725 FALSE 1 18 11 25 17 18 25 0.145771785108211 0.954522637091631
958 2414 2387 "chr1" 12288289 6411 "chr1" 12141804 7645 "ENSG00000048707" "VPS13D" 6.10744761094985 4.54412970516149 FALSE 1 22 27 38 24 22 43 0.0153561936755574 0.999943580677274
959 2414 2388 "chr1" 12288289 6411 "chr1" 12149450 7156 "ENSG00000048707" "VPS13D" 5.79297174890673 5.54493960349258 FALSE 1 31 30 48 17 27 46 -0.298709259070303 0.819257424138864
960 2414 2389 "chr1" 12288289 6411 "chr1" 12156607 1349 "ENSG00000048707" "VPS13D" 8.58290874038141 6.69142240018364 FALSE 1 37 33 58 26 39 60 -0.0544481624699972 0.97923516995236
961 2414 2390 "chr1" 12288289 6411 "chr1" 12157957 4558 "ENSG00000048707" "VPS13D" 7.80138858204545 5.28187697543759 FALSE 1 35 19 48 36 31 52 0.226060371556154 0.875028786693421
962 2414 2391 "chr1" 12288289 6411 "chr1" 12162516 4037 "ENSG00000048707" "VPS13D" 6.52541319475222 5.35986881843521 FALSE 1 29 21 54 25 26 50 -0.0383990666093805 0.97923516995236
963 2414 2392 "chr1" 12288289 6411 "chr1" 12166554 1468 "ENSG00000048707" "VPS13D" 7.82000655472156 5.39493962410338 FALSE 1 36 23 51 26 26 64 0.0736074979511945 0.966802658295237
964 2414 2394 "chr1" 12288289 6411 "chr1" 12168096 983 "ENSG00000048707" "VPS13D" 8.71166856945592 6.65421350561533 FALSE 1 20 25 77 32 33 65 0.112627411453117 0.947607228542563
965 2414 2395 "chr1" 12288289 6411 "chr1" 12169080 4165 "ENSG00000048707" "VPS13D" 8.97228595297388 5.72446836692787 FALSE 1 36 30 54 36 37 65 0.189906259662744 0.892483305381326
966 2414 2396 "chr1" 12288289 6411 "chr1" 12173246 5330 "ENSG00000048707" "VPS13D" 17.0030971654618 11.3631622999477 FALSE 1 56 64 95 69 77 103 0.189687994062337 0.843073843594411
967 2414 2397 "chr1" 12288289 6411 "chr1" 12178577 2985 "ENSG00000048707" "VPS13D" 21.0576646414818 14.7244703338016 FALSE 1 70 63 142 85 82 135 0.137621326711024 0.890945931141516
968 2414 2398 "chr1" 12288289 6411 "chr1" 12181563 5428 "ENSG00000048707" "VPS13D" 11.5206005872151 8.28051522567747 FALSE 1 34 42 92 55 47 84 0.152170700813587 0.902597188828345
969 2414 2399 "chr1" 12288289 6411 "chr1" 12186992 1298 "ENSG00000048707" "VPS13D" 8.68406893721892 5.966784135726 FALSE 1 35 40 67 48 46 64 0.140002201536313 0.923059845624825
970 2414 2509 "chr1" 12288289 6411 "chr1" 12627258 15099 "ENSG00000048707" "VPS13D" 5.17272614482566 3.88150403857174 TRUE 1 14 11 25 10 16 25 0.0189668203434526 0.999943580677274
971 2414 2516 "chr1" 12288289 6411 "chr1" 12691644 4852 "ENSG00000048707" "VPS13D" 4.19595291614129 5.8934872497319 FALSE 1 12 8 20 7 13 10 -0.430141917836627 0.854038665222509
972 2414 2517 "chr1" 12288289 6411 "chr1" 12696497 4426 "ENSG00000048707" "VPS13D" 5.52584888640177 7.63134035360679 FALSE 1 11 13 25 8 10 16 -0.53422687274716 0.758167609054408
973 2414 2518 "chr1" 12288289 6411 "chr1" 12700924 15528 "ENSG00000048707" "VPS13D" 6.3862472531903 8.50365473243905 TRUE 1 14 13 43 16 17 20 -0.38726757203636 0.808700965021799
974 2414 2521 "chr1" 12288289 6411 "chr1" 12716610 5869 "ENSG00000048707" "VPS13D" 6.47503366042918 6.83045505608213 FALSE 1 8 4 28 14 16 11 0.0509924686918356 0.981511034804034
975 2515 2397 "chr1" 12673527 18116 "chr1" 12178577 2985 "ENSG00000162496" "DHRS3" 6.36850120020904 2.72656467110409 FALSE 1 4 3 9 9 7 11 0.74823700431852 0.752378190125408
976 2515 2416 "chr1" 12673527 18116 "chr1" 12294997 7241 "ENSG00000162496" "DHRS3" 5.94738275857846 2.91563075168765 FALSE 1 8 4 9 3 4 19 0.308092508508109 0.927885702301824
977 2515 2418 "chr1" 12673527 18116 "chr1" 12303489 208 "ENSG00000162496" "DHRS3" 7.3635311127064 5.91489910980437 FALSE 1 9 7 16 7 8 18 0.0445661524283458 0.988464659866823
978 2515 2420 "chr1" 12673527 18116 "chr1" 12317593 6807 "ENSG00000162496" "DHRS3" 5.0426981053549 4.70984783589135 FALSE 1 11 4 13 6 7 13 -0.0952174159825848 0.97923516995236
979 2515 2423 "chr1" 12673527 18116 "chr1" 12325101 484 "ENSG00000162496" "DHRS3" 5.7704349049489 2.78033807617613 FALSE 1 3 5 12 5 8 15 0.475745031132125 0.873510158126733
980 2515 2425 "chr1" 12673527 18116 "chr1" 12330954 1699 "ENSG00000162496" "DHRS3" 7.82001860849109 5.22046064350773 FALSE 1 5 6 19 12 10 17 0.388088791931116 0.878010728293386
981 2515 2426 "chr1" 12673527 18116 "chr1" 12332654 610 "ENSG00000162496" "DHRS3" 8.5931014916932 10.0196537717664 FALSE 1 12 13 27 9 15 17 -0.357862479409552 0.864078478147187
982 2515 2428 "chr1" 12673527 18116 "chr1" 12333399 3690 "ENSG00000162496" "DHRS3" 8.5437751628844 6.36586129994208 FALSE 1 7 13 16 7 16 18 0.142284639528651 0.957747014435905
983 2515 2429 "chr1" 12673527 18116 "chr1" 12337090 358 "ENSG00000162496" "DHRS3" 7.16034675384864 4.50860047498541 FALSE 1 13 8 10 7 7 18 0.036337526861888 0.995155931523695
984 2515 2430 "chr1" 12673527 18116 "chr1" 12337449 1449 "ENSG00000162496" "DHRS3" 7.69393081515655 6.3153698788686 FALSE 1 9 7 19 8 8 19 0.00869848878518632 0.999943580677274
985 2515 2431 "chr1" 12673527 18116 "chr1" 12338899 1546 "ENSG00000162496" "DHRS3" 8.44757091963157 4.39426208787761 FALSE 1 5 14 10 6 12 21 0.375891500318559 0.885470274148615
986 2515 2433 "chr1" 12673527 18116 "chr1" 12340466 9133 "ENSG00000162496" "DHRS3" 5.09357697487307 2.07374065273771 FALSE 1 8 2 6 8 10 8 0.671880103005429 0.799240543127775
987 2515 2435 "chr1" 12673527 18116 "chr1" 12349680 1699 "ENSG00000162496" "DHRS3" 5.21850971226853 4.861660810045 FALSE 1 9 8 15 4 6 17 -0.250055222418031 0.935122770921602
988 2515 2436 "chr1" 12673527 18116 "chr1" 12351380 962 "ENSG00000162496" "DHRS3" 5.77693095675703 4.08681589638833 FALSE 1 5 7 12 7 8 13 0.205565627955387 0.95460682206143
989 2515 2437 "chr1" 12673527 18116 "chr1" 12352343 1067 "ENSG00000162496" "DHRS3" 9.69796007590493 6.68612915091327 FALSE 1 14 11 15 10 15 20 0.142625752672541 0.956427178109147
990 2515 2438 "chr1" 12673527 18116 "chr1" 12353411 5459 "ENSG00000162496" "DHRS3" 6.05428535799596 4.87148604574558 FALSE 1 12 7 13 7 13 13 0.0186592272590393 0.999943580677274
991 2515 2439 "chr1" 12673527 18116 "chr1" 12358871 2545 "ENSG00000162496" "DHRS3" 7.48534370565152 4.72287786417276 FALSE 1 8 4 17 11 10 16 0.363605895483404 0.892166104045509
992 2515 2440 "chr1" 12673527 18116 "chr1" 12361417 162 "ENSG00000162496" "DHRS3" 13.3511382052854 5.90454742592103 FALSE 1 8 6 20 14 19 27 0.81282911304076 0.406488808523402
993 2515 2441 "chr1" 12673527 18116 "chr1" 12361580 1668 "ENSG00000162496" "DHRS3" 10.9788338699585 6.49992930012856 FALSE 1 10 13 17 15 11 26 0.364173036880029 0.861222606015823
994 2515 2442 "chr1" 12673527 18116 "chr1" 12363249 177 "ENSG00000162496" "DHRS3" 7.91930277593801 7.09914221848537 FALSE 1 21 8 15 12 8 20 -0.126911074904297 0.96072392464694
995 2515 2443 "chr1" 12673527 18116 "chr1" 12363427 435 "ENSG00000162496" "DHRS3" 12.0710376972481 5.97319405869424 FALSE 1 6 9 20 15 15 24 0.618232775396332 0.659984964708495
996 2515 2444 "chr1" 12673527 18116 "chr1" 12363863 6303 "ENSG00000162496" "DHRS3" 7.85634835413814 4.12568652204316 FALSE 1 7 7 13 8 7 21 0.411265380619008 0.875028786693421
997 2515 2445 "chr1" 12673527 18116 "chr1" 12370167 345 "ENSG00000162496" "DHRS3" 18.5102046052521 13.481258102165 FALSE 1 16 17 35 16 30 34 0.211142449758458 0.912927068142468
998 2515 2446 "chr1" 12673527 18116 "chr1" 12370513 2368 "ENSG00000162496" "DHRS3" 13.3700389842219 5.82535094337564 FALSE 1 8 16 14 18 13 28 0.607148262784534 0.641485348988507
999 2515 2447 "chr1" 12673527 18116 "chr1" 12372882 6108 "ENSG00000162496" "DHRS3" 13.9916122661019 10.8908244356958 FALSE 1 14 17 26 15 15 31 0.0836176987432995 0.97923516995236
1000 2515 2448 "chr1" 12673527 18116 "chr1" 12378991 4068 "ENSG00000162496" "DHRS3" 14.896301399561 11.5921078964151 FALSE 1 18 17 29 22 23 27 0.150732977770946 0.946749163636631
1001 2515 2450 "chr1" 12673527 18116 "chr1" 12383114 12562 "ENSG00000162496" "DHRS3" 8.09318337836922 4.79033519414709 FALSE 1 7 8 16 6 14 20 0.342645707271515 0.895691467386413
1002 2515 2451 "chr1" 12673527 18116 "chr1" 12395677 1522 "ENSG00000162496" "DHRS3" 17.546282358119 17.1197471182995 FALSE 1 24 19 47 28 23 33 -0.0960267260557111 0.957747014435905
1003 2515 2452 "chr1" 12673527 18116 "chr1" 12397200 2059 "ENSG00000162496" "DHRS3" 22.2690033979273 14.5727261695858 FALSE 1 31 33 26 27 32 43 0.14205811122609 0.934724862799063
1004 2515 2453 "chr1" 12673527 18116 "chr1" 12399260 583 "ENSG00000162496" "DHRS3" 16.9878049669178 12.1021185647078 FALSE 1 13 20 35 23 22 35 0.223318647878326 0.903902593890513
1005 2515 2454 "chr1" 12673527 18116 "chr1" 12399844 1326 "ENSG00000162496" "DHRS3" 21.3684517391092 12.0630961973882 FALSE 1 23 18 31 26 28 43 0.414938733912143 0.713775077201449
1006 2515 2456 "chr1" 12673527 18116 "chr1" 12401290 1320 "ENSG00000162496" "DHRS3" 21.5934825618676 9.65562919309946 FALSE 1 12 26 25 30 30 41 0.646292606869704 0.364452436972402
1007 2515 2457 "chr1" 12673527 18116 "chr1" 12402611 2612 "ENSG00000162496" "DHRS3" 16.7528739682288 9.01380782847901 FALSE 1 18 12 27 18 19 42 0.468384862401729 0.705805283917583
1008 2515 2458 "chr1" 12673527 18116 "chr1" 12405224 410 "ENSG00000162496" "DHRS3" 15.9504905028955 9.53811490145198 FALSE 1 11 17 31 22 18 37 0.379334551173849 0.799065814167671
1009 2515 2459 "chr1" 12673527 18116 "chr1" 12405635 2145 "ENSG00000162496" "DHRS3" 21.2697473304481 11.2937105798729 FALSE 1 17 24 32 27 29 44 0.429929872117412 0.686957652187951
1010 2515 2460 "chr1" 12673527 18116 "chr1" 12407781 12911 "ENSG00000162496" "DHRS3" 10.6603746352719 8.68125069503256 FALSE 1 17 12 26 16 19 23 0.0650062257218693 0.97923516995236
1011 2515 2461 "chr1" 12673527 18116 "chr1" 12420693 2175 "ENSG00000162496" "DHRS3" 8.41293373355872 8.43470938077871 FALSE 1 13 9 31 9 13 25 -0.161273531251658 0.953369821421656
1012 2515 2462 "chr1" 12673527 18116 "chr1" 12422869 10092 "ENSG00000162496" "DHRS3" 9.80407091142615 4.24246460871616 FALSE 1 6 12 16 15 12 26 0.623686191187955 0.661413949975179
1013 2515 2463 "chr1" 12673527 18116 "chr1" 12432962 5859 "ENSG00000162496" "DHRS3" 9.82119759287616 8.11029656381411 FALSE 1 10 18 28 17 12 28 0.017595904711962 0.999943580677274
1014 2515 2464 "chr1" 12673527 18116 "chr1" 12438822 2388 "ENSG00000162496" "DHRS3" 24.525065525028 13.9940487934696 FALSE 1 35 20 39 31 31 66 0.438606098271664 0.592793400863119
1015 2515 2466 "chr1" 12673527 18116 "chr1" 12441329 6423 "ENSG00000162496" "DHRS3" 15.1056037096516 8.67387987667869 FALSE 1 13 20 29 17 34 34 0.413697861426211 0.74924277183086
1016 2515 2467 "chr1" 12673527 18116 "chr1" 12447753 5836 "ENSG00000162496" "DHRS3" 7.72532649820551 6.14312287722999 FALSE 1 5 14 26 13 12 23 0.0889942577920655 0.97923516995236
1017 2515 2468 "chr1" 12673527 18116 "chr1" 12453590 2970 "ENSG00000162496" "DHRS3" 4.72440619576468 5.08760864566384 FALSE 1 5 10 22 8 12 14 -0.132963174037919 0.963484608617961
1018 2515 2469 "chr1" 12673527 18116 "chr1" 12456561 1917 "ENSG00000162496" "DHRS3" 14.3071909321754 7.78799824524118 FALSE 1 19 14 28 23 30 32 0.456771191106619 0.699291908254055
1019 2515 2470 "chr1" 12673527 18116 "chr1" 12458479 4153 "ENSG00000162496" "DHRS3" 19.8076409632673 9.48711660039003 FALSE 1 9 15 42 32 36 46 0.789451132458747 0.122273801651031
1020 2515 2471 "chr1" 12673527 18116 "chr1" 12462633 5302 "ENSG00000162496" "DHRS3" 16.1950465684657 13.1051397843632 FALSE 1 29 24 40 25 30 41 0.0275762736328779 0.987364345844068
1021 2515 2472 "chr1" 12673527 18116 "chr1" 12467936 2132 "ENSG00000162496" "DHRS3" 18.2913491188517 14.8001322495739 FALSE 1 26 22 53 39 27 44 0.128626588677013 0.941165914821964
1022 2515 2473 "chr1" 12673527 18116 "chr1" 12470069 1012 "ENSG00000162496" "DHRS3" 14.6419518555926 12.03977948456 FALSE 1 18 17 49 25 27 39 0.122197292968873 0.953975675898973
1023 2515 2474 "chr1" 12673527 18116 "chr1" 12471082 5437 "ENSG00000162496" "DHRS3" 19.2406720795877 14.4622825464395 FALSE 1 25 20 56 23 35 55 0.161033384277684 0.923972349195863
1024 2515 2476 "chr1" 12673527 18116 "chr1" 12476578 2538 "ENSG00000162496" "DHRS3" 11.3497232328434 8.70061055585196 FALSE 1 10 17 41 22 23 30 0.141699851526993 0.950424799368325
1025 2515 2477 "chr1" 12673527 18116 "chr1" 12479117 454 "ENSG00000162496" "DHRS3" 10.5237055885713 7.89968666870064 FALSE 1 14 16 34 12 19 35 0.0348345344433595 0.985732287572913
1026 2515 2478 "chr1" 12673527 18116 "chr1" 12479572 5246 "ENSG00000162496" "DHRS3" 12.7338707226826 12.5023314392511 FALSE 1 24 12 54 35 26 27 -0.0112045054864733 0.999943580677274
1027 2515 2479 "chr1" 12673527 18116 "chr1" 12484819 201 "ENSG00000162496" "DHRS3" 19.3328079843213 13.6698841201116 FALSE 1 33 31 44 42 31 51 0.183866917818635 0.90198222541984
1028 2515 2480 "chr1" 12673527 18116 "chr1" 12485021 3110 "ENSG00000162496" "DHRS3" 16.9909635270221 10.8930490638518 FALSE 1 33 26 32 35 41 39 0.304434954215776 0.806196513394271
1029 2515 2481 "chr1" 12673527 18116 "chr1" 12488132 6681 "ENSG00000162496" "DHRS3" 14.864664870288 11.3395120633823 FALSE 1 26 25 45 31 33 41 0.113713526338796 0.953975675898973
1030 2515 2482 "chr1" 12673527 18116 "chr1" 12494814 5337 "ENSG00000162496" "DHRS3" 15.3688466990642 12.9817197627387 FALSE 1 32 26 51 28 42 43 0.0306608038082819 0.982300036480536
1031 2515 2483 "chr1" 12673527 18116 "chr1" 12500152 12334 "ENSG00000162496" "DHRS3" 5.05215517958356 6.98121189271211 FALSE 1 16 17 33 12 16 19 -0.502528424160337 0.713887763140537
1032 2515 2484 "chr1" 12673527 18116 "chr1" 12512487 733 "ENSG00000162496" "DHRS3" 12.6560920395038 9.5841474102641 FALSE 1 27 20 45 32 32 40 0.170197384251057 0.923059845624825
1033 2515 2485 "chr1" 12673527 18116 "chr1" 12513221 7570 "ENSG00000162496" "DHRS3" 7.68258465648134 6.13405226080339 FALSE 1 16 14 32 13 17 35 0.0646330307350925 0.97923516995236
1034 2515 2487 "chr1" 12673527 18116 "chr1" 12537169 1794 "ENSG00000162496" "DHRS3" 6.75173164061369 8.05840714091351 FALSE 1 22 21 45 16 18 34 -0.374745234815834 0.781555011552331
1035 2515 2488 "chr1" 12673527 18116 "chr1" 12538964 1052 "ENSG00000162496" "DHRS3" 8.19756945071094 6.94378071287968 FALSE 1 20 14 46 21 29 32 0.0372467191676609 0.981181066519395
1036 2515 2490 "chr1" 12673527 18116 "chr1" 12540126 329 "ENSG00000162496" "DHRS3" 8.35169162686136 6.01895806015026 FALSE 1 27 20 29 20 19 39 0.0243820649519085 0.994390390030484
1037 2515 2491 "chr1" 12673527 18116 "chr1" 12540456 8365 "ENSG00000162496" "DHRS3" 3.59983701124548 5.19859658633845 FALSE 1 23 16 29 11 14 22 -0.541474180784241 0.663002161920146
1038 2515 2492 "chr1" 12673527 18116 "chr1" 12548822 152 "ENSG00000162496" "DHRS3" 9.65648703609301 7.24882146343324 FALSE 1 28 29 39 38 24 41 0.0858847816587936 0.960001887739299
1039 2515 2493 "chr1" 12673527 18116 "chr1" 12548975 5952 "ENSG00000162496" "DHRS3" 5.61947659887333 5.13167784302399 FALSE 1 15 19 36 17 23 26 -0.102739670977483 0.96005221894703
1040 2515 2494 "chr1" 12673527 18116 "chr1" 12554928 8755 "ENSG00000162496" "DHRS3" 5.0395678348952 3.98670338731853 FALSE 1 16 17 28 13 17 31 -0.0163362322758955 0.999943580677274
1041 2515 2495 "chr1" 12673527 18116 "chr1" 12563684 178 "ENSG00000162496" "DHRS3" 8.06134314236627 8.07341694660272 FALSE 1 30 34 51 27 31 40 -0.252898816173793 0.854038665222509
1042 2515 2496 "chr1" 12673527 18116 "chr1" 12563863 2845 "ENSG00000162496" "DHRS3" 7.69528717146326 4.44964619944038 FALSE 1 19 16 36 29 26 39 0.400980078196616 0.737371379722003
1043 2515 2502 "chr1" 12673527 18116 "chr1" 12579447 2046 "ENSG00000162496" "DHRS3" 6.35457817793633 3.4978929510015 FALSE 1 19 14 34 33 31 30 0.475676728814412 0.640898716479362
1044 2515 2503 "chr1" 12673527 18116 "chr1" 12581494 3066 "ENSG00000162496" "DHRS3" 5.07026681130991 4.63467692497886 FALSE 1 30 14 39 23 26 31 -0.053237587952316 0.97923516995236
1045 2515 2512 "chr1" 12673527 18116 "chr1" 12647789 17991 "ENSG00000162496" "DHRS3" 5.75210945055901 4.54751353595924 FALSE 1 83 81 145 74 106 137 0.0163673878336892 0.987572499823383
1046 2515 2513 "chr1" 12673527 18116 "chr1" 12665781 680 "ENSG00000162496" "DHRS3" 5.84056591571952 4.68268472701193 FALSE 1 107 113 242 137 165 183 0.0755430743374773 0.931672073389493
1047 2518 2389 "chr1" 12700924 15528 "chr1" 12156607 1349 "ENSG00000204518" "AADACL4" 8.13667301785024 3.69362972740259 FALSE 1 5 8 10 16 10 14 0.77046011930405 0.625070244783415
1048 2518 2391 "chr1" 12700924 15528 "chr1" 12162516 4037 "ENSG00000204518" "AADACL4" 5.04637669121373 3.18736274138973 FALSE 1 6 6 8 4 4 17 0.307334326190658 0.92939387106125
1049 2518 2392 "chr1" 12700924 15528 "chr1" 12166554 1468 "ENSG00000204518" "AADACL4" 5.86428149100151 3.91559972302182 FALSE 1 7 7 9 9 5 14 0.274095568216789 0.932838314839323
1050 2518 2394 "chr1" 12700924 15528 "chr1" 12168096 983 "ENSG00000204518" "AADACL4" 6.70467531101191 3.90819903990116 FALSE 1 5 6 11 5 9 16 0.425650083016959 0.886982022928366
1051 2518 2395 "chr1" 12700924 15528 "chr1" 12169080 4165 "ENSG00000204518" "AADACL4" 5.83155657558448 6.99759576355741 FALSE 1 9 5 18 5 12 12 -0.148565250233408 0.960637882037583
1052 2518 2396 "chr1" 12700924 15528 "chr1" 12173246 5330 "ENSG00000204518" "AADACL4" 6.41557037193628 8.41485583909149 FALSE 1 7 11 21 7 8 15 -0.383230316845263 0.880726339336348
1053 2518 2397 "chr1" 12700924 15528 "chr1" 12178577 2985 "ENSG00000204518" "AADACL4" 5.5597860330255 5.73491424607294 FALSE 1 14 7 11 6 11 13 -0.113196911944965 0.97923516995236
1054 2518 2412 "chr1" 12700924 15528 "chr1" 12274908 5125 "ENSG00000204518" "AADACL4" 5.36337078110684 3.16155601387644 FALSE 1 5 3 13 7 7 17 0.576479007326979 0.815797821184511
1055 2518 2414 "chr1" 12700924 15528 "chr1" 12288289 6411 "ENSG00000204518" "AADACL4" 4.35388081087287 6.34064612123133 TRUE 1 14 13 43 16 17 20 -0.38726757203636 0.808700965021799
1056 2518 2415 "chr1" 12700924 15528 "chr1" 12294701 295 "ENSG00000204518" "AADACL4" 5.165249070044 3.63597940696415 FALSE 1 10 4 12 7 5 18 0.222892540637409 0.950410240375985
1057 2518 2416 "chr1" 12700924 15528 "chr1" 12294997 7241 "ENSG00000204518" "AADACL4" 4.46032234413017 5.4489906438823 FALSE 1 10 11 13 12 5 13 -0.190277177789089 0.95460682206143
1058 2518 2417 "chr1" 12700924 15528 "chr1" 12302239 1249 "ENSG00000204518" "AADACL4" 4.58538889399845 10.1133147155393 FALSE 1 16 8 28 13 7 11 -0.719379424112085 0.574379114158587
1059 2518 2418 "chr1" 12700924 15528 "chr1" 12303489 208 "ENSG00000204518" "AADACL4" 8.99997680837054 6.96247416323629 FALSE 1 17 9 17 8 11 27 0.0918712910369044 0.97923516995236
1060 2518 2419 "chr1" 12700924 15528 "chr1" 12303698 13894 "ENSG00000204518" "AADACL4" 5.63657612678876 5.29955227031665 FALSE 1 10 11 13 10 9 16 0.0205050445245684 0.999943580677274
1061 2518 2420 "chr1" 12700924 15528 "chr1" 12317593 6807 "ENSG00000204518" "AADACL4" 7.04997474225263 10.3613227566522 FALSE 1 18 8 28 10 7 22 -0.44373516854382 0.808700965021799
1062 2518 2421 "chr1" 12700924 15528 "chr1" 12324401 555 "ENSG00000204518" "AADACL4" 5.64759198082662 7.06907757415554 FALSE 1 15 9 18 10 7 16 -0.341758144797095 0.892166104045509
1063 2518 2423 "chr1" 12700924 15528 "chr1" 12325101 484 "ENSG00000204518" "AADACL4" 13.3292021495239 12.2248385738625 FALSE 1 28 20 21 21 22 24 -0.0705512717768911 0.97923516995236
1064 2518 2424 "chr1" 12700924 15528 "chr1" 12325586 5367 "ENSG00000204518" "AADACL4" 8.16555117029162 4.38954508802023 FALSE 1 14 7 9 12 15 17 0.52497936035471 0.789333818609424
1065 2518 2425 "chr1" 12700924 15528 "chr1" 12330954 1699 "ENSG00000204518" "AADACL4" 18.4043740218415 18.6777596054365 FALSE 1 27 21 44 20 29 41 -0.0441728374196297 0.97923516995236
1066 2518 2426 "chr1" 12700924 15528 "chr1" 12332654 610 "ENSG00000204518" "AADACL4" 27.8216416792847 26.6644096892934 FALSE 1 41 49 51 35 35 57 -0.181895647946076 0.895750413172057
1067 2518 2428 "chr1" 12700924 15528 "chr1" 12333399 3690 "ENSG00000204518" "AADACL4" 25.4833535970945 26.2478343638689 FALSE 1 39 30 57 28 41 50 -0.100578889288477 0.95460682206143
1068 2518 2429 "chr1" 12700924 15528 "chr1" 12337090 358 "ENSG00000204518" "AADACL4" 18.7199454236993 13.8255295083019 FALSE 1 23 22 30 28 23 38 0.229573146590812 0.895143191867716
1069 2518 2430 "chr1" 12700924 15528 "chr1" 12337449 1449 "ENSG00000204518" "AADACL4" 16.717440651152 18.7732563832146 FALSE 1 23 23 49 21 23 39 -0.198775872643347 0.909024596020716
1070 2518 2431 "chr1" 12700924 15528 "chr1" 12338899 1546 "ENSG00000204518" "AADACL4" 16.6576913575174 15.453669258165 FALSE 1 26 20 36 21 31 33 0.0284918921985532 0.988266799203164
1071 2518 2433 "chr1" 12700924 15528 "chr1" 12340466 9133 "ENSG00000204518" "AADACL4" 11.3934790739819 7.92137714466995 FALSE 1 13 9 25 16 11 29 0.265705999403922 0.903902593890513
1072 2518 2435 "chr1" 12700924 15528 "chr1" 12349680 1699 "ENSG00000204518" "AADACL4" 16.907710033861 16.3074155608143 FALSE 1 18 19 48 24 23 39 0.0224209402891065 0.995460523765556
1073 2518 2436 "chr1" 12700924 15528 "chr1" 12351380 962 "ENSG00000204518" "AADACL4" 9.08168995635313 8.46424604992516 FALSE 1 16 13 21 12 20 19 -0.00272746313684869 0.999943580677274
1074 2518 2437 "chr1" 12700924 15528 "chr1" 12352343 1067 "ENSG00000204518" "AADACL4" 18.1820970272918 20.6617773012419 FALSE 1 31 19 53 26 23 43 -0.153191040875897 0.928740245277411
1075 2518 2438 "chr1" 12700924 15528 "chr1" 12353411 5459 "ENSG00000204518" "AADACL4" 17.8837388921102 11.324524449611 FALSE 1 19 20 28 29 22 39 0.410500246980476 0.737229260420532
1076 2518 2439 "chr1" 12700924 15528 "chr1" 12358871 2545 "ENSG00000204518" "AADACL4" 12.9068985936124 18.401993192334 FALSE 1 29 20 48 16 29 27 -0.443565862535978 0.673594807165146
1077 2518 2440 "chr1" 12700924 15528 "chr1" 12361417 162 "ENSG00000204518" "AADACL4" 18.463537368055 17.7143241927493 FALSE 1 28 27 42 25 26 44 -0.0465153787635361 0.97923516995236
1078 2518 2441 "chr1" 12700924 15528 "chr1" 12361580 1668 "ENSG00000204518" "AADACL4" 19.774364864069 20.7943360259199 FALSE 1 41 26 45 31 28 43 -0.143745617183084 0.92939387106125
1079 2518 2442 "chr1" 12700924 15528 "chr1" 12363249 177 "ENSG00000204518" "AADACL4" 17.0312977805776 12.7258255392511 FALSE 1 26 13 33 28 29 35 0.34778377382929 0.797973526328772
1080 2518 2443 "chr1" 12700924 15528 "chr1" 12363427 435 "ENSG00000204518" "AADACL4" 20.3101604020338 16.0187707178323 FALSE 1 31 23 35 27 35 40 0.17160809751532 0.923059845624825
1081 2518 2444 "chr1" 12700924 15528 "chr1" 12363863 6303 "ENSG00000204518" "AADACL4" 19.9929937812479 13.4185577391165 FALSE 1 22 22 33 25 27 44 0.299184774011553 0.839571758288593
1082 2518 2445 "chr1" 12700924 15528 "chr1" 12370167 345 "ENSG00000204518" "AADACL4" 29.5047330876873 31.3874643351211 FALSE 1 54 30 73 44 39 63 -0.101099439910689 0.949754212376617
1083 2518 2446 "chr1" 12700924 15528 "chr1" 12370513 2368 "ENSG00000204518" "AADACL4" 23.3162453733565 23.7355755469378 FALSE 1 28 24 67 35 34 48 -0.0155197958851865 0.999736918353048
1084 2518 2447 "chr1" 12700924 15528 "chr1" 12372882 6108 "ENSG00000204518" "AADACL4" 27.858371238266 30.6180565556699 FALSE 1 46 28 69 34 40 61 -0.0843523851535098 0.955943079799378
1085 2518 2448 "chr1" 12700924 15528 "chr1" 12378991 4068 "ENSG00000204518" "AADACL4" 35.1014747039134 34.6960095958053 FALSE 1 41 46 91 69 41 72 0.0336507055608348 0.97923516995236
1086 2518 2450 "chr1" 12700924 15528 "chr1" 12383114 12562 "ENSG00000204518" "AADACL4" 10.7535762165922 11.801667537519 FALSE 1 21 8 35 16 23 22 -0.0644800679421138 0.97923516995236
1087 2518 2451 "chr1" 12700924 15528 "chr1" 12395677 1522 "ENSG00000204518" "AADACL4" 18.8485613989621 20.6536193026568 FALSE 1 32 27 57 27 30 50 -0.122250053198153 0.943924445518614
1088 2518 2452 "chr1" 12700924 15528 "chr1" 12397200 2059 "ENSG00000204518" "AADACL4" 14.8188790364534 14.8440317067996 FALSE 1 37 20 36 26 26 36 -0.08810731095674 0.960668872043095
1089 2518 2453 "chr1" 12700924 15528 "chr1" 12399260 583 "ENSG00000204518" "AADACL4" 15.9803321038453 13.6649001097882 FALSE 1 37 18 33 26 21 44 0.048146341852172 0.97923516995236
1090 2518 2454 "chr1" 12700924 15528 "chr1" 12399844 1326 "ENSG00000204518" "AADACL4" 12.903955371443 10.3242892131175 FALSE 1 17 12 35 24 16 38 0.300098708716942 0.858405402852872
1091 2518 2456 "chr1" 12700924 15528 "chr1" 12401290 1320 "ENSG00000204518" "AADACL4" 15.5275083037747 13.0099459884789 FALSE 1 24 18 38 26 21 44 0.185738538058848 0.92033827507949
1092 2518 2457 "chr1" 12700924 15528 "chr1" 12402611 2612 "ENSG00000204518" "AADACL4" 9.82973513405122 12.9291792357449 FALSE 1 22 13 42 12 23 28 -0.289513246137478 0.868586758373283
1093 2518 2458 "chr1" 12700924 15528 "chr1" 12405224 410 "ENSG00000204518" "AADACL4" 8.6359270101687 9.09644430379205 FALSE 1 13 19 31 20 13 26 -0.101427839192782 0.964002345549264
1094 2518 2459 "chr1" 12700924 15528 "chr1" 12405635 2145 "ENSG00000204518" "AADACL4" 12.3745721619712 11.7258353180019 FALSE 1 23 18 38 24 12 39 -0.067540087363167 0.97923516995236
1095 2518 2460 "chr1" 12700924 15528 "chr1" 12407781 12911 "ENSG00000204518" "AADACL4" 6.74073892829614 7.80560123276262 FALSE 1 13 14 29 9 13 26 -0.228949325937289 0.923066954703052
1096 2518 2461 "chr1" 12700924 15528 "chr1" 12420693 2175 "ENSG00000204518" "AADACL4" 11.4649671305558 12.1853257686098 FALSE 1 16 15 45 25 20 32 0.0327952494867655 0.985275494879808
1097 2518 2462 "chr1" 12700924 15528 "chr1" 12422869 10092 "ENSG00000204518" "AADACL4" 5.08327613281266 5.15164128865429 FALSE 1 12 10 19 8 8 23 -0.0741405690667535 0.97923516995236
1098 2518 2463 "chr1" 12700924 15528 "chr1" 12432962 5859 "ENSG00000204518" "AADACL4" 6.20842547797302 7.82410202301169 FALSE 1 13 16 30 12 17 21 -0.25529667026464 0.905276977882468
1099 2518 2464 "chr1" 12700924 15528 "chr1" 12438822 2388 "ENSG00000204518" "AADACL4" 9.52295295157566 10.8850102222472 FALSE 1 31 11 37 20 18 34 -0.117890236316333 0.955213886486633
1100 2518 2466 "chr1" 12700924 15528 "chr1" 12441329 6423 "ENSG00000204518" "AADACL4" 4.56384719856569 6.05119911318228 FALSE 1 11 12 26 16 9 17 -0.216661233741922 0.92939387106125
1101 2518 2469 "chr1" 12700924 15528 "chr1" 12456561 1917 "ENSG00000204518" "AADACL4" 4.74891144506668 7.10413561465536 FALSE 1 22 17 26 13 12 19 -0.573590382423535 0.640016267860256
1102 2518 2470 "chr1" 12700924 15528 "chr1" 12458479 4153 "ENSG00000204518" "AADACL4" 8.67372228204219 10.5060779864187 FALSE 1 25 20 36 15 20 32 -0.287033886857038 0.863515035829783
1103 2518 2471 "chr1" 12700924 15528 "chr1" 12462633 5302 "ENSG00000204518" "AADACL4" 6.82413101368253 7.65033403315448 FALSE 1 22 14 28 12 12 31 -0.219104191834477 0.921086397072243
1104 2518 2472 "chr1" 12700924 15528 "chr1" 12467936 2132 "ENSG00000204518" "AADACL4" 5.80563267468647 7.52235056426375 FALSE 1 20 15 29 10 15 26 -0.33743594877884 0.854578806527713
1105 2518 2473 "chr1" 12700924 15528 "chr1" 12470069 1012 "ENSG00000204518" "AADACL4" 3.21724172450536 6.75457038368865 FALSE 1 17 8 31 10 15 11 -0.630002938422083 0.63457341113778
1106 2518 2474 "chr1" 12700924 15528 "chr1" 12471082 5437 "ENSG00000204518" "AADACL4" 4.26692943551585 5.70693641288585 FALSE 1 10 11 29 18 10 17 -0.139497582422045 0.955943079799378
1107 2518 2476 "chr1" 12700924 15528 "chr1" 12476578 2538 "ENSG00000204518" "AADACL4" 3.48607736689409 8.04395712797857 FALSE 1 18 22 32 12 8 17 -0.969621331519416 0.154829346223222
1108 2518 2478 "chr1" 12700924 15528 "chr1" 12479572 5246 "ENSG00000204518" "AADACL4" 3.40384042263104 5.08440102834153 FALSE 1 15 12 23 11 9 17 -0.43485565104016 0.825903378242072
1109 2830 2921 "chr1" 13905567 6523 "chr1" 14229371 2553 "ENSG00000162493" "PDPN" 5.57540500242588 2.83516400684036 FALSE 1 13 20 29 13 24 38 0.245194922567721 0.897173528597705
1110 2830 2964 "chr1" 13905567 6523 "chr1" 14364473 869 "ENSG00000162493" "PDPN" 5.28664115374197 4.05752033598559 FALSE 1 22 8 28 13 24 24 0.0646458576956708 0.97923516995236
1111 2859 2862 "chr1" 14019820 13471 "chr1" 14034455 437 "ENSG00000116731" "PRDM2" 8.31155499727585 5.5801652102379 FALSE 1 109 110 201 92 135 181 -0.0619769328562797 0.954522637091631
1112 2859 2863 "chr1" 14019820 13471 "chr1" 14034893 5104 "ENSG00000116731" "PRDM2" 7.931615226955 5.10460468639716 FALSE 1 99 73 128 75 111 133 0.0644073381893154 0.955213886486633
1113 2859 2864 "chr1" 14019820 13471 "chr1" 14039998 194 "ENSG00000116731" "PRDM2" 7.76064036154335 5.33359074325678 FALSE 1 93 64 112 63 83 114 -0.0687134002146635 0.955213886486633
1114 2859 2865 "chr1" 14019820 13471 "chr1" 14040193 2230 "ENSG00000116731" "PRDM2" 6.44356107808013 5.83840616203355 FALSE 1 76 65 111 54 67 91 -0.268206417633767 0.704701065857041
1115 2859 2867 "chr1" 14019820 13471 "chr1" 14042433 1923 "ENSG00000116731" "PRDM2" 9.7053259611274 5.02256199166575 FALSE 1 78 56 76 73 76 108 0.269109782750983 0.700822432779315
1116 2859 2868 "chr1" 14019820 13471 "chr1" 14044357 1912 "ENSG00000116731" "PRDM2" 8.12233597964287 4.98021397627391 FALSE 1 63 55 76 61 70 75 0.0589598374377963 0.96393709991145
1117 2859 2870 "chr1" 14019820 13471 "chr1" 14051356 694 "ENSG00000116731" "PRDM2" 4.97368228010893 5.36883157947402 FALSE 1 50 32 62 43 28 39 -0.391722279568434 0.629489477709422
1118 2859 2871 "chr1" 14019820 13471 "chr1" 14052051 2594 "ENSG00000116731" "PRDM2" 8.54915870073365 7.12131267940138 FALSE 1 59 33 84 35 46 75 -0.175841631334831 0.888032104154834
1119 2859 2873 "chr1" 14019820 13471 "chr1" 14055118 2046 "ENSG00000116731" "PRDM2" 7.20034728483883 7.03087903976584 FALSE 1 61 59 75 38 47 58 -0.477199842976111 0.324308224102338
1120 2859 2874 "chr1" 14019820 13471 "chr1" 14057165 1587 "ENSG00000116731" "PRDM2" 6.98634855058845 5.61559175180501 FALSE 1 40 39 59 27 31 58 -0.270780916114062 0.813835962324202
1121 2859 2875 "chr1" 14019820 13471 "chr1" 14058753 2288 "ENSG00000116731" "PRDM2" 5.68504868173929 5.20250719757567 FALSE 1 43 35 58 27 35 46 -0.351562658748491 0.710135838400852
1122 2859 2877 "chr1" 14019820 13471 "chr1" 14061701 313 "ENSG00000116731" "PRDM2" 5.03519267569451 3.45830444923058 FALSE 1 31 19 33 17 22 39 -0.101523795741909 0.957109928657267
1123 2859 2882 "chr1" 14019820 13471 "chr1" 14081380 2592 "ENSG00000116731" "PRDM2" 6.01611159902329 3.9825074742092 FALSE 1 18 13 25 16 23 24 0.147439787136957 0.953369821421656
1124 2859 2883 "chr1" 14019820 13471 "chr1" 14083973 395 "ENSG00000116731" "PRDM2" 7.19583644783515 4.99214410641571 FALSE 1 21 18 27 15 18 31 -0.0620413651965148 0.97923516995236
1125 2859 2884 "chr1" 14019820 13471 "chr1" 14084369 2165 "ENSG00000116731" "PRDM2" 8.48129620966018 5.72756441501797 FALSE 1 21 15 36 17 26 35 0.105150942514825 0.957109928657267
1126 2859 2886 "chr1" 14019820 13471 "chr1" 14094030 5656 "ENSG00000116731" "PRDM2" 6.04076741023856 3.87699102504253 FALSE 1 9 12 22 12 16 21 0.169494099802387 0.952894864230814
1127 2859 2887 "chr1" 14019820 13471 "chr1" 14099687 8491 "ENSG00000116731" "PRDM2" 15.5910156377965 11.1019143842604 FALSE 1 63 55 85 51 60 72 -0.171932976091596 0.880112776888168
1128 2859 2888 "chr1" 14019820 13471 "chr1" 14108179 4938 "ENSG00000116731" "PRDM2" 5.15695410085231 4.81750568938264 FALSE 1 16 9 19 6 15 16 -0.269973950659904 0.918190856352105
1129 2859 2890 "chr1" 14019820 13471 "chr1" 14117383 294 "ENSG00000116731" "PRDM2" 5.83181883791969 3.22711847803777 FALSE 1 11 10 11 9 11 18 0.220479326828157 0.939257446190849
1130 2859 2891 "chr1" 14019820 13471 "chr1" 14117678 2732 "ENSG00000116731" "PRDM2" 8.15707536984081 5.37913975274259 FALSE 1 15 7 21 11 19 19 0.174372836728909 0.950424799368325
1131 2859 2892 "chr1" 14019820 13471 "chr1" 14120411 2281 "ENSG00000116731" "PRDM2" 6.51256541827584 4.72996272010499 FALSE 1 9 6 23 7 11 21 0.0494803015634718 0.982973961682317
1132 2859 2893 "chr1" 14019820 13471 "chr1" 14122693 2523 "ENSG00000116731" "PRDM2" 6.06417712400026 5.70298716882315 FALSE 1 10 16 20 10 12 15 -0.343474939212612 0.884002087399865
1133 2859 2894 "chr1" 14019820 13471 "chr1" 14125217 3932 "ENSG00000116731" "PRDM2" 8.70185736502628 7.04419897502268 FALSE 1 12 10 28 9 15 25 -0.0298301351826406 0.994776411436012
1134 2859 2897 "chr1" 14019820 13471 "chr1" 14137292 3210 "ENSG00000116731" "PRDM2" 5.5235135588187 2.435002725248 FALSE 1 9 5 6 9 6 14 0.525915944755385 0.849133865855571
1135 2859 2898 "chr1" 14019820 13471 "chr1" 14140503 1586 "ENSG00000116731" "PRDM2" 6.68798103207048 8.06294312267505 FALSE 1 10 16 24 5 9 20 -0.575420329684851 0.719793657731434
1136 2859 2916 "chr1" 14019820 13471 "chr1" 14217301 4491 "ENSG00000116731" "PRDM2" 2.29778154178535 6.55280142589108 FALSE 1 11 9 18 4 11 2 -1.192061009993 0.294250194714027
1137 3280 3282 "chr1" 15474912 11458 "chr1" 15495408 7185 "ENSG00000171729" "TMEM51" 15.9492615161502 17.8329990076535 TRUE 1 91 71 154 79 107 127 -0.0223455009670153 0.979624171033099
1138 3293 3274 "chr1" 15572274 5642 "chr1" 15448434 8430 "ENSG00000142621" "FHAD1" 5.24584446085171 3.93539153870204 FALSE 1 25 16 43 30 32 37 0.233356688577427 0.885767943952354
1139 3293 3291 "chr1" 15572274 5642 "chr1" 15565325 4467 "ENSG00000142621" "FHAD1" 5.78042261125088 4.38842189097672 FALSE 1 375 334 622 415 487 579 0.149016364090087 0.701307627846846
1140 3317 3321 "chr1" 15667944 5871 "chr1" 15718122 1085 "ENSG00000142621" "FHAD1" 5.58356834401909 3.96759811858299 FALSE 1 51 64 104 78 70 132 0.340904633985305 0.500887833275937
1141 3317 3326 "chr1" 15667944 5871 "chr1" 15739272 6711 "ENSG00000142621" "FHAD1" 4.82590564450626 5.32910533278487 FALSE 1 52 48 89 55 54 68 -0.105266977384854 0.935664841567307
1142 3317 3328 "chr1" 15667944 5871 "chr1" 15760937 2873 "ENSG00000142621" "FHAD1" 11.6376032770212 10.5418739999406 FALSE 1 65 63 107 75 68 104 0.0592799325051889 0.958815121014384
1143 3317 3329 "chr1" 15667944 5871 "chr1" 15763811 3490 "ENSG00000142621" "FHAD1" 8.55170601741429 6.0679589241248 TRUE 1 63 57 102 80 83 117 0.321719941449035 0.548869431285218
1144 3317 3330 "chr1" 15667944 5871 "chr1" 15767302 1346 "ENSG00000142621" "FHAD1" 6.88636050221034 5.65155007459826 FALSE 1 33 37 57 52 43 64 0.308951848215965 0.739775905532057
1145 3317 3332 "chr1" 15667944 5871 "chr1" 15769934 4634 "ENSG00000142621" "FHAD1" 5.49259139793582 3.71789188806349 FALSE 1 21 21 45 29 50 51 0.554488551478697 0.384035747551383
1146 3317 3333 "chr1" 15667944 5871 "chr1" 15774569 5160 "ENSG00000142621" "FHAD1" 5.86592853690113 4.5236386020888 FALSE 1 40 22 46 39 39 52 0.260177057731739 0.836942168549176
1147 3324 3315 "chr1" 15722210 14673 "chr1" 15659242 6682 "ENSG00000142634" "EFHD2" 7.18430330183459 6.78016775359085 TRUE 1 37 13 37 20 27 35 -0.0838584396492681 0.966903326575391
1148 3324 3317 "chr1" 15722210 14673 "chr1" 15667944 5871 "ENSG00000142634" "EFHD2" 7.09263232391382 4.97677846601672 TRUE 1 21 30 48 24 38 47 0.112481422263074 0.953975675898973
1149 3324 3321 "chr1" 15722210 14673 "chr1" 15718122 1085 "ENSG00000142634" "EFHD2" 5.33652249399309 5.21578880099885 FALSE 1 71 71 114 57 86 97 -0.120354454715338 0.915060123018145
1150 3329 3274 "chr1" 15763811 3490 "chr1" 15448434 8430 "ENSG00000162438" "CTRC" 3.93366849360378 5.50883219282621 FALSE 1 4 7 17 7 14 5 -0.148405448429392 0.96498708086518
1151 3329 3282 "chr1" 15763811 3490 "chr1" 15495408 7185 "ENSG00000162438" "CTRC" 6.8170544566379 5.1390514454383 TRUE 1 16 18 29 18 19 27 0.0052341250201563 0.999943580677274
1152 3329 3307 "chr1" 15763811 3490 "chr1" 15635035 1023 "ENSG00000162438" "CTRC" 10.2220880899638 4.33547027347164 FALSE 1 14 18 22 23 26 45 0.7738303548332 0.229087957488789
1153 3329 3308 "chr1" 15763811 3490 "chr1" 15636059 8291 "ENSG00000162438" "CTRC" 13.7127652440759 9.10952419600223 FALSE 1 29 27 48 19 42 61 0.201145133463588 0.893361130349908
1154 3329 3309 "chr1" 15763811 3490 "chr1" 15644351 2507 "ENSG00000162438" "CTRC" 22.4371309003563 14.2012537878912 FALSE 1 54 36 67 48 56 93 0.313096013852798 0.681429461714178
1155 3329 3310 "chr1" 15763811 3490 "chr1" 15646859 3141 "ENSG00000162438" "CTRC" 16.0859038040339 12.2980253933597 FALSE 1 32 29 74 56 45 55 0.213545986962957 0.860202377910409
1156 3329 3311 "chr1" 15763811 3490 "chr1" 15650001 956 "ENSG00000162438" "CTRC" 19.1578390645771 15.376666320746 FALSE 1 41 39 88 62 57 64 0.121745948049249 0.926508059562968
1157 3329 3312 "chr1" 15763811 3490 "chr1" 15650958 6333 "ENSG00000162438" "CTRC" 11.2927402913438 8.75986581607258 FALSE 1 39 24 49 28 33 57 0.0669646769160069 0.97357615167694
1158 3329 3313 "chr1" 15763811 3490 "chr1" 15657292 1158 "ENSG00000162438" "CTRC" 11.7710854905513 9.50100641003223 FALSE 1 32 25 63 33 52 49 0.145004069066411 0.925863063114736
1159 3329 3314 "chr1" 15763811 3490 "chr1" 15658451 790 "ENSG00000162438" "CTRC" 13.6389048684753 7.78082461251976 FALSE 1 35 34 42 43 51 56 0.402014641733571 0.600785477998426
1160 3329 3315 "chr1" 15763811 3490 "chr1" 15659242 6682 "ENSG00000162438" "CTRC" 16.2614283419496 12.860348855477 TRUE 1 58 43 131 75 63 109 0.112405876436538 0.924852885627232
1161 3329 3317 "chr1" 15763811 3490 "chr1" 15667944 5871 "ENSG00000162438" "CTRC" 13.2900207792727 7.67455029076343 TRUE 1 63 57 102 80 83 117 0.321719941449035 0.548869431285218
1162 3334 3282 "chr1" 15779730 8749 "chr1" 15495408 7185 "ENSG00000142615" "CELA2A" 11.8217444311928 5.09332565122682 TRUE 1 8 6 9 11 9 18 0.709431839128439 0.689928138102844
1163 3334 3315 "chr1" 15779730 8749 "chr1" 15659242 6682 "ENSG00000142615" "CELA2A" 15.1757449658907 9.21365330727341 TRUE 1 16 16 24 12 24 35 0.311478867640173 0.861891466004979
1164 3334 3317 "chr1" 15779730 8749 "chr1" 15667944 5871 "ENSG00000142615" "CELA2A" 9.85437614221033 7.47491658075267 TRUE 1 18 8 34 14 24 26 0.0943611426484535 0.969133912652954
1165 3352 3343 "chr1" 15908460 7119 "chr1" 15826428 28897 "ENSG00000116771" "AGMAT" 1.56503235219001 5.64562707703333 TRUE 1 7 8 13 2 5 8 -0.909707952599715 0.642464465710883
1166 3352 3344 "chr1" 15908460 7119 "chr1" 15855326 15130 "ENSG00000116771" "AGMAT" 12.6482481581422 17.8609875991549 TRUE 1 39 28 69 42 29 53 -0.125069260974583 0.934158138959748
1167 3352 3362 "chr1" 15908460 7119 "chr1" 15932824 4018 "ENSG00000116771" "AGMAT" 5.5258575582135 10.8244826106742 TRUE 1 54 34 87 32 52 51 -0.381656279482466 0.580060970090051
1168 3352 3379 "chr1" 15908460 7119 "chr1" 15985644 1264 "ENSG00000116771" "AGMAT" 8.47343272099582 14.5710776684899 TRUE 1 10 20 38 23 17 26 -0.0460037695803343 0.979245040035238
1169 3352 3389 "chr1" 15908460 7119 "chr1" 16008061 15542 "ENSG00000116771" "AGMAT" 15.7571544086717 23.3046651241594 TRUE 1 28 15 49 18 25 45 -0.0568437079227281 0.97923516995236
1170 3352 3396 "chr1" 15908460 7119 "chr1" 16059770 4525 "ENSG00000116771" "AGMAT" 8.21180323358181 14.2856271179414 TRUE 1 10 7 24 13 12 10 -0.223028838512581 0.934158138959748
1171 3352 3398 "chr1" 15908460 7119 "chr1" 16081773 4963 "ENSG00000116771" "AGMAT" 13.4999095078998 15.8033719089178 TRUE 1 11 11 21 5 22 16 -0.0503007838390071 0.981156892704408
1172 3352 3480 "chr1" 15908460 7119 "chr1" 16560582 3894 "ENSG00000116771" "AGMAT" 4.48693824530188 7.28321690393731 TRUE 1 4 4 6 5 4 4 -0.12620234187957 0.97923516995236
1173 3352 3526 "chr1" 15908460 7119 "chr1" 16765771 8326 "ENSG00000116771" "AGMAT" 5.46559210103796 5.80014381778228 TRUE 1 3 0 7 6 4 3 0.402275796911548 0.933848730207231
1174 3367 3343 "chr1" 15942535 6322 "chr1" 15826428 28897 "ENSG00000197312" "DDI2" 2.39485690586651 5.589751086501 TRUE 1 12 8 16 6 9 7 -0.722029142593039 0.69325373862346
1175 3367 3344 "chr1" 15942535 6322 "chr1" 15855326 15130 "ENSG00000197312" "DDI2" 13.3823826068269 13.2004436783019 TRUE 1 37 39 57 35 34 52 -0.155621158527453 0.91980886537506
1176 3367 3379 "chr1" 15942535 6322 "chr1" 15985644 1264 "ENSG00000197312" "DDI2" 4.66751438324894 8.04765153985975 TRUE 1 35 27 71 23 33 50 -0.327076566349084 0.753126495324125
1177 3367 3389 "chr1" 15942535 6322 "chr1" 16008061 15542 "ENSG00000197312" "DDI2" 11.868234999922 12.7694091319431 TRUE 1 30 38 75 46 36 66 0.0494395177163592 0.97923516995236
1178 3367 3398 "chr1" 15942535 6322 "chr1" 16081773 4963 "ENSG00000197312" "DDI2" 5.53015865570675 5.23943048769973 TRUE 1 12 10 13 9 15 11 -0.0431323691122358 0.988221725572287
1179 3367 3480 "chr1" 15942535 6322 "chr1" 16560582 3894 "ENSG00000197312" "DDI2" 2.98405188368743 5.42116024775741 TRUE 1 2 3 11 7 1 5 -0.251000823165612 0.955943079799378
1180 3367 3526 "chr1" 15942535 6322 "chr1" 16765771 8326 "ENSG00000197312" "DDI2" 5.49303714691212 0.573745769597857 TRUE 1 3 2 2 3 3 8 0.952138673773387 0.798839514403727
1181 3379 3486 "chr1" 15985644 1264 "chr1" 16580874 4910 "ENSG00000215695" "RSC1A1" 5.77049093129572 1.84262287962325 FALSE 1 6 3 7 7 7 16 0.89635314159828 0.631293661618556
1182 3389 3350 "chr1" 16008061 15542 "chr1" 15904571 1331 "ENSG00000116786" "PLEKHM2" 3.69832291546709 5.45844693096426 FALSE 1 57 43 84 34 25 68 -0.540891983043527 0.239301090545884
1183 3389 3351 "chr1" 16008061 15542 "chr1" 15905903 2556 "ENSG00000116786" "PLEKHM2" 5.1039722983054 6.12917536626738 FALSE 1 59 50 93 56 39 72 -0.279446563420027 0.736075488775775
1184 3389 3363 "chr1" 16008061 15542 "chr1" 15936843 1770 "ENSG00000116786" "PLEKHM2" 4.93960496114189 6.25576367110412 FALSE 1 68 68 146 66 69 114 -0.180570121744699 0.842531474796129
1185 3389 3368 "chr1" 16008061 15542 "chr1" 15948858 483 "ENSG00000116786" "PLEKHM2" 4.94052057974822 5.66000207136835 FALSE 1 63 56 138 67 71 114 -0.021901907328628 0.981761425288035
1186 3389 3369 "chr1" 16008061 15542 "chr1" 15949342 1891 "ENSG00000116786" "PLEKHM2" 4.67226496763849 5.20777844164928 FALSE 1 76 77 118 77 82 105 -0.0581575318425194 0.957830748852517
1187 3389 3483 "chr1" 16008061 15542 "chr1" 16572294 1905 "ENSG00000116786" "PLEKHM2" 6.66655344443864 2.23554772936404 FALSE 1 6 5 10 15 12 19 1.11367607562916 0.261914669240511
1188 3389 3484 "chr1" 16008061 15542 "chr1" 16574200 264 "ENSG00000116786" "PLEKHM2" 5.20401094549974 3.30593193346249 FALSE 1 10 5 13 12 8 21 0.558107807052769 0.779528772810651
1189 3389 3486 "chr1" 16008061 15542 "chr1" 16580874 4910 "ENSG00000116786" "PLEKHM2" 6.7756005028837 1.7545165798062 FALSE 1 6 8 6 12 15 19 1.15037933074239 0.239546321278108
1190 3396 3344 "chr1" 16059770 4525 "chr1" 15855326 15130 "ENSG00000162461" "SLC25A34" 6.64579410054948 5.80027543499465 TRUE 1 23 32 42 28 29 42 0.00489971003682596 0.999943580677274
1191 3396 3456 "chr1" 16059770 4525 "chr1" 16395667 12658 "ENSG00000162461" "SLC25A34" 5.36964248525917 0.722092603546433 TRUE 1 7 3 5 11 10 23 1.53212997304321 0.0630479304821319
1192 3396 3472 "chr1" 16059770 4525 "chr1" 16516866 8455 "ENSG00000162461" "SLC25A34" 7.89951817121372 3.97671224422895 TRUE 1 3 9 17 14 13 23 0.775485706087832 0.533332652868273
1193 3397 3344 "chr1" 16064296 17476 "chr1" 15855326 15130 "ENSG00000162460" "TMEM82" 4.40966107960021 12.1663715869569 TRUE 2 22 11 37 9 10 11 -1.20025166368858 0.0460531427527547
1194 3397 3344 "chr1" 16064296 17476 "chr1" 15855326 15130 "ENSG00000162461" "SLC25A34" 4.40966107960021 12.1663715869569 TRUE 2 22 11 37 9 10 11 -1.20025166368858 0.0460531427527547
1195 3397 3362 "chr1" 16064296 17476 "chr1" 15932824 4018 "ENSG00000162460" "TMEM82" 3.48664772107906 5.52207571585616 TRUE 2 15 13 27 10 7 16 -0.729836837323885 0.538179934874373
1196 3397 3362 "chr1" 16064296 17476 "chr1" 15932824 4018 "ENSG00000162461" "SLC25A34" 3.48664772107906 5.52207571585616 TRUE 2 15 13 27 10 7 16 -0.729836837323885 0.538179934874373
1197 3397 3379 "chr1" 16064296 17476 "chr1" 15985644 1264 "ENSG00000162460" "TMEM82" 3.66478852889467 8.18831997541909 TRUE 2 21 26 48 13 15 27 -0.796618954622546 0.19199939592385
1198 3397 3379 "chr1" 16064296 17476 "chr1" 15985644 1264 "ENSG00000162461" "SLC25A34" 3.66478852889467 8.18831997541909 TRUE 2 21 26 48 13 15 27 -0.796618954622546 0.19199939592385
1199 3397 3468 "chr1" 16064296 17476 "chr1" 16485103 5803 "ENSG00000162460" "TMEM82" 5.03473789575946 1.03986981466058 TRUE 2 2 4 3 3 8 9 1.06535934165127 0.675425194695404
1200 3397 3468 "chr1" 16064296 17476 "chr1" 16485103 5803 "ENSG00000162461" "SLC25A34" 5.03473789575946 1.03986981466058 TRUE 2 2 4 3 3 8 9 1.06535934165127 0.675425194695404
1201 3397 3472 "chr1" 16064296 17476 "chr1" 16516866 8455 "ENSG00000162460" "TMEM82" 9.79073500301488 4.30151120487879 TRUE 2 1 6 9 8 9 13 0.87452020221733 0.648082139607433
1202 3397 3472 "chr1" 16064296 17476 "chr1" 16516866 8455 "ENSG00000162461" "SLC25A34" 9.79073500301488 4.30151120487879 TRUE 2 1 6 9 8 9 13 0.87452020221733 0.648082139607433
1203 3397 3475 "chr1" 16064296 17476 "chr1" 16538420 4472 "ENSG00000162460" "TMEM82" 6.58579079667483 2.72395427151926 TRUE 2 4 2 8 6 7 10 0.707074703667692 0.803060125628216
1204 3397 3475 "chr1" 16064296 17476 "chr1" 16538420 4472 "ENSG00000162461" "SLC25A34" 6.58579079667483 2.72395427151926 TRUE 2 4 2 8 6 7 10 0.707074703667692 0.803060125628216
1205 3397 3480 "chr1" 16064296 17476 "chr1" 16560582 3894 "ENSG00000162460" "TMEM82" 2.944929791581 5.1517583427002 TRUE 2 3 4 13 6 7 4 -0.235743242266061 0.955213886486633
1206 3397 3480 "chr1" 16064296 17476 "chr1" 16560582 3894 "ENSG00000162461" "SLC25A34" 2.944929791581 5.1517583427002 TRUE 2 3 4 13 6 7 4 -0.235743242266061 0.955213886486633
1207 3398 3350 "chr1" 16081773 4963 "chr1" 15904571 1331 "ENSG00000162458" "FBLIM1" 5.40576741212655 2.03752839745975 FALSE 1 15 9 23 18 21 35 0.649238069706204 0.501180354945023
1208 3398 3353 "chr1" 16081773 4963 "chr1" 15915580 4425 "ENSG00000162458" "FBLIM1" 5.05066545535638 2.2855749071153 FALSE 1 9 12 24 20 15 37 0.678277335436811 0.475740971628669
1209 3398 3452 "chr1" 16081773 4963 "chr1" 16380563 10599 "ENSG00000162458" "FBLIM1" 9.09143004216635 4.02869696378006 FALSE 1 14 13 15 19 18 29 0.627868329613866 0.576892167314598
1210 3398 3453 "chr1" 16081773 4963 "chr1" 16391163 2017 "ENSG00000162458" "FBLIM1" 8.23744409315674 4.97901391722379 FALSE 1 12 13 20 17 17 27 0.420620764031141 0.803325437560305
1211 3398 3454 "chr1" 16081773 4963 "chr1" 16393181 282 "ENSG00000162458" "FBLIM1" 8.58619562329379 4.32276487401747 FALSE 1 10 14 20 22 12 30 0.532503434317559 0.693200770410932
1212 3398 3461 "chr1" 16081773 4963 "chr1" 16436753 11162 "ENSG00000162458" "FBLIM1" 8.20737502314556 4.13742366489622 FALSE 1 12 7 17 12 18 25 0.595622708009284 0.677033446966785
1213 3398 3464 "chr1" 16081773 4963 "chr1" 16452016 2389 "ENSG00000162458" "FBLIM1" 5.13094716396924 1.31063076190535 FALSE 1 1 4 10 7 21 12 1.33370020383933 0.19712877660659
1214 3398 3472 "chr1" 16081773 4963 "chr1" 16516866 8455 "ENSG00000162458" "FBLIM1" 5.26936313900318 2.89374455797093 TRUE 1 14 8 19 20 21 16 0.451596251148952 0.794049332829082
1215 3398 3473 "chr1" 16081773 4963 "chr1" 16525322 4967 "ENSG00000162458" "FBLIM1" 5.33287558814418 2.75319524293799 FALSE 1 7 9 10 6 15 15 0.414083507289516 0.875028786693421
1216 3398 3486 "chr1" 16081773 4963 "chr1" 16580874 4910 "ENSG00000162458" "FBLIM1" 6.64494727392052 2.16520122333733 FALSE 1 4 6 9 4 9 22 0.852127041931481 0.613814730079937
1217 3398 3489 "chr1" 16081773 4963 "chr1" 16601666 3463 "ENSG00000162458" "FBLIM1" 5.15203169478652 1.04151790351555 FALSE 1 6 4 6 10 7 15 0.982886099000184 0.543641844173895
1218 3398 3491 "chr1" 16081773 4963 "chr1" 16605157 4412 "ENSG00000162458" "FBLIM1" 5.43810873315486 2.25564852344437 FALSE 1 4 5 10 6 14 13 0.748568811086739 0.708359854462931
1219 3398 3493 "chr1" 16081773 4963 "chr1" 16612128 3863 "ENSG00000162458" "FBLIM1" 5.4967022985858 2.28022957090092 FALSE 1 3 6 10 8 9 14 0.681653122997096 0.76183523306689
1220 3398 3495 "chr1" 16081773 4963 "chr1" 16619254 1320 "ENSG00000162458" "FBLIM1" 8.24064849026255 2.13012850874511 FALSE 1 9 6 7 13 9 20 0.917204029176006 0.472187311653643
1221 3398 3498 "chr1" 16081773 4963 "chr1" 16622711 4627 "ENSG00000162458" "FBLIM1" 5.5914066891042 1.7411191239269 FALSE 1 7 2 7 9 10 12 0.934506501979229 0.592774668077625
1222 3412 3350 "chr1" 16170816 15487 "chr1" 15904571 1331 "ENSG00000065526" "SPEN" 1.70193926411674 5.7500809310255 FALSE 1 11 5 21 6 6 4 -1.17520600294014 0.330310390523213
1223 3412 3409 "chr1" 16170816 15487 "chr1" 16152546 12788 "ENSG00000065526" "SPEN" 9.64699105309692 8.36559029468004 FALSE 1 151 140 225 107 193 223 -0.0192378175765868 0.979245040035238
1224 3412 3433 "chr1" 16170816 15487 "chr1" 16257070 1255 "ENSG00000065526" "SPEN" 6.14392158900958 3.43922000122346 FALSE 1 16 22 33 30 26 42 0.448837325407125 0.666960598472573
1225 3412 3440 "chr1" 16170816 15487 "chr1" 16280262 9723 "ENSG00000065526" "SPEN" 6.23914609938306 1.98608294000097 FALSE 1 9 7 20 14 32 33 1.09964856596861 0.0540395738411419
1226 3412 3441 "chr1" 16170816 15487 "chr1" 16289986 5212 "ENSG00000065526" "SPEN" 5.06002349996391 3.52435952065594 FALSE 1 11 12 27 13 20 27 0.249471284358874 0.909024596020716
1227 3412 3442 "chr1" 16170816 15487 "chr1" 16295199 323 "ENSG00000065526" "SPEN" 5.36225177213305 3.26144864792769 FALSE 1 17 8 19 21 13 27 0.477591654794381 0.756577017696517
1228 3412 3446 "chr1" 16170816 15487 "chr1" 16316134 5361 "ENSG00000065526" "SPEN" 6.70641020107742 2.09347473494092 FALSE 1 11 6 11 14 22 25 1.08823434320613 0.146967840148504
1229 3412 3475 "chr1" 16170816 15487 "chr1" 16538420 4472 "ENSG00000065526" "SPEN" 5.24835098758874 1.80284215867671 TRUE 1 5 8 13 11 14 18 0.696453895075957 0.664379979003837
1230 3447 3398 "chr1" 16321496 9861 "chr1" 16081773 4963 "ENSG00000183888" "C1orf64" 6.74532942310999 3.54791445612625 TRUE 1 13 9 14 10 18 14 0.181820542097133 0.953231727665406
1231 3447 3401 "chr1" 16321496 9861 "chr1" 16107124 6839 "ENSG00000183888" "C1orf64" 5.24916322317526 0.895194013959412 FALSE 1 2 2 4 6 7 9 1.40266212863311 0.448065645570434
1232 3447 3403 "chr1" 16321496 9861 "chr1" 16127060 1224 "ENSG00000183888" "C1orf64" 5.6782881288621 4.6793705420646 FALSE 1 10 3 13 10 8 9 0.0651982776487069 0.980647760557663
1233 3447 3404 "chr1" 16321496 9861 "chr1" 16128285 10451 "ENSG00000183888" "C1orf64" 6.33883993189002 5.15047552570882 FALSE 1 9 11 13 10 8 11 -0.209849819544211 0.950504134389334
1234 3447 3405 "chr1" 16321496 9861 "chr1" 16138737 1377 "ENSG00000183888" "C1orf64" 6.15480671537968 1.64998418483795 FALSE 1 8 4 4 11 4 13 0.802251124123056 0.712746625930191
1235 3447 3407 "chr1" 16321496 9861 "chr1" 16141913 8081 "ENSG00000183888" "C1orf64" 6.35857818738212 1.75367841545017 FALSE 1 4 3 7 7 8 14 1.02843114648731 0.552749939323937
1236 3447 3408 "chr1" 16321496 9861 "chr1" 16149995 2550 "ENSG00000183888" "C1orf64" 6.95579373952683 2.79852140821225 FALSE 1 8 5 10 7 11 16 0.541769799991546 0.821755336835877
1237 3447 3428 "chr1" 16321496 9861 "chr1" 16232922 6504 "ENSG00000183888" "C1orf64" 8.74176106770737 1.96844977094869 TRUE 1 17 11 27 35 31 50 1.07218774184422 0.00641114021306638
1238 3447 3472 "chr1" 16321496 9861 "chr1" 16516866 8455 "ENSG00000183888" "C1orf64" 12.0113966769287 6.71535144002084 TRUE 1 16 19 31 18 16 38 0.115734524260408 0.955943079799378
1239 3447 3480 "chr1" 16321496 9861 "chr1" 16560582 3894 "ENSG00000183888" "C1orf64" 5.06694069693408 0.718747891779111 TRUE 1 8 4 6 12 12 19 1.22990491637974 0.213782162309041
1240 3447 3482 "chr1" 16321496 9861 "chr1" 16570149 2144 "ENSG00000183888" "C1orf64" 5.58529935746552 1.48257754239969 FALSE 1 6 1 5 5 7 11 0.922534767344491 0.7009186342713
1241 3448 3398 "chr1" 16331358 15910 "chr1" 16081773 4963 "ENSG00000173641" "HSPB7" 6.35988078511377 3.03190554276151 TRUE 2 23 12 19 12 26 21 0.0903765748785154 0.975741256342329
1242 3448 3398 "chr1" 16331358 15910 "chr1" 16081773 4963 "ENSG00000186510" "CLCNKA" 6.35988078511377 3.03190554276151 TRUE 2 23 12 19 12 26 21 0.0903765748785154 0.975741256342329
1243 3448 3400 "chr1" 16331358 15910 "chr1" 16105129 1994 "ENSG00000173641" "HSPB7" 6.8000532308117 3.92067767211637 FALSE 2 8 4 19 6 16 16 0.282711739191263 0.922486349395921
1244 3448 3400 "chr1" 16331358 15910 "chr1" 16105129 1994 "ENSG00000186510" "CLCNKA" 6.8000532308117 3.92067767211637 FALSE 2 8 4 19 6 16 16 0.282711739191263 0.922486349395921
1245 3448 3401 "chr1" 16331358 15910 "chr1" 16107124 6839 "ENSG00000173641" "HSPB7" 7.50133397665695 3.46884664700695 FALSE 2 7 4 21 8 19 17 0.447032554654795 0.837746746101807
1246 3448 3401 "chr1" 16331358 15910 "chr1" 16107124 6839 "ENSG00000186510" "CLCNKA" 7.50133397665695 3.46884664700695 FALSE 2 7 4 21 8 19 17 0.447032554654795 0.837746746101807
1247 3448 3402 "chr1" 16331358 15910 "chr1" 16113964 13095 "ENSG00000173641" "HSPB7" 8.37451585644926 2.01204500599703 FALSE 2 5 7 10 9 18 20 1.04559394121792 0.311850737175719
1248 3448 3402 "chr1" 16331358 15910 "chr1" 16113964 13095 "ENSG00000186510" "CLCNKA" 8.37451585644926 2.01204500599703 FALSE 2 5 7 10 9 18 20 1.04559394121792 0.311850737175719
1249 3448 3403 "chr1" 16331358 15910 "chr1" 16127060 1224 "ENSG00000173641" "HSPB7" 22.7488129269817 6.82025836056668 FALSE 2 18 16 25 24 27 57 0.855825174103787 0.0906003449518428
1250 3448 3403 "chr1" 16331358 15910 "chr1" 16127060 1224 "ENSG00000186510" "CLCNKA" 22.7488129269817 6.82025836056668 FALSE 2 18 16 25 24 27 57 0.855825174103787 0.0906003449518428
1251 3448 3404 "chr1" 16331358 15910 "chr1" 16128285 10451 "ENSG00000173641" "HSPB7" 14.8958512831762 7.0262170880129 FALSE 2 19 16 28 18 20 41 0.314844457516133 0.849133865855571
1252 3448 3404 "chr1" 16331358 15910 "chr1" 16128285 10451 "ENSG00000186510" "CLCNKA" 14.8958512831762 7.0262170880129 FALSE 2 19 16 28 18 20 41 0.314844457516133 0.849133865855571
1253 3448 3405 "chr1" 16331358 15910 "chr1" 16138737 1377 "ENSG00000173641" "HSPB7" 21.5828398181924 5.19992819983434 FALSE 2 14 18 21 23 32 56 1.03574865858519 0.0146613821940597
1254 3448 3405 "chr1" 16331358 15910 "chr1" 16138737 1377 "ENSG00000186510" "CLCNKA" 21.5828398181924 5.19992819983434 FALSE 2 14 18 21 23 32 56 1.03574865858519 0.0146613821940597
1255 3448 3406 "chr1" 16331358 15910 "chr1" 16140115 1797 "ENSG00000173641" "HSPB7" 24.0325766775288 6.33595583289592 FALSE 2 16 13 28 31 35 56 1.08617851571155 0.00373369534286884
1256 3448 3406 "chr1" 16331358 15910 "chr1" 16140115 1797 "ENSG00000186510" "CLCNKA" 24.0325766775288 6.33595583289592 FALSE 2 16 13 28 31 35 56 1.08617851571155 0.00373369534286884
1257 3448 3407 "chr1" 16331358 15910 "chr1" 16141913 8081 "ENSG00000173641" "HSPB7" 9.22967291379399 2.4042983896564 FALSE 2 8 8 13 10 10 31 0.804145210564399 0.494687024277864
1258 3448 3407 "chr1" 16331358 15910 "chr1" 16141913 8081 "ENSG00000186510" "CLCNKA" 9.22967291379399 2.4042983896564 FALSE 2 8 8 13 10 10 31 0.804145210564399 0.494687024277864
1259 3448 3408 "chr1" 16331358 15910 "chr1" 16149995 2550 "ENSG00000173641" "HSPB7" 15.8188498317236 6.25622452092253 FALSE 2 19 14 31 22 27 44 0.529832462929667 0.569959370376247
1260 3448 3408 "chr1" 16331358 15910 "chr1" 16149995 2550 "ENSG00000186510" "CLCNKA" 15.8188498317236 6.25622452092253 FALSE 2 19 14 31 22 27 44 0.529832462929667 0.569959370376247
1261 3448 3409 "chr1" 16331358 15910 "chr1" 16152546 12788 "ENSG00000173641" "HSPB7" 5.97872103921304 1.00834915022151 FALSE 2 5 5 9 8 15 23 1.23947265354821 0.176529867011166
1262 3448 3409 "chr1" 16331358 15910 "chr1" 16152546 12788 "ENSG00000186510" "CLCNKA" 5.97872103921304 1.00834915022151 FALSE 2 5 5 9 8 15 23 1.23947265354821 0.176529867011166
1263 3448 3413 "chr1" 16331358 15910 "chr1" 16186304 3668 "ENSG00000173641" "HSPB7" 6.15229836472885 2.09436640080995 FALSE 2 8 10 19 13 14 26 0.507717579974448 0.764322678905127
1264 3448 3413 "chr1" 16331358 15910 "chr1" 16186304 3668 "ENSG00000186510" "CLCNKA" 6.15229836472885 2.09436640080995 FALSE 2 8 10 19 13 14 26 0.507717579974448 0.764322678905127
1265 3448 3414 "chr1" 16331358 15910 "chr1" 16189973 4790 "ENSG00000173641" "HSPB7" 5.52359554298188 1.12007284845712 FALSE 2 8 7 11 16 15 21 0.975338985946954 0.314552064343346
1266 3448 3414 "chr1" 16331358 15910 "chr1" 16189973 4790 "ENSG00000186510" "CLCNKA" 5.52359554298188 1.12007284845712 FALSE 2 8 7 11 16 15 21 0.975338985946954 0.314552064343346
1267 3448 3416 "chr1" 16331358 15910 "chr1" 16197296 2579 "ENSG00000173641" "HSPB7" 7.78663392147786 3.34434308995473 FALSE 2 14 8 31 20 19 32 0.435061786532159 0.763827748502835
1268 3448 3416 "chr1" 16331358 15910 "chr1" 16197296 2579 "ENSG00000186510" "CLCNKA" 7.78663392147786 3.34434308995473 FALSE 2 14 8 31 20 19 32 0.435061786532159 0.763827748502835
1269 3448 3417 "chr1" 16331358 15910 "chr1" 16199876 2665 "ENSG00000173641" "HSPB7" 5.99094810367689 1.6037745093062 FALSE 2 18 4 18 17 20 30 0.746516001050128 0.426325596376045
1270 3448 3417 "chr1" 16331358 15910 "chr1" 16199876 2665 "ENSG00000186510" "CLCNKA" 5.99094810367689 1.6037745093062 FALSE 2 18 4 18 17 20 30 0.746516001050128 0.426325596376045
1271 3448 3420 "chr1" 16331358 15910 "chr1" 16204541 1332 "ENSG00000173641" "HSPB7" 6.10637636074949 1.34906909056256 FALSE 2 13 3 15 19 18 24 0.975636615806083 0.231877182543359
1272 3448 3420 "chr1" 16331358 15910 "chr1" 16204541 1332 "ENSG00000186510" "CLCNKA" 6.10637636074949 1.34906909056256 FALSE 2 13 3 15 19 18 24 0.975636615806083 0.231877182543359
1273 3448 3421 "chr1" 16331358 15910 "chr1" 16205874 3685 "ENSG00000173641" "HSPB7" 7.14895445730575 1.1209511972539 FALSE 2 4 6 17 16 19 34 1.34687593389878 0.0171207774657865
1274 3448 3421 "chr1" 16331358 15910 "chr1" 16205874 3685 "ENSG00000186510" "CLCNKA" 7.14895445730575 1.1209511972539 FALSE 2 4 6 17 16 19 34 1.34687593389878 0.0171207774657865
1275 3448 3425 "chr1" 16331358 15910 "chr1" 16221350 690 "ENSG00000173641" "HSPB7" 9.90065953354382 1.73654801843194 FALSE 2 12 8 18 26 30 42 1.34809082827361 0.000960103034960655
1276 3448 3425 "chr1" 16331358 15910 "chr1" 16221350 690 "ENSG00000186510" "CLCNKA" 9.90065953354382 1.73654801843194 FALSE 2 12 8 18 26 30 42 1.34809082827361 0.000960103034960655
1277 3448 3426 "chr1" 16331358 15910 "chr1" 16222041 1495 "ENSG00000173641" "HSPB7" 7.22831986700369 1.07987663949223 FALSE 2 11 12 11 22 14 40 1.14332292567297 0.0450376077518568
1278 3448 3426 "chr1" 16331358 15910 "chr1" 16222041 1495 "ENSG00000186510" "CLCNKA" 7.22831986700369 1.07987663949223 FALSE 2 11 12 11 22 14 40 1.14332292567297 0.0450376077518568
1279 3448 3427 "chr1" 16331358 15910 "chr1" 16223537 9384 "ENSG00000173641" "HSPB7" 5.47075300946292 0.998469627838374 FALSE 2 12 8 13 21 16 30 1.01031270715612 0.158721519491599
1280 3448 3427 "chr1" 16331358 15910 "chr1" 16223537 9384 "ENSG00000186510" "CLCNKA" 5.47075300946292 0.998469627838374 FALSE 2 12 8 13 21 16 30 1.01031270715612 0.158721519491599
1281 3448 3428 "chr1" 16331358 15910 "chr1" 16232922 6504 "ENSG00000173641" "HSPB7" 6.90946295088399 2.02752882967553 TRUE 2 21 26 45 36 42 63 0.599777759927334 0.269204195853785
1282 3448 3428 "chr1" 16331358 15910 "chr1" 16232922 6504 "ENSG00000186510" "CLCNKA" 6.90946295088399 2.02752882967553 TRUE 2 21 26 45 36 42 63 0.599777759927334 0.269204195853785
1283 3448 3429 "chr1" 16331358 15910 "chr1" 16239427 7056 "ENSG00000173641" "HSPB7" 7.17753126573631 1.77299409400284 FALSE 2 17 12 23 35 24 37 0.876408848746122 0.113882032887736
1284 3448 3429 "chr1" 16331358 15910 "chr1" 16239427 7056 "ENSG00000186510" "CLCNKA" 7.17753126573631 1.77299409400284 FALSE 2 17 12 23 35 24 37 0.876408848746122 0.113882032887736
1285 3448 3430 "chr1" 16331358 15910 "chr1" 16246484 4083 "ENSG00000173641" "HSPB7" 5.97639307239874 0.88923398168125 FALSE 2 15 5 15 22 15 43 1.20238114591038 0.0208036660769116
1286 3448 3430 "chr1" 16331358 15910 "chr1" 16246484 4083 "ENSG00000186510" "CLCNKA" 5.97639307239874 0.88923398168125 FALSE 2 15 5 15 22 15 43 1.20238114591038 0.0208036660769116
1287 3448 3432 "chr1" 16331358 15910 "chr1" 16255440 1629 "ENSG00000173641" "HSPB7" 6.96728202960109 1.15276992238508 FALSE 2 16 11 19 30 29 45 1.16055340103658 0.00524701590147418
1288 3448 3432 "chr1" 16331358 15910 "chr1" 16255440 1629 "ENSG00000186510" "CLCNKA" 6.96728202960109 1.15276992238508 FALSE 2 16 11 19 30 29 45 1.16055340103658 0.00524701590147418
1289 3448 3433 "chr1" 16331358 15910 "chr1" 16257070 1255 "ENSG00000173641" "HSPB7" 8.91366621141676 1.74485209935579 FALSE 2 17 13 29 33 36 57 1.08440655309168 0.00291547469729629
1290 3448 3433 "chr1" 16331358 15910 "chr1" 16257070 1255 "ENSG00000186510" "CLCNKA" 8.91366621141676 1.74485209935579 FALSE 2 17 13 29 33 36 57 1.08440655309168 0.00291547469729629
1291 3448 3435 "chr1" 16331358 15910 "chr1" 16261611 3446 "ENSG00000173641" "HSPB7" 5.17940028280935 1.54652100399935 FALSE 2 9 18 28 28 24 38 0.695396414634178 0.350251088684163
1292 3448 3435 "chr1" 16331358 15910 "chr1" 16261611 3446 "ENSG00000186510" "CLCNKA" 5.17940028280935 1.54652100399935 FALSE 2 9 18 28 28 24 38 0.695396414634178 0.350251088684163
1293 3448 3436 "chr1" 16331358 15910 "chr1" 16265058 2229 "ENSG00000173641" "HSPB7" 5.37285254206663 0.699565356514893 FALSE 2 11 8 17 17 33 43 1.33662274053424 0.00195699616972636
1294 3448 3436 "chr1" 16331358 15910 "chr1" 16265058 2229 "ENSG00000186510" "CLCNKA" 5.37285254206663 0.699565356514893 FALSE 2 11 8 17 17 33 43 1.33662274053424 0.00195699616972636
1295 3448 3446 "chr1" 16331358 15910 "chr1" 16316134 5361 "ENSG00000173641" "HSPB7" 6.37435255095552 1.92952830239511 FALSE 2 71 41 115 95 96 173 0.686822108857413 0.000780309816600486
1296 3448 3446 "chr1" 16331358 15910 "chr1" 16316134 5361 "ENSG00000186510" "CLCNKA" 6.37435255095552 1.92952830239511 FALSE 2 71 41 115 95 96 173 0.686822108857413 0.000780309816600486
1297 3448 3452 "chr1" 16331358 15910 "chr1" 16380563 10599 "ENSG00000173641" "HSPB7" 7.02898244996871 2.92697053706777 FALSE 2 33 27 72 37 57 84 0.42670863271488 0.484397775825986
1298 3448 3452 "chr1" 16331358 15910 "chr1" 16380563 10599 "ENSG00000186510" "CLCNKA" 7.02898244996871 2.92697053706777 FALSE 2 33 27 72 37 57 84 0.42670863271488 0.484397775825986
1299 3448 3472 "chr1" 16331358 15910 "chr1" 16516866 8455 "ENSG00000173641" "HSPB7" 9.06017244488636 4.26031451343011 TRUE 2 34 15 38 26 26 47 0.189394782420524 0.912927068142468
1300 3448 3472 "chr1" 16331358 15910 "chr1" 16516866 8455 "ENSG00000186510" "CLCNKA" 9.06017244488636 4.26031451343011 TRUE 2 34 15 38 26 26 47 0.189394782420524 0.912927068142468
1301 3448 3473 "chr1" 16331358 15910 "chr1" 16525322 4967 "ENSG00000173641" "HSPB7" 8.4407728260365 1.76667580437222 FALSE 2 6 11 13 15 9 32 0.888203747537021 0.365221552770915
1302 3448 3473 "chr1" 16331358 15910 "chr1" 16525322 4967 "ENSG00000186510" "CLCNKA" 8.4407728260365 1.76667580437222 FALSE 2 6 11 13 15 9 32 0.888203747537021 0.365221552770915
1303 3448 3482 "chr1" 16331358 15910 "chr1" 16570149 2144 "ENSG00000173641" "HSPB7" 7.18849825650334 2.87420070358216 FALSE 2 7 9 14 11 10 21 0.471494637756855 0.829891765665614
1304 3448 3482 "chr1" 16331358 15910 "chr1" 16570149 2144 "ENSG00000186510" "CLCNKA" 7.18849825650334 2.87420070358216 FALSE 2 7 9 14 11 10 21 0.471494637756855 0.829891765665614
1305 3448 3483 "chr1" 16331358 15910 "chr1" 16572294 1905 "ENSG00000173641" "HSPB7" 7.89423659475491 2.9048275091674 FALSE 2 5 12 15 13 7 24 0.448769935579222 0.836659155140543
1306 3448 3483 "chr1" 16331358 15910 "chr1" 16572294 1905 "ENSG00000186510" "CLCNKA" 7.89423659475491 2.9048275091674 FALSE 2 5 12 15 13 7 24 0.448769935579222 0.836659155140543
1307 3448 3508 "chr1" 16331358 15910 "chr1" 16690067 1139 "ENSG00000173641" "HSPB7" 5.95391425771593 3.73347591047368 FALSE 2 9 8 12 11 8 12 0.082053637223905 0.97923516995236
1308 3448 3508 "chr1" 16331358 15910 "chr1" 16690067 1139 "ENSG00000186510" "CLCNKA" 5.95391425771593 3.73347591047368 FALSE 2 9 8 12 11 8 12 0.082053637223905 0.97923516995236
1309 3450 3379 "chr1" 16358634 13883 "chr1" 15985644 1264 "ENSG00000184908" "CLCNKB" 9.96406056005747 10.1814257004968 TRUE 1 5 3 13 4 3 15 0.0965610648401553 0.97923516995236
1310 3450 3389 "chr1" 16358634 13883 "chr1" 16008061 15542 "ENSG00000184908" "CLCNKB" 9.8382322575801 7.07540151398408 TRUE 1 2 11 9 5 11 10 0.174723070344825 0.958791091591378
1311 3450 3396 "chr1" 16358634 13883 "chr1" 16059770 4525 "ENSG00000184908" "CLCNKB" 5.38515720863499 2.51104408814486 TRUE 1 2 5 3 3 5 7 0.517624627872731 0.907655043234308
1312 3450 3398 "chr1" 16358634 13883 "chr1" 16081773 4963 "ENSG00000184908" "CLCNKB" 16.5758451038113 13.7368787732855 TRUE 1 10 7 16 7 20 11 0.152356438665895 0.956956638792894
1313 3450 3428 "chr1" 16358634 13883 "chr1" 16232922 6504 "ENSG00000184908" "CLCNKB" 16.5467402101971 8.22397745535228 TRUE 1 11 5 20 6 16 34 0.63451270343566 0.633773228796853
1314 3450 3448 "chr1" 16358634 13883 "chr1" 16331358 15910 "ENSG00000184908" "CLCNKB" 5.66945504927585 4.19291093951598 TRUE 1 22 22 40 15 27 52 0.142278749360104 0.938874461795075
1315 3450 3456 "chr1" 16358634 13883 "chr1" 16395667 12658 "ENSG00000184908" "CLCNKB" 8.40289267144992 5.69749209614388 TRUE 1 22 17 39 21 25 49 0.280317281497767 0.853691995986247
1316 3450 3468 "chr1" 16358634 13883 "chr1" 16485103 5803 "ENSG00000184908" "CLCNKB" 9.04493903735198 3.92047547842347 TRUE 1 5 5 15 11 13 19 0.774490854306545 0.595831324131214
1317 3450 3472 "chr1" 16358634 13883 "chr1" 16516866 8455 "ENSG00000184908" "CLCNKB" 20.2650446994107 23.9132012430559 TRUE 1 23 13 40 17 19 28 -0.239571915582221 0.898507395615543
1318 3450 3475 "chr1" 16358634 13883 "chr1" 16538420 4472 "ENSG00000184908" "CLCNKB" 10.4252222334594 10.6472115049633 TRUE 1 8 11 21 8 8 19 -0.195368030920022 0.94917881678983
1319 3450 3476 "chr1" 16358634 13883 "chr1" 16542893 1084 "ENSG00000184908" "CLCNKB" 5.7075178036763 2.60773714031098 TRUE 1 5 5 5 3 9 10 0.491829208939689 0.890509209113778
1320 3450 3479 "chr1" 16358634 13883 "chr1" 16555003 5578 "ENSG00000184908" "CLCNKB" 5.90962248880389 4.38660219404346 TRUE 1 5 4 7 4 5 10 0.233017012917685 0.955644153480524
1321 3450 3480 "chr1" 16358634 13883 "chr1" 16560582 3894 "ENSG00000184908" "CLCNKB" 8.19040454920318 9.16771292537081 TRUE 1 6 5 22 12 7 14 0.0316352850031808 0.997992417522215
1322 3450 3525 "chr1" 16358634 13883 "chr1" 16763583 2187 "ENSG00000184908" "CLCNKB" 5.00748577914303 2.46098827148764 TRUE 1 2 1 4 3 4 7 0.969981174168153 0.794510695477494
1323 3450 3526 "chr1" 16358634 13883 "chr1" 16765771 8326 "ENSG00000184908" "CLCNKB" 4.22122794944146 5.95231020100771 TRUE 1 6 5 7 5 3 3 -0.712789105362151 0.838951507658659
1324 3456 3398 "chr1" 16395667 12658 "chr1" 16081773 4963 "ENSG00000185519" "FAM131C" 5.47409262597587 2.1129849330608 TRUE 1 10 8 22 16 14 34 0.684769627585134 0.522544242034331
1325 3456 3401 "chr1" 16395667 12658 "chr1" 16107124 6839 "ENSG00000185519" "FAM131C" 8.94933884482644 2.97125923651982 FALSE 1 12 8 11 11 16 31 0.879703084691376 0.357513641628919
1326 3456 3403 "chr1" 16395667 12658 "chr1" 16127060 1224 "ENSG00000185519" "FAM131C" 7.87785081374578 2.76564324234413 FALSE 1 9 14 11 20 12 25 0.718078608031911 0.536335377118347
1327 3456 3404 "chr1" 16395667 12658 "chr1" 16128285 10451 "ENSG00000185519" "FAM131C" 5.68541446621541 3.83856791446243 FALSE 1 11 12 17 9 19 19 0.190894758726977 0.943840314686351
1328 3456 3408 "chr1" 16395667 12658 "chr1" 16149995 2550 "ENSG00000185519" "FAM131C" 5.80907266624328 1.65284365456289 FALSE 1 13 6 9 9 22 21 0.844609985705538 0.446649780661493
1329 3456 3469 "chr1" 16395667 12658 "chr1" 16490907 4362 "ENSG00000185519" "FAM131C" 10.0598448415873 9.67022287567672 FALSE 1 58 54 111 61 55 86 -0.144776114359575 0.898507395615543
1330 3456 3470 "chr1" 16395667 12658 "chr1" 16495270 8210 "ENSG00000185519" "FAM131C" 13.6538195869231 14.0631638062934 FALSE 1 64 70 145 53 77 105 -0.25657465319877 0.709246680105203
1331 3456 3471 "chr1" 16395667 12658 "chr1" 16503481 13384 "ENSG00000185519" "FAM131C" 18.6935014063229 15.9184429951495 FALSE 1 60 61 123 56 80 109 -0.0066594847234884 0.999943580677274
1332 3456 3472 "chr1" 16395667 12658 "chr1" 16516866 8455 "ENSG00000185519" "FAM131C" 24.8376267508184 20.5351887714912 TRUE 1 146 127 285 137 142 255 -0.0654816680376778 0.942386215253005
1333 3456 3473 "chr1" 16395667 12658 "chr1" 16525322 4967 "ENSG00000185519" "FAM131C" 20.178559378653 17.4755951872895 FALSE 1 66 65 141 73 72 109 -0.0970251690255631 0.929695549384337
1334 3456 3474 "chr1" 16395667 12658 "chr1" 16530290 8129 "ENSG00000185519" "FAM131C" 13.9196638111691 8.73295414917707 FALSE 1 47 33 72 36 59 83 0.21139158426242 0.851918002880986
1335 3456 3477 "chr1" 16395667 12658 "chr1" 16543978 4749 "ENSG00000185519" "FAM131C" 8.08543817052378 7.00521161821349 FALSE 1 24 31 61 27 44 44 -0.0328467458139303 0.980425819720627
1336 3456 3479 "chr1" 16395667 12658 "chr1" 16555003 5578 "ENSG00000185519" "FAM131C" 6.47973915008233 5.79083565454677 TRUE 1 46 45 71 44 37 63 -0.183934059800314 0.886417443551702
1337 3456 3480 "chr1" 16395667 12658 "chr1" 16560582 3894 "ENSG00000185519" "FAM131C" 9.27465384815862 6.08309190685948 TRUE 1 63 58 98 62 61 122 0.143871832676891 0.89586970841174
1338 3456 3481 "chr1" 16395667 12658 "chr1" 16564477 5671 "ENSG00000185519" "FAM131C" 22.5767146744774 15.9953951222484 FALSE 1 59 56 88 54 57 103 0.0556418272991102 0.967376210809661
1339 3456 3482 "chr1" 16395667 12658 "chr1" 16570149 2144 "ENSG00000185519" "FAM131C" 33.1605247074551 25.713150572424 FALSE 1 71 70 136 66 100 130 0.0784982797965693 0.948065997196293
1340 3456 3483 "chr1" 16395667 12658 "chr1" 16572294 1905 "ENSG00000185519" "FAM131C" 29.7978114978588 21.8049031481071 FALSE 1 58 55 122 86 81 105 0.212979346489985 0.794689086677433
1341 3456 3484 "chr1" 16395667 12658 "chr1" 16574200 264 "ENSG00000185519" "FAM131C" 26.2031743944435 26.5227719973766 FALSE 1 81 61 135 72 63 109 -0.182620878485285 0.841824798254336
1342 3456 3485 "chr1" 16395667 12658 "chr1" 16574465 6408 "ENSG00000185519" "FAM131C" 15.8512973294607 13.2954395630322 FALSE 1 39 31 81 45 46 63 0.0334059770938062 0.97923516995236
1343 3456 3486 "chr1" 16395667 12658 "chr1" 16580874 4910 "ENSG00000185519" "FAM131C" 10.0830190002855 8.36219455390695 FALSE 1 32 17 51 25 38 41 0.0513871343053343 0.97923516995236
1344 3456 3487 "chr1" 16395667 12658 "chr1" 16585785 4086 "ENSG00000185519" "FAM131C" 6.20504022673848 2.60292315325902 FALSE 1 8 7 24 22 19 28 0.826951551873932 0.316434233435778
1345 3456 3489 "chr1" 16395667 12658 "chr1" 16601666 3463 "ENSG00000185519" "FAM131C" 5.61694115140405 4.9983136126299 FALSE 1 13 22 32 19 17 28 -0.082991407074227 0.976994065332815
1346 3456 3491 "chr1" 16395667 12658 "chr1" 16605157 4412 "ENSG00000185519" "FAM131C" 4.56888299326971 5.465356772325 FALSE 1 17 14 34 11 21 20 -0.33682740884303 0.853590235728116
1347 3456 3493 "chr1" 16395667 12658 "chr1" 16612128 3863 "ENSG00000185519" "FAM131C" 5.51639024382972 4.4188865832647 FALSE 1 14 9 30 7 16 31 0.0287377841795313 0.994828980486125
1348 3456 3495 "chr1" 16395667 12658 "chr1" 16619254 1320 "ENSG00000185519" "FAM131C" 6.18304088911927 4.88688496766441 FALSE 1 24 14 25 14 23 27 0.00192107366539385 0.999943580677274
1349 3456 3497 "chr1" 16395667 12658 "chr1" 16621493 1217 "ENSG00000185519" "FAM131C" 5.48297230855991 6.53670934269511 FALSE 1 27 17 32 18 22 21 -0.333296265724995 0.839849959061993
1350 3456 3507 "chr1" 16395667 12658 "chr1" 16682250 7816 "ENSG00000185519" "FAM131C" 9.87193939625154 7.89708325606091 FALSE 1 18 16 36 11 30 30 -0.00743690790527761 0.999943580677274
1351 3456 3508 "chr1" 16395667 12658 "chr1" 16690067 1139 "ENSG00000185519" "FAM131C" 10.5555972455904 8.87688570344273 FALSE 1 23 13 37 17 21 35 0.00303634467317132 0.999943580677274
1352 3456 3509 "chr1" 16395667 12658 "chr1" 16691207 4079 "ENSG00000185519" "FAM131C" 5.55829592197224 5.62025903037571 FALSE 1 12 10 30 13 15 19 -0.141367379928026 0.955530378880462
1353 3467 3398 "chr1" 16467015 18087 "chr1" 16081773 4963 "ENSG00000142627" "EPHA2" 5.66533037706189 3.7718977086498 TRUE 1 4 3 8 8 7 8 0.599458217273525 0.848450388878161
1354 3467 3456 "chr1" 16467015 18087 "chr1" 16395667 12658 "ENSG00000142627" "EPHA2" 9.52919716657604 12.6047491173778 TRUE 1 36 32 87 37 37 57 -0.231758906934897 0.845979567153369
1355 3467 3472 "chr1" 16467015 18087 "chr1" 16516866 8455 "ENSG00000142627" "EPHA2" 6.59201915860389 5.18027552815322 TRUE 1 35 33 61 30 48 78 0.253174503586845 0.82109754018448
1356 3467 3480 "chr1" 16467015 18087 "chr1" 16560582 3894 "ENSG00000142627" "EPHA2" 2.80077010909588 5.00004943885963 TRUE 1 12 19 53 13 22 29 -0.38700472654788 0.78017364072035
1357 3475 3363 "chr1" 16538420 4472 "chr1" 15936843 1770 "ENSG00000142632" "ARHGEF19" 5.11190989033567 2.84743154832544 FALSE 1 4 6 11 2 9 17 0.384883911703072 0.903352685575576
1358 3475 3383 "chr1" 16538420 4472 "chr1" 15989741 519 "ENSG00000142632" "ARHGEF19" 5.61314901512377 2.0048379338888 FALSE 1 5 3 9 6 10 13 0.747868854472713 0.737412508606685
1359 3475 3404 "chr1" 16538420 4472 "chr1" 16128285 10451 "ENSG00000142632" "ARHGEF19" 5.28622721423801 1.69442234123178 FALSE 1 5 4 8 11 3 18 0.921149397664717 0.587429123588784
1360 3475 3453 "chr1" 16538420 4472 "chr1" 16391163 2017 "ENSG00000142632" "ARHGEF19" 6.54792812063105 5.18543265099239 FALSE 1 14 14 47 25 19 41 0.203504913055716 0.912927068142468
1361 3475 3454 "chr1" 16538420 4472 "chr1" 16393181 282 "ENSG00000142632" "ARHGEF19" 7.18298487599676 4.15688219684262 FALSE 1 15 11 42 25 21 48 0.489478014787641 0.624148104954776
1362 3475 3456 "chr1" 16538420 4472 "chr1" 16395667 12658 "ENSG00000142632" "ARHGEF19" 5.69188728976168 4.52944784954815 TRUE 1 37 30 76 43 42 60 0.0243301406721439 0.985528488442042
1363 3475 3508 "chr1" 16538420 4472 "chr1" 16690067 1139 "ENSG00000142632" "ARHGEF19" 4.73548189469027 5.76568686736971 FALSE 1 25 25 45 20 20 31 -0.429948694213944 0.698606442916111
1364 3479 3456 "chr1" 16555003 5578 "chr1" 16395667 12658 "ENSG00000204377" "C1orf134" 10.5176591810745 11.7460980136524 TRUE 1 46 45 71 44 37 63 -0.183934059800314 0.886417443551702
1365 3480 3363 "chr1" 16560582 3894 "chr1" 15936843 1770 "ENSG00000132881" "RSG1" 5.11431923909056 3.46377655600957 FALSE 1 3 5 17 5 13 15 0.38844072580774 0.892277764892197
1366 3480 3366 "chr1" 16560582 3894 "chr1" 15942336 198 "ENSG00000132881" "RSG1" 5.76872621598128 4.64952442656161 FALSE 1 9 10 14 9 14 13 0.0875952114347864 0.97923516995236
1367 3480 3408 "chr1" 16560582 3894 "chr1" 16149995 2550 "ENSG00000132881" "RSG1" 8.60473555891106 4.35610448414239 FALSE 1 10 10 17 19 16 24 0.657358151084674 0.587373302890434
1368 3480 3410 "chr1" 16560582 3894 "chr1" 16165335 5450 "ENSG00000132881" "RSG1" 2.99936651334132 6.22481887479008 FALSE 1 8 11 28 5 11 12 -0.749751678815193 0.582060742835183
1369 3480 3452 "chr1" 16560582 3894 "chr1" 16380563 10599 "ENSG00000132881" "RSG1" 5.03327164208796 3.35030184300931 FALSE 1 18 19 24 20 26 33 0.34175677460117 0.829784909749187
1370 3480 3453 "chr1" 16560582 3894 "chr1" 16391163 2017 "ENSG00000132881" "RSG1" 5.82948440157034 4.0999669748057 FALSE 1 18 24 31 23 22 44 0.265436293146033 0.871797402902874
1371 3480 3454 "chr1" 16560582 3894 "chr1" 16393181 282 "ENSG00000132881" "RSG1" 9.04705778273744 6.58229304496265 FALSE 1 27 26 50 27 42 57 0.271452687319592 0.830709187181245
1372 3480 3456 "chr1" 16560582 3894 "chr1" 16395667 12658 "ENSG00000132881" "RSG1" 10.206787112109 7.64197789609062 TRUE 1 63 58 98 62 61 122 0.143871832676891 0.89586970841174
1373 3480 3457 "chr1" 16560582 3894 "chr1" 16408326 16526 "ENSG00000132881" "RSG1" 4.93905272497941 5.14815449607383 FALSE 1 21 22 43 22 20 41 -0.0553026728878275 0.97923516995236
1374 3480 3473 "chr1" 16560582 3894 "chr1" 16525322 4967 "ENSG00000132881" "RSG1" 5.2945754502005 5.47525916032972 FALSE 1 121 106 226 123 107 187 -0.119004424405342 0.888747023921917
1375 3480 3507 "chr1" 16560582 3894 "chr1" 16682250 7816 "ENSG00000132881" "RSG1" 7.71746643016744 9.75604238051246 FALSE 1 54 58 91 49 44 67 -0.358957985714066 0.572269507262312
1376 3480 3508 "chr1" 16560582 3894 "chr1" 16690067 1139 "ENSG00000132881" "RSG1" 7.89303855535345 7.67405203104117 FALSE 1 50 47 67 45 46 66 -0.0845076574889266 0.955213886486633
1377 3480 3509 "chr1" 16560582 3894 "chr1" 16691207 4079 "ENSG00000132881" "RSG1" 6.31747185195004 6.61825766013269 FALSE 1 40 34 66 48 39 48 -0.0603436648451318 0.974934548073399
1378 3480 3510 "chr1" 16560582 3894 "chr1" 16695287 4400 "ENSG00000132881" "RSG1" 5.00820550474093 5.44834167772726 FALSE 1 25 32 59 36 29 44 -0.0956990159822874 0.955650456792281
1379 3506 3351 "chr1" 16677336 4913 "chr1" 15905903 2556 "ENSG00000037637" "FBXO42" 5.20865104286198 0.519050284259943 FALSE 2 5 4 4 6 9 11 0.947020468467575 0.650713752506092
1380 3506 3351 "chr1" 16677336 4913 "chr1" 15905903 2556 "ENSG00000055070" "SZRD1" 5.20865104286198 0.519050284259943 FALSE 2 5 4 4 6 9 11 0.947020468467575 0.650713752506092
1381 3506 3363 "chr1" 16677336 4913 "chr1" 15936843 1770 "ENSG00000037637" "FBXO42" 5.3033385074637 3.21078732826132 FALSE 2 5 4 12 4 5 18 0.370447765262136 0.90991136051949
1382 3506 3363 "chr1" 16677336 4913 "chr1" 15936843 1770 "ENSG00000055070" "SZRD1" 5.3033385074637 3.21078732826132 FALSE 2 5 4 12 4 5 18 0.370447765262136 0.90991136051949
1383 3506 3369 "chr1" 16677336 4913 "chr1" 15949342 1891 "ENSG00000037637" "FBXO42" 5.00878886267011 0.750315236011777 FALSE 2 4 1 6 7 6 12 1.17758553204491 0.515763008769155
1384 3506 3369 "chr1" 16677336 4913 "chr1" 15949342 1891 "ENSG00000055070" "SZRD1" 5.00878886267011 0.750315236011777 FALSE 2 4 1 6 7 6 12 1.17758553204491 0.515763008769155
1385 3506 3410 "chr1" 16677336 4913 "chr1" 16165335 5450 "ENSG00000037637" "FBXO42" 1.41171672178921 5.22311578517681 FALSE 2 11 8 14 5 4 5 -1.22659466640604 0.349045603716608
1386 3506 3410 "chr1" 16677336 4913 "chr1" 16165335 5450 "ENSG00000055070" "SZRD1" 1.41171672178921 5.22311578517681 FALSE 2 11 8 14 5 4 5 -1.22659466640604 0.349045603716608
1387 3506 3481 "chr1" 16677336 4913 "chr1" 16564477 5671 "ENSG00000037637" "FBXO42" 5.121823465641 4.23863158150243 FALSE 2 35 26 45 34 29 44 0.00346342908511845 0.999943580677274
1388 3506 3481 "chr1" 16677336 4913 "chr1" 16564477 5671 "ENSG00000055070" "SZRD1" 5.121823465641 4.23863158150243 FALSE 2 35 26 45 34 29 44 0.00346342908511845 0.999943580677274
1389 3506 3482 "chr1" 16677336 4913 "chr1" 16570149 2144 "ENSG00000037637" "FBXO42" 3.58161221048692 5.68950907858847 FALSE 2 20 38 67 32 26 31 -0.496506715656792 0.497840334705398
1390 3506 3482 "chr1" 16677336 4913 "chr1" 16570149 2144 "ENSG00000055070" "SZRD1" 3.58161221048692 5.68950907858847 FALSE 2 20 38 67 32 26 31 -0.496506715656792 0.497840334705398
1391 3506 3484 "chr1" 16677336 4913 "chr1" 16574200 264 "ENSG00000037637" "FBXO42" 5.29343444752551 5.30576905615761 FALSE 2 39 30 56 27 39 55 -0.0641423231431871 0.974412161229161
1392 3506 3484 "chr1" 16677336 4913 "chr1" 16574200 264 "ENSG00000055070" "SZRD1" 5.29343444752551 5.30576905615761 FALSE 2 39 30 56 27 39 55 -0.0641423231431871 0.974412161229161
1393 3525 3509 "chr1" 16763583 2187 "chr1" 16691207 4079 "ENSG00000187144" "SPATA21" 5.07927069692858 3.42676336412633 FALSE 1 36 36 60 49 38 74 0.276586734707074 0.78599548995554
1394 3525 3510 "chr1" 16763583 2187 "chr1" 16695287 4400 "ENSG00000187144" "SPATA21" 6.2595394415838 4.25238671992018 FALSE 1 36 46 80 64 49 86 0.29043800107404 0.720213907226274
1395 3525 60251 "chr1" 16763583 2187 "chr1" 234916041 5486 "ENSG00000187144" "SPATA21" 1.74597945885005 11.9649447287476 FALSE 1 2 5 6 4 3 2 -0.550518377981246 0.906862892966451
1396 3526 3636 "chr1" 16765771 8326 "chr1" 17248402 6522 "ENSG00000157191" "NECAP2" 4.51053530466137 5.42630995533609 FALSE 1 12 16 19 10 11 19 -0.25745635950684 0.919879484493993
1397 3526 60250 "chr1" 16765771 8326 "chr1" 234907824 8216 "ENSG00000157191" "NECAP2" 9.21594769609916 19.3711606256947 FALSE 1 8 4 7 5 6 4 -0.357454217239894 0.928162599106635
1398 3526 60251 "chr1" 16765771 8326 "chr1" 234916041 5486 "ENSG00000157191" "NECAP2" 23.2818490761737 9.78028019812482 FALSE 1 6 3 6 8 6 9 0.602481437812134 0.847202163972315
1399 3644 3573 "chr1" 17297144 10177 "chr1" 16936693 6692 "ENSG00000117122" "MFAP2" 2.38075477397421 5.63122362513474 FALSE 1 6 2 13 6 0 5 -0.855994423512219 0.763718246136921
1400 3644 3574 "chr1" 17297144 10177 "chr1" 16943386 157 "ENSG00000117122" "MFAP2" 5.24731016166425 2.91981796565337 FALSE 1 8 3 3 3 10 7 0.451999730579451 0.904984574508894
1401 3648 3572 "chr1" 17336957 3525 "chr1" 16931734 4958 "ENSG00000159363" "ATP13A2" 5.1655902630814 5.35954047930659 FALSE 1 5 8 16 7 11 11 -0.0220693227911489 0.999943580677274
1402 3648 3573 "chr1" 17336957 3525 "chr1" 16936693 6692 "ENSG00000159363" "ATP13A2" 5.87335484000089 7.78720229854796 FALSE 1 15 8 21 12 9 15 -0.279690420332695 0.914351619942275
1403 3648 3574 "chr1" 17336957 3525 "chr1" 16943386 157 "ENSG00000159363" "ATP13A2" 9.34300111150382 5.84093316997074 FALSE 1 12 10 16 20 12 19 0.413416389216603 0.837106183560433
1404 3648 3575 "chr1" 17336957 3525 "chr1" 16943544 1058 "ENSG00000159363" "ATP13A2" 7.19851935111522 6.45297595294856 FALSE 1 13 7 18 11 10 19 0.0789330455182452 0.97923516995236
1405 3648 6305 "chr1" 17336957 3525 "chr1" 29555189 2646 "ENSG00000159363" "ATP13A2" 5.59923737545445 0 TRUE 1 0 0 5 1 3 11 1.5839551372141 0.538696146019627
1406 3648 60251 "chr1" 17336957 3525 "chr1" 234916041 5486 "ENSG00000159363" "ATP13A2" 0 7.24572222828959 FALSE 1 0 6 5 2 2 3 -0.670741497819518 0.894317381255994
1407 3657 3574 "chr1" 17370286 17145 "chr1" 16943386 157 "ENSG00000117118" "SDHB" 8.12863285157311 3.95464440565658 FALSE 1 14 7 9 17 7 18 0.485997188246432 0.818818079040454
1408 3666 3685 "chr1" 17441219 8282 "chr1" 17539145 9934 "ENSG00000117115" "PADI2" 7.78230090099598 8.63866099696484 FALSE 1 53 55 118 47 60 87 -0.225320549242874 0.801853687907133
1409 3666 3686 "chr1" 17441219 8282 "chr1" 17549080 2385 "ENSG00000117115" "PADI2" 8.87533076491001 8.94106200622642 FALSE 1 45 61 111 42 51 92 -0.242965425465743 0.784029811603285
1410 3666 3687 "chr1" 17441219 8282 "chr1" 17551466 538 "ENSG00000117115" "PADI2" 9.22288017484443 9.4304773654628 FALSE 1 71 55 87 49 60 83 -0.170825672944022 0.876677122529968
1411 3666 3688 "chr1" 17441219 8282 "chr1" 17552005 588 "ENSG00000117115" "PADI2" 10.0343435877322 11.1546842286923 FALSE 1 61 54 117 49 67 87 -0.200705166285517 0.836182772418945
1412 3666 3689 "chr1" 17441219 8282 "chr1" 17552594 20676 "ENSG00000117115" "PADI2" 8.04909686414492 8.50351014415412 FALSE 1 35 46 79 37 41 65 -0.175392862671734 0.893963526492807
1413 3666 3690 "chr1" 17441219 8282 "chr1" 17573271 2586 "ENSG00000117115" "PADI2" 19.2239330012653 20.8062917800193 TRUE 1 199 144 322 147 170 230 -0.280907087218954 0.366249341770638
1414 3666 3691 "chr1" 17441219 8282 "chr1" 17575858 8268 "ENSG00000117115" "PADI2" 11.6457391198995 11.612480891765 FALSE 1 54 50 104 46 57 89 -0.124082762503256 0.923059845624825
1415 3666 3692 "chr1" 17441219 8282 "chr1" 17584127 1850 "ENSG00000117115" "PADI2" 9.07976107684611 8.41787704799527 FALSE 1 41 41 65 41 43 62 -0.0277853342177566 0.981596020363886
1416 3666 3693 "chr1" 17441219 8282 "chr1" 17585978 855 "ENSG00000117115" "PADI2" 7.30609639598498 8.94600817141663 FALSE 1 46 37 70 38 42 52 -0.225218912460525 0.851339854152376
1417 3666 3694 "chr1" 17441219 8282 "chr1" 17586834 3202 "ENSG00000117115" "PADI2" 7.17581125264805 6.4618751509492 FALSE 1 39 26 61 44 34 43 -0.0580313501199744 0.97923516995236
1418 3666 3695 "chr1" 17441219 8282 "chr1" 17590037 751 "ENSG00000117115" "PADI2" 6.00771617051175 7.36759732633106 FALSE 1 46 45 53 40 33 40 -0.376183145038196 0.651693550864379
1419 3666 3696 "chr1" 17441219 8282 "chr1" 17590789 9500 "ENSG00000117115" "PADI2" 7.69277374842312 6.27108474679451 FALSE 1 37 31 52 28 40 59 0.0604507120992684 0.978262295654878
1420 3666 3697 "chr1" 17441219 8282 "chr1" 17600290 1722 "ENSG00000117115" "PADI2" 4.7171591886264 5.05118151552012 FALSE 1 18 21 47 15 24 40 -0.130110960975517 0.951626638680752
1421 3666 3698 "chr1" 17441219 8282 "chr1" 17602013 272 "ENSG00000117115" "PADI2" 9.38125551281475 8.17203681633412 FALSE 1 46 38 60 32 35 70 -0.0901307206876598 0.955213886486633
1422 3666 3707 "chr1" 17441219 8282 "chr1" 17660263 4707 "ENSG00000117115" "PADI2" 5.51827493339653 5.49325091651929 FALSE 1 18 17 35 22 17 27 -0.0871228468495217 0.972200821100385
1423 3683 3665 "chr1" 17530817 2276 "chr1" 17440653 565 "ENSG00000142623" "PADI1" 5.93541681787531 3.48423065917443 FALSE 1 32 38 44 36 42 65 0.29674752746476 0.781526745338346
1424 3690 478 "chr1" 17573271 2586 "chr1" 2882188 162 "ENSG00000142619" "PADI3" 0 5.01350975938721 FALSE 1 5 4 8 5 0 0 -1.70253657953725 0.427406720684069
1425 3690 3661 "chr1" 17573271 2586 "chr1" 17399401 7912 "ENSG00000142619" "PADI3" 3.92911621729141 5.11996195451141 FALSE 1 34 24 69 24 34 51 -0.216911179411858 0.877759546738437
1426 3690 3664 "chr1" 17573271 2586 "chr1" 17435911 4741 "ENSG00000142619" "PADI3" 9.06070783258897 8.95934911369242 FALSE 1 54 49 117 66 70 91 0.0489416654777725 0.975115354527896
1427 3690 3665 "chr1" 17573271 2586 "chr1" 17440653 565 "ENSG00000142619" "PADI3" 13.3801465858748 13.5158655549896 FALSE 1 117 98 149 75 106 149 -0.172281135674734 0.824017038496586
1428 3690 3666 "chr1" 17573271 2586 "chr1" 17441219 8282 "ENSG00000142619" "PADI3" 11.0137853087716 12.9915992899345 TRUE 1 199 144 322 147 170 230 -0.280907087218954 0.366249341770638
1429 3690 3667 "chr1" 17573271 2586 "chr1" 17449502 7044 "ENSG00000142619" "PADI3" 12.7870999276268 12.1381203159248 FALSE 1 84 98 169 94 110 130 -0.0842820212362833 0.932750755011179
1430 3690 3669 "chr1" 17573271 2586 "chr1" 17456649 1957 "ENSG00000142619" "PADI3" 12.5277891862469 11.9102854283525 FALSE 1 110 77 170 111 103 152 0.036504040073553 0.97923516995236
1431 3690 3670 "chr1" 17573271 2586 "chr1" 17458607 4353 "ENSG00000142619" "PADI3" 9.87184365562969 8.81825045313099 FALSE 1 89 57 142 92 91 128 0.116006693895969 0.909522700647494
1432 3726 616 "chr1" 17751756 15201 "chr1" 3819684 1983 "ENSG00000179051" "RCC2" 0 7.5184112162311 FALSE 1 3 6 9 1 4 2 -1.37084007363769 0.548367518827417
1433 3726 3649 "chr1" 17751756 15201 "chr1" 17340483 244 "ENSG00000179051" "RCC2" 4.53161946025554 5.26890667043357 FALSE 1 12 5 19 9 8 12 -0.292986876934318 0.921286398442657
1434 3726 4477 "chr1" 17751756 15201 "chr1" 21110346 1887 "ENSG00000179051" "RCC2" 3.19993126387589 6.16690566477562 FALSE 1 2 3 13 2 4 8 -0.330099002469306 0.937763498775916
1435 3726 8310 "chr1" 17751756 15201 "chr1" 38156332 4526 "ENSG00000179051" "RCC2" 0 5.32565187114587 TRUE 1 5 8 7 4 2 1 -1.51742405052511 0.422570813310812
1436 3739 686 "chr1" 17864698 7989 "chr1" 4277307 4217 "ENSG00000074964" "ARHGEF10L" 5.5149371870444 0 FALSE 1 2 2 4 5 4 7 0.965906844206517 0.771641922620577
1437 3884 3763 "chr1" 18426276 15129 "chr1" 17960828 6978 "ENSG00000117154" "IGSF21" 3.66659307852918 5.97463706710105 FALSE 1 11 11 20 11 13 7 -0.465475678840955 0.831165642981706
1438 3884 3764 "chr1" 18426276 15129 "chr1" 17967807 14386 "ENSG00000117154" "IGSF21" 5.2155559652362 6.44128607636305 FALSE 1 9 7 24 6 12 16 -0.230453059081556 0.932226555311248
1439 3884 3765 "chr1" 18426276 15129 "chr1" 17982194 13934 "ENSG00000117154" "IGSF21" 4.45265243900919 10.090434155314 FALSE 1 23 14 29 5 12 15 -1.04977472112789 0.132149926521297
1440 3884 3767 "chr1" 18426276 15129 "chr1" 18009051 2482 "ENSG00000117154" "IGSF21" 4.38496073937236 5.91882877170266 FALSE 1 14 10 20 9 10 16 -0.334363578934235 0.891930972800605
1441 3884 3768 "chr1" 18426276 15129 "chr1" 18011534 1737 "ENSG00000117154" "IGSF21" 4.36297598573036 5.82255713999795 FALSE 1 16 11 22 11 13 11 -0.498969492183208 0.784151373231929
1442 3884 3828 "chr1" 18426276 15129 "chr1" 18242889 3695 "ENSG00000117154" "IGSF21" 5.18234731360816 5.07469996565013 FALSE 1 25 11 40 20 22 32 -0.0269077735376288 0.991935909799874
1443 3884 3829 "chr1" 18426276 15129 "chr1" 18246585 5526 "ENSG00000117154" "IGSF21" 5.2926425435283 7.17203911283235 FALSE 1 33 21 49 15 20 40 -0.459237015168181 0.634103076028603
1444 3884 3830 "chr1" 18426276 15129 "chr1" 18252112 4946 "ENSG00000117154" "IGSF21" 3.53111368727841 5.9356354503351 FALSE 1 25 20 47 14 22 25 -0.599729113361364 0.467884788210929
1445 4051 4060 "chr1" 19219463 9882 "chr1" 19284536 4368 "ENSG00000159423" "ALDH4A1" 4.96257739888784 5.9711612146934 FALSE 1 100 111 218 117 115 161 -0.125123167195941 0.884002087399865
1446 4051 4061 "chr1" 19219463 9882 "chr1" 19288905 859 "ENSG00000159423" "ALDH4A1" 7.20516044934401 6.94985147900552 FALSE 1 138 106 245 158 115 224 0.0287300829223569 0.97923516995236
1447 4051 4070 "chr1" 19219463 9882 "chr1" 19326730 1533 "ENSG00000159423" "ALDH4A1" 5.15284815294239 3.67321552700737 FALSE 1 54 44 96 79 75 94 0.350811546910864 0.520233721574892
1448 4051 4085 "chr1" 19219463 9882 "chr1" 19408948 541 "ENSG00000159423" "ALDH4A1" 5.64660866705537 7.94093909069126 FALSE 1 30 38 104 41 38 57 -0.318464422792137 0.710889304222135
1449 4051 4086 "chr1" 19219463 9882 "chr1" 19409490 10231 "ENSG00000159423" "ALDH4A1" 3.8206862685431 6.08717992208978 FALSE 1 31 30 78 27 37 38 -0.445943801744377 0.547909552235935
1450 4051 4087 "chr1" 19219463 9882 "chr1" 19419722 5285 "ENSG00000159423" "ALDH4A1" 9.63836914009014 8.66799679128411 FALSE 1 45 55 85 50 54 89 0.0419723813078925 0.97923516995236
1451 4051 4088 "chr1" 19219463 9882 "chr1" 19425008 865 "ENSG00000159423" "ALDH4A1" 10.2189575838804 9.01524655126687 FALSE 1 45 60 83 60 57 84 0.075598621715131 0.955388618517217
1452 4051 4089 "chr1" 19219463 9882 "chr1" 19425874 13660 "ENSG00000159423" "ALDH4A1" 8.49137387472963 7.9608472057863 FALSE 1 37 43 80 46 56 67 0.0650068392354943 0.963369226073295
1453 4051 4090 "chr1" 19219463 9882 "chr1" 19439535 3761 "ENSG00000159423" "ALDH4A1" 8.95163146524855 8.19320489391144 FALSE 1 28 43 85 51 52 67 0.121092423115072 0.928959114984878
1454 4051 4091 "chr1" 19219463 9882 "chr1" 19443297 3130 "ENSG00000159423" "ALDH4A1" 7.47393285376024 7.78173827463482 FALSE 1 45 39 69 53 33 61 -0.063329637978148 0.968152550405589
1455 4051 4092 "chr1" 19219463 9882 "chr1" 19446428 8535 "ENSG00000159423" "ALDH4A1" 4.86674101718796 5.35504663723682 FALSE 1 32 21 57 28 23 50 -0.113078439310203 0.953369821421656
1456 4051 4099 "chr1" 19219463 9882 "chr1" 19473023 2002 "ENSG00000159423" "ALDH4A1" 6.04618364060225 4.24726727669137 FALSE 1 21 25 41 42 17 52 0.35034870065976 0.761493034468912
1457 4051 4100 "chr1" 19219463 9882 "chr1" 19475026 4358 "ENSG00000159423" "ALDH4A1" 5.92546946534521 2.94282786920884 FALSE 1 20 18 32 31 24 54 0.633306620198122 0.341294587704931
1458 4051 4110 "chr1" 19219463 9882 "chr1" 19499847 1068 "ENSG00000159423" "ALDH4A1" 5.35369186762994 3.72313117910122 FALSE 1 24 20 32 26 25 42 0.277171249920186 0.857100073315616
1459 4051 4115 "chr1" 19219463 9882 "chr1" 19512714 1154 "ENSG00000159423" "ALDH4A1" 6.26554288156839 3.52608148131661 FALSE 1 17 21 32 31 32 41 0.548788961849081 0.494407817591793
1460 4051 4119 "chr1" 19219463 9882 "chr1" 19528708 2943 "ENSG00000159423" "ALDH4A1" 5.92633663796587 4.02447479384106 FALSE 1 18 18 36 34 15 43 0.359818408392831 0.787419860885852
1461 4051 4120 "chr1" 19219463 9882 "chr1" 19531652 5773 "ENSG00000159423" "ALDH4A1" 6.9041999659845 6.87025183609197 TRUE 1 91 71 161 97 77 127 -0.0966382342636678 0.926135782672794
1462 4051 4121 "chr1" 19219463 9882 "chr1" 19537426 1247 "ENSG00000159423" "ALDH4A1" 12.1584226677712 10.7816188086407 FALSE 1 54 37 79 46 43 85 0.0294423568500956 0.979245040035238
1463 4051 4122 "chr1" 19219463 9882 "chr1" 19538674 573 "ENSG00000159423" "ALDH4A1" 6.91595822041114 8.79060846915115 FALSE 1 33 39 72 34 34 49 -0.308445536128343 0.761650024341173
1464 4051 4123 "chr1" 19219463 9882 "chr1" 19539248 5578 "ENSG00000159423" "ALDH4A1" 5.39468338341902 5.25136674290528 FALSE 1 17 27 39 21 22 40 -0.0186162089357857 0.999439569228128
1465 4051 4124 "chr1" 19219463 9882 "chr1" 19544827 2365 "ENSG00000159423" "ALDH4A1" 6.24000947169859 3.76393537754493 FALSE 1 21 22 29 31 35 34 0.440127981632288 0.6729461269608
1466 4051 4126 "chr1" 19219463 9882 "chr1" 19564299 1116 "ENSG00000159423" "ALDH4A1" 7.66098323596721 5.3857578457471 FALSE 1 17 22 42 34 30 39 0.336484208886929 0.792083815925513
1467 4051 4206 "chr1" 19219463 9882 "chr1" 19921835 1025 "ENSG00000159423" "ALDH4A1" 6.45520991215365 3.1138603456018 FALSE 1 9 5 21 18 11 25 0.646445776726264 0.629909994816306
1468 4051 4225 "chr1" 19219463 9882 "chr1" 20032135 1059 "ENSG00000159423" "ALDH4A1" 6.53237857580041 3.57724996413158 FALSE 1 7 11 17 12 16 22 0.487880252089832 0.791673734221441
1469 4051 4266 "chr1" 19219463 9882 "chr1" 20209799 5781 "ENSG00000159423" "ALDH4A1" 3.37359657619645 6.73533321265042 FALSE 1 12 12 24 10 5 16 -0.620955167130299 0.693987878077976
1470 4059 4051 "chr1" 19281467 3068 "chr1" 19219463 9882 "ENSG00000169991" "IFFO2" 8.42067798558666 9.00991397488095 TRUE 1 302 314 662 327 305 527 -0.132492111360389 0.779069267048802
1471 4059 4052 "chr1" 19281467 3068 "chr1" 19229346 1264 "ENSG00000169991" "IFFO2" 13.3711793938887 13.8472203512731 FALSE 1 167 184 468 211 185 346 -0.108386491826172 0.871264479749073
1472 4059 4053 "chr1" 19281467 3068 "chr1" 19230611 1402 "ENSG00000169991" "IFFO2" 10.329291496451 10.1000538886144 FALSE 1 138 162 311 182 145 284 -0.00178542766304259 0.999943580677274
1473 4059 4054 "chr1" 19281467 3068 "chr1" 19232014 10756 "ENSG00000169991" "IFFO2" 9.43387407579809 10.1272029465879 FALSE 1 170 166 354 188 205 268 -0.0530401525476095 0.953975675898973
1474 4059 4055 "chr1" 19281467 3068 "chr1" 19242771 1215 "ENSG00000169991" "IFFO2" 5.46653041696038 5.11893812066427 FALSE 1 106 121 243 133 124 229 0.0472154826926729 0.957793960104814
1475 4059 4085 "chr1" 19281467 3068 "chr1" 19408948 541 "ENSG00000169991" "IFFO2" 4.42812502324461 5.6855218803217 FALSE 1 43 50 73 38 39 54 -0.362481272537339 0.633649265958612
1476 4059 4087 "chr1" 19281467 3068 "chr1" 19419722 5285 "ENSG00000169991" "IFFO2" 5.19894562347574 7.87519214821561 FALSE 1 44 51 92 41 36 60 -0.456238500247258 0.394732391318781
1477 4059 4088 "chr1" 19281467 3068 "chr1" 19425008 865 "ENSG00000169991" "IFFO2" 5.20057570687213 5.61667970012107 FALSE 1 36 29 73 33 37 61 -0.0728841465862984 0.961775142728522
1478 4059 4089 "chr1" 19281467 3068 "chr1" 19425874 13660 "ENSG00000169991" "IFFO2" 4.23113105989143 6.16583625295883 FALSE 1 42 31 70 34 31 46 -0.364936403017305 0.678099063356727
1479 4059 4091 "chr1" 19281467 3068 "chr1" 19443297 3130 "ENSG00000169991" "IFFO2" 5.65393856052971 4.9368014638993 FALSE 1 36 19 57 33 27 62 0.135768526465029 0.931147950049519
1480 4059 4120 "chr1" 19281467 3068 "chr1" 19531652 5773 "ENSG00000169991" "IFFO2" 5.88091202430972 4.98636295443691 TRUE 1 86 60 108 68 71 112 -0.0305862111454548 0.97923516995236
1481 4059 4121 "chr1" 19281467 3068 "chr1" 19537426 1247 "ENSG00000169991" "IFFO2" 6.68219462600756 5.01242730293266 FALSE 1 28 26 40 31 30 47 0.183642372646213 0.911021641877195
1482 4059 4122 "chr1" 19281467 3068 "chr1" 19538674 573 "ENSG00000169991" "IFFO2" 5.22326176540142 5.03551079206288 FALSE 1 22 14 51 19 30 40 0.0396347793715371 0.97931368017329
1483 4059 4126 "chr1" 19281467 3068 "chr1" 19564299 1116 "ENSG00000169991" "IFFO2" 5.28964857353689 4.24937103784048 FALSE 1 12 14 35 24 17 32 0.267233762119795 0.887547608013125
1484 4059 4186 "chr1" 19281467 3068 "chr1" 19792155 3478 "ENSG00000169991" "IFFO2" 2.33306380328669 6.33355345048831 FALSE 1 9 16 34 8 7 15 -0.967914932499156 0.259722059739203
1485 4059 4190 "chr1" 19281467 3068 "chr1" 19810059 293 "ENSG00000169991" "IFFO2" 2.41215438831489 5.17658944150533 FALSE 1 18 8 22 5 3 22 -0.656402013401602 0.666106094405965
1486 4059 4192 "chr1" 19281467 3068 "chr1" 19813226 174 "ENSG00000169991" "IFFO2" 6.46137542456735 7.00742409826537 FALSE 1 20 16 30 18 10 29 -0.20832005616108 0.923805280199255
1487 4059 8310 "chr1" 19281467 3068 "chr1" 38156332 4526 "ENSG00000169991" "IFFO2" 5.73488298683034 1.92962619506859 TRUE 1 3 8 9 4 9 13 0.333134929124042 0.924780726326892
1488 4120 4048 "chr1" 19531652 5773 "chr1" 19211165 3569 "ENSG00000127481" "UBR4" 5.00722767535983 4.82236091695804 FALSE 1 29 27 49 29 16 35 -0.393582150073563 0.719313065885169
1489 4120 4051 "chr1" 19531652 5773 "chr1" 19219463 9882 "ENSG00000127481" "UBR4" 8.93694938183367 6.35153470662417 TRUE 1 91 71 161 97 77 127 -0.0966382342636678 0.926135782672794
1490 4120 4052 "chr1" 19531652 5773 "chr1" 19229346 1264 "ENSG00000127481" "UBR4" 16.8477226770689 11.4793466481052 FALSE 1 71 51 106 78 50 89 -0.0708698793358956 0.955653195414288
1491 4120 4053 "chr1" 19531652 5773 "chr1" 19230611 1402 "ENSG00000127481" "UBR4" 9.87975725794736 7.39569971499254 FALSE 1 37 36 74 34 38 66 -0.0978536149083492 0.953975675898973
1492 4120 4054 "chr1" 19531652 5773 "chr1" 19232014 10756 "ENSG00000127481" "UBR4" 9.37703090198478 5.75631685431589 FALSE 1 29 40 59 39 56 46 0.103955742319992 0.95144635363063
1493 4120 4058 "chr1" 19531652 5773 "chr1" 19271777 9689 "ENSG00000127481" "UBR4" 6.19067975761226 4.19833692505787 FALSE 1 34 32 56 35 35 51 -0.0248544901101238 0.987121153632014
1494 4120 4061 "chr1" 19531652 5773 "chr1" 19288905 859 "ENSG00000127481" "UBR4" 5.30975324081192 2.99463642993233 FALSE 1 29 34 41 17 33 55 -0.0239918380737899 0.990623513426194
1495 4120 4087 "chr1" 19531652 5773 "chr1" 19419722 5285 "ENSG00000127481" "UBR4" 5.13237141393689 2.40481281087234 FALSE 1 53 50 83 66 71 95 0.301279495740807 0.658647236463192
1496 4120 4089 "chr1" 19531652 5773 "chr1" 19425874 13660 "ENSG00000127481" "UBR4" 5.1920279710725 2.94991661968713 FALSE 1 68 66 101 64 67 121 0.0780961173526602 0.953474404286196
1497 4120 4095 "chr1" 19531652 5773 "chr1" 19469013 1145 "ENSG00000127481" "UBR4" 5.47574179658912 2.79842745054451 FALSE 1 115 86 171 133 93 202 0.19369233052306 0.762261509030158
1498 4120 4097 "chr1" 19531652 5773 "chr1" 19471141 1368 "ENSG00000127481" "UBR4" 5.04320413441911 2.52391300171862 FALSE 1 112 93 159 112 130 181 0.19736774820883 0.754120008544402
1499 4120 4100 "chr1" 19531652 5773 "chr1" 19475026 4358 "ENSG00000127481" "UBR4" 5.03171780051598 2.18319408022399 FALSE 1 100 82 174 151 135 184 0.401712704516719 0.13373854095535
1500 4120 4122 "chr1" 19531652 5773 "chr1" 19538674 573 "ENSG00000127481" "UBR4" 5.0118430138643 2.81861472736306 FALSE 1 1377 1466 2604 1725 1724 2480 0.123452609216279 0.688142588240824
1501 4120 4124 "chr1" 19531652 5773 "chr1" 19544827 2365 "ENSG00000127481" "UBR4" 5.36918800871136 2.92879973817997 FALSE 1 641 536 1005 764 695 999 0.167859782621134 0.540751902599878
1502 4120 4126 "chr1" 19531652 5773 "chr1" 19564299 1116 "ENSG00000127481" "UBR4" 5.64332821393621 2.83207236910816 FALSE 1 221 223 371 273 307 391 0.237955588838669 0.409765944777688
1503 4120 4190 "chr1" 19531652 5773 "chr1" 19810059 293 "ENSG00000127481" "UBR4" 5.05047903893518 3.83401773759979 FALSE 1 31 26 54 27 25 56 -0.0427184939900874 0.97923516995236
1504 4120 4192 "chr1" 19531652 5773 "chr1" 19813226 174 "ENSG00000127481" "UBR4" 6.7442276979368 5.94065184131607 FALSE 1 59 45 70 36 36 60 -0.414343623716204 0.512343285568619
1505 4120 4200 "chr1" 19531652 5773 "chr1" 19902814 3213 "ENSG00000127481" "UBR4" 5.64215445151177 4.8728990616253 FALSE 1 24 18 47 21 15 39 -0.235193068111546 0.892277764892197
1506 4120 4201 "chr1" 19531652 5773 "chr1" 19906028 2038 "ENSG00000127481" "UBR4" 5.31269563648935 3.10199488640119 FALSE 1 16 14 36 18 24 31 0.139670927082024 0.952618649112256
1507 4120 4202 "chr1" 19531652 5773 "chr1" 19908067 571 "ENSG00000127481" "UBR4" 6.64828234765621 4.28789871913314 FALSE 1 22 20 41 26 30 33 0.0863651911622459 0.96390806476418
1508 4120 4204 "chr1" 19531652 5773 "chr1" 19911117 534 "ENSG00000127481" "UBR4" 5.90547745878584 4.3314164572665 FALSE 1 26 21 37 17 22 39 -0.120771331990285 0.95460682206143
1509 4120 4205 "chr1" 19531652 5773 "chr1" 19911652 10182 "ENSG00000127481" "UBR4" 6.45327658786105 3.63501081833456 FALSE 1 24 18 31 26 23 32 0.137648171738638 0.94965665884492
1510 4120 4206 "chr1" 19531652 5773 "chr1" 19921835 1025 "ENSG00000127481" "UBR4" 13.4509553823938 9.23771546083199 FALSE 1 46 34 73 43 40 66 -0.0408395364454896 0.97923516995236
1511 4120 4207 "chr1" 19531652 5773 "chr1" 19922861 2966 "ENSG00000127481" "UBR4" 5.99810262349265 3.00551884746396 TRUE 1 41 39 70 39 46 70 0.0323937690579912 0.97923516995236
1512 4120 4208 "chr1" 19531652 5773 "chr1" 19925828 20015 "ENSG00000127481" "UBR4" 6.87863444332983 4.68044281322575 FALSE 1 21 16 44 34 23 31 0.126319859028579 0.953002186342198
1513 4120 4209 "chr1" 19531652 5773 "chr1" 19945844 6274 "ENSG00000127481" "UBR4" 8.8970681595561 5.0291970223552 FALSE 1 26 17 45 26 33 41 0.179369276639276 0.919546189077512
1514 4120 4210 "chr1" 19531652 5773 "chr1" 19952119 1430 "ENSG00000127481" "UBR4" 5.48419167798481 3.49719733358932 FALSE 1 20 12 34 28 18 26 0.133182246230852 0.954522637091631
1515 4120 4211 "chr1" 19531652 5773 "chr1" 19953550 2421 "ENSG00000127481" "UBR4" 8.79339078102375 7.03575272923684 FALSE 1 32 19 58 21 30 45 -0.178754326871424 0.914962876664778
1516 4120 4212 "chr1" 19531652 5773 "chr1" 19955972 1517 "ENSG00000127481" "UBR4" 8.83877788792564 4.48858801181797 FALSE 1 18 25 36 38 21 41 0.329031556922872 0.801644169338587
1517 4120 4213 "chr1" 19531652 5773 "chr1" 19957490 1217 "ENSG00000127481" "UBR4" 6.60455398236393 3.55134206520942 FALSE 1 20 15 32 14 25 37 0.165652796450753 0.934112991255073
1518 4120 4214 "chr1" 19531652 5773 "chr1" 19958708 3235 "ENSG00000127481" "UBR4" 5.1388654676853 3.90872558937808 FALSE 1 19 12 37 18 22 24 -0.0867824018961258 0.97353637666832
1519 4120 4215 "chr1" 19531652 5773 "chr1" 19961944 3722 "ENSG00000127481" "UBR4" 5.3120628362428 1.44843365552878 FALSE 1 8 14 16 17 18 25 0.626537257833928 0.618453522979072
1520 4120 4216 "chr1" 19531652 5773 "chr1" 19965667 2435 "ENSG00000127481" "UBR4" 7.58481345907174 2.83434233800315 TRUE 1 35 32 65 47 53 69 0.34574155541668 0.663539585741017
1521 4120 4217 "chr1" 19531652 5773 "chr1" 19968103 7359 "ENSG00000127481" "UBR4" 9.80721976040154 7.16067823897197 FALSE 1 26 25 52 32 21 44 -0.0839897899162986 0.961002148855376
1522 4120 4218 "chr1" 19531652 5773 "chr1" 19975463 10683 "ENSG00000127481" "UBR4" 10.7974076337458 8.43580720943722 FALSE 1 32 27 55 29 36 43 -0.0905663705791701 0.956427178109147
1523 4120 4219 "chr1" 19531652 5773 "chr1" 19986147 8358 "ENSG00000127481" "UBR4" 6.52816528655217 5.43957125912484 TRUE 1 38 36 77 53 39 56 -0.0283272964626779 0.981026077290161
1524 4120 4220 "chr1" 19531652 5773 "chr1" 19994506 485 "ENSG00000127481" "UBR4" 8.00576185642561 4.02483451541309 FALSE 1 14 22 32 22 24 38 0.284306174326749 0.863124832980134
1525 4120 4221 "chr1" 19531652 5773 "chr1" 19994992 15256 "ENSG00000127481" "UBR4" 4.57277052183365 5.06885235351968 FALSE 1 19 20 38 11 25 19 -0.516248200510915 0.650385514024175
1526 4120 4224 "chr1" 19531652 5773 "chr1" 20021925 10209 "ENSG00000127481" "UBR4" 5.78037493147643 4.63732314339828 FALSE 1 17 19 33 15 23 26 -0.132094400780881 0.95460682206143
1527 4120 4225 "chr1" 19531652 5773 "chr1" 20032135 1059 "ENSG00000127481" "UBR4" 9.29108526056564 8.4060907869019 FALSE 1 46 28 39 23 29 39 -0.330559512845715 0.780077280508488
1528 4120 4226 "chr1" 19531652 5773 "chr1" 20033195 1159 "ENSG00000127481" "UBR4" 5.46942073951452 4.99895975037953 FALSE 1 20 28 30 18 17 27 -0.359995243400133 0.810836221919644
1529 4120 4227 "chr1" 19531652 5773 "chr1" 20034355 3453 "ENSG00000127481" "UBR4" 8.94364607838076 7.42383157821528 FALSE 1 33 15 50 24 23 40 -0.157350010194599 0.928485216411336
1530 4120 4228 "chr1" 19531652 5773 "chr1" 20037809 6574 "ENSG00000127481" "UBR4" 4.37464347475847 5.08150901111105 FALSE 1 16 15 40 19 20 16 -0.371525979741626 0.817886236888164
1531 4120 4475 "chr1" 19531652 5773 "chr1" 21103310 3020 "ENSG00000127481" "UBR4" 7.01948000022672 3.10786336985754 FALSE 1 6 7 18 11 8 20 0.340610799548955 0.897039933297805
1532 4120 4477 "chr1" 19531652 5773 "chr1" 21110346 1887 "ENSG00000127481" "UBR4" 6.93645434320024 4.84535249457501 FALSE 1 10 8 24 11 16 16 0.0267071158407384 0.998726468077384
1533 4120 8309 "chr1" 19531652 5773 "chr1" 38154851 1480 "ENSG00000127481" "UBR4" 0 5.18910009325824 FALSE 1 5 0 12 4 0 2 -1.35684225869948 0.608825557318922
1534 4128 4051 "chr1" 19575369 6292 "chr1" 19219463 9882 "ENSG00000053372" "MRTO4" 14.2155698234588 11.7422204966434 TRUE 2 21 23 38 22 24 34 -0.052430993100749 0.97923516995236
1535 4128 4051 "chr1" 19575369 6292 "chr1" 19219463 9882 "ENSG00000127463" "EMC1" 14.2155698234588 11.7422204966434 TRUE 2 21 23 38 22 24 34 -0.052430993100749 0.97923516995236
1536 4128 4059 "chr1" 19575369 6292 "chr1" 19281467 3068 "ENSG00000053372" "MRTO4" 5.03264041233183 2.76006373850407 TRUE 2 11 13 18 14 8 27 0.215376465015285 0.92939387106125
1537 4128 4059 "chr1" 19575369 6292 "chr1" 19281467 3068 "ENSG00000127463" "EMC1" 5.03264041233183 2.76006373850407 TRUE 2 11 13 18 14 8 27 0.215376465015285 0.92939387106125
1538 4128 4120 "chr1" 19575369 6292 "chr1" 19531652 5773 "ENSG00000053372" "MRTO4" 11.2800577454346 8.3793578946314 TRUE 2 162 134 286 168 203 232 0.0509888900915362 0.955213886486633
1539 4128 4120 "chr1" 19575369 6292 "chr1" 19531652 5773 "ENSG00000127463" "EMC1" 11.2800577454346 8.3793578946314 TRUE 2 162 134 286 168 203 232 0.0509888900915362 0.955213886486633
1540 4128 4206 "chr1" 19575369 6292 "chr1" 19921835 1025 "ENSG00000053372" "MRTO4" 5.98237229833218 1.14190720293605 FALSE 2 1 2 5 8 1 12 1.39183591944754 0.471540037104509
1541 4128 4206 "chr1" 19575369 6292 "chr1" 19921835 1025 "ENSG00000127463" "EMC1" 5.98237229833218 1.14190720293605 FALSE 2 1 2 5 8 1 12 1.39183591944754 0.471540037104509
1542 4128 4216 "chr1" 19575369 6292 "chr1" 19965667 2435 "ENSG00000053372" "MRTO4" 15.5277802395713 18.1941154069976 TRUE 2 41 17 44 9 20 39 -0.584703501032196 0.445434559836035
1543 4128 4216 "chr1" 19575369 6292 "chr1" 19965667 2435 "ENSG00000127463" "EMC1" 15.5277802395713 18.1941154069976 TRUE 2 41 17 44 9 20 39 -0.584703501032196 0.445434559836035
1544 4128 4219 "chr1" 19575369 6292 "chr1" 19986147 8358 "ENSG00000053372" "MRTO4" 11.5701697697604 13.5417920966137 TRUE 2 15 8 38 15 15 24 -0.149437268233229 0.95388146620342
1545 4128 4219 "chr1" 19575369 6292 "chr1" 19986147 8358 "ENSG00000127463" "EMC1" 11.5701697697604 13.5417920966137 TRUE 2 15 8 38 15 15 24 -0.149437268233229 0.95388146620342
1546 4128 4245 "chr1" 19575369 6292 "chr1" 20125386 9858 "ENSG00000053372" "MRTO4" 1.6674516638676 5.77234328239189 TRUE 2 10 8 12 5 3 5 -1.19651466659879 0.416026469179292
1547 4128 4245 "chr1" 19575369 6292 "chr1" 20125386 9858 "ENSG00000127463" "EMC1" 1.6674516638676 5.77234328239189 TRUE 2 10 8 12 5 3 5 -1.19651466659879 0.416026469179292
1548 4141 4200 "chr1" 19631463 20069 "chr1" 19902814 3213 "ENSG00000040487" "PQLC2" 6.07286101043765 4.7897312229034 FALSE 2 12 4 16 12 6 16 0.113980063800151 0.977779414004303
1549 4141 4200 "chr1" 19631463 20069 "chr1" 19902814 3213 "ENSG00000053371" "AKR7A2" 6.07286101043765 4.7897312229034 FALSE 2 12 4 16 12 6 16 0.113980063800151 0.977779414004303
1550 4141 4202 "chr1" 19631463 20069 "chr1" 19908067 571 "ENSG00000040487" "PQLC2" 4.15001239014804 5.42118904409574 FALSE 2 9 6 19 8 8 11 -0.320716045906846 0.913324989269935
1551 4141 4202 "chr1" 19631463 20069 "chr1" 19908067 571 "ENSG00000053371" "AKR7A2" 4.15001239014804 5.42118904409574 FALSE 2 9 6 19 8 8 11 -0.320716045906846 0.913324989269935
1552 4141 4204 "chr1" 19631463 20069 "chr1" 19911117 534 "ENSG00000040487" "PQLC2" 6.09108354347827 5.48466004771109 FALSE 2 5 7 22 10 8 17 0.0606531580134533 0.979683540007687
1553 4141 4204 "chr1" 19631463 20069 "chr1" 19911117 534 "ENSG00000053371" "AKR7A2" 6.09108354347827 5.48466004771109 FALSE 2 5 7 22 10 8 17 0.0606531580134533 0.979683540007687
1554 4141 4211 "chr1" 19631463 20069 "chr1" 19953550 2421 "ENSG00000040487" "PQLC2" 6.24675527088959 5.44973688622781 FALSE 2 9 8 17 8 10 13 -0.142850900923469 0.961054227337289
1555 4141 4211 "chr1" 19631463 20069 "chr1" 19953550 2421 "ENSG00000053371" "AKR7A2" 6.24675527088959 5.44973688622781 FALSE 2 9 8 17 8 10 13 -0.142850900923469 0.961054227337289
1556 4141 4212 "chr1" 19631463 20069 "chr1" 19955972 1517 "ENSG00000040487" "PQLC2" 6.28288485853111 7.71262674517306 FALSE 2 9 11 21 11 9 12 -0.363336643946368 0.885229779608871
1557 4141 4212 "chr1" 19631463 20069 "chr1" 19955972 1517 "ENSG00000053371" "AKR7A2" 6.28288485853111 7.71262674517306 FALSE 2 9 11 21 11 9 12 -0.363336643946368 0.885229779608871
1558 4141 4214 "chr1" 19631463 20069 "chr1" 19958708 3235 "ENSG00000040487" "PQLC2" 5.10815743132153 2.78028709025184 FALSE 2 2 4 12 9 5 11 0.48745596429059 0.879138516173837
1559 4141 4214 "chr1" 19631463 20069 "chr1" 19958708 3235 "ENSG00000053371" "AKR7A2" 5.10815743132153 2.78028709025184 FALSE 2 2 4 12 9 5 11 0.48745596429059 0.879138516173837
1560 4141 4216 "chr1" 19631463 20069 "chr1" 19965667 2435 "ENSG00000040487" "PQLC2" 12.5607321624253 8.87989504148651 TRUE 2 15 29 47 14 41 38 -0.0108116942648836 0.999943580677274
1561 4141 4216 "chr1" 19631463 20069 "chr1" 19965667 2435 "ENSG00000053371" "AKR7A2" 12.5607321624253 8.87989504148651 TRUE 2 15 29 47 14 41 38 -0.0108116942648836 0.999943580677274
1562 4141 4217 "chr1" 19631463 20069 "chr1" 19968103 7359 "ENSG00000040487" "PQLC2" 5.27412148108966 6.11643797168445 FALSE 2 3 7 20 7 7 11 -0.247760951030344 0.939703995363499
1563 4141 4217 "chr1" 19631463 20069 "chr1" 19968103 7359 "ENSG00000053371" "AKR7A2" 5.27412148108966 6.11643797168445 FALSE 2 3 7 20 7 7 11 -0.247760951030344 0.939703995363499
1564 4141 4218 "chr1" 19631463 20069 "chr1" 19975463 10683 "ENSG00000040487" "PQLC2" 5.22713527589241 6.96946266312609 FALSE 2 5 7 23 4 10 12 -0.423516006208412 0.873550516979565
1565 4141 4218 "chr1" 19631463 20069 "chr1" 19975463 10683 "ENSG00000053371" "AKR7A2" 5.22713527589241 6.96946266312609 FALSE 2 5 7 23 4 10 12 -0.423516006208412 0.873550516979565
1566 4141 4219 "chr1" 19631463 20069 "chr1" 19986147 8358 "ENSG00000040487" "PQLC2" 8.7810711252896 8.90738901567488 TRUE 2 27 15 31 16 23 28 -0.136087867465622 0.953671820701011
1567 4141 4219 "chr1" 19631463 20069 "chr1" 19986147 8358 "ENSG00000053371" "AKR7A2" 8.7810711252896 8.90738901567488 TRUE 2 27 15 31 16 23 28 -0.136087867465622 0.953671820701011
1568 4141 4227 "chr1" 19631463 20069 "chr1" 20034355 3453 "ENSG00000040487" "PQLC2" 6.71286267189684 3.84848536016657 FALSE 2 5 6 12 3 12 14 0.296168170521964 0.927106352128614
1569 4141 4227 "chr1" 19631463 20069 "chr1" 20034355 3453 "ENSG00000053371" "AKR7A2" 6.71286267189684 3.84848536016657 FALSE 2 5 6 12 3 12 14 0.296168170521964 0.927106352128614
1570 4191 4051 "chr1" 19810353 2872 "chr1" 19219463 9882 "ENSG00000077549" "CAPZB" 5.66485568635059 4.52234750540504 TRUE 1 20 12 21 19 12 25 0.0789542877936711 0.97923516995236
1571 4191 4052 "chr1" 19810353 2872 "chr1" 19229346 1264 "ENSG00000077549" "CAPZB" 2.62287947006647 7.45599761697708 FALSE 1 9 11 16 8 4 5 -1.08526932780915 0.403197523504185
1572 4191 4057 "chr1" 19810353 2872 "chr1" 19266593 5183 "ENSG00000077549" "CAPZB" 1.7772737522125 5.13777364385998 FALSE 1 7 7 13 3 7 6 -0.771209054921447 0.737451432385508
1573 4191 4058 "chr1" 19810353 2872 "chr1" 19271777 9689 "ENSG00000077549" "CAPZB" 5.31326562069604 7.35616760538393 FALSE 1 9 9 17 10 6 13 -0.268841057055309 0.926508059562968
1574 4191 4059 "chr1" 19810353 2872 "chr1" 19281467 3068 "ENSG00000077549" "CAPZB" 4.28227312534537 5.46125246331486 TRUE 1 21 12 42 19 16 27 -0.255693653482365 0.892328960327472
1575 4191 4120 "chr1" 19810353 2872 "chr1" 19531652 5773 "ENSG00000077549" "CAPZB" 6.65955063778919 3.8594696151383 TRUE 1 31 22 53 41 31 65 0.375258046268288 0.674174083568367
1576 4191 4121 "chr1" 19810353 2872 "chr1" 19537426 1247 "ENSG00000077549" "CAPZB" 7.86941528895795 10.1870773499375 FALSE 1 26 23 39 26 19 25 -0.340854183825815 0.810207582628591
1577 4191 4122 "chr1" 19810353 2872 "chr1" 19538674 573 "ENSG00000077549" "CAPZB" 8.29943818270787 6.8851124969199 FALSE 1 11 18 33 21 18 31 0.168490002096766 0.935397654903684
1578 4191 4124 "chr1" 19810353 2872 "chr1" 19544827 2365 "ENSG00000077549" "CAPZB" 5.24301433065844 3.47393111826651 FALSE 1 19 12 10 14 14 19 0.172140613699527 0.952894864230814
1579 4191 4147 "chr1" 19810353 2872 "chr1" 19666593 4234 "ENSG00000077549" "CAPZB" 6.36774311747193 5.34590195366221 FALSE 1 25 25 31 13 23 47 0.00426713881007492 0.999943580677274
1580 4191 4148 "chr1" 19810353 2872 "chr1" 19670828 1336 "ENSG00000077549" "CAPZB" 5.08294209023402 6.50908452929438 FALSE 1 27 31 38 23 24 30 -0.346203189748572 0.79119463888433
1581 4191 4149 "chr1" 19810353 2872 "chr1" 19672165 743 "ENSG00000077549" "CAPZB" 4.68917886742526 5.5352767998229 FALSE 1 23 12 42 17 22 31 -0.128373151443295 0.95460682206143
1582 4191 4150 "chr1" 19810353 2872 "chr1" 19672909 1418 "ENSG00000077549" "CAPZB" 3.8235957873856 6.38632394860561 FALSE 1 21 23 46 25 16 23 -0.492502607174049 0.632771491680626
1583 4191 4151 "chr1" 19810353 2872 "chr1" 19674328 234 "ENSG00000077549" "CAPZB" 5.21193475792337 6.08216306012353 FALSE 1 23 24 43 37 17 28 -0.138798905302779 0.942947810831059
1584 4191 4154 "chr1" 19810353 2872 "chr1" 19690132 8480 "ENSG00000077549" "CAPZB" 3.53372173628422 5.18218431616625 FALSE 1 29 27 40 23 24 25 -0.437798065812299 0.682171464744927
1585 4191 4155 "chr1" 19810353 2872 "chr1" 19698613 4271 "ENSG00000077549" "CAPZB" 7.02146351743361 5.63219673748418 FALSE 1 22 30 51 36 33 51 0.208939094889941 0.888961964074861
1586 4191 4156 "chr1" 19810353 2872 "chr1" 19702885 7382 "ENSG00000077549" "CAPZB" 7.64769559899729 6.03362987253264 FALSE 1 35 36 48 43 30 59 0.133303885642202 0.92939387106125
1587 4191 4157 "chr1" 19810353 2872 "chr1" 19710268 878 "ENSG00000077549" "CAPZB" 9.21717931331798 9.86731527149256 FALSE 1 51 46 79 47 45 68 -0.150384232912017 0.907023495434356
1588 4191 4158 "chr1" 19810353 2872 "chr1" 19711147 8623 "ENSG00000077549" "CAPZB" 11.4490255381276 13.8189131443392 FALSE 1 58 66 115 59 56 79 -0.311137512360329 0.626231763248142
1589 4191 4159 "chr1" 19810353 2872 "chr1" 19719771 417 "ENSG00000077549" "CAPZB" 18.5696457566553 16.0383131312842 FALSE 1 77 81 137 77 105 125 0.0364899673334871 0.97923516995236
1590 4191 4160 "chr1" 19810353 2872 "chr1" 19720189 1777 "ENSG00000077549" "CAPZB" 9.78570998589517 13.6968535905351 FALSE 1 64 64 118 58 46 76 -0.456419931531402 0.271643565974676
1591 4191 4161 "chr1" 19810353 2872 "chr1" 19721967 169 "ENSG00000077549" "CAPZB" 15.3684476429039 14.7116748587445 FALSE 1 93 86 112 77 80 116 -0.11923655677838 0.909087445795686
1592 4191 4162 "chr1" 19810353 2872 "chr1" 19722137 2788 "ENSG00000077549" "CAPZB" 16.2634621196309 15.6646894578446 FALSE 1 74 83 143 85 80 125 -0.0596941604967277 0.956427178109147
1593 4191 4163 "chr1" 19810353 2872 "chr1" 19724926 2938 "ENSG00000077549" "CAPZB" 12.9290820136846 11.3278489042613 FALSE 1 64 69 109 73 77 101 0.0343995840480183 0.97923516995236
1594 4191 4164 "chr1" 19810353 2872 "chr1" 19727865 1298 "ENSG00000077549" "CAPZB" 9.86651433711785 10.2370326580533 FALSE 1 64 59 96 62 52 89 -0.123206350014117 0.920899397731973
1595 4191 4165 "chr1" 19810353 2872 "chr1" 19729164 3572 "ENSG00000077549" "CAPZB" 6.28388122516803 6.3295726202719 FALSE 1 41 46 67 34 54 57 -0.119656915958631 0.931809720147472
1596 4191 4166 "chr1" 19810353 2872 "chr1" 19732737 635 "ENSG00000077549" "CAPZB" 10.804017537382 10.8604105145692 FALSE 1 71 50 124 77 64 96 -0.0399242231222992 0.97923516995236
1597 4191 4167 "chr1" 19810353 2872 "chr1" 19733373 2727 "ENSG00000077549" "CAPZB" 9.2565168865894 9.75741456908826 FALSE 1 71 49 105 52 70 88 -0.110117041015046 0.926829298996538
1598 4191 4168 "chr1" 19810353 2872 "chr1" 19736101 907 "ENSG00000077549" "CAPZB" 13.5324066813646 9.5313190569988 FALSE 1 76 74 95 87 85 122 0.237075922649265 0.736708606935228
1599 4191 4169 "chr1" 19810353 2872 "chr1" 19737009 842 "ENSG00000077549" "CAPZB" 9.06603563127888 7.82409906402163 FALSE 1 54 65 91 64 73 85 0.054415711544542 0.967694454191479
1600 4191 4170 "chr1" 19810353 2872 "chr1" 19737852 6582 "ENSG00000077549" "CAPZB" 7.94524254624083 8.17900393952364 FALSE 1 57 64 97 64 57 83 -0.112693007468548 0.926143129941484
1601 4191 4171 "chr1" 19810353 2872 "chr1" 19744435 1438 "ENSG00000077549" "CAPZB" 6.48828257259464 5.90134575532698 FALSE 1 48 44 83 53 50 81 0.0640010266741748 0.961775964248805
1602 4191 4172 "chr1" 19810353 2872 "chr1" 19745874 3874 "ENSG00000077549" "CAPZB" 10.8723402998344 11.2220597391441 FALSE 1 91 61 156 81 85 125 -0.0752561740569864 0.950424799368325
1603 4191 4173 "chr1" 19810353 2872 "chr1" 19749749 4047 "ENSG00000077549" "CAPZB" 12.0192427294052 8.95599748221027 FALSE 1 84 74 125 101 105 145 0.294491953302997 0.54547445556823
1604 4191 4174 "chr1" 19810353 2872 "chr1" 19753797 3167 "ENSG00000077549" "CAPZB" 11.9554441530528 10.0212752864681 FALSE 1 85 73 163 89 97 164 0.122032195876616 0.897550892530092
1605 4191 4175 "chr1" 19810353 2872 "chr1" 19756965 302 "ENSG00000077549" "CAPZB" 9.19818502667666 8.99420273399667 FALSE 1 103 72 138 89 93 119 -0.0660492773009788 0.955166222233428
1606 4191 4176 "chr1" 19810353 2872 "chr1" 19757268 2779 "ENSG00000077549" "CAPZB" 12.9697986729521 13.4007338458425 FALSE 1 105 97 223 113 117 171 -0.0756810976348232 0.936283865082919
1607 4191 4177 "chr1" 19810353 2872 "chr1" 19760048 152 "ENSG00000077549" "CAPZB" 12.3114447662767 10.4803528409039 FALSE 1 127 90 173 137 111 169 0.0907995192967637 0.925026521740763
1608 4191 4178 "chr1" 19810353 2872 "chr1" 19760201 8845 "ENSG00000077549" "CAPZB" 9.22128385388202 8.93007420644236 FALSE 1 94 73 168 102 87 150 0.0213979531034547 0.979872392150469
1609 4191 4179 "chr1" 19810353 2872 "chr1" 19769047 777 "ENSG00000077549" "CAPZB" 6.73182777804936 6.15893406739009 FALSE 1 66 71 141 67 86 134 0.0353884896768892 0.97923516995236
1610 4191 4180 "chr1" 19810353 2872 "chr1" 19769825 4627 "ENSG00000077549" "CAPZB" 11.5469311935776 10.4425536153618 FALSE 1 152 102 203 144 144 195 0.0735887161839743 0.934554627075237
1611 4191 4181 "chr1" 19810353 2872 "chr1" 19774453 4116 "ENSG00000077549" "CAPZB" 13.1120097070176 11.7140735019877 FALSE 1 155 146 280 169 183 277 0.105575663298662 0.889399287466471
1612 4191 4182 "chr1" 19810353 2872 "chr1" 19778570 6228 "ENSG00000077549" "CAPZB" 10.717337033154 9.32492646692557 FALSE 1 176 144 280 173 184 275 0.0650083133689012 0.937787295720641
1613 4191 4183 "chr1" 19810353 2872 "chr1" 19784799 2741 "ENSG00000077549" "CAPZB" 7.26088921477149 7.09353470733569 FALSE 1 118 121 265 165 141 226 0.0898396950216097 0.917614756659713
1614 4191 4186 "chr1" 19810353 2872 "chr1" 19792155 3478 "ENSG00000077549" "CAPZB" 10.514122135386 11.9851054327537 FALSE 1 323 364 655 350 338 467 -0.212523143669535 0.437888874140709
1615 4191 4187 "chr1" 19810353 2872 "chr1" 19795634 12362 "ENSG00000077549" "CAPZB" 10.1634547974009 10.3704302051563 FALSE 1 412 408 794 443 442 688 -0.0375519310134909 0.955653195414288
1616 4191 4188 "chr1" 19810353 2872 "chr1" 19807997 354 "ENSG00000077549" "CAPZB" 5.574977991481 5.38029614797792 FALSE 1 627 668 1104 610 777 1039 -0.00544091977639399 0.999943580677274
1617 4191 4200 "chr1" 19810353 2872 "chr1" 19902814 3213 "ENSG00000077549" "CAPZB" 14.6721336591686 10.3435257907668 FALSE 1 64 42 91 71 63 113 0.323544701506246 0.589617031901459
1618 4191 4201 "chr1" 19810353 2872 "chr1" 19906028 2038 "ENSG00000077549" "CAPZB" 13.9620110212446 10.3355210370756 FALSE 1 42 60 88 69 54 101 0.223039502834751 0.807173715264533
1619 4191 4202 "chr1" 19810353 2872 "chr1" 19908067 571 "ENSG00000077549" "CAPZB" 17.6708084642559 14.6619273877376 FALSE 1 76 57 116 80 79 119 0.152561339977908 0.877900881489405
1620 4191 4203 "chr1" 19810353 2872 "chr1" 19908639 2477 "ENSG00000077549" "CAPZB" 16.6311465649955 17.403732623568 FALSE 1 65 69 144 73 74 114 -0.0912741105364621 0.934465777422965
1621 4191 4204 "chr1" 19810353 2872 "chr1" 19911117 534 "ENSG00000077549" "CAPZB" 14.709582120178 13.341832254582 FALSE 1 54 54 112 58 74 104 0.0929314226167595 0.939564686734926
1622 4191 4205 "chr1" 19810353 2872 "chr1" 19911652 10182 "ENSG00000077549" "CAPZB" 11.0248334389768 10.5427322210626 FALSE 1 48 38 86 59 53 64 0.0317107070642517 0.97923516995236
1623 4191 4206 "chr1" 19810353 2872 "chr1" 19921835 1025 "ENSG00000077549" "CAPZB" 20.9754415618447 18.9601845052706 FALSE 1 72 93 136 108 78 117 -0.00512430156120158 0.999943580677274
1624 4191 4207 "chr1" 19810353 2872 "chr1" 19922861 2966 "ENSG00000077549" "CAPZB" 10.7889472969308 9.69198598839931 TRUE 1 81 98 172 87 101 141 -0.104904223942166 0.916713371194367
1625 4191 4208 "chr1" 19810353 2872 "chr1" 19925828 20015 "ENSG00000077549" "CAPZB" 6.79667223874324 10.8576445700313 FALSE 1 41 36 76 28 31 46 -0.547615401378211 0.312032862466843
1626 4191 4209 "chr1" 19810353 2872 "chr1" 19945844 6274 "ENSG00000077549" "CAPZB" 7.15881865441342 6.22916744330907 FALSE 1 32 19 44 29 30 40 0.0553138255055972 0.97923516995236
1627 4191 4210 "chr1" 19810353 2872 "chr1" 19952119 1430 "ENSG00000077549" "CAPZB" 4.5673534770418 6.81775533118919 FALSE 1 23 17 51 27 16 28 -0.339377972865337 0.80889820712542
1628 4191 4211 "chr1" 19810353 2872 "chr1" 19953550 2421 "ENSG00000077549" "CAPZB" 8.81611113138946 6.04894213089233 FALSE 1 22 20 45 26 23 60 0.326429535139632 0.793801189988686
1629 4191 4212 "chr1" 19810353 2872 "chr1" 19955972 1517 "ENSG00000077549" "CAPZB" 8.0626671549693 6.50591661455786 FALSE 1 27 20 43 28 25 49 0.179081608320763 0.918594763580836
1630 4191 4213 "chr1" 19810353 2872 "chr1" 19957490 1217 "ENSG00000077549" "CAPZB" 6.85233765628071 4.18979648020521 FALSE 1 18 6 37 25 27 39 0.595317548449945 0.47992278439932
1631 4191 4216 "chr1" 19810353 2872 "chr1" 19965667 2435 "ENSG00000077549" "CAPZB" 8.01382283658543 9.65338266879829 TRUE 1 88 46 120 69 47 77 -0.384311708406934 0.430589147784958
1632 4191 4217 "chr1" 19810353 2872 "chr1" 19968103 7359 "ENSG00000077549" "CAPZB" 9.70114910961237 13.1868258679878 FALSE 1 28 36 73 28 35 43 -0.37813475960473 0.669871716713683
1633 4191 4218 "chr1" 19810353 2872 "chr1" 19975463 10683 "ENSG00000077549" "CAPZB" 13.9869212255207 14.7003425361292 FALSE 1 46 42 63 30 46 60 -0.17876933097054 0.894317381255994
1634 4191 4219 "chr1" 19810353 2872 "chr1" 19986147 8358 "ENSG00000077549" "CAPZB" 7.17758496360279 8.58712888712803 TRUE 1 39 37 85 42 44 68 -0.0635261435008766 0.966598610641434
1635 4191 4220 "chr1" 19810353 2872 "chr1" 19994506 485 "ENSG00000077549" "CAPZB" 6.38361514284854 4.68801023322576 FALSE 1 20 13 24 18 18 33 0.267711804624726 0.89141132460683
1636 4191 4225 "chr1" 19810353 2872 "chr1" 20032135 1059 "ENSG00000077549" "CAPZB" 4.43451564419448 6.53507837293735 FALSE 1 15 15 30 6 16 23 -0.433413797525488 0.796446793954018
1637 4191 4227 "chr1" 19810353 2872 "chr1" 20034355 3453 "ENSG00000077549" "CAPZB" 3.33688058797324 5.55143004921753 FALSE 1 16 13 27 8 11 19 -0.563208922009159 0.701566650127118
1638 4207 4051 "chr1" 19922861 2966 "chr1" 19219463 9882 "ENSG00000173436" "MINOS1" 6.64676086209378 8.80904076101478 TRUE 2 12 9 30 14 9 21 -0.189734119119712 0.939782876617885
1639 4207 4051 "chr1" 19922861 2966 "chr1" 19219463 9882 "ENSG00000270136" "MINOS1-NBL1" 6.64676086209378 8.80904076101478 TRUE 2 12 9 30 14 9 21 -0.189734119119712 0.939782876617885
1640 4207 4120 "chr1" 19922861 2966 "chr1" 19531652 5773 "ENSG00000173436" "MINOS1" 16.492848256198 14.179187394765 TRUE 2 41 39 70 39 46 70 0.0323937690579912 0.97923516995236
1641 4207 4120 "chr1" 19922861 2966 "chr1" 19531652 5773 "ENSG00000270136" "MINOS1-NBL1" 16.492848256198 14.179187394765 TRUE 2 41 39 70 39 46 70 0.0323937690579912 0.97923516995236
1642 4207 4121 "chr1" 19922861 2966 "chr1" 19537426 1247 "ENSG00000173436" "MINOS1" 5.61352706676393 7.37866745468194 FALSE 2 10 13 18 7 11 14 -0.384874422348083 0.874010482367826
1643 4207 4121 "chr1" 19922861 2966 "chr1" 19537426 1247 "ENSG00000270136" "MINOS1-NBL1" 5.61352706676393 7.37866745468194 FALSE 2 10 13 18 7 11 14 -0.384874422348083 0.874010482367826
1644 4207 4124 "chr1" 19922861 2966 "chr1" 19544827 2365 "ENSG00000173436" "MINOS1" 5.39944265718604 3.7810772871908 FALSE 2 9 5 9 8 8 12 0.271553908737561 0.933944137527596
1645 4207 4124 "chr1" 19922861 2966 "chr1" 19544827 2365 "ENSG00000270136" "MINOS1-NBL1" 5.39944265718604 3.7810772871908 FALSE 2 9 5 9 8 8 12 0.271553908737561 0.933944137527596
1646 4207 4130 "chr1" 19922861 2966 "chr1" 19584575 600 "ENSG00000173436" "MINOS1" 5.22990313850536 3.80983005737017 FALSE 2 10 5 8 7 8 14 0.321674017756305 0.923059845624825
1647 4207 4130 "chr1" 19922861 2966 "chr1" 19584575 600 "ENSG00000270136" "MINOS1-NBL1" 5.22990313850536 3.80983005737017 FALSE 2 10 5 8 7 8 14 0.321674017756305 0.923059845624825
1648 4207 4144 "chr1" 19922861 2966 "chr1" 19654146 5998 "ENSG00000173436" "MINOS1" 5.3093468319701 4.6790460595956 FALSE 2 9 7 15 15 4 15 0.14681810409937 0.959811291995767
1649 4207 4144 "chr1" 19922861 2966 "chr1" 19654146 5998 "ENSG00000270136" "MINOS1-NBL1" 5.3093468319701 4.6790460595956 FALSE 2 9 7 15 15 4 15 0.14681810409937 0.959811291995767
1650 4207 4146 "chr1" 19922861 2966 "chr1" 19665359 1233 "ENSG00000173436" "MINOS1" 5.92726859874393 4.60489835656291 FALSE 2 8 13 11 7 17 13 0.141502730287444 0.960349399550366
1651 4207 4146 "chr1" 19922861 2966 "chr1" 19665359 1233 "ENSG00000270136" "MINOS1-NBL1" 5.92726859874393 4.60489835656291 FALSE 2 8 13 11 7 17 13 0.141502730287444 0.960349399550366
1652 4207 4147 "chr1" 19922861 2966 "chr1" 19666593 4234 "ENSG00000173436" "MINOS1" 8.09937662682201 11.0096934629602 FALSE 2 19 10 30 10 14 23 -0.321507809258115 0.874147565053472
1653 4207 4147 "chr1" 19922861 2966 "chr1" 19666593 4234 "ENSG00000270136" "MINOS1-NBL1" 8.09937662682201 11.0096934629602 FALSE 2 19 10 30 10 14 23 -0.321507809258115 0.874147565053472
1654 4207 4148 "chr1" 19922861 2966 "chr1" 19670828 1336 "ENSG00000173436" "MINOS1" 6.78662184699528 7.27651688910609 FALSE 2 12 10 23 12 12 20 -0.0334913888839774 0.992746698140835
1655 4207 4148 "chr1" 19922861 2966 "chr1" 19670828 1336 "ENSG00000270136" "MINOS1-NBL1" 6.78662184699528 7.27651688910609 FALSE 2 12 10 23 12 12 20 -0.0334913888839774 0.992746698140835
1656 4207 4149 "chr1" 19922861 2966 "chr1" 19672165 743 "ENSG00000173436" "MINOS1" 5.77081757699829 5.04483500596382 FALSE 2 10 5 18 11 16 13 0.263303797149269 0.925289939497305
1657 4207 4149 "chr1" 19922861 2966 "chr1" 19672165 743 "ENSG00000270136" "MINOS1-NBL1" 5.77081757699829 5.04483500596382 FALSE 2 10 5 18 11 16 13 0.263303797149269 0.925289939497305
1658 4207 4150 "chr1" 19922861 2966 "chr1" 19672909 1418 "ENSG00000173436" "MINOS1" 6.3509431088261 6.05799818416601 FALSE 2 12 14 15 8 16 16 -0.0817970345801178 0.97923516995236
1659 4207 4150 "chr1" 19922861 2966 "chr1" 19672909 1418 "ENSG00000270136" "MINOS1-NBL1" 6.3509431088261 6.05799818416601 FALSE 2 12 14 15 8 16 16 -0.0817970345801178 0.97923516995236
1660 4207 4151 "chr1" 19922861 2966 "chr1" 19674328 234 "ENSG00000173436" "MINOS1" 4.94562542627995 7.77683654503064 FALSE 2 12 18 20 10 10 15 -0.542035463334788 0.744236781168533
1661 4207 4151 "chr1" 19922861 2966 "chr1" 19674328 234 "ENSG00000270136" "MINOS1-NBL1" 4.94562542627995 7.77683654503064 FALSE 2 12 18 20 10 10 15 -0.542035463334788 0.744236781168533
1662 4207 4154 "chr1" 19922861 2966 "chr1" 19690132 8480 "ENSG00000173436" "MINOS1" 7.83019452828907 8.24696182423267 FALSE 2 18 10 25 14 16 22 -0.0301044917272159 0.99363516737994
1663 4207 4154 "chr1" 19922861 2966 "chr1" 19690132 8480 "ENSG00000270136" "MINOS1-NBL1" 7.83019452828907 8.24696182423267 FALSE 2 18 10 25 14 16 22 -0.0301044917272159 0.99363516737994
1664 4207 4155 "chr1" 19922861 2966 "chr1" 19698613 4271 "ENSG00000173436" "MINOS1" 7.60102198846306 6.41096442934321 FALSE 2 12 13 20 13 16 23 0.186584602982576 0.940191516966393
1665 4207 4155 "chr1" 19922861 2966 "chr1" 19698613 4271 "ENSG00000270136" "MINOS1-NBL1" 7.60102198846306 6.41096442934321 FALSE 2 12 13 20 13 16 23 0.186584602982576 0.940191516966393
1666 4207 4156 "chr1" 19922861 2966 "chr1" 19702885 7382 "ENSG00000173436" "MINOS1" 7.38936869307252 8.85944600065542 FALSE 2 18 11 30 21 13 20 -0.118309375095751 0.957747014435905
1667 4207 4156 "chr1" 19922861 2966 "chr1" 19702885 7382 "ENSG00000270136" "MINOS1-NBL1" 7.38936869307252 8.85944600065542 FALSE 2 18 11 30 21 13 20 -0.118309375095751 0.957747014435905
1668 4207 4157 "chr1" 19922861 2966 "chr1" 19710268 878 "ENSG00000173436" "MINOS1" 11.647552690228 9.21381288210946 FALSE 2 13 19 31 20 21 34 0.23605719859725 0.901008911560708
1669 4207 4157 "chr1" 19922861 2966 "chr1" 19710268 878 "ENSG00000270136" "MINOS1-NBL1" 11.647552690228 9.21381288210946 FALSE 2 13 19 31 20 21 34 0.23605719859725 0.901008911560708
1670 4207 4158 "chr1" 19922861 2966 "chr1" 19711147 8623 "ENSG00000173436" "MINOS1" 11.7667725522297 8.48543707036804 FALSE 2 15 12 31 18 19 37 0.35348510848618 0.828730724852103
1671 4207 4158 "chr1" 19922861 2966 "chr1" 19711147 8623 "ENSG00000270136" "MINOS1-NBL1" 11.7667725522297 8.48543707036804 FALSE 2 15 12 31 18 19 37 0.35348510848618 0.828730724852103
1672 4207 4159 "chr1" 19922861 2966 "chr1" 19719771 417 "ENSG00000173436" "MINOS1" 17.2239777759325 19.0840213334959 FALSE 2 24 22 68 26 31 48 -0.105760473935713 0.95460682206143
1673 4207 4159 "chr1" 19922861 2966 "chr1" 19719771 417 "ENSG00000270136" "MINOS1-NBL1" 17.2239777759325 19.0840213334959 FALSE 2 24 22 68 26 31 48 -0.105760473935713 0.95460682206143
1674 4207 4160 "chr1" 19922861 2966 "chr1" 19720189 1777 "ENSG00000173436" "MINOS1" 7.10525861411719 9.93937443037468 FALSE 2 22 18 29 7 14 28 -0.51130336437604 0.692091332491377
1675 4207 4160 "chr1" 19922861 2966 "chr1" 19720189 1777 "ENSG00000270136" "MINOS1-NBL1" 7.10525861411719 9.93937443037468 FALSE 2 22 18 29 7 14 28 -0.51130336437604 0.692091332491377
1676 4207 4161 "chr1" 19922861 2966 "chr1" 19721967 169 "ENSG00000173436" "MINOS1" 12.3516859673133 13.2560434346408 FALSE 2 32 19 40 21 20 42 -0.133594168644735 0.947051049333783
1677 4207 4161 "chr1" 19922861 2966 "chr1" 19721967 169 "ENSG00000270136" "MINOS1-NBL1" 12.3516859673133 13.2560434346408 FALSE 2 32 19 40 21 20 42 -0.133594168644735 0.947051049333783
1678 4207 4162 "chr1" 19922861 2966 "chr1" 19722137 2788 "ENSG00000173436" "MINOS1" 10.6765628740567 11.6593507670684 FALSE 2 21 18 42 21 25 30 -0.0986448264579504 0.958791091591378
1679 4207 4162 "chr1" 19922861 2966 "chr1" 19722137 2788 "ENSG00000270136" "MINOS1-NBL1" 10.6765628740567 11.6593507670684 FALSE 2 21 18 42 21 25 30 -0.0986448264579504 0.958791091591378
1680 4207 4163 "chr1" 19922861 2966 "chr1" 19724926 2938 "ENSG00000173436" "MINOS1" 8.47352564742873 7.63902500666125 FALSE 2 15 19 27 26 12 27 0.0829712481201879 0.978095217278932
1681 4207 4163 "chr1" 19922861 2966 "chr1" 19724926 2938 "ENSG00000270136" "MINOS1-NBL1" 8.47352564742873 7.63902500666125 FALSE 2 15 19 27 26 12 27 0.0829712481201879 0.978095217278932
1682 4207 4164 "chr1" 19922861 2966 "chr1" 19727865 1298 "ENSG00000173436" "MINOS1" 8.57645404565811 6.96282175847825 FALSE 2 18 15 23 21 17 26 0.178680548712201 0.934158138959748
1683 4207 4164 "chr1" 19922861 2966 "chr1" 19727865 1298 "ENSG00000270136" "MINOS1-NBL1" 8.57645404565811 6.96282175847825 FALSE 2 18 15 23 21 17 26 0.178680548712201 0.934158138959748
1684 4207 4166 "chr1" 19922861 2966 "chr1" 19732737 635 "ENSG00000173436" "MINOS1" 7.19275108436628 9.20295921205669 FALSE 2 14 14 39 21 16 22 -0.173406296374713 0.935061832130085
1685 4207 4166 "chr1" 19922861 2966 "chr1" 19732737 635 "ENSG00000270136" "MINOS1-NBL1" 7.19275108436628 9.20295921205669 FALSE 2 14 14 39 21 16 22 -0.173406296374713 0.935061832130085
1686 4207 4167 "chr1" 19922861 2966 "chr1" 19733373 2727 "ENSG00000173436" "MINOS1" 8.77325760713928 6.72104873753345 FALSE 2 17 8 27 14 17 34 0.329184704024255 0.858233319539516
1687 4207 4167 "chr1" 19922861 2966 "chr1" 19733373 2727 "ENSG00000270136" "MINOS1-NBL1" 8.77325760713928 6.72104873753345 FALSE 2 17 8 27 14 17 34 0.329184704024255 0.858233319539516
1688 4207 4168 "chr1" 19922861 2966 "chr1" 19736101 907 "ENSG00000173436" "MINOS1" 10.924204812274 8.11120586898647 FALSE 2 15 13 35 17 19 41 0.294098571971841 0.865133561605862
1689 4207 4168 "chr1" 19922861 2966 "chr1" 19736101 907 "ENSG00000270136" "MINOS1-NBL1" 10.924204812274 8.11120586898647 FALSE 2 15 13 35 17 19 41 0.294098571971841 0.865133561605862
1690 4207 4169 "chr1" 19922861 2966 "chr1" 19737009 842 "ENSG00000173436" "MINOS1" 6.07779328925581 4.9989233483708 FALSE 2 8 13 23 17 15 22 0.2826954860998 0.898883058575831
1691 4207 4169 "chr1" 19922861 2966 "chr1" 19737009 842 "ENSG00000270136" "MINOS1-NBL1" 6.07779328925581 4.9989233483708 FALSE 2 8 13 23 17 15 22 0.2826954860998 0.898883058575831
1692 4207 4171 "chr1" 19922861 2966 "chr1" 19744435 1438 "ENSG00000173436" "MINOS1" 5.48800115105432 3.84848249994923 FALSE 2 15 6 15 12 13 23 0.413631117450246 0.844704083889057
1693 4207 4171 "chr1" 19922861 2966 "chr1" 19744435 1438 "ENSG00000270136" "MINOS1-NBL1" 5.48800115105432 3.84848249994923 FALSE 2 15 6 15 12 13 23 0.413631117450246 0.844704083889057
1694 4207 4172 "chr1" 19922861 2966 "chr1" 19745874 3874 "ENSG00000173436" "MINOS1" 8.36269793167841 4.27844299245388 FALSE 2 10 13 19 17 17 34 0.678094700952917 0.50447900838407
1695 4207 4172 "chr1" 19922861 2966 "chr1" 19745874 3874 "ENSG00000270136" "MINOS1-NBL1" 8.36269793167841 4.27844299245388 FALSE 2 10 13 19 17 17 34 0.678094700952917 0.50447900838407
1696 4207 4173 "chr1" 19922861 2966 "chr1" 19749749 4047 "ENSG00000173436" "MINOS1" 8.63990509327415 10.8006885176034 FALSE 2 23 26 39 22 20 32 -0.266087726761454 0.87087768204594
1697 4207 4173 "chr1" 19922861 2966 "chr1" 19749749 4047 "ENSG00000270136" "MINOS1-NBL1" 8.63990509327415 10.8006885176034 FALSE 2 23 26 39 22 20 32 -0.266087726761454 0.87087768204594
1698 4207 4174 "chr1" 19922861 2966 "chr1" 19753797 3167 "ENSG00000173436" "MINOS1" 10.1800304683694 7.62334189943611 FALSE 2 22 18 28 20 21 40 0.2377985603714 0.896706527749309
1699 4207 4174 "chr1" 19922861 2966 "chr1" 19753797 3167 "ENSG00000270136" "MINOS1-NBL1" 10.1800304683694 7.62334189943611 FALSE 2 22 18 28 20 21 40 0.2377985603714 0.896706527749309
1700 4207 4175 "chr1" 19922861 2966 "chr1" 19756965 302 "ENSG00000173436" "MINOS1" 9.1753105551793 9.18294443817084 FALSE 2 29 15 36 22 20 36 -0.0331232379946377 0.984425477379826
1701 4207 4175 "chr1" 19922861 2966 "chr1" 19756965 302 "ENSG00000270136" "MINOS1-NBL1" 9.1753105551793 9.18294443817084 FALSE 2 29 15 36 22 20 36 -0.0331232379946377 0.984425477379826
1702 4207 4176 "chr1" 19922861 2966 "chr1" 19757268 2779 "ENSG00000173436" "MINOS1" 12.6496652354045 9.91845591125295 FALSE 2 23 18 41 25 19 54 0.261077005052188 0.865276556738189
1703 4207 4176 "chr1" 19922861 2966 "chr1" 19757268 2779 "ENSG00000270136" "MINOS1-NBL1" 12.6496652354045 9.91845591125295 FALSE 2 23 18 41 25 19 54 0.261077005052188 0.865276556738189
1704 4207 4177 "chr1" 19922861 2966 "chr1" 19760048 152 "ENSG00000173436" "MINOS1" 13.7207845010526 9.67141837931305 FALSE 2 32 20 36 46 30 42 0.415555231812971 0.65511762223075
1705 4207 4177 "chr1" 19922861 2966 "chr1" 19760048 152 "ENSG00000270136" "MINOS1-NBL1" 13.7207845010526 9.67141837931305 FALSE 2 32 20 36 46 30 42 0.415555231812971 0.65511762223075
1706 4207 4178 "chr1" 19922861 2966 "chr1" 19760201 8845 "ENSG00000173436" "MINOS1" 6.38905885441673 7.52332752890251 FALSE 2 12 16 37 17 12 31 -0.106036132582612 0.960637882037583
1707 4207 4178 "chr1" 19922861 2966 "chr1" 19760201 8845 "ENSG00000270136" "MINOS1-NBL1" 6.38905885441673 7.52332752890251 FALSE 2 12 16 37 17 12 31 -0.106036132582612 0.960637882037583
1708 4207 4179 "chr1" 19922861 2966 "chr1" 19769047 777 "ENSG00000173436" "MINOS1" 5.18038586045539 6.21732540618668 FALSE 2 12 20 27 11 15 26 -0.206972012262291 0.926508059562968
1709 4207 4179 "chr1" 19922861 2966 "chr1" 19769047 777 "ENSG00000270136" "MINOS1-NBL1" 5.18038586045539 6.21732540618668 FALSE 2 12 20 27 11 15 26 -0.206972012262291 0.926508059562968
1710 4207 4180 "chr1" 19922861 2966 "chr1" 19769825 4627 "ENSG00000173436" "MINOS1" 7.62629002804508 7.12121293472029 FALSE 2 19 14 34 23 18 31 0.10750427502627 0.957625570120644
1711 4207 4180 "chr1" 19922861 2966 "chr1" 19769825 4627 "ENSG00000270136" "MINOS1-NBL1" 7.62629002804508 7.12121293472029 FALSE 2 19 14 34 23 18 31 0.10750427502627 0.957625570120644
1712 4207 4181 "chr1" 19922861 2966 "chr1" 19774453 4116 "ENSG00000173436" "MINOS1" 6.10108141702893 6.53668563841509 FALSE 2 24 17 28 18 28 22 -0.0537268223748612 0.97923516995236
1713 4207 4181 "chr1" 19922861 2966 "chr1" 19774453 4116 "ENSG00000270136" "MINOS1-NBL1" 6.10108141702893 6.53668563841509 FALSE 2 24 17 28 18 28 22 -0.0537268223748612 0.97923516995236
1714 4207 4182 "chr1" 19922861 2966 "chr1" 19778570 6228 "ENSG00000173436" "MINOS1" 7.6213981569396 8.93165898430941 FALSE 2 23 23 45 19 24 38 -0.178602648209571 0.923485353186173
1715 4207 4182 "chr1" 19922861 2966 "chr1" 19778570 6228 "ENSG00000270136" "MINOS1-NBL1" 7.6213981569396 8.93165898430941 FALSE 2 23 23 45 19 24 38 -0.178602648209571 0.923485353186173
1716 4207 4183 "chr1" 19922861 2966 "chr1" 19784799 2741 "ENSG00000173436" "MINOS1" 6.97481176478795 4.97894193322605 FALSE 2 11 17 28 23 18 35 0.431409747701756 0.752470527910784
1717 4207 4183 "chr1" 19922861 2966 "chr1" 19784799 2741 "ENSG00000270136" "MINOS1-NBL1" 6.97481176478795 4.97894193322605 FALSE 2 11 17 28 23 18 35 0.431409747701756 0.752470527910784
1718 4207 4186 "chr1" 19922861 2966 "chr1" 19792155 3478 "ENSG00000173436" "MINOS1" 10.2779595181462 9.01968609276801 FALSE 2 33 24 53 31 38 53 0.140770547526136 0.928998771227667
1719 4207 4186 "chr1" 19922861 2966 "chr1" 19792155 3478 "ENSG00000270136" "MINOS1-NBL1" 10.2779595181462 9.01968609276801 FALSE 2 33 24 53 31 38 53 0.140770547526136 0.928998771227667
1720 4207 4188 "chr1" 19922861 2966 "chr1" 19807997 354 "ENSG00000173436" "MINOS1" 3.12574496773675 5.73327766403452 FALSE 2 23 14 35 14 15 20 -0.552129126766024 0.633773228796853
1721 4207 4188 "chr1" 19922861 2966 "chr1" 19807997 354 "ENSG00000270136" "MINOS1-NBL1" 3.12574496773675 5.73327766403452 FALSE 2 23 14 35 14 15 20 -0.552129126766024 0.633773228796853
1722 4207 4189 "chr1" 19922861 2966 "chr1" 19808352 1706 "ENSG00000173436" "MINOS1" 6.69804712752648 7.75928415285968 FALSE 2 23 22 53 30 19 41 -0.112752198302896 0.95460682206143
1723 4207 4189 "chr1" 19922861 2966 "chr1" 19808352 1706 "ENSG00000270136" "MINOS1-NBL1" 6.69804712752648 7.75928415285968 FALSE 2 23 22 53 30 19 41 -0.112752198302896 0.95460682206143
1724 4207 4190 "chr1" 19922861 2966 "chr1" 19810059 293 "ENSG00000173436" "MINOS1" 7.36571208714297 12.8342060945213 FALSE 2 42 37 71 36 35 40 -0.444079247080851 0.514676545440779
1725 4207 4190 "chr1" 19922861 2966 "chr1" 19810059 293 "ENSG00000270136" "MINOS1-NBL1" 7.36571208714297 12.8342060945213 FALSE 2 42 37 71 36 35 40 -0.444079247080851 0.514676545440779
1726 4207 4191 "chr1" 19922861 2966 "chr1" 19810353 2872 "ENSG00000173436" "MINOS1" 9.45636981650922 13.4273494800648 TRUE 2 81 98 172 87 101 141 -0.104904223942166 0.916713371194367
1727 4207 4191 "chr1" 19922861 2966 "chr1" 19810353 2872 "ENSG00000270136" "MINOS1-NBL1" 9.45636981650922 13.4273494800648 TRUE 2 81 98 172 87 101 141 -0.104904223942166 0.916713371194367
1728 4207 4192 "chr1" 19922861 2966 "chr1" 19813226 174 "ENSG00000173436" "MINOS1" 15.9069216605044 16.8636268086089 FALSE 2 67 57 96 46 56 94 -0.186789021586656 0.856019836568985
1729 4207 4192 "chr1" 19922861 2966 "chr1" 19813226 174 "ENSG00000270136" "MINOS1-NBL1" 15.9069216605044 16.8636268086089 FALSE 2 67 57 96 46 56 94 -0.186789021586656 0.856019836568985
1730 4207 4193 "chr1" 19922861 2966 "chr1" 19813401 5376 "ENSG00000173436" "MINOS1" 6.23367075720355 7.11073860719625 FALSE 2 19 19 52 24 18 42 -0.0846909428923155 0.965437072677004
1731 4207 4193 "chr1" 19922861 2966 "chr1" 19813401 5376 "ENSG00000270136" "MINOS1-NBL1" 6.23367075720355 7.11073860719625 FALSE 2 19 19 52 24 18 42 -0.0846909428923155 0.965437072677004
1732 4207 4194 "chr1" 19922861 2966 "chr1" 19818778 10724 "ENSG00000173436" "MINOS1" 4.09874697517648 5.46048612207467 FALSE 2 34 24 31 18 22 30 -0.367670536477309 0.783715406175278
1733 4207 4194 "chr1" 19922861 2966 "chr1" 19818778 10724 "ENSG00000270136" "MINOS1-NBL1" 4.09874697517648 5.46048612207467 FALSE 2 34 24 31 18 22 30 -0.367670536477309 0.783715406175278
1734 4216 4097 "chr1" 19965667 2435 "chr1" 19471141 1368 "ENSG00000158747" "NBL1" 5.34212128449233 3.48500931114103 FALSE 1 13 9 18 12 10 28 0.322228892928682 0.888238371329682
1735 4216 4109 "chr1" 19965667 2435 "chr1" 19498406 1440 "ENSG00000158747" "NBL1" 2.69550310484035 5.96659360056981 FALSE 1 10 8 33 15 8 13 -0.4676856079364 0.800623611697872
1736 4216 4110 "chr1" 19965667 2435 "chr1" 19499847 1068 "ENSG00000158747" "NBL1" 5.59849117389123 3.6514008185381 FALSE 1 11 11 21 16 14 24 0.320639225991141 0.88354728609118
1737 4216 4113 "chr1" 19965667 2435 "chr1" 19509787 2851 "ENSG00000158747" "NBL1" 7.64190131454564 3.18901227011551 FALSE 1 14 8 17 16 22 30 0.782743586350226 0.378235342000457
1738 4216 4119 "chr1" 19965667 2435 "chr1" 19528708 2943 "ENSG00000158747" "NBL1" 5.46834804885313 3.04262740822803 FALSE 1 4 15 21 14 13 29 0.470821496342142 0.783572098726969
1739 4216 4120 "chr1" 19965667 2435 "chr1" 19531652 5773 "ENSG00000158747" "NBL1" 5.68388840440528 3.57028196438303 TRUE 1 35 32 65 47 53 69 0.34574155541668 0.663539585741017
1740 4216 4121 "chr1" 19965667 2435 "chr1" 19537426 1247 "ENSG00000158747" "NBL1" 5.42290222174374 5.72938409429848 FALSE 1 16 18 36 20 23 24 -0.0782247978134259 0.979200501028334
1741 4216 4122 "chr1" 19965667 2435 "chr1" 19538674 573 "ENSG00000158747" "NBL1" 5.40978018369416 5.71579364414263 FALSE 1 21 13 35 22 18 27 -0.03665612152916 0.983602202236928
1742 4216 4124 "chr1" 19965667 2435 "chr1" 19544827 2365 "ENSG00000158747" "NBL1" 4.96839537430795 6.48231281457258 FALSE 1 16 14 37 22 14 22 -0.197776481142588 0.926135782672794
1743 4216 4126 "chr1" 19965667 2435 "chr1" 19564299 1116 "ENSG00000158747" "NBL1" 7.27793929571557 5.85177714225145 FALSE 1 12 30 27 20 24 32 0.098676320290711 0.96059288852315
1744 4216 4127 "chr1" 19965667 2435 "chr1" 19565416 9952 "ENSG00000158747" "NBL1" 2.89250702230114 5.35953207381234 FALSE 1 12 16 29 12 14 16 -0.455128529085247 0.789691130904104
1745 4216 4130 "chr1" 19965667 2435 "chr1" 19584575 600 "ENSG00000158747" "NBL1" 3.43469622808389 5.14140379811278 FALSE 1 22 17 22 18 13 16 -0.393648969505172 0.823233097492305
1746 4216 4133 "chr1" 19965667 2435 "chr1" 19589638 864 "ENSG00000158747" "NBL1" 8.25571407201484 5.77963990404846 FALSE 1 13 19 34 22 28 36 0.362960523691754 0.796651477390557
1747 4216 4136 "chr1" 19965667 2435 "chr1" 19598074 8235 "ENSG00000158747" "NBL1" 6.34376009543416 5.55109247758041 FALSE 1 15 24 27 17 28 28 0.10079744129272 0.960554408902566
1748 4216 4138 "chr1" 19965667 2435 "chr1" 19608913 2846 "ENSG00000158747" "NBL1" 5.13876270505136 5.07917723039419 FALSE 1 23 13 26 19 15 30 0.0462728512598186 0.979275242187629
1749 4216 4142 "chr1" 19965667 2435 "chr1" 19651533 2419 "ENSG00000158747" "NBL1" 4.29491598644233 5.96637941031268 FALSE 1 21 21 35 16 17 28 -0.349035722741432 0.82499028251778
1750 4216 4144 "chr1" 19965667 2435 "chr1" 19654146 5998 "ENSG00000158747" "NBL1" 7.39640029686522 8.15843067966129 FALSE 1 26 25 48 25 31 37 -0.105188849008741 0.955213886486633
1751 4216 4145 "chr1" 19965667 2435 "chr1" 19660145 5213 "ENSG00000158747" "NBL1" 6.89624227428001 8.1532055322927 FALSE 1 32 25 43 25 32 33 -0.173410517947755 0.922509886858955
1752 4216 4146 "chr1" 19965667 2435 "chr1" 19665359 1233 "ENSG00000158747" "NBL1" 5.87186756087889 9.89847856463572 FALSE 1 31 19 60 20 30 30 -0.455917408754438 0.619264937288652
1753 4216 4147 "chr1" 19965667 2435 "chr1" 19666593 4234 "ENSG00000158747" "NBL1" 12.1269370269645 13.9185686403551 FALSE 1 53 35 68 30 46 63 -0.182837061197653 0.890329883064999
1754 4216 4148 "chr1" 19965667 2435 "chr1" 19670828 1336 "ENSG00000158747" "NBL1" 12.6433942537837 10.103775921593 FALSE 1 32 33 57 44 43 59 0.244990946273662 0.838630540992999
1755 4216 4149 "chr1" 19965667 2435 "chr1" 19672165 743 "ENSG00000158747" "NBL1" 12.4103916653793 8.74781950696116 FALSE 1 36 25 47 43 41 57 0.373752928048913 0.668789982789422
1756 4216 4150 "chr1" 19965667 2435 "chr1" 19672909 1418 "ENSG00000158747" "NBL1" 10.3961894440827 11.2253870312306 FALSE 1 35 37 62 24 38 58 -0.182129081735419 0.898403272146893
1757 4216 4151 "chr1" 19965667 2435 "chr1" 19674328 234 "ENSG00000158747" "NBL1" 11.5439622627404 13.9319668248597 FALSE 1 44 39 74 38 44 55 -0.209303182802969 0.863459100791112
1758 4216 4152 "chr1" 19965667 2435 "chr1" 19674563 11200 "ENSG00000158747" "NBL1" 6.42020924314011 9.66559321728928 FALSE 1 32 28 56 18 31 38 -0.431640494442445 0.633773228796853
1759 4216 4153 "chr1" 19965667 2435 "chr1" 19685764 4367 "ENSG00000158747" "NBL1" 7.98100174492218 7.37092474740606 FALSE 1 24 22 51 22 28 51 0.0544980140575319 0.97923516995236
1760 4216 4154 "chr1" 19965667 2435 "chr1" 19690132 8480 "ENSG00000158747" "NBL1" 10.3412823869217 8.93293349819075 FALSE 1 32 34 54 34 53 49 0.147628774048198 0.923972349195863
1761 4216 4155 "chr1" 19965667 2435 "chr1" 19698613 4271 "ENSG00000158747" "NBL1" 10.6316464770939 9.22978620557983 FALSE 1 28 33 61 43 46 54 0.215137938155323 0.868183333254031
1762 4216 4156 "chr1" 19965667 2435 "chr1" 19702885 7382 "ENSG00000158747" "NBL1" 10.6388082968648 12.7773854214675 FALSE 1 46 39 78 47 53 48 -0.154104829127438 0.908777403046891
1763 4216 4157 "chr1" 19965667 2435 "chr1" 19710268 878 "ENSG00000158747" "NBL1" 15.2688894739343 13.630654093989 FALSE 1 43 41 87 49 57 85 0.153242657156606 0.900021076845473
1764 4216 4158 "chr1" 19965667 2435 "chr1" 19711147 8623 "ENSG00000158747" "NBL1" 10.333912983164 10.7013088906925 FALSE 1 46 26 71 43 40 58 -0.01383674990586 0.999943580677274
1765 4216 4159 "chr1" 19965667 2435 "chr1" 19719771 417 "ENSG00000158747" "NBL1" 16.5925028904247 12.4116495557427 FALSE 1 49 58 74 58 72 83 0.203216443937603 0.842942515248878
1766 4216 4160 "chr1" 19965667 2435 "chr1" 19720189 1777 "ENSG00000158747" "NBL1" 8.9641172105496 11.4149380883979 FALSE 1 46 45 68 37 36 54 -0.342294537916993 0.683179931225152
1767 4216 4161 "chr1" 19965667 2435 "chr1" 19721967 169 "ENSG00000158747" "NBL1" 14.9405035218361 14.0376231272634 FALSE 1 60 56 82 49 56 92 -0.0312674441286152 0.97923516995236
1768 4216 4162 "chr1" 19965667 2435 "chr1" 19722137 2788 "ENSG00000158747" "NBL1" 13.7617498754423 12.6989081297124 FALSE 1 59 54 73 49 58 80 -0.019029142805466 0.989683076806367
1769 4216 4163 "chr1" 19965667 2435 "chr1" 19724926 2938 "ENSG00000158747" "NBL1" 13.8363121214774 11.0676243999159 FALSE 1 44 40 78 50 50 90 0.22164286951974 0.83412330286368
1770 4216 4164 "chr1" 19965667 2435 "chr1" 19727865 1298 "ENSG00000158747" "NBL1" 9.56635665049436 9.06722826484079 FALSE 1 28 43 64 50 36 57 0.0699897040172456 0.963344792637693
1771 4216 4165 "chr1" 19965667 2435 "chr1" 19729164 3572 "ENSG00000158747" "NBL1" 4.52391881431392 5.31035349477721 FALSE 1 32 23 38 17 29 35 -0.222983290420163 0.895360069823787
1772 4216 4166 "chr1" 19965667 2435 "chr1" 19732737 635 "ENSG00000158747" "NBL1" 11.0912071846621 10.0048574308593 FALSE 1 48 39 68 43 60 64 0.0840696297473103 0.955213886486633
1773 4216 4167 "chr1" 19965667 2435 "chr1" 19733373 2727 "ENSG00000158747" "NBL1" 8.75961130505008 8.30858721510005 FALSE 1 43 31 57 51 37 52 0.088329104484518 0.955499330981787
1774 4216 4168 "chr1" 19965667 2435 "chr1" 19736101 907 "ENSG00000158747" "NBL1" 7.95740551018444 8.68586036275615 FALSE 1 30 50 64 27 42 60 -0.191872885081031 0.887603089521325
1775 4216 4169 "chr1" 19965667 2435 "chr1" 19737009 842 "ENSG00000158747" "NBL1" 6.04233407061627 7.52645832310463 FALSE 1 33 47 51 33 32 44 -0.296369176176123 0.792201192296632
1776 4216 4170 "chr1" 19965667 2435 "chr1" 19737852 6582 "ENSG00000158747" "NBL1" 5.85826058272811 7.34423315293958 FALSE 1 30 36 55 26 29 49 -0.237371707173434 0.862393631690126
1777 4216 4171 "chr1" 19965667 2435 "chr1" 19744435 1438 "ENSG00000158747" "NBL1" 4.83053562440716 5.99203632279767 FALSE 1 20 26 56 15 34 42 -0.182820273059356 0.915060123018145
1778 4216 4172 "chr1" 19965667 2435 "chr1" 19745874 3874 "ENSG00000158747" "NBL1" 8.60750114651359 7.103680111511 FALSE 1 41 30 56 41 35 67 0.164409881015908 0.908809825116182
1779 4216 4173 "chr1" 19965667 2435 "chr1" 19749749 4047 "ENSG00000158747" "NBL1" 7.97396107319009 9.04376825863707 FALSE 1 51 41 66 51 46 52 -0.101992251361459 0.94769277000931
1780 4216 4174 "chr1" 19965667 2435 "chr1" 19753797 3167 "ENSG00000158747" "NBL1" 8.45265860117761 10.3349023834304 FALSE 1 47 36 87 50 42 58 -0.175833913898614 0.890945931141516
1781 4216 4175 "chr1" 19965667 2435 "chr1" 19756965 302 "ENSG00000158747" "NBL1" 8.58508266976158 7.73805161338719 FALSE 1 51 33 60 41 50 60 0.0522565271890666 0.97923516995236
1782 4216 4176 "chr1" 19965667 2435 "chr1" 19757268 2779 "ENSG00000158747" "NBL1" 9.61049929180717 11.8264415953943 FALSE 1 74 62 71 48 48 70 -0.34491194667138 0.594927312660847
1783 4216 4177 "chr1" 19965667 2435 "chr1" 19760048 152 "ENSG00000158747" "NBL1" 7.98926320751944 9.43439479335777 FALSE 1 51 53 74 53 53 50 -0.217820449773075 0.843090151849501
1784 4216 4178 "chr1" 19965667 2435 "chr1" 19760201 8845 "ENSG00000158747" "NBL1" 6.07844345664572 6.59515007914576 FALSE 1 38 41 49 29 37 51 -0.161029242502697 0.916703782197417
1785 4216 4180 "chr1" 19965667 2435 "chr1" 19769825 4627 "ENSG00000158747" "NBL1" 5.3785223605865 6.6701401197058 FALSE 1 35 34 60 40 37 41 -0.143287331885355 0.926135782672794
1786 4216 4181 "chr1" 19965667 2435 "chr1" 19774453 4116 "ENSG00000158747" "NBL1" 6.60078140361498 7.02346187145073 FALSE 1 45 34 65 47 40 57 -0.00726676075979823 0.999943580677274
1787 4216 4182 "chr1" 19965667 2435 "chr1" 19778570 6228 "ENSG00000158747" "NBL1" 6.17753878162032 6.16510900611609 FALSE 1 42 35 65 43 43 54 -0.0325214851217542 0.979245040035238
1788 4216 4186 "chr1" 19965667 2435 "chr1" 19792155 3478 "ENSG00000158747" "NBL1" 4.39629092219805 5.0891098161346 FALSE 1 55 40 56 36 41 53 -0.237583387172201 0.841354921711624
1789 4216 4189 "chr1" 19965667 2435 "chr1" 19808352 1706 "ENSG00000158747" "NBL1" 4.63020774601421 5.38007127221378 FALSE 1 42 43 67 32 36 62 -0.24488266756934 0.832961664431781
1790 4216 4190 "chr1" 19965667 2435 "chr1" 19810059 293 "ENSG00000158747" "NBL1" 2.56386493870368 7.04272567111439 FALSE 1 61 53 75 22 35 45 -0.916909964151376 0.00103577033686734
1791 4216 4192 "chr1" 19965667 2435 "chr1" 19813226 174 "ENSG00000158747" "NBL1" 8.08914200218864 8.56380514397013 FALSE 1 76 67 105 69 68 92 -0.133055793712893 0.90292656770374
1792 4216 4193 "chr1" 19965667 2435 "chr1" 19813401 5376 "ENSG00000158747" "NBL1" 5.19829266967782 5.57408562356437 FALSE 1 40 30 78 36 38 68 -0.055178216539222 0.97923516995236
1793 4216 4194 "chr1" 19965667 2435 "chr1" 19818778 10724 "ENSG00000158747" "NBL1" 3.31111272301897 5.16971156914768 FALSE 1 46 38 69 32 44 40 -0.420504012680492 0.55044634546897
1794 4219 4091 "chr1" 19986147 8358 "chr1" 19443297 3130 "ENSG00000158748" "HTR6" 5.79858194809286 3.18516097735133 FALSE 1 15 8 15 11 13 30 0.499436633692233 0.767123625447476
1795 4219 4109 "chr1" 19986147 8358 "chr1" 19498406 1440 "ENSG00000158748" "HTR6" 2.80793023994272 5.5914454315334 FALSE 1 15 12 27 7 10 19 -0.584762625708423 0.691500206996566
1796 4219 4112 "chr1" 19986147 8358 "chr1" 19503018 6768 "ENSG00000158748" "HTR6" 5.53036000518768 7.13413259959997 FALSE 1 20 9 36 15 26 20 -0.097051900553247 0.966455320826465
1797 4219 4113 "chr1" 19986147 8358 "chr1" 19509787 2851 "ENSG00000158748" "HTR6" 3.10358149796407 5.14265915310805 FALSE 1 9 7 34 14 8 19 -0.243986333315634 0.923066954703052
1798 4219 4116 "chr1" 19986147 8358 "chr1" 19513869 9241 "ENSG00000158748" "HTR6" 2.94923617834988 5.05916733288548 FALSE 1 16 12 27 10 10 19 -0.492454263430885 0.768335851330247
1799 4219 4121 "chr1" 19986147 8358 "chr1" 19537426 1247 "ENSG00000158748" "HTR6" 4.70956161497139 5.38838396170705 FALSE 1 16 14 37 20 18 27 -0.0386339995414078 0.982487461199476
1800 4219 4125 "chr1" 19986147 8358 "chr1" 19547193 17105 "ENSG00000158748" "HTR6" 1.19146843527436 5.01490444512314 FALSE 1 15 15 26 6 9 12 -1.06194179089274 0.198619890519638
1801 4219 4126 "chr1" 19986147 8358 "chr1" 19564299 1116 "ENSG00000158748" "HTR6" 7.22644899650312 6.23525745052118 FALSE 1 22 21 29 25 22 32 0.11443831478639 0.955783704175328
1802 4219 4133 "chr1" 19986147 8358 "chr1" 19589638 864 "ENSG00000158748" "HTR6" 7.10603478089814 5.1720366700883 FALSE 1 20 10 32 14 21 42 0.314995338990162 0.851594739028924
1803 4219 4138 "chr1" 19986147 8358 "chr1" 19608913 2846 "ENSG00000158748" "HTR6" 4.85546201725274 5.81507906232196 FALSE 1 20 15 35 14 11 36 -0.192108298697509 0.926331018704572
1804 4219 4140 "chr1" 19986147 8358 "chr1" 19623183 8279 "ENSG00000158748" "HTR6" 4.48147166701731 5.20734061764334 FALSE 1 18 19 32 9 9 38 -0.311607066504973 0.863868562667929
1805 4219 4142 "chr1" 19986147 8358 "chr1" 19651533 2419 "ENSG00000158748" "HTR6" 5.00372056773264 5.47483902000936 FALSE 1 9 17 43 11 28 29 -0.0358496425039348 0.984142747301337
1806 4219 4144 "chr1" 19986147 8358 "chr1" 19654146 5998 "ENSG00000158748" "HTR6" 6.81140702681853 6.73181093123427 FALSE 1 12 23 48 33 13 42 0.0976824935358595 0.957701018349098
1807 4219 4145 "chr1" 19986147 8358 "chr1" 19660145 5213 "ENSG00000158748" "HTR6" 5.72308301093448 9.76622947934893 FALSE 1 29 34 53 19 25 34 -0.593741500938274 0.367571512436515
1808 4219 4146 "chr1" 19986147 8358 "chr1" 19665359 1233 "ENSG00000158748" "HTR6" 8.44439863305085 10.5777129799675 FALSE 1 33 25 63 36 30 41 -0.172429374552995 0.912927068142468
1809 4219 4147 "chr1" 19986147 8358 "chr1" 19666593 4234 "ENSG00000158748" "HTR6" 13.0426939344607 13.0049830041957 FALSE 1 45 34 69 48 33 68 0.00917282580429244 0.999943580677274
1810 4219 4148 "chr1" 19986147 8358 "chr1" 19670828 1336 "ENSG00000158748" "HTR6" 8.85856163525526 16.8746589863509 FALSE 1 42 43 96 31 26 54 -0.701763652766642 0.0528114454036422
1811 4219 4149 "chr1" 19986147 8358 "chr1" 19672165 743 "ENSG00000158748" "HTR6" 8.55592186294507 12.467827661561 FALSE 1 25 25 83 31 37 42 -0.255207127778295 0.84172630853695
1812 4219 4150 "chr1" 19986147 8358 "chr1" 19672909 1418 "ENSG00000158748" "HTR6" 10.4104870760466 11.5842217727483 FALSE 1 35 36 67 24 49 51 -0.18200478803255 0.897059543704946
1813 4219 4151 "chr1" 19986147 8358 "chr1" 19674328 234 "ENSG00000158748" "HTR6" 12.1535042318585 17.939143885161 FALSE 1 56 40 98 38 42 64 -0.427768747215635 0.443222009655709
1814 4219 4152 "chr1" 19986147 8358 "chr1" 19674563 11200 "ENSG00000158748" "HTR6" 4.2229208016119 6.88206490354275 FALSE 1 19 24 48 16 17 33 -0.467282144543564 0.664181876879689
1815 4219 4153 "chr1" 19986147 8358 "chr1" 19685764 4367 "ENSG00000158748" "HTR6" 6.02846291984387 7.50817629702209 FALSE 1 21 26 52 24 20 41 -0.220824444854443 0.893487640713964
1816 4219 4154 "chr1" 19986147 8358 "chr1" 19690132 8480 "ENSG00000158748" "HTR6" 6.16230595241384 8.79403774335741 FALSE 1 30 37 54 21 34 39 -0.394680578996608 0.676130301785568
1817 4219 4155 "chr1" 19986147 8358 "chr1" 19698613 4271 "ENSG00000158748" "HTR6" 7.34576761755028 6.98394363148249 FALSE 1 27 13 55 28 25 51 0.154822276992896 0.927885702301824
1818 4219 4156 "chr1" 19986147 8358 "chr1" 19702885 7382 "ENSG00000158748" "HTR6" 7.97200030843471 8.10829214234255 FALSE 1 30 28 55 28 32 55 0.0158664633904632 0.999653043432648
1819 4219 4157 "chr1" 19986147 8358 "chr1" 19710268 878 "ENSG00000158748" "HTR6" 12.7825537390971 9.26480399385975 FALSE 1 42 27 60 37 49 78 0.335981832936624 0.690257304536912
1820 4219 4158 "chr1" 19986147 8358 "chr1" 19711147 8623 "ENSG00000158748" "HTR6" 8.53374960620901 7.05316161039837 FALSE 1 28 20 55 31 41 51 0.252539541472334 0.849975421379643
1821 4219 4159 "chr1" 19986147 8358 "chr1" 19719771 417 "ENSG00000158748" "HTR6" 10.1330915792944 10.6242083038728 FALSE 1 38 42 74 45 41 59 -0.0972917403227131 0.953002186342198
1822 4219 4160 "chr1" 19986147 8358 "chr1" 19720189 1777 "ENSG00000158748" "HTR6" 4.95188215569149 6.77777931973024 FALSE 1 27 24 51 25 28 32 -0.271728259674871 0.852337768840796
1823 4219 4161 "chr1" 19986147 8358 "chr1" 19721967 169 "ENSG00000158748" "HTR6" 10.2924969508222 11.0189855790801 FALSE 1 44 46 72 47 39 64 -0.125219618635615 0.9280601988826
1824 4219 4162 "chr1" 19986147 8358 "chr1" 19722137 2788 "ENSG00000158748" "HTR6" 8.6865238730853 10.9480429409084 FALSE 1 46 37 76 47 34 54 -0.23694422840149 0.836659155140543
1825 4219 4163 "chr1" 19986147 8358 "chr1" 19724926 2938 "ENSG00000158748" "HTR6" 8.57157383420707 6.56712620428589 FALSE 1 34 29 48 44 29 61 0.264498896880788 0.828493194147311
1826 4219 4164 "chr1" 19986147 8358 "chr1" 19727865 1298 "ENSG00000158748" "HTR6" 6.2285500326479 4.11838604476264 FALSE 1 21 22 34 34 27 44 0.433591888970945 0.666065873342227
1827 4219 4166 "chr1" 19986147 8358 "chr1" 19732737 635 "ENSG00000158748" "HTR6" 6.38287480353833 6.80767553270849 FALSE 1 32 32 53 39 29 43 -0.0871854235489872 0.957009877146529
1828 4219 4167 "chr1" 19986147 8358 "chr1" 19733373 2727 "ENSG00000158748" "HTR6" 5.10093094253971 6.220099936588 FALSE 1 35 32 41 21 22 46 -0.300537845857675 0.817887221201712
1829 4219 4168 "chr1" 19986147 8358 "chr1" 19736101 907 "ENSG00000158748" "HTR6" 7.68351210181225 7.35897072375407 FALSE 1 29 30 62 32 37 57 0.0510596137499347 0.97923516995236
1830 4219 4169 "chr1" 19986147 8358 "chr1" 19737009 842 "ENSG00000158748" "HTR6" 4.21905579813454 6.66375753361352 FALSE 1 31 20 59 26 25 34 -0.361547970712852 0.749658973418978
1831 4219 4170 "chr1" 19986147 8358 "chr1" 19737852 6582 "ENSG00000158748" "HTR6" 4.70730220846758 5.80237978863445 FALSE 1 36 20 45 25 25 39 -0.183284756309574 0.915060123018145
1832 4219 4172 "chr1" 19986147 8358 "chr1" 19745874 3874 "ENSG00000158748" "HTR6" 4.18928415822259 5.28352118693751 FALSE 1 33 16 50 25 23 39 -0.173751714710809 0.923066954703052
1833 4219 4173 "chr1" 19986147 8358 "chr1" 19749749 4047 "ENSG00000158748" "HTR6" 4.44655682030825 7.23184143988481 FALSE 1 39 25 63 21 29 45 -0.419750918101326 0.625706918128269
1834 4219 4174 "chr1" 19986147 8358 "chr1" 19753797 3167 "ENSG00000158748" "HTR6" 4.41326823313033 5.26798346754569 FALSE 1 26 25 52 22 31 40 -0.159586933625649 0.926135782672794
1835 4219 4175 "chr1" 19986147 8358 "chr1" 19756965 302 "ENSG00000158748" "HTR6" 5.18985385819854 5.61352236214501 FALSE 1 35 25 51 29 25 50 -0.0963756162302176 0.955943079799378
1836 4219 4176 "chr1" 19986147 8358 "chr1" 19757268 2779 "ENSG00000158748" "HTR6" 7.26644868184638 5.96261553482756 FALSE 1 31 28 55 41 27 64 0.211055503175796 0.87966515022341
1837 4219 4177 "chr1" 19986147 8358 "chr1" 19760048 152 "ENSG00000158748" "HTR6" 7.86218968132771 8.01404478857307 FALSE 1 48 43 65 32 34 76 -0.156940161790968 0.909086149429882
1838 4219 4180 "chr1" 19986147 8358 "chr1" 19769825 4627 "ENSG00000158748" "HTR6" 2.63110964842614 5.65647001645416 FALSE 1 33 20 56 17 17 34 -0.669379486533678 0.293179042114988
1839 4219 4192 "chr1" 19986147 8358 "chr1" 19813226 174 "ENSG00000158748" "HTR6" 4.73172087775634 6.16328988731119 FALSE 1 53 51 79 45 43 60 -0.323679894046257 0.677729716401764
1840 4219 4225 "chr1" 19986147 8358 "chr1" 20032135 1059 "ENSG00000158748" "HTR6" 3.75337350094987 7.65393117871685 FALSE 1 189 197 342 120 139 213 -0.643410967443146 2.98239662255281e-06
1841 4276 4327 "chr1" 20247143 13611 "chr1" 20458341 15550 "ENSG00000188784" "PLA2G2E" 4.30523366539155 5.17224816828481 TRUE 1 40 24 56 23 42 36 -0.267311654050803 0.83869919532021
1842 4276 4330 "chr1" 20247143 13611 "chr1" 20478374 3089 "ENSG00000188784" "PLA2G2E" 5.42864733137275 8.22285599318549 TRUE 1 37 37 82 38 44 52 -0.22351718808271 0.851918002880986
1843 4276 4347 "chr1" 20247143 13611 "chr1" 20518533 1233 "ENSG00000188784" "PLA2G2E" 5.05420682249873 5.12339752595195 FALSE 1 19 18 30 16 20 28 -0.0842558397509802 0.975822503350618
1844 4276 4349 "chr1" 20247143 13611 "chr1" 20519797 1837 "ENSG00000188784" "PLA2G2E" 6.78807730605079 5.76364279132182 FALSE 1 29 16 30 22 27 31 0.0777782804687103 0.975816905019704
1845 4276 4421 "chr1" 20247143 13611 "chr1" 20809456 5729 "ENSG00000188784" "PLA2G2E" 6.80605029177287 4.92756568459896 TRUE 1 16 21 28 21 22 29 0.121767750105259 0.955324664680413
1846 4288 4330 "chr1" 20301548 6168 "chr1" 20478374 3089 "ENSG00000188257" "PLA2G2A" 3.12917340297076 5.93912893625273 TRUE 1 19 17 36 12 19 25 -0.373983426302178 0.813375228912364
1847 4288 4370 "chr1" 20301548 6168 "chr1" 20615634 5009 "ENSG00000188257" "PLA2G2A" 5.56084049794312 3.33250177987469 TRUE 1 9 8 18 17 9 22 0.461905533422696 0.812632057326874
1848 4327 4267 "chr1" 20458341 15550 "chr1" 20215581 150 "ENSG00000158786" "PLA2G2F" 5.73653790234416 3.95298701602051 FALSE 1 12 16 22 15 8 32 0.130387340195537 0.956192085031255
1849 4327 4273 "chr1" 20458341 15550 "chr1" 20233727 5809 "ENSG00000158786" "PLA2G2F" 7.03716360800885 8.06952196404774 FALSE 1 25 26 31 18 23 26 -0.323739373484562 0.8364832630038
1850 4327 4275 "chr1" 20458341 15550 "chr1" 20239605 7537 "ENSG00000158786" "PLA2G2F" 9.56224753438133 6.62596397559945 FALSE 1 15 21 29 14 30 35 0.241687070022609 0.896744182769528
1851 4327 4276 "chr1" 20458341 15550 "chr1" 20247143 13611 "ENSG00000158786" "PLA2G2F" 6.69887679011129 7.91403006687493 TRUE 1 40 24 56 23 42 36 -0.267311654050803 0.83869919532021
1852 4327 4281 "chr1" 20458341 15550 "chr1" 20272007 734 "ENSG00000158786" "PLA2G2F" 3.72638772129775 5.38405487408058 FALSE 1 14 26 29 15 15 19 -0.525555415888768 0.673426055576771
1853 4343 4266 "chr1" 20503783 1114 "chr1" 20209799 5781 "ENSG00000187980" "PLA2G2C" 5.22463957258134 3.33674449232899 FALSE 1 11 9 35 22 22 31 0.460078021735965 0.727379642092904
1854 4343 4267 "chr1" 20503783 1114 "chr1" 20215581 150 "ENSG00000187980" "PLA2G2C" 4.30749917414095 5.26640813739437 FALSE 1 21 19 41 21 14 31 -0.290571907730283 0.861992069723002
1855 4343 4273 "chr1" 20503783 1114 "chr1" 20233727 5809 "ENSG00000187980" "PLA2G2C" 8.36413179643031 6.90543632801438 FALSE 1 21 18 52 23 33 46 0.165228243436122 0.925863063114736
1856 4343 4421 "chr1" 20503783 1114 "chr1" 20809456 5729 "ENSG00000187980" "PLA2G2C" 5.59077686291083 2.94330925980295 TRUE 1 24 15 44 27 28 63 0.514021953085854 0.496097739424628
1857 4345 4265 "chr1" 20509799 8211 "chr1" 20194553 15245 "ENSG00000162543" "UBXN10" 3.40381074497341 5.40386040882233 TRUE 1 12 9 25 5 15 12 -0.538950688575059 0.768526424672134
1858 4345 4275 "chr1" 20509799 8211 "chr1" 20239605 7537 "ENSG00000162543" "UBXN10" 4.8081164788637 5.11632655787659 FALSE 1 8 6 13 10 9 8 -0.0140419802536179 0.999943580677274
1859 4345 4276 "chr1" 20509799 8211 "chr1" 20247143 13611 "ENSG00000162543" "UBXN10" 7.17371342913369 6.33218555008907 TRUE 1 15 11 25 12 20 20 0.00875424567319707 0.999943580677274
1860 4345 4421 "chr1" 20509799 8211 "chr1" 20809456 5729 "ENSG00000162543" "UBXN10" 9.12647350413046 8.62701269217671 TRUE 1 21 15 33 19 21 28 -0.0282392049225707 0.991690214899715
1861 4345 4422 "chr1" 20509799 8211 "chr1" 20815186 22790 "ENSG00000162543" "UBXN10" 5.27981877552036 6.30945880293208 TRUE 1 10 12 29 10 17 21 -0.097398641037118 0.974994259962979
1862 4421 4266 "chr1" 20809456 5729 "chr1" 20209799 5781 "ENSG00000162545" "CAMK2N1" 7.70913680781287 4.59144835565142 FALSE 1 12 7 26 14 25 27 0.540905721921809 0.677034553350635
1863 4421 4267 "chr1" 20809456 5729 "chr1" 20215581 150 "ENSG00000162545" "CAMK2N1" 5.31033326432275 6.74236286873998 FALSE 1 19 14 28 17 14 21 -0.233833653755766 0.915060123018145
1864 4421 4268 "chr1" 20809456 5729 "chr1" 20215732 4182 "ENSG00000162545" "CAMK2N1" 5.26742274531096 2.50132081119277 FALSE 1 8 7 16 10 7 30 0.607405309614296 0.712068968857865
1865 4421 4273 "chr1" 20809456 5729 "chr1" 20233727 5809 "ENSG00000162545" "CAMK2N1" 8.31757288521363 10.3878445628229 FALSE 1 23 22 35 18 19 29 -0.293080096781979 0.860155018985465
1866 4421 4275 "chr1" 20809456 5729 "chr1" 20239605 7537 "ENSG00000162545" "CAMK2N1" 7.31883624890674 11.2395223236645 FALSE 1 25 16 37 17 17 24 -0.42712998213096 0.750458249826843
1867 4421 4276 "chr1" 20809456 5729 "chr1" 20247143 13611 "ENSG00000162545" "CAMK2N1" 5.49320147705633 4.54420493328756 TRUE 1 16 21 28 21 22 29 0.121767750105259 0.955324664680413
1868 4421 4281 "chr1" 20809456 5729 "chr1" 20272007 734 "ENSG00000162545" "CAMK2N1" 5.91807992184526 5.24712437883434 FALSE 1 13 11 25 16 18 22 0.182144428869488 0.938851705967116
1869 4421 4338 "chr1" 20809456 5729 "chr1" 20488073 5386 "ENSG00000162545" "CAMK2N1" 5.58110672318784 2.8372620240334 FALSE 1 11 15 24 22 25 34 0.673460760262113 0.430589147784958
1870 4421 4344 "chr1" 20809456 5729 "chr1" 20504898 4900 "ENSG00000162545" "CAMK2N1" 6.32408632858782 6.43136114682724 FALSE 1 26 20 45 23 23 44 -0.0168646834231725 0.999943580677274
1871 4421 4347 "chr1" 20809456 5729 "chr1" 20518533 1233 "ENSG00000162545" "CAMK2N1" 9.3268880421963 7.42453379214486 FALSE 1 17 24 61 29 47 52 0.320911023366017 0.772025658481338
1872 4421 4349 "chr1" 20809456 5729 "chr1" 20519797 1837 "ENSG00000162545" "CAMK2N1" 7.32701979377099 11.103869389529 FALSE 1 38 29 75 31 23 52 -0.411162595006313 0.605692515679492
1873 4421 4350 "chr1" 20809456 5729 "chr1" 20521635 11035 "ENSG00000162545" "CAMK2N1" 11.1112895048384 9.96624279993191 FALSE 1 39 47 55 44 36 64 0.00618693722191461 0.999943580677274
1874 4421 4351 "chr1" 20809456 5729 "chr1" 20532671 2610 "ENSG00000162545" "CAMK2N1" 12.3422486111831 8.16348722260045 FALSE 1 31 26 53 42 40 67 0.431736203257937 0.546701986195524
1875 4421 4353 "chr1" 20809456 5729 "chr1" 20535427 4311 "ENSG00000162545" "CAMK2N1" 19.8157285234041 15.3283624690654 FALSE 1 48 55 93 60 58 115 0.234772537236373 0.786111376499195
1876 4421 4354 "chr1" 20809456 5729 "chr1" 20539739 2696 "ENSG00000162545" "CAMK2N1" 32.1824235180651 23.8174552898427 FALSE 1 78 93 128 92 103 165 0.239856977062586 0.687382382760674
1877 4421 4355 "chr1" 20809456 5729 "chr1" 20542436 1916 "ENSG00000162545" "CAMK2N1" 25.9746620788041 24.3970889409798 FALSE 1 83 87 135 78 84 146 -0.0094912878116171 0.999943580677274
1878 4421 4356 "chr1" 20809456 5729 "chr1" 20544353 6793 "ENSG00000162545" "CAMK2N1" 10.2018380513437 9.27009799545551 FALSE 1 33 37 58 30 38 65 0.0341365878475933 0.979245040035238
1879 4421 4357 "chr1" 20809456 5729 "chr1" 20551147 872 "ENSG00000162545" "CAMK2N1" 15.6018070359034 14.925486023577 FALSE 1 47 47 106 50 63 97 0.0670902631824903 0.957044550492701
1880 4421 4358 "chr1" 20809456 5729 "chr1" 20552020 1795 "ENSG00000162545" "CAMK2N1" 9.68567507094412 9.58114516442944 FALSE 1 22 37 69 30 41 60 0.0219612240609675 0.990437755991071
1881 4421 4359 "chr1" 20809456 5729 "chr1" 20553816 10845 "ENSG00000162545" "CAMK2N1" 8.86115218889302 5.32845473344466 FALSE 1 25 21 40 33 38 56 0.54830818495327 0.403218877575438
1882 4421 4360 "chr1" 20809456 5729 "chr1" 20564662 1888 "ENSG00000162545" "CAMK2N1" 5.52933773856855 5.48089818977042 FALSE 1 29 24 45 31 32 33 -0.0458621632112526 0.97923516995236
1883 4421 4361 "chr1" 20809456 5729 "chr1" 20566551 1933 "ENSG00000162545" "CAMK2N1" 8.75627864520524 7.85878641487993 FALSE 1 30 30 67 34 39 64 0.106079399953274 0.950678011867874
1884 4421 4362 "chr1" 20809456 5729 "chr1" 20568485 11530 "ENSG00000162545" "CAMK2N1" 6.13154908260236 7.59329380607505 FALSE 1 41 30 58 20 32 56 -0.272008267932851 0.824615440792488
1885 4422 4266 "chr1" 20815186 22790 "chr1" 20209799 5781 "ENSG00000090432" "MUL1" 6.50422455502405 6.37723732792063 FALSE 1 28 28 24 23 21 24 -0.269488262764215 0.876246847654815
1886 4422 4267 "chr1" 20815186 22790 "chr1" 20215581 150 "ENSG00000090432" "MUL1" 6.04928411184474 6.70819061551348 FALSE 1 18 20 37 20 13 31 -0.229518725781785 0.904500796641551
1887 4422 4273 "chr1" 20815186 22790 "chr1" 20233727 5809 "ENSG00000090432" "MUL1" 5.29503116231232 4.78551964116371 FALSE 1 21 19 19 20 9 26 -0.113955040290244 0.958791091591378
1888 4422 4275 "chr1" 20815186 22790 "chr1" 20239605 7537 "ENSG00000090432" "MUL1" 5.28243979959746 4.09872207186789 FALSE 1 9 9 26 15 19 19 0.259697147422381 0.911341746623383
1889 4422 4349 "chr1" 20815186 22790 "chr1" 20519797 1837 "ENSG00000090432" "MUL1" 4.92664465858013 5.39584959154088 FALSE 1 22 21 56 22 25 42 -0.14767171615387 0.932600323457076
1890 4422 4353 "chr1" 20815186 22790 "chr1" 20535427 4311 "ENSG00000090432" "MUL1" 10.357743354184 7.56247000783454 FALSE 1 30 32 71 26 63 66 0.194993491575159 0.882107372919486
1891 4422 4354 "chr1" 20815186 22790 "chr1" 20539739 2696 "ENSG00000090432" "MUL1" 12.9841311980303 10.5663697897626 FALSE 1 47 43 90 44 67 77 0.0476410220755373 0.97923516995236
1892 4422 4355 "chr1" 20815186 22790 "chr1" 20542436 1916 "ENSG00000090432" "MUL1" 12.1229504447767 10.8786822825796 FALSE 1 50 39 94 40 65 79 -0.00188795731922102 0.999943580677274
1893 4422 4357 "chr1" 20815186 22790 "chr1" 20551147 872 "ENSG00000090432" "MUL1" 6.19844626791038 6.38249998011615 FALSE 1 37 42 54 36 31 49 -0.219364866363943 0.869683335405609
1894 4422 6306 "chr1" 20815186 22790 "chr1" 29557836 751 "ENSG00000090432" "MUL1" 15.8709049727411 5.58464286864328 FALSE 1 8 6 9 8 15 15 0.679653709977212 0.7153169057267
1895 4450 4423 "chr1" 20957328 10796 "chr1" 20837977 3309 "ENSG00000158828" "PINK1" 5.08825159078951 5.16862220450941 FALSE 1 54 38 79 41 52 71 -0.0709299862461719 0.957935190320096
1896 4450 4425 "chr1" 20957328 10796 "chr1" 20843783 3173 "ENSG00000158828" "PINK1" 7.45068140072554 8.86277939929458 FALSE 1 80 60 123 78 59 87 -0.232877166982753 0.766016314268379
1897 4466 4586 "chr1" 21049762 10908 "chr1" 21509086 5708 "ENSG00000189410" "SH2D5" 4.95468045622927 5.67118544847188 FALSE 1 13 18 31 16 14 24 -0.208429885378131 0.925903255240091
1898 4585 4461 "chr1" 21491254 17831 "chr1" 21029241 1646 "ENSG00000075151" "EIF4G3" 4.84432882816648 5.90524007875863 FALSE 1 11 5 9 5 12 7 -0.0990276822308796 0.97923516995236
1899 4585 4468 "chr1" 21491254 17831 "chr1" 21064878 7691 "ENSG00000075151" "EIF4G3" 1.70744987159744 6.64693864516293 TRUE 1 22 12 23 9 6 9 -1.23712798227322 0.0869414101721195
1900 4603 4059 "chr1" 21619617 8028 "chr1" 19281467 3068 "ENSG00000117298" "ECE1" 3.27367463084023 6.17415805546775 TRUE 1 2 4 12 4 3 7 -0.332952293076222 0.936029708263896
1901 4603 4120 "chr1" 21619617 8028 "chr1" 19531652 5773 "ENSG00000117298" "ECE1" 6.55213785529521 9.13262713986448 TRUE 1 6 4 15 4 5 11 -0.299423146817024 0.930993672759417
1902 4603 4455 "chr1" 21619617 8028 "chr1" 20986446 7213 "ENSG00000117298" "ECE1" 8.00496972689614 9.23191745804814 TRUE 1 7 4 21 7 7 14 -0.159895852299998 0.957800178173062
1903 4603 4466 "chr1" 21619617 8028 "chr1" 21049762 10908 "ENSG00000117298" "ECE1" 9.70095763921994 7.25456751890767 TRUE 1 10 6 13 6 6 17 0.00356883076980113 0.999943580677274
1904 4603 4468 "chr1" 21619617 8028 "chr1" 21064878 7691 "ENSG00000117298" "ECE1" 7.29255372333352 8.11059227291495 TRUE 1 9 5 15 3 8 13 -0.272905463810909 0.931507157904265
1905 4603 4478 "chr1" 21619617 8028 "chr1" 21112234 2286 "ENSG00000117298" "ECE1" 5.43260926570518 6.69513394765615 TRUE 1 10 5 19 7 9 13 -0.216455414472186 0.947406271950497
1906 4603 4599 "chr1" 21619617 8028 "chr1" 21592479 6042 "ENSG00000117298" "ECE1" 12.187096864065 11.3566100860883 TRUE 1 115 133 260 134 126 210 -0.111535741919539 0.892112376794791
1907 4603 4614 "chr1" 21619617 8028 "chr1" 21670022 4567 "ENSG00000117298" "ECE1" 28.3990933181349 24.4803543065357 TRUE 1 182 134 303 177 174 292 0.0545377341785039 0.953975675898973
1908 4603 4713 "chr1" 21619617 8028 "chr1" 22108302 2826 "ENSG00000117298" "ECE1" 7.57021053657084 3.76108873972837 TRUE 1 10 8 10 10 12 17 0.450011162096823 0.849954305313335
1909 4603 4735 "chr1" 21619617 8028 "chr1" 22263134 13079 "ENSG00000117298" "ECE1" 4.44962088786961 5.78028854238534 TRUE 1 7 7 10 8 7 5 -0.289967160305719 0.934158138959748
1910 4614 4455 "chr1" 21670022 4567 "chr1" 20986446 7213 "ENSG00000117298" "ECE1" 2.17093473195621 5.72460518063144 TRUE 1 31 12 53 13 17 27 -0.726465055065083 0.282682183260388
1911 4614 4477 "chr1" 21670022 4567 "chr1" 21110346 1887 "ENSG00000117298" "ECE1" 6.94751714481983 5.12573289258585 FALSE 1 12 11 31 21 11 34 0.308313938925572 0.870487036149385
1912 4614 4589 "chr1" 21670022 4567 "chr1" 21547551 3320 "ENSG00000117298" "ECE1" 6.18847452599827 5.3817021072361 FALSE 1 44 40 91 46 52 101 0.181602591108838 0.873087006822014
1913 4614 4590 "chr1" 21670022 4567 "chr1" 21550872 10929 "ENSG00000117298" "ECE1" 5.33447178359979 6.83794667698731 FALSE 1 69 44 111 64 52 80 -0.184531747204299 0.857100073315616
1914 4614 4591 "chr1" 21670022 4567 "chr1" 21561802 1758 "ENSG00000117298" "ECE1" 6.61707503583907 6.12241648116602 FALSE 1 60 49 109 69 62 101 0.0906277997217947 0.942947810831059
1915 4614 4592 "chr1" 21670022 4567 "chr1" 21563561 5974 "ENSG00000117298" "ECE1" 7.07719788903099 8.02879665916515 FALSE 1 78 69 138 77 79 106 -0.126992380901658 0.902066563024152
1916 4614 4593 "chr1" 21670022 4567 "chr1" 21569536 312 "ENSG00000117298" "ECE1" 7.30627569963074 5.36172608457202 FALSE 1 55 50 111 63 77 131 0.320896742024281 0.565007222976343
1917 4614 4594 "chr1" 21670022 4567 "chr1" 21569849 1522 "ENSG00000117298" "ECE1" 5.62655625844304 4.00751665578211 FALSE 1 46 35 92 53 52 113 0.337750979820324 0.60318727900424
1918 4614 4595 "chr1" 21670022 4567 "chr1" 21571372 672 "ENSG00000117298" "ECE1" 5.78113619689214 6.06122553216841 FALSE 1 72 68 108 69 80 93 -0.0566488034625035 0.960704482709547
1919 4614 4596 "chr1" 21670022 4567 "chr1" 21572045 2396 "ENSG00000117298" "ECE1" 8.80410896256112 7.03442901535535 FALSE 1 71 84 123 94 82 150 0.209620450512767 0.774779308761996
1920 4614 4597 "chr1" 21670022 4567 "chr1" 21574442 15146 "ENSG00000117298" "ECE1" 7.51157442117305 8.77709238589551 FALSE 1 89 81 177 85 85 139 -0.166790853646192 0.841824798254336
1921 4614 4598 "chr1" 21670022 4567 "chr1" 21589589 2889 "ENSG00000117298" "ECE1" 8.07873184954724 8.24822680374275 FALSE 1 127 75 178 98 115 162 -0.0202903944686678 0.980073585958371
1922 4614 4599 "chr1" 21670022 4567 "chr1" 21592479 6042 "ENSG00000117298" "ECE1" 9.23252788403226 7.57172457123006 TRUE 1 237 205 449 265 288 391 0.0922761332573993 0.890945931141516
1923 4614 4600 "chr1" 21670022 4567 "chr1" 21598522 853 "ENSG00000117298" "ECE1" 9.03411257092289 9.48347699707794 FALSE 1 110 111 240 119 123 209 -0.0302083419007263 0.97923516995236
1924 4614 4601 "chr1" 21670022 4567 "chr1" 21599376 15061 "ENSG00000117298" "ECE1" 8.18592550577812 9.75729332006012 FALSE 1 154 122 282 147 141 202 -0.178164201385494 0.755552347024888
1925 4614 4602 "chr1" 21670022 4567 "chr1" 21614438 5178 "ENSG00000117298" "ECE1" 7.42048623888059 6.79669117775307 FALSE 1 147 131 218 146 139 247 0.0787327505395364 0.92757522582536
1926 4713 4477 "chr1" 22108302 2826 "chr1" 21110346 1887 "ENSG00000090686" "USP48" 4.90840575589338 5.02719509522854 FALSE 1 9 13 23 11 18 15 -0.0640357840760628 0.97923516995236
1927 4713 4736 "chr1" 22108302 2826 "chr1" 22276214 1395 "ENSG00000090686" "USP48" 3.57856350874332 5.68423448139735 FALSE 1 49 38 76 41 41 41 -0.416259834629461 0.536790624287647
1928 4713 4739 "chr1" 22108302 2826 "chr1" 22282512 6398 "ENSG00000090686" "USP48" 9.25069254497439 11.78268466472 FALSE 1 70 90 117 62 97 71 -0.311002693902446 0.572614795171232
1929 4713 4740 "chr1" 22108302 2826 "chr1" 22288911 2662 "ENSG00000090686" "USP48" 13.8204855910291 11.6829582766102 FALSE 1 68 67 126 89 96 113 0.180993695043925 0.835690366706655
1930 4713 4746 "chr1" 22108302 2826 "chr1" 22341457 9648 "ENSG00000090686" "USP48" 4.69100813979006 7.68866243222021 FALSE 1 34 35 73 29 29 40 -0.538104845265294 0.368314433739093
1931 4713 4747 "chr1" 22108302 2826 "chr1" 22351106 295 "ENSG00000090686" "USP48" 8.82635704139382 12.0539500664583 FALSE 1 68 49 87 40 51 65 -0.403138025115148 0.469249227528127
1932 4713 4748 "chr1" 22108302 2826 "chr1" 22351402 7886 "ENSG00000090686" "USP48" 10.6394826558894 10.559851189125 FALSE 1 58 46 93 45 56 86 -0.0865173956137 0.953369821421656
1933 4713 4750 "chr1" 22108302 2826 "chr1" 22359537 12007 "ENSG00000090686" "USP48" 5.254227683266 5.63639992402568 FALSE 1 33 36 46 29 36 41 -0.148638224050664 0.926543529595013
1934 4713 4751 "chr1" 22108302 2826 "chr1" 22371545 4329 "ENSG00000090686" "USP48" 4.55175120721622 6.58123349167427 FALSE 1 42 38 64 27 33 37 -0.588510078374507 0.268907725775185
1935 4713 4754 "chr1" 22108302 2826 "chr1" 22376825 1090 "ENSG00000090686" "USP48" 5.80283445758115 4.5551386687123 FALSE 1 26 20 45 30 33 45 0.240021677243654 0.872962255658843
1936 4713 4755 "chr1" 22108302 2826 "chr1" 22377916 631 "ENSG00000090686" "USP48" 9.29831019001327 8.61136715124212 FALSE 1 40 39 74 42 48 66 0.0160638345299352 0.996882916331333
1937 4713 4758 "chr1" 22108302 2826 "chr1" 22379985 287 "ENSG00000090686" "USP48" 7.73060261587546 9.92297117851657 FALSE 1 45 37 79 36 35 59 -0.311133140436002 0.735563163379267
1938 4713 4759 "chr1" 22108302 2826 "chr1" 22380273 12952 "ENSG00000090686" "USP48" 4.16280589596604 5.6225137752868 FALSE 1 29 26 44 21 25 34 -0.323830544952065 0.807639084179965
1939 4713 4762 "chr1" 22108302 2826 "chr1" 22402496 4558 "ENSG00000090686" "USP48" 5.10364247858316 7.66900330146005 FALSE 1 35 23 63 30 28 35 -0.372746357548953 0.712638784082175
1940 4713 4765 "chr1" 22108302 2826 "chr1" 22417311 368 "ENSG00000090686" "USP48" 4.63975511790155 5.04982321721685 FALSE 1 23 23 39 19 32 32 -0.0634998326014753 0.97923516995236
1941 4713 4767 "chr1" 22108302 2826 "chr1" 22419553 621 "ENSG00000090686" "USP48" 6.8809075151249 7.1652613031927 FALSE 1 26 30 55 25 49 40 0.00451581835890014 0.999943580677274
1942 4713 4768 "chr1" 22108302 2826 "chr1" 22420175 4847 "ENSG00000090686" "USP48" 7.34222139885541 7.24131294247206 FALSE 1 34 25 53 33 29 48 -0.0283247264509015 0.984361007623589
1943 4713 4769 "chr1" 22108302 2826 "chr1" 22425023 1363 "ENSG00000090686" "USP48" 5.57211802917683 6.34747049064673 FALSE 1 37 24 43 19 22 47 -0.25061317297073 0.867072903026251
1944 4713 4770 "chr1" 22108302 2826 "chr1" 22426387 1516 "ENSG00000090686" "USP48" 5.60416759989192 5.89696248958289 FALSE 1 21 28 47 25 38 30 -0.0780135018364561 0.968258729690267
1945 4713 4771 "chr1" 22108302 2826 "chr1" 22427904 1236 "ENSG00000090686" "USP48" 5.1132433759212 5.68618585820868 FALSE 1 45 21 32 21 20 40 -0.277779861255257 0.852337768840796
1946 4713 4774 "chr1" 22108302 2826 "chr1" 22432381 1139 "ENSG00000090686" "USP48" 5.2035396572122 6.77342333669516 FALSE 1 20 36 50 25 22 38 -0.336442907792666 0.785341810299316
1947 4713 4775 "chr1" 22108302 2826 "chr1" 22433521 1005 "ENSG00000090686" "USP48" 3.54979751435139 5.13363458945792 FALSE 1 25 21 36 16 13 32 -0.432235319362511 0.735092624506851
1948 4713 4776 "chr1" 22108302 2826 "chr1" 22434527 3821 "ENSG00000090686" "USP48" 5.1628077331228 5.94964418726733 FALSE 1 28 20 41 20 23 36 -0.179100721461094 0.924074216415399
1949 4713 4838 "chr1" 22108302 2826 "chr1" 22769967 8443 "ENSG00000090686" "USP48" 4.20274165171798 5.10808015219252 FALSE 1 13 11 24 15 11 17 -0.158241818163137 0.95460682206143
1950 4713 4839 "chr1" 22108302 2826 "chr1" 22778411 9658 "ENSG00000090686" "USP48" 6.4165850918846 3.5230455047606 FALSE 1 12 10 18 22 16 20 0.520915323283058 0.731809114564042
1951 4735 4684 "chr1" 22263134 13079 "chr1" 22013612 586 "ENSG00000142798" "HSPG2" 6.13478001556974 4.43144224459269 FALSE 1 24 36 50 35 40 65 0.325180923317264 0.744740543655014
1952 4735 4690 "chr1" 22263134 13079 "chr1" 22032487 4525 "ENSG00000142798" "HSPG2" 3.592238297253 5.00287074482741 FALSE 1 33 34 63 34 34 41 -0.265748356263531 0.830362037459668
1953 4757 4120 "chr1" 22378592 1392 "chr1" 19531652 5773 "ENSG00000070831" "CDC42" 4.08342190806631 5.93804447669416 TRUE 1 2 4 7 3 2 5 -0.36994862842252 0.942416509647121
1954 4757 4614 "chr1" 22378592 1392 "chr1" 21670022 4567 "ENSG00000070831" "CDC42" 8.91411142714632 7.97594555836034 TRUE 1 8 4 9 2 7 10 -0.159164948973931 0.971293184867128
1955 4757 4674 "chr1" 22378592 1392 "chr1" 21989091 8300 "ENSG00000070831" "CDC42" 5.27080501695432 5.84965070916737 TRUE 1 5 1 9 5 3 6 -0.0554353847764716 0.993947186150843
1956 4757 4713 "chr1" 22378592 1392 "chr1" 22108302 2826 "ENSG00000070831" "CDC42" 34.969767419969 29.6555767042647 TRUE 1 28 31 57 32 35 51 0.0127438745271724 0.999943580677274
1957 4757 4735 "chr1" 22378592 1392 "chr1" 22263134 13079 "ENSG00000070831" "CDC42" 11.7201824278483 8.71535551192817 TRUE 1 14 20 32 16 22 30 0.020672226206103 0.999400551223937
1958 4783 4884 "chr1" 22466747 11466 "chr1" 22972845 157 "ENSG00000162552" "WNT4" 8.01219514083432 7.10181689808995 FALSE 1 27 18 39 24 27 35 0.0254783828932155 0.991757732898976
1959 4883 4776 "chr1" 22962784 10060 "chr1" 22434527 3821 "ENSG00000159189" "C1QC" 5.0678124023493 4.83138582116825 FALSE 2 6 6 13 2 12 11 -0.0405967149799201 0.995309688955912
1960 4883 4776 "chr1" 22962784 10060 "chr1" 22434527 3821 "ENSG00000173372" "C1QA" 5.0678124023493 4.83138582116825 FALSE 2 6 6 13 2 12 11 -0.0405967149799201 0.995309688955912
1961 4883 4781 "chr1" 22962784 10060 "chr1" 22460436 2914 "ENSG00000159189" "C1QC" 5.04962132806226 6.28971989925157 FALSE 2 6 8 16 9 9 8 -0.221020924412897 0.950424799368325
1962 4883 4781 "chr1" 22962784 10060 "chr1" 22460436 2914 "ENSG00000173372" "C1QA" 5.04962132806226 6.28971989925157 FALSE 2 6 8 16 9 9 8 -0.221020924412897 0.950424799368325
1963 4883 4783 "chr1" 22962784 10060 "chr1" 22466747 11466 "ENSG00000159189" "C1QC" 6.30869182959012 4.12602592597502 TRUE 2 14 11 15 10 18 22 0.288363469192955 0.90172351911227
1964 4883 4783 "chr1" 22962784 10060 "chr1" 22466747 11466 "ENSG00000173372" "C1QA" 6.30869182959012 4.12602592597502 TRUE 2 14 11 15 10 18 22 0.288363469192955 0.90172351911227
1965 4886 4781 "chr1" 22974711 5473 "chr1" 22460436 2914 "ENSG00000173369" "C1QB" 5.19371306175905 2.97307885362542 FALSE 1 3 5 12 5 11 10 0.346983530089588 0.921315170367264
1966 4886 4783 "chr1" 22974711 5473 "chr1" 22466747 11466 "ENSG00000173369" "C1QB" 7.63952271461925 6.87344004927832 TRUE 1 16 12 29 15 15 25 -0.0506796830221063 0.979245040035238
1967 4943 5009 "chr1" 23283163 9036 "chr1" 23511393 1043 "ENSG00000215906" "LACTBL1" 5.68341479281395 3.31073138691494 FALSE 1 17 11 23 19 24 32 0.540559894957888 0.634126874264658
1968 4952 4954 "chr1" 23339692 11359 "chr1" 23354232 2753 "ENSG00000004487" "KDM1A" 5.05206419492606 3.9293111540624 FALSE 2 335 297 481 361 322 499 0.0657832342886446 0.924306244522261
1969 4952 4954 "chr1" 23339692 11359 "chr1" 23354232 2753 "ENSG00000227868" "C1orf234" 5.05206419492606 3.9293111540624 FALSE 2 335 297 481 361 322 499 0.0657832342886446 0.924306244522261
1970 5007 4979 "chr1" 23498429 10654 "chr1" 23392993 2683 "ENSG00000169641" "LUZP1" 6.87969393158264 3.62422441892267 FALSE 1 21 22 42 34 39 49 0.505402218704663 0.495778614001882
1971 5007 4980 "chr1" 23498429 10654 "chr1" 23395677 2584 "ENSG00000169641" "LUZP1" 5.58373706045086 3.66580865492535 FALSE 1 28 24 40 29 26 50 0.179794016122009 0.915163049360125
1972 5007 4983 "chr1" 23498429 10654 "chr1" 23403629 2843 "ENSG00000169641" "LUZP1" 5.75865360090274 4.96433780017924 FALSE 1 36 28 53 29 39 49 -0.0167013392379533 0.998574869456841
1973 5007 4986 "chr1" 23498429 10654 "chr1" 23412189 3854 "ENSG00000169641" "LUZP1" 6.13372448803953 6.67681565980037 FALSE 1 29 46 81 41 42 53 -0.207524024166041 0.8664828867894
1974 5007 4987 "chr1" 23498429 10654 "chr1" 23416044 3408 "ENSG00000169641" "LUZP1" 9.08604429042463 6.30872219855426 FALSE 1 31 44 78 49 64 59 0.148169013129701 0.911311249333144
1975 5007 4988 "chr1" 23498429 10654 "chr1" 23419453 152 "ENSG00000169641" "LUZP1" 15.6825710849043 13.3385816993448 FALSE 1 74 83 133 91 83 118 -0.00412177107167779 0.999943580677274
1976 5007 4989 "chr1" 23498429 10654 "chr1" 23419606 6051 "ENSG00000169641" "LUZP1" 33.9566009656422 33.2952024833968 FALSE 1 197 187 343 228 243 341 0.15053588845829 0.775891328443617
1977 5007 4990 "chr1" 23498429 10654 "chr1" 23425658 7612 "ENSG00000169641" "LUZP1" 19.8775397621218 15.0213219730173 FALSE 1 82 88 176 99 117 167 0.141453230549893 0.86795306520454
1978 5007 4991 "chr1" 23498429 10654 "chr1" 23433271 1249 "ENSG00000169641" "LUZP1" 16.5095721605175 12.1723892567117 FALSE 1 98 87 153 121 114 143 0.149836598615733 0.855897939678179
1979 5007 4992 "chr1" 23498429 10654 "chr1" 23434521 656 "ENSG00000169641" "LUZP1" 11.7371954742522 8.61302117425898 FALSE 1 81 64 107 74 90 122 0.162006768741927 0.862955949091991
1980 5007 4993 "chr1" 23498429 10654 "chr1" 23435178 351 "ENSG00000169641" "LUZP1" 15.3097093964423 12.7365165676071 FALSE 1 96 98 163 119 83 155 -0.0120879251720497 0.995444904515381
1981 5007 4994 "chr1" 23498429 10654 "chr1" 23435530 1404 "ENSG00000169641" "LUZP1" 12.1845795392323 8.99128674939416 FALSE 1 89 72 117 86 83 132 0.0973600165708033 0.92757522582536
1982 5007 4995 "chr1" 23498429 10654 "chr1" 23436935 1187 "ENSG00000169641" "LUZP1" 12.4054393430343 9.12316025010178 FALSE 1 89 75 123 97 94 136 0.171883451239154 0.839281969965997
1983 5007 4996 "chr1" 23498429 10654 "chr1" 23438123 853 "ENSG00000169641" "LUZP1" 8.91812402719709 6.66097949867491 FALSE 1 56 59 109 60 72 107 0.0802391617663341 0.953369821421656
1984 5007 4997 "chr1" 23498429 10654 "chr1" 23438977 12532 "ENSG00000169641" "LUZP1" 6.14971408100857 6.32624046185111 FALSE 1 58 49 117 55 61 93 -0.0981055420587706 0.935958341845705
1985 5007 4998 "chr1" 23498429 10654 "chr1" 23451510 543 "ENSG00000169641" "LUZP1" 6.24804457374364 3.06708660412048 FALSE 1 46 51 70 70 58 107 0.473294053189681 0.258009390158645
1986 5016 4977 "chr1" 23521149 560 "chr1" 23388470 4152 "ENSG00000179546" "HTR1D" 5.40779744524307 3.44038198131602 FALSE 1 18 24 42 29 26 56 0.394265985823604 0.707430645725959
1987 5016 4979 "chr1" 23521149 560 "chr1" 23392993 2683 "ENSG00000179546" "HTR1D" 7.13126207190387 5.51283010227224 FALSE 1 28 41 60 37 45 62 0.135622544631088 0.926508059562968
1988 5016 4980 "chr1" 23521149 560 "chr1" 23395677 2584 "ENSG00000179546" "HTR1D" 6.55343069721641 4.87037844159539 FALSE 1 34 29 55 44 37 60 0.250053473318557 0.837106183560433
1989 5016 4983 "chr1" 23521149 560 "chr1" 23403629 2843 "ENSG00000179546" "HTR1D" 7.24122024790327 5.67835324423933 FALSE 1 48 32 57 55 46 59 0.212928018459789 0.858233319539516
1990 5016 4986 "chr1" 23521149 560 "chr1" 23412189 3854 "ENSG00000179546" "HTR1D" 8.3474079562397 8.13185837820583 FALSE 1 48 62 85 60 54 77 -0.0507774484680121 0.976831244796819
1991 5016 4987 "chr1" 23521149 560 "chr1" 23416044 3408 "ENSG00000179546" "HTR1D" 10.2249281268078 5.691250667233 FALSE 1 39 30 77 61 67 81 0.515960024966028 0.226640928763217
1992 5016 4988 "chr1" 23521149 560 "chr1" 23419453 152 "ENSG00000179546" "HTR1D" 14.8873029373873 9.24628517750507 FALSE 1 75 57 95 96 91 126 0.448386605334169 0.18364630196073
1993 5016 4989 "chr1" 23521149 560 "chr1" 23419606 6051 "ENSG00000179546" "HTR1D" 21.1441076284408 17.3371704707825 FALSE 1 115 115 174 146 136 164 0.124167251361639 0.882184194078003
1994 5016 4990 "chr1" 23521149 560 "chr1" 23425658 7612 "ENSG00000179546" "HTR1D" 6.03539590297914 6.38982624335063 FALSE 1 47 42 90 56 42 71 -0.0810519977211317 0.955213886486633
1995 5016 4991 "chr1" 23521149 560 "chr1" 23433271 1249 "ENSG00000179546" "HTR1D" 5.46946157505008 6.32244989141314 FALSE 1 50 38 107 52 45 77 -0.149459190236248 0.902612970548471
1996 5016 4992 "chr1" 23521149 560 "chr1" 23434521 656 "ENSG00000179546" "HTR1D" 5.51214230647095 3.983862391435 FALSE 1 41 30 68 48 58 71 0.339464916414922 0.661413949975179
1997 5016 4993 "chr1" 23521149 560 "chr1" 23435178 351 "ENSG00000179546" "HTR1D" 5.85121355263864 5.14399286431984 FALSE 1 52 38 84 55 46 83 0.0808592093094683 0.955213886486633
1998 5016 4995 "chr1" 23521149 560 "chr1" 23436935 1187 "ENSG00000179546" "HTR1D" 5.08009249228245 3.15484921112573 FALSE 1 41 37 54 55 54 73 0.44266655198657 0.438929294501743
1999 5072 5139 "chr1" 23668978 3803 "chr1" 24020515 2465 "ENSG00000125944" "HNRNPR" 5.50259103390786 5.17411362536769 FALSE 1 17 13 24 13 13 22 -0.177054771482362 0.943585394970885
[truncated: 289,536 more rows]
