# Supplementary material for: Chromosome contacts in activated T cells identify autoimmune disease candidate genes
Source: Genome Biol. 2017 Sep 4;18:165. doi: 10.1186/s13059-017-1285-0 (PMC5584004; doi:10.1186/s13059-017-1285-0)
Supplement: Supplementary file 6 — Summary of GWAS data used. ‘type’ indicates whether the trait was quantitative (QUANT) or case/control (CC). For CC, ‘cases’ and ‘controls’ columns represent the number of individuals included in the study, while for QUANT, the number of individuals is given in the cases column. ‘Category’ indicates broader classes of traits. (XSLX 10 kb) [file 13059_2017_1285_MOESM6_ESM.xslx]

## Sheet: GWAS
trait	label	cases	controls	type	pmid	First Author(Date)	number of SNPs	Autoimmune	url
Platelet volume	PV	18600		QUANT	22139419	Gieger(2011)	2231438	0	N Soranzo personal communication
Platelet count	PLT	48666		QUANT	22139419	Gieger(2011)	2206665	0	N Soranzo personal communication
Mean corpuscular volume	MCV	4627		QUANT	19820697	Soranzo(2009)	2156669	0	N Soranzo personal communication
Packed cell volume	PCV	4627		QUANT	19820697	Soranzo(2009)	2009357	0	N Soranzo personal communication
Red blood cell count	RBC	4627		QUANT	19820697	Soranzo(2009)	2091590	0	N Soranzo personal communication
Haemoglobin	HB	4627		QUANT	19820697	Soranzo(2009)	1640923	0	N Soranzo personal communication
Mean corpuscular haemoglobin	MCH	4627		QUANT	19820697	Soranzo(2009)	1904974	0	N Soranzo personal communication
Mean corpuscular haemoglobin concentration	MCHC	4627		QUANT	19820697	Soranzo(2009)	2070334	0	N Soranzo personal communication
Ulcerative colitis Anderson	UC	6687	19718	CC	21297633	Anderson(2011)	1399283	1	http://www.immunobase.org
Multiple sclerosis IMSGC	MS	9772	17376	CC	21833088	IMSGC(2011)	463628	1	http://www.immunobase.org
Type 1 diabetes Barrett	T1D	8000	8000	CC	19430480	Barrett(2009)	789849	1	http://www.immunobase.org
Celiac disease DuBois	CEL	4533	10750	CC	20190752	Dubois(2010)	509768	1	http://www.immunobase.org
Crohn's disease immunobase	CD	6333	15056	CC	21102463	Franke(2010)	950208	1	http://www.immunobase.org
Rheumatoid arthritis Okada	RA	14361	43923	CC	24390342	Okada(2014)	8513749	1	http://plaza.umin.ac.jp/~yokada/datasource/files/GWASMetaResults/RA_GWASmeta_European_v2.txt.gz
Type 2 diabetes	T2D	12171	56860	CC	22885922	Morris(2012)	2075585	0	http://diagram-consortium.org/downloads.html
Height	HT	253288		QUANT	25282103	Wood(2014)	1927160	0	https://www.broadinstitute.org/collaboration/giant/images/0/01/GIANT_HEIGHT_Wood_et_al_2014_publicrelease_HapMapCeuFreq.txt.gz
Tryglycerides	TG	96598		QUANT	20686565	Teslovich(2010)	2304026	0	http://csg.sph.umich.edu/abecasis/public/lipids2010/TG2010.zip
High density lipoprotein	HDL	99900		QUANT	20686565	Teslovich(2010)	2322449	0	http://csg.sph.umich.edu/abecasis/public/lipids2010/HDL2010.zip
Low density lipoprotein	LDL	95454		QUANT	20686565	Teslovich(2010)	2298548	0	http://csg.sph.umich.edu/abecasis/public/lipids2010/LDL2010.zip
Total Cholesterol	TC	100184		QUANT	20686565	Teslovich(2010)	2323152	0	http://csg.sph.umich.edu/abecasis/public/lipids2010/TC2010.zip
Glucose sensitivity BMI adjusted	GLC_B	58074		QUANT	22581228	Manning(2012)	2622994	0	ftp://ftp.sanger.ac.uk/pub/magic/MAGIC_Manning_et_al_FastingGlucose_MainEffect.txt.gz
Glucose sensitivity	GLC	58074		QUANT	22581228	Manning(2012)	2622996	0	ftp://ftp.sanger.ac.uk/pub/magic/MAGIC_Manning_et_al_FastingGlucose_MainEffect.txt.gz
Insulin sensitivity BMI adjusted	INS_B	51750		QUANT	22581228	Manning(2012)	2621974	0	ftp://ftp.sanger.ac.uk/pub/magic/MAGIC_Manning_et_al_lnFastingInsulin_MainEffect.txt.gz
Insulin sensitivity	INS	51750		QUANT	22581228	Manning(2012)	2621977	0	ftp://ftp.sanger.ac.uk/pub/magic/MAGIC_Manning_et_al_lnFastingInsulin_MainEffect.txt.gz
Femoral neck bone mineral density	FNBMD	32961		QUANT	22504420	Estrada(2012)	2473840	0	http://www.gefos.org/sites/default/files/GEFOS2_FNBMD_POOLED_GC.txt.gz
Lumbar spine bone mineral density	LSBMD	32961		QUANT	22504420	Estrada(2012)	2463611	0	http://www.gefos.org/sites/default/files/GEFOS2_LSBMD_POOLED_GC.txt.gz
Diastolic blood pressure	BP_D	69395		QUANT	21909115	ICBP(2011)	2460847	0	http://www.georgehretlab.org/ICBP-summary-Nature.csv.gz
Systolic blood pressure	BP_S	69395		QUANT	21909115	ICBP(2011)	2460847	0	http://www.georgehretlab.org/ICBP-summary-Nature.csv.gz
Body Mass Index	BMI	322200		QUANT	25673413	Locke(2015)	1984096	0	https://www.broadinstitute.org/collaboration/giant/images/1/15/SNP_gwas_mc_merge_nogc.tbl.uniq.gz
Systemic Lupus Erythrematosis	SLE	4036	6959	CC	26502338	Bentham(2015)	7734064	1	http://www.immunobase.org
Primary Billiary Cirrhosis	PBC	2764	10475	CC	26394269	Cordell(2015)	1134133	1	http://www.immunobase.org

## Sheet: ICHIP
trait	label	cases	controls	type	pmid	First Author(Date)	number of SNPs	category	url
Autoimmume Thyroid Disease	ATD	2733	9364	CC	22922229	Cooper(2012)	109131	Autoimmune	http://www.immunobase.org
Multiple sclerosis	MS	14498	24091	CC	24076602	IMSGC(2013)	155741	Autoimmune	http://www.immunobase.org
Rheumatoid arthritis	RA	11475	15870	CC	23143596	Eyre(2012)	127493	Autoimmune	http://www.immunobase.org
Type 1 diabetes	T1D	8000	12272	CC	25751624	Onengut(2015)	122970	Autoimmune	http://www.immunobase.org
