# Supplementary material for: Chromosome contacts in activated T cells identify autoimmune disease candidate genes
Source: Genome Biol. 2017 Sep 4;18:165. doi: 10.1186/s13059-017-1285-0 (PMC5584004; doi:10.1186/s13059-017-1285-0)
Supplement: Supplementary file 7 — Results of ImmunoChip fine-mapping by GUESSFM. (GZ 2833 kb) [file 13059_2017_1285_MOESM7_ESM.gz › stable6a-fine-mapping-ichip.csv]

chr "position" "snp" "snp_id" "trait" "p" "exp_freq_a1" "info" "A1" "A2" "region" "mppi" "tag" "ppsum" "minp"
1 2408625 "rs186521483.2408625.G.T" "---" "ATD" 0.52398747257803 0.01 0.396 "G" "T" "1p-2406887-2785671" 3.43425847323806e-07 NA NA NA
1 2410711 "rs41315660.2410711.C.T" "---" "ATD" 0.183196959354809 0.018 0.644 "C" "T" "1p-2406887-2785671" 2.03502164892381e-07 NA NA NA
1 2410711 "rs41315660.2410711.C.T" "---" "CEL" 0.761951171780735 0.018 0.644 "C" "T" "1p-2406887-2785671" 5.31474796735327e-07 NA NA NA
1 2410711 "rs41315660.2410711.C.T" "---" "RA" 0.895778799979724 0.018 0.644 "C" "T" "1p-2406887-2785671" 9.79205630580369e-08 NA NA NA
1 2414928 "rs4995304.2414928.G.A" "---" "ATD" 0.00585689648796577 0.579 0.977 "G" "A" "1p-2406887-2785671" 2.53280911133417e-05 NA NA NA
1 2415108 "rs114637672.2415108.T.C" "---" "ATD" 0.92659260930226 0.022 0.737 "T" "C" "1p-2406887-2785671" 9.9870812578679e-07 NA NA NA
1 2415108 "rs114637672.2415108.T.C" "---" "CEL" 0.791685598211848 0.022 0.737 "T" "C" "1p-2406887-2785671" 6.69014482549822e-07 NA NA NA
1 2415108 "rs114637672.2415108.T.C" "---" "RA" 0.680967934203289 0.022 0.737 "T" "C" "1p-2406887-2785671" 6.41129716093403e-08 NA NA NA
1 2415497 "rs61763948.2415497.T.C" "---" "ATD" 0.0154748704233405 0.581 0.984 "T" "C" "1p-2406887-2785671" 2.00007635022062e-05 NA NA NA
1 2416357 "rs4648639.2416357.G.A" "imm_1_2406217" "ATD" 0.0144376105708835 0.582 1 "G" "A" "1p-2406887-2785671" 1.25489417808188e-05 NA NA NA
1 2416357 "rs4648639.2416357.G.A" "imm_1_2406217" "CEL" 0.0247477035575521 0.582 1 "G" "A" "1p-2406887-2785671" 1.16231981376998e-06 NA NA NA
1 2416357 "rs4648639.2416357.G.A" "imm_1_2406217" "RA" 0.95202789407261 0.582 1 "G" "A" "1p-2406887-2785671" 5.74552844865085e-07 NA NA NA
1 2418625 "rs7512269.2418625.C.T" "imm_1_2408485" "ATD" 0.765204141513143 0.12 1 "C" "T" "1p-2406887-2785671" 9.94420724905351e-08 NA NA NA
1 2418625 "rs7512269.2418625.C.T" "imm_1_2408485" "CEL" 0.462516189076346 0.12 1 "C" "T" "1p-2406887-2785671" 1.94983994527548e-06 NA NA NA
1 2418625 "rs7512269.2418625.C.T" "imm_1_2408485" "RA" 0.341336573879689 0.12 1 "C" "T" "1p-2406887-2785671" 2.06940477212758e-08 NA NA NA
1 2419415 "rs78283022.2419415.C.G" "---" "ATD" 0.727381347671304 0.013 0.498 "C" "G" "1p-2406887-2785671" 6.02612560752947e-07 NA NA NA
1 2419415 "rs78283022.2419415.C.G" "---" "CEL" 0.765945849553645 0.013 0.498 "C" "G" "1p-2406887-2785671" 4.24060124599178e-09 NA NA NA
1 2419415 "rs78283022.2419415.C.G" "---" "RA" 0.576034420994143 0.013 0.498 "C" "G" "1p-2406887-2785671" 3.60761921943427e-08 NA NA NA
1 2420069 "rs185592204.2420069.T.G" "---" "ATD" 0.234471502737296 0.011 0.473 "T" "G" "1p-2406887-2785671" 9.56767610083848e-08 NA NA NA
1 2420069 "rs185592204.2420069.T.G" "---" "CEL" 0.367692859007029 0.011 0.473 "T" "G" "1p-2406887-2785671" 5.44759889403339e-07 NA NA NA
1 2420069 "rs185592204.2420069.T.G" "---" "RA" 0.501632719075471 0.011 0.473 "T" "G" "1p-2406887-2785671" 2.1404773797199e-08 NA NA NA
1 2420098 "rs12753298.2420098.A.T" "---" "ATD" 0.575518680692034 0.121 0.945 "A" "T" "1p-2406887-2785671" 5.95218565822664e-08 NA NA NA
1 2420307 "rs141748073.2420307.C.G" "---" "ATD" 0.280004299622761 0.016 0.648 "C" "G" "1p-2406887-2785671" 7.11903435563111e-07 NA NA NA
1 2420307 "rs141748073.2420307.C.G" "---" "CEL" 0.603275242124213 0.016 0.648 "C" "G" "1p-2406887-2785671" 5.26801134211143e-07 NA NA NA
1 2420307 "rs141748073.2420307.C.G" "---" "RA" 0.798237196074948 0.016 0.648 "C" "G" "1p-2406887-2785671" 8.48807074781815e-08 NA NA NA
1 2421121 "rs12064950.2421121.C.T" "---" "ATD" 0.508335043594663 0.012 0.533 "C" "T" "1p-2406887-2785671" 8.70661752264956e-08 NA NA NA
1 2421121 "rs12064950.2421121.C.T" "---" "CEL" 0.780338863526245 0.012 0.533 "C" "T" "1p-2406887-2785671" 9.02193993744377e-07 NA NA NA
1 2421121 "rs12064950.2421121.C.T" "---" "RA" 0.434275988854106 0.012 0.533 "C" "T" "1p-2406887-2785671" 6.01006958161359e-08 NA NA NA
1 2423363 "rs12091002.2423363.G.C" "---" "ATD" 0.542615237601463 0.013 0.649 "G" "C" "1p-2406887-2785671" 9.08321307068242e-08 NA NA NA
1 2423363 "rs12091002.2423363.G.C" "---" "CEL" 0.486896400467775 0.013 0.649 "G" "C" "1p-2406887-2785671" 5.96852707039623e-07 NA NA NA
1 2423363 "rs12091002.2423363.G.C" "---" "RA" 0.0438268026208623 0.013 0.649 "G" "C" "1p-2406887-2785671" 2.07675719485527e-08 NA NA NA
1 2425048 "rs142544876.2425048.T.C" "---" "ATD" 0.524538597807315 0.012 0.575 "T" "C" "1p-2406887-2785671" 7.4109530346239e-05 NA NA NA
1 2425048 "rs142544876.2425048.T.C" "---" "CEL" 0.100236816974099 0.012 0.575 "T" "C" "1p-2406887-2785671" 1.13067680366951e-06 NA NA NA
1 2425048 "rs142544876.2425048.T.C" "---" "RA" 0.233252678804191 0.012 0.575 "T" "C" "1p-2406887-2785671" 4.90577916062802e-07 NA NA NA
1 2426248 "rs41307848.2426248.G.C" "---" "ATD" 0.624183564569722 0.026 0.756 "G" "C" "1p-2406887-2785671" 8.81111777734383e-08 NA NA NA
1 2426248 "rs41307848.2426248.G.C" "---" "CEL" 0.128321852683991 0.026 0.756 "G" "C" "1p-2406887-2785671" 6.63525822995601e-07 NA NA NA
1 2426248 "rs41307848.2426248.G.C" "---" "RA" 0.245997263222674 0.026 0.756 "G" "C" "1p-2406887-2785671" 2.10558037624054e-08 NA NA NA
1 2430470 "rs150434758.2430470.G.T" "---" "CEL" 0.300152281956707 0.012 0.407 "G" "T" "1p-2406887-2785671" 2.06161194944962e-08 NA NA NA
1 2430470 "rs150434758.2430470.G.T" "---" "RA" 0.458567951093667 0.012 0.407 "G" "T" "1p-2406887-2785671" 5.17132653734707e-09 NA NA NA
1 2430871 "rs112080027.2430871.C.G" "---" "ATD" 0.77314544813146 0.011 0.503 "C" "G" "1p-2406887-2785671" 1.05304612145823e-07 NA NA NA
1 2430871 "rs112080027.2430871.C.G" "---" "CEL" 0.874535875044219 0.011 0.503 "C" "G" "1p-2406887-2785671" 6.95427130885492e-07 NA NA NA
1 2430871 "rs112080027.2430871.C.G" "---" "RA" 0.603232562316125 0.011 0.503 "C" "G" "1p-2406887-2785671" 2.95689094257076e-08 NA NA NA
1 2431099 "rs145549953.2431099.A.G" "---" "ATD" 0.771910128040674 0.011 0.503 "A" "G" "1p-2406887-2785671" 1.05679539321393e-07 NA NA NA
1 2431099 "rs145549953.2431099.A.G" "---" "CEL" 0.874918353985713 0.011 0.503 "A" "G" "1p-2406887-2785671" 6.96614724733892e-07 NA NA NA
1 2431099 "rs145549953.2431099.A.G" "---" "RA" 0.60311316546322 0.011 0.503 "A" "G" "1p-2406887-2785671" 2.94048896017843e-08 NA NA NA
1 2431102 "rs138167803.2431102.A.G" "---" "ATD" 0.771910128040674 0.011 0.503 "A" "G" "1p-2406887-2785671" 1.05679539321393e-07 NA NA NA
1 2431102 "rs138167803.2431102.A.G" "---" "CEL" 0.874918353985713 0.011 0.503 "A" "G" "1p-2406887-2785671" 6.96614724733892e-07 NA NA NA
1 2431102 "rs138167803.2431102.A.G" "---" "RA" 0.60311316546322 0.011 0.503 "A" "G" "1p-2406887-2785671" 2.94048896017843e-08 NA NA NA
1 2431375 "rs111550591.2431375.T.G" "---" "ATD" 0.771910128040674 0.011 0.503 "T" "G" "1p-2406887-2785671" 1.05679539321393e-07 NA NA NA
1 2431375 "rs111550591.2431375.T.G" "---" "CEL" 0.874918353985713 0.011 0.503 "T" "G" "1p-2406887-2785671" 6.98679257591453e-07 NA NA NA
1 2431375 "rs111550591.2431375.T.G" "---" "RA" 0.60311316546322 0.011 0.503 "T" "G" "1p-2406887-2785671" 2.94048896017843e-08 NA NA NA
1 2431854 "rs141189511.2431854.C.T" "---" "ATD" 0.987371285311957 0.019 0.61 "C" "T" "1p-2406887-2785671" 1.16920312891084e-06 NA NA NA
1 2431854 "rs141189511.2431854.C.T" "---" "CEL" 0.144033128272378 0.019 0.61 "C" "T" "1p-2406887-2785671" 4.3272659387456e-06 NA NA NA
1 2431854 "rs141189511.2431854.C.T" "---" "RA" 0.554919142299421 0.019 0.61 "C" "T" "1p-2406887-2785671" 1.40488520627246e-05 NA NA NA
1 2435738 "rs114371513.2435738.G.A" "---" "ATD" 0.939422483161042 0.026 0.73 "G" "A" "1p-2406887-2785671" 9.98711845357048e-08 NA NA NA
1 2435738 "rs114371513.2435738.G.A" "---" "CEL" 0.548805689211018 0.026 0.73 "G" "A" "1p-2406887-2785671" 5.37260681601896e-07 NA NA NA
1 2435738 "rs114371513.2435738.G.A" "---" "RA" 0.648162723546107 0.026 0.73 "G" "A" "1p-2406887-2785671" 2.03497755900535e-08 NA NA NA
1 2436256 "rs138038983.2436256.G.A" "---" "ATD" 0.364208652078131 0.014 0.589 "G" "A" "1p-2406887-2785671" 6.2358189118929e-07 NA NA NA
1 2436256 "rs138038983.2436256.G.A" "---" "CEL" 0.28930215360456 0.014 0.589 "G" "A" "1p-2406887-2785671" 1.32045645061577e-06 NA NA NA
1 2436256 "rs138038983.2436256.G.A" "---" "RA" 0.0448081929992997 0.014 0.589 "G" "A" "1p-2406887-2785671" 1.22062086868816e-06 NA NA NA
1 2436303 "rs79405490.2436303.A.C" "---" "ATD" 0.872575356216115 0.027 0.766 "A" "C" "1p-2406887-2785671" 9.72625803825017e-08 NA NA NA
1 2436303 "rs79405490.2436303.A.C" "---" "CEL" 0.341843906406547 0.027 0.766 "A" "C" "1p-2406887-2785671" 5.42444305948038e-07 NA NA NA
1 2436303 "rs79405490.2436303.A.C" "---" "RA" 0.311122717532564 0.027 0.766 "A" "C" "1p-2406887-2785671" 2.07531680416983e-08 NA NA NA
1 2436404 "rs113392853.2436404.G.C" "---" "ATD" 0.984268849589988 0.013 0.644 "G" "C" "1p-2406887-2785671" 9.62965470090972e-08 NA NA NA
1 2436404 "rs113392853.2436404.G.C" "---" "CEL" 0.21225234066949 0.013 0.644 "G" "C" "1p-2406887-2785671" 9.96776978084249e-07 NA NA NA
1 2436404 "rs113392853.2436404.G.C" "---" "RA" 0.0172277359313842 0.013 0.644 "G" "C" "1p-2406887-2785671" 2.86894568448483e-08 NA NA NA
1 2438353 "X1.2438353.G.A" "---" "ATD" 0.857484166693145 0.015 0.695 "G" "A" "1p-2406887-2785671" 8.45438913472044e-07 NA NA NA
1 2438353 "X1.2438353.G.A" "---" "CEL" 0.89008310431211 0.015 0.695 "G" "A" "1p-2406887-2785671" 7.07519916891777e-07 NA NA NA
1 2438353 "X1.2438353.G.A" "---" "RA" 0.455780719303407 0.015 0.695 "G" "A" "1p-2406887-2785671" 1.18703441162488e-06 NA NA NA
1 2438653 "rs145695471.2438653.C.T" "---" "ATD" 0.220929670567298 0.017 0.762 "C" "T" "1p-2406887-2785671" 1.22385374400334e-07 NA NA NA
1 2438653 "rs145695471.2438653.C.T" "---" "CEL" 0.236070511796701 0.017 0.762 "C" "T" "1p-2406887-2785671" 5.31650427954402e-07 NA NA NA
1 2438653 "rs145695471.2438653.C.T" "---" "RA" 0.532883345148553 0.017 0.762 "C" "T" "1p-2406887-2785671" 3.39057632129743e-08 NA NA NA
1 2439417 "rs116519409.2439417.C.T" "---" "ATD" 0.857819466757077 0.027 0.775 "C" "T" "1p-2406887-2785671" 9.70770017952668e-08 NA NA NA
1 2439417 "rs116519409.2439417.C.T" "---" "CEL" 0.336701656058817 0.027 0.775 "C" "T" "1p-2406887-2785671" 5.4293599900144e-07 NA NA NA
1 2439417 "rs116519409.2439417.C.T" "---" "RA" 0.316068842790442 0.027 0.775 "C" "T" "1p-2406887-2785671" 2.0438241955261e-08 NA NA NA
1 2439929 "rs115566946.2439929.C.T" "---" "ATD" 0.615261940402681 0.027 0.732 "C" "T" "1p-2406887-2785671" 9.63910338089736e-08 NA NA NA
1 2439929 "rs115566946.2439929.C.T" "---" "CEL" 0.253014553339212 0.027 0.732 "C" "T" "1p-2406887-2785671" 5.52899266187586e-07 NA NA NA
1 2439929 "rs115566946.2439929.C.T" "---" "RA" 0.530953673453606 0.027 0.732 "C" "T" "1p-2406887-2785671" 2.03112242510976e-08 NA NA NA
1 2441020 "rs75875515.2441020.G.A" "---" "ATD" 0.233988825030433 0.035 0.772 "G" "A" "1p-2406887-2785671" 3.05178058810238e-08 NA NA NA
1 2441020 "rs75875515.2441020.G.A" "---" "CEL" 0.802191397128978 0.035 0.772 "G" "A" "1p-2406887-2785671" 1.76131282842413e-08 NA NA NA
1 2441020 "rs75875515.2441020.G.A" "---" "RA" 0.488613687980703 0.035 0.772 "G" "A" "1p-2406887-2785671" 7.32505216469944e-09 NA NA NA
1 2442686 "rs144828340.2442686.C.T" "---" "ATD" 0.152673698397636 0.018 0.598 "C" "T" "1p-2406887-2785671" 8.06368690140124e-07 NA NA NA
1 2442686 "rs144828340.2442686.C.T" "---" "CEL" 0.956001472058546 0.018 0.598 "C" "T" "1p-2406887-2785671" 2.24874315199811e-08 NA NA NA
1 2442686 "rs144828340.2442686.C.T" "---" "RA" 0.637939813814097 0.018 0.598 "C" "T" "1p-2406887-2785671" 5.79622902720777e-06 NA NA NA
1 2444935 "rs75407712.2444935.T.C" "---" "ATD" 0.858731475376265 0.027 0.775 "T" "C" "1p-2406887-2785671" 9.72481942219658e-08 NA NA NA
1 2444935 "rs75407712.2444935.T.C" "---" "CEL" 0.335533281319962 0.027 0.775 "T" "C" "1p-2406887-2785671" 5.42909500423567e-07 NA NA NA
1 2444935 "rs75407712.2444935.T.C" "---" "RA" 0.316891047051498 0.027 0.775 "T" "C" "1p-2406887-2785671" 2.04481933435774e-08 NA NA NA
1 2444953 "rs76591030.2444953.C.T" "---" "ATD" 0.731603738721957 0.019 0.728 "C" "T" "1p-2406887-2785671" 6.57657795544306e-07 NA NA NA
1 2444953 "rs76591030.2444953.C.T" "---" "CEL" 0.678660815344827 0.019 0.728 "C" "T" "1p-2406887-2785671" 5.25446222386742e-07 NA NA NA
1 2444953 "rs76591030.2444953.C.T" "---" "RA" 0.876006828895367 0.019 0.728 "C" "T" "1p-2406887-2785671" 4.98695764389611e-08 NA NA NA
1 2444986 "rs114439409.2444986.C.T" "---" "CEL" 0.0987077668132802 0.012 0.408 "C" "T" "1p-2406887-2785671" 2.130504640018e-08 NA NA NA
1 2444986 "rs114439409.2444986.C.T" "---" "RA" 0.361233619604869 0.012 0.408 "C" "T" "1p-2406887-2785671" 5.09743624867273e-09 NA NA NA
1 2445410 "rs115874120.2445410.C.T" "---" "ATD" 0.296384565475464 0.015 0.653 "C" "T" "1p-2406887-2785671" 1.18897881008776e-07 NA NA NA
1 2445410 "rs115874120.2445410.C.T" "---" "CEL" 0.837605966145637 0.015 0.653 "C" "T" "1p-2406887-2785671" 7.02964890075589e-07 NA NA NA
1 2445410 "rs115874120.2445410.C.T" "---" "RA" 0.294537866714703 0.015 0.653 "C" "T" "1p-2406887-2785671" 2.08443419813126e-08 NA NA NA
1 2447291 "rs115004956.2447291.G.C" "---" "CEL" 0.0987077668132802 0.012 0.408 "G" "C" "1p-2406887-2785671" 2.13367100771187e-08 NA NA NA
1 2447291 "rs115004956.2447291.G.C" "---" "RA" 0.361233619604869 0.012 0.408 "G" "C" "1p-2406887-2785671" 5.09366649816268e-09 NA NA NA
1 2449924 "rs116387284.2449924.G.A" "---" "ATD" 0.848590599271089 0.027 0.771 "G" "A" "1p-2406887-2785671" 9.74363211210977e-08 NA NA NA
1 2449924 "rs116387284.2449924.G.A" "---" "CEL" 0.389470241413921 0.027 0.771 "G" "A" "1p-2406887-2785671" 5.42026895822371e-07 NA NA NA
1 2449924 "rs116387284.2449924.G.A" "---" "RA" 0.264692466290427 0.027 0.771 "G" "A" "1p-2406887-2785671" 2.04612821665703e-08 NA NA NA
1 2450502 "rs113492448.2450502.C.T" "---" "CEL" 0.0995118144605226 0.012 0.401 "C" "T" "1p-2406887-2785671" 2.03165117781369e-08 NA NA NA
1 2450502 "rs113492448.2450502.C.T" "---" "RA" 0.362671474250909 0.012 0.401 "C" "T" "1p-2406887-2785671" 5.51997352981919e-09 NA NA NA
1 2453163 "rs78763061.2453163.G.A" "---" "ATD" 0.352489561425912 0.01 0.353 "G" "A" "1p-2406887-2785671" 8.1594007628232e-08 NA NA NA
1 2453163 "rs78763061.2453163.G.A" "---" "CEL" 0.749298963460082 0.01 0.353 "G" "A" "1p-2406887-2785671" 1.41672956229856e-06 NA NA NA
1 2453163 "rs78763061.2453163.G.A" "---" "RA" 0.200207753998124 0.01 0.353 "G" "A" "1p-2406887-2785671" 2.02333398434776e-08 NA NA NA
1 2454683 "rs113122996.2454683.G.A" "---" "CEL" 0.0992881671957074 0.012 0.403 "G" "A" "1p-2406887-2785671" 2.05298962814608e-08 NA NA NA
1 2454683 "rs113122996.2454683.G.A" "---" "RA" 0.362534152284014 0.012 0.403 "G" "A" "1p-2406887-2785671" 5.49449002426564e-09 NA NA NA
1 2456417 "rs77162700.2456417.C.G" "imm_1_2446277" "ATD" 0.683470832503514 0.01 1 "C" "G" "1p-2406887-2785671" 1.92345124854106e-07 NA NA NA
1 2456417 "rs77162700.2456417.C.G" "imm_1_2446277" "CEL" 0.196990451777673 0.01 1 "C" "G" "1p-2406887-2785671" 6.27615612085737e-07 NA NA NA
1 2456417 "rs77162700.2456417.C.G" "imm_1_2446277" "RA" 0.490466389685856 0.01 1 "C" "G" "1p-2406887-2785671" 4.77046195899005e-07 NA NA NA
1 2456954 "rs58033434.2456954.G.C" "---" "ATD" 0.936466965728232 0.018 0.81 "G" "C" "1p-2406887-2785671" 1.24794223893034e-06 NA NA NA
1 2456954 "rs58033434.2456954.G.C" "---" "CEL" 0.690296000432077 0.018 0.81 "G" "C" "1p-2406887-2785671" 1.00308212765921e-06 NA NA NA
1 2456954 "rs58033434.2456954.G.C" "---" "RA" 0.0125287724350303 0.018 0.81 "G" "C" "1p-2406887-2785671" 2.02435539196102e-07 NA NA NA
1 2458125 "X1.2458125.G.GC" "---" "ATD" 0.110929103709198 0.015 0.858 "G" "GC" "1p-2406887-2785671" 5.76766703948073e-07 NA NA NA
1 2458125 "X1.2458125.G.GC" "---" "CEL" 0.316733574373673 0.015 0.858 "G" "GC" "1p-2406887-2785671" 2.05560361547087e-08 NA NA NA
1 2458125 "X1.2458125.G.GC" "---" "RA" 0.206366926617402 0.015 0.858 "G" "GC" "1p-2406887-2785671" 7.22880217558883e-08 NA NA NA
1 2460248 "X1.2460248.CTG.C" "---" "ATD" 0.132963342298878 0.012 0.646 "CTG" "C" "1p-2406887-2785671" 3.34479690026498e-06 NA NA NA
1 2460248 "X1.2460248.CTG.C" "---" "CEL" 0.37020775101658 0.012 0.646 "CTG" "C" "1p-2406887-2785671" 9.87465564798089e-07 NA NA NA
1 2460248 "X1.2460248.CTG.C" "---" "RA" 0.403024454555145 0.012 0.646 "CTG" "C" "1p-2406887-2785671" 9.06766728721512e-07 NA NA NA
1 2460465 "rs141600690.2460465.C.T" "---" "ATD" 0.522230197664806 0.014 0.59 "C" "T" "1p-2406887-2785671" 8.34656232339079e-05 NA NA NA
1 2460465 "rs141600690.2460465.C.T" "---" "CEL" 0.0473009798042529 0.014 0.59 "C" "T" "1p-2406887-2785671" 1.20090577106656e-06 NA NA NA
1 2460465 "rs141600690.2460465.C.T" "---" "RA" 0.172286417834273 0.014 0.59 "C" "T" "1p-2406887-2785671" 5.29901370251819e-07 NA NA NA
1 2460564 "rs115638831.2460564.C.T" "---" "ATD" 0.629646088294825 0.027 0.746 "C" "T" "1p-2406887-2785671" 3.03294193384551e-08 NA NA NA
1 2460564 "rs115638831.2460564.C.T" "---" "CEL" 0.422915167798318 0.027 0.746 "C" "T" "1p-2406887-2785671" 1.82664420645355e-08 NA NA NA
1 2460564 "rs115638831.2460564.C.T" "---" "RA" 0.0286666627243907 0.027 0.746 "C" "T" "1p-2406887-2785671" 1.67210974388232e-08 NA NA NA
1 2461688 "X1.2461688.C.T" "---" "CEL" 0.0989201343555209 0.011 0.411 "C" "T" "1p-2406887-2785671" 2.034076545928e-08 NA NA NA
1 2461688 "X1.2461688.C.T" "---" "RA" 0.361180374699411 0.011 0.411 "C" "T" "1p-2406887-2785671" 5.60520087623533e-09 NA NA NA
1 2462902 "rs79135689.2462902.G.A" "---" "ATD" 0.342257158026952 0.023 0.882 "G" "A" "1p-2406887-2785671" 8.92796717374259e-07 NA NA NA
1 2462902 "rs79135689.2462902.G.A" "---" "CEL" 0.0249058058963506 0.023 0.882 "G" "A" "1p-2406887-2785671" 7.89479098348705e-07 NA NA NA
1 2462902 "rs79135689.2462902.G.A" "---" "RA" 0.306864585253694 0.023 0.882 "G" "A" "1p-2406887-2785671" 6.83466508091895e-08 NA NA NA
1 2465792 "rs3001339.2465792.C.T" "imm_1_2455652" "ATD" 0.0996439830633962 0.717 1 "C" "T" "1p-2406887-2785671" 2.18177159632958e-06 NA NA NA
1 2465792 "rs3001339.2465792.C.T" "imm_1_2455652" "CEL" 0.850419531542735 0.717 1 "C" "T" "1p-2406887-2785671" 9.56230671574059e-07 NA NA NA
1 2465792 "rs3001339.2465792.C.T" "imm_1_2455652" "RA" 0.946663575838975 0.717 1 "C" "T" "1p-2406887-2785671" 2.25779811119236e-06 NA NA NA
1 2465974 "rs143257148.2465974.G.A" "---" "ATD" 0.586443572424349 0.014 0.412 "G" "A" "1p-2406887-2785671" 2.52486974422582e-06 NA NA NA
1 2465974 "rs143257148.2465974.G.A" "---" "CEL" 0.516779502281053 0.014 0.412 "G" "A" "1p-2406887-2785671" 1.52734346577419e-06 NA NA NA
1 2465974 "rs143257148.2465974.G.A" "---" "RA" 0.598632209036313 0.014 0.412 "G" "A" "1p-2406887-2785671" 7.78487444232496e-07 NA NA NA
1 2466294 "rs111436370.2466294.C.G" "---" "ATD" 0.40369207294477 0.013 0.426 "C" "G" "1p-2406887-2785671" 6.06478770587943e-07 NA NA NA
1 2466294 "rs111436370.2466294.C.G" "---" "CEL" 0.158436285231528 0.013 0.426 "C" "G" "1p-2406887-2785671" 2.14071921517056e-08 NA NA NA
1 2466294 "rs111436370.2466294.C.G" "---" "RA" 0.914245000981908 0.013 0.426 "C" "G" "1p-2406887-2785671" 3.3315192975198e-08 NA NA NA
1 2466346 "rs76629401.2466346.C.T" "---" "ATD" 0.229192173284009 0.024 0.833 "C" "T" "1p-2406887-2785671" 1.16293483606821e-06 NA NA NA
1 2466346 "rs76629401.2466346.C.T" "---" "CEL" 0.120121608177496 0.024 0.833 "C" "T" "1p-2406887-2785671" 7.33464332129256e-07 NA NA NA
1 2466346 "rs76629401.2466346.C.T" "---" "RA" 0.525700612338725 0.024 0.833 "C" "T" "1p-2406887-2785671" 5.76731275175585e-08 NA NA NA
1 2466377 "rs2985861.2466377.C.T" "---" "ATD" 0.273211023319955 0.03 0.794 "C" "T" "1p-2406887-2785671" 1.23806676485238e-06 NA NA NA
1 2466377 "rs2985861.2466377.C.T" "---" "CEL" 0.198317181095868 0.03 0.794 "C" "T" "1p-2406887-2785671" 2.1034549872336e-08 NA NA NA
1 2466377 "rs2985861.2466377.C.T" "---" "RA" 0.62687716120339 0.03 0.794 "C" "T" "1p-2406887-2785671" 6.44112611384472e-08 NA NA NA
1 2466652 "rs74047707.2466652.C.T" "---" "ATD" 0.11540325798042 0.017 0.632 "C" "T" "1p-2406887-2785671" 6.16690642853448e-07 NA NA NA
1 2466652 "rs74047707.2466652.C.T" "---" "CEL" 0.304005844372606 0.017 0.632 "C" "T" "1p-2406887-2785671" 1.88711901312306e-08 NA NA NA
1 2466652 "rs74047707.2466652.C.T" "---" "RA" 0.401341596483964 0.017 0.632 "C" "T" "1p-2406887-2785671" 3.32192864820116e-08 NA NA NA
1 2467723 "rs77407313.2467723.A.C" "---" "ATD" 0.222345020258566 0.027 0.756 "A" "C" "1p-2406887-2785671" 1.70048477399345e-06 NA NA NA
1 2467723 "rs77407313.2467723.A.C" "---" "CEL" 0.132579555257192 0.027 0.756 "A" "C" "1p-2406887-2785671" 7.30608728538875e-07 NA NA NA
1 2467723 "rs77407313.2467723.A.C" "---" "RA" 0.0665000105022825 0.027 0.756 "A" "C" "1p-2406887-2785671" 7.56821327802628e-07 NA NA NA
1 2467764 "rs2494607.2467764.A.G" "---" "ATD" 0.670453130698678 0.011 0.911 "A" "G" "1p-2406887-2785671" 6.79308460191586e-07 NA NA NA
1 2467764 "rs2494607.2467764.A.G" "---" "CEL" 0.84711744488138 0.011 0.911 "A" "G" "1p-2406887-2785671" 1.04553740045197e-06 NA NA NA
1 2467764 "rs2494607.2467764.A.G" "---" "RA" 0.791201099663921 0.011 0.911 "A" "G" "1p-2406887-2785671" 6.5468637218563e-08 NA NA NA
1 2468177 "rs2477717.2468177.T.C" "---" "ATD" 0.228173700496391 0.037 0.78 "T" "C" "1p-2406887-2785671" 8.4646112283132e-07 NA NA NA
1 2468177 "rs2477717.2468177.T.C" "---" "CEL" 0.00677437309682886 0.037 0.78 "T" "C" "1p-2406887-2785671" 1.02349082215271e-06 NA NA NA
1 2468177 "rs2477717.2468177.T.C" "---" "RA" 0.348139834819518 0.037 0.78 "T" "C" "1p-2406887-2785671" 3.04458543033402e-07 NA NA NA
1 2468427 "rs2014388.2468427.C.T" "---" "ATD" 0.38639816489784 0.012 0.457 "C" "T" "1p-2406887-2785671" 1.34641424075379e-06 NA NA NA
1 2468427 "rs2014388.2468427.C.T" "---" "CEL" 0.795385533482144 0.012 0.457 "C" "T" "1p-2406887-2785671" 2.08497434237829e-06 NA NA NA
1 2468427 "rs2014388.2468427.C.T" "---" "RA" 0.712732224182722 0.012 0.457 "C" "T" "1p-2406887-2785671" 4.79363678207254e-07 NA NA NA
1 2468786 "rs139030263.2468786.CT.C" "---" "ATD" 0.229076520710418 0.037 0.78 "CT" "C" "1p-2406887-2785671" 8.46720092456218e-07 NA NA NA
1 2468786 "rs139030263.2468786.CT.C" "---" "CEL" 0.00680180172229308 0.037 0.78 "CT" "C" "1p-2406887-2785671" 1.04654881085635e-06 NA NA NA
1 2468786 "rs139030263.2468786.CT.C" "---" "RA" 0.348043877681464 0.037 0.78 "CT" "C" "1p-2406887-2785671" 3.03503413126855e-07 NA NA NA
1 2469097 "rs2495378.2469097.C.T" "---" "ATD" 0.228474387868808 0.037 0.78 "C" "T" "1p-2406887-2785671" 8.49139863837089e-07 NA NA NA
1 2469097 "rs2495378.2469097.C.T" "---" "CEL" 0.00680953951875806 0.037 0.78 "C" "T" "1p-2406887-2785671" 1.05616388485547e-06 NA NA NA
1 2469097 "rs2495378.2469097.C.T" "---" "RA" 0.346610300895233 0.037 0.78 "C" "T" "1p-2406887-2785671" 3.04362624744359e-07 NA NA NA
1 2469207 "rs2495377.2469207.C.G" "---" "ATD" 0.230996430061479 0.037 0.78 "C" "G" "1p-2406887-2785671" 8.46932989393294e-07 NA NA NA
1 2469207 "rs2495377.2469207.C.G" "---" "CEL" 0.00683525078112674 0.037 0.78 "C" "G" "1p-2406887-2785671" 1.05750635241003e-06 NA NA NA
1 2469207 "rs2495377.2469207.C.G" "---" "RA" 0.346785612122675 0.037 0.78 "C" "G" "1p-2406887-2785671" 3.04322485942435e-07 NA NA NA
1 2469243 "rs2495376.2469243.C.T" "---" "ATD" 0.242874605339985 0.037 0.775 "C" "T" "1p-2406887-2785671" 8.44623331494719e-07 NA NA NA
1 2469243 "rs2495376.2469243.C.T" "---" "CEL" 0.00934768912686468 0.037 0.775 "C" "T" "1p-2406887-2785671" 1.08719703964237e-06 NA NA NA
1 2469243 "rs2495376.2469243.C.T" "---" "RA" 0.293304536215873 0.037 0.775 "C" "T" "1p-2406887-2785671" 3.086858432043e-07 NA NA NA
1 2469512 "rs3001341.2469512.G.A" "---" "ATD" 0.22867720180571 0.037 0.78 "G" "A" "1p-2406887-2785671" 8.46119972838676e-07 NA NA NA
1 2469512 "rs3001341.2469512.G.A" "---" "CEL" 0.00677466017229135 0.037 0.78 "G" "A" "1p-2406887-2785671" 1.06431164230069e-06 NA NA NA
1 2469512 "rs3001341.2469512.G.A" "---" "RA" 0.347839402798441 0.037 0.78 "G" "A" "1p-2406887-2785671" 3.03712442690641e-07 NA NA NA
1 2469692 "rs74047710.2469692.G.A" "---" "ATD" 0.228978443504096 0.037 0.78 "G" "A" "1p-2406887-2785671" 8.44431712554291e-07 NA NA NA
1 2469692 "rs74047710.2469692.G.A" "---" "CEL" 0.00678053897164712 0.037 0.78 "G" "A" "1p-2406887-2785671" 1.06435206447158e-06 NA NA NA
1 2469692 "rs74047710.2469692.G.A" "---" "RA" 0.348169965013952 0.037 0.78 "G" "A" "1p-2406887-2785671" 3.03741649005042e-07 NA NA NA
1 2469836 "rs150219346.2469836.C.G" "---" "ATD" 0.14338202529963 0.02 0.648 "C" "G" "1p-2406887-2785671" 5.76241784701473e-07 NA NA NA
1 2469836 "rs150219346.2469836.C.G" "---" "CEL" 0.0783149398953296 0.02 0.648 "C" "G" "1p-2406887-2785671" 1.94362245092147e-08 NA NA NA
1 2469836 "rs150219346.2469836.C.G" "---" "RA" 0.385229510403309 0.02 0.648 "C" "G" "1p-2406887-2785671" 3.3571643499276e-08 NA NA NA
1 2470368 "rs2495375.2470368.A.G" "---" "ATD" 0.228173700496391 0.037 0.781 "A" "G" "1p-2406887-2785671" 8.49221313720537e-07 NA NA NA
1 2470368 "rs2495375.2470368.A.G" "---" "CEL" 0.00680634078101628 0.037 0.781 "A" "G" "1p-2406887-2785671" 1.0742592411425e-06 NA NA NA
1 2470368 "rs2495375.2470368.A.G" "---" "RA" 0.351507574826421 0.037 0.781 "A" "G" "1p-2406887-2785671" 3.02362726286371e-07 NA NA NA
1 2470686 "rs2495374.2470686.G.A" "---" "ATD" 0.228173700496391 0.037 0.781 "G" "A" "1p-2406887-2785671" 8.48504652087924e-07 NA NA NA
1 2470686 "rs2495374.2470686.G.A" "---" "CEL" 0.0068093146185063 0.037 0.781 "G" "A" "1p-2406887-2785671" 1.07877197875969e-06 NA NA NA
1 2470686 "rs2495374.2470686.G.A" "---" "RA" 0.349441338451803 0.037 0.781 "G" "A" "1p-2406887-2785671" 3.021445259389e-07 NA NA NA
1 2470800 "rs140551002.2470800.A.C" "---" "ATD" 0.50084449722171 0.017 0.861 "A" "C" "1p-2406887-2785671" 9.60015480276152e-08 NA NA NA
1 2470800 "rs140551002.2470800.A.C" "---" "CEL" 0.320731591724862 0.017 0.861 "A" "C" "1p-2406887-2785671" 5.27807280704312e-07 NA NA NA
1 2470800 "rs140551002.2470800.A.C" "---" "RA" 0.714644424132418 0.017 0.861 "A" "C" "1p-2406887-2785671" 3.45723805802589e-08 NA NA NA
1 2470845 "rs2495373.2470845.C.G" "---" "ATD" 0.227371463453484 0.037 0.781 "C" "G" "1p-2406887-2785671" 8.49622649495311e-07 NA NA NA
1 2470845 "rs2495373.2470845.C.G" "---" "CEL" 0.00683096413822753 0.037 0.781 "C" "G" "1p-2406887-2785671" 1.08960971546211e-06 NA NA NA
1 2470845 "rs2495373.2470845.C.G" "---" "RA" 0.347755666198334 0.037 0.781 "C" "G" "1p-2406887-2785671" 3.03020213730375e-07 NA NA NA
1 2470877 "rs2495372.2470877.T.C" "---" "ATD" 0.227371463453484 0.037 0.781 "T" "C" "1p-2406887-2785671" 8.49622649495311e-07 NA NA NA
1 2470877 "rs2495372.2470877.T.C" "---" "CEL" 0.00683096413822753 0.037 0.781 "T" "C" "1p-2406887-2785671" 1.08960971546211e-06 NA NA NA
1 2470877 "rs2495372.2470877.T.C" "---" "RA" 0.347755666198334 0.037 0.781 "T" "C" "1p-2406887-2785671" 3.03105949232325e-07 NA NA NA
1 2471745 "rs2495371.2471745.G.C" "---" "ATD" 0.227174787010756 0.037 0.781 "G" "C" "1p-2406887-2785671" 8.57050596217453e-07 NA NA NA
1 2471745 "rs2495371.2471745.G.C" "---" "CEL" 0.0069070716339231 0.037 0.781 "G" "C" "1p-2406887-2785671" 1.09753152169978e-06 NA NA NA
1 2471745 "rs2495371.2471745.G.C" "---" "RA" 0.34259332394122 0.037 0.781 "G" "C" "1p-2406887-2785671" 3.03481436462819e-07 NA NA NA
1 2471955 "rs2495370.2471955.A.T" "---" "ATD" 0.247721712724767 0.037 0.782 "A" "T" "1p-2406887-2785671" 8.68535307871988e-07 NA NA NA
1 2471955 "rs2495370.2471955.A.T" "---" "CEL" 0.00630179855960034 0.037 0.782 "A" "T" "1p-2406887-2785671" 1.14134652079582e-06 NA NA NA
1 2471955 "rs2495370.2471955.A.T" "---" "RA" 0.324941629935261 0.037 0.782 "A" "T" "1p-2406887-2785671" 3.05141612266836e-07 NA NA NA
1 2472090 "rs2477718.2472090.T.C" "---" "ATD" 0.227774994213771 0.037 0.782 "T" "C" "1p-2406887-2785671" 8.53329331978616e-07 NA NA NA
1 2472090 "rs2477718.2472090.T.C" "---" "CEL" 0.00701275323514895 0.037 0.782 "T" "C" "1p-2406887-2785671" 1.1007977614286e-06 NA NA NA
1 2472090 "rs2477718.2472090.T.C" "---" "RA" 0.345749750014012 0.037 0.782 "T" "C" "1p-2406887-2785671" 3.0211072731567e-07 NA NA NA
1 2472946 "rs2495369.2472946.G.A" "---" "ATD" 0.222906357960316 0.037 0.784 "G" "A" "1p-2406887-2785671" 8.6701805151467e-07 NA NA NA
1 2472946 "rs2495369.2472946.G.A" "---" "CEL" 0.00728939970353313 0.037 0.784 "G" "A" "1p-2406887-2785671" 1.12315115970778e-06 NA NA NA
1 2472946 "rs2495369.2472946.G.A" "---" "RA" 0.373619454184386 0.037 0.784 "G" "A" "1p-2406887-2785671" 3.01027384229696e-07 NA NA NA
1 2473191 "rs182919960.2473191.C.T" "---" "ATD" 0.788551481957095 0.012 0.962 "C" "T" "1p-2406887-2785671" 8.80989065660292e-07 NA NA NA
1 2473191 "rs182919960.2473191.C.T" "---" "CEL" 0.0788391711069685 0.012 0.962 "C" "T" "1p-2406887-2785671" 1.96147544445887e-06 NA NA NA
1 2473191 "rs182919960.2473191.C.T" "---" "RA" 0.454024461707333 0.012 0.962 "C" "T" "1p-2406887-2785671" 3.38393879605058e-07 NA NA NA
1 2473258 "rs2495368.2473258.A.G" "---" "ATD" 0.222121723431545 0.037 0.784 "A" "G" "1p-2406887-2785671" 8.66103772148878e-07 NA NA NA
1 2473258 "rs2495368.2473258.A.G" "---" "CEL" 0.00721243128866904 0.037 0.784 "A" "G" "1p-2406887-2785671" 1.13673380602475e-06 NA NA NA
1 2473258 "rs2495368.2473258.A.G" "---" "RA" 0.374433506661142 0.037 0.784 "A" "G" "1p-2406887-2785671" 3.00812665287298e-07 NA NA NA
1 2474225 "rs151282087.2474225.C.A" "---" "ATD" 0.233379591317275 0.011 0.734 "C" "A" "1p-2406887-2785671" 1.07619918464496e-06 NA NA NA
1 2474293 "rs942823.2474293.C.A" "---" "ATD" 0.223004913909619 0.037 0.784 "C" "A" "1p-2406887-2785671" 8.6447815455401e-07 NA NA NA
1 2474293 "rs942823.2474293.C.A" "---" "CEL" 0.0071157205433468 0.037 0.784 "C" "A" "1p-2406887-2785671" 1.14939737209651e-06 NA NA NA
1 2474293 "rs942823.2474293.C.A" "---" "RA" 0.370383265221724 0.037 0.784 "C" "A" "1p-2406887-2785671" 3.01043928105233e-07 NA NA NA
1 2474313 "rs115568561.2474313.C.G" "---" "ATD" 0.151400295557239 0.015 0.828 "C" "G" "1p-2406887-2785671" 3.94569352410691e-06 NA NA NA
1 2474313 "rs115568561.2474313.C.G" "---" "CEL" 0.221071053622296 0.015 0.828 "C" "G" "1p-2406887-2785671" 1.17145499801386e-06 NA NA NA
1 2474313 "rs115568561.2474313.C.G" "---" "RA" 0.271564908383694 0.015 0.828 "C" "G" "1p-2406887-2785671" 3.6647404702338e-07 NA NA NA
1 2474681 "rs59506374.2474681.C.CTG" "---" "ATD" 0.23310113753141 0.037 0.786 "C" "CTG" "1p-2406887-2785671" 8.48372953405469e-07 NA NA NA
1 2474681 "rs59506374.2474681.C.CTG" "---" "CEL" 0.00790165654608097 0.037 0.786 "C" "CTG" "1p-2406887-2785671" 1.13599504413946e-06 NA NA NA
1 2474681 "rs59506374.2474681.C.CTG" "---" "RA" 0.374396221523299 0.037 0.786 "C" "CTG" "1p-2406887-2785671" 3.01946779011407e-07 NA NA NA
1 2474683 "rs60257328.2474683.C.CGGTA" "---" "ATD" 0.23310113753141 0.037 0.786 "C" "CGGTA" "1p-2406887-2785671" 8.48372953405469e-07 NA NA NA
1 2474683 "rs60257328.2474683.C.CGGTA" "---" "CEL" 0.00790165654608097 0.037 0.786 "C" "CGGTA" "1p-2406887-2785671" 1.13599504413946e-06 NA NA NA
1 2474683 "rs60257328.2474683.C.CGGTA" "---" "RA" 0.374396221523299 0.037 0.786 "C" "CGGTA" "1p-2406887-2785671" 3.01946779011407e-07 NA NA NA
1 2475444 "rs116175205.2475444.G.A" "---" "ATD" 0.181178214055969 0.024 0.699 "G" "A" "1p-2406887-2785671" 6.90525640487468e-09 NA NA NA
1 2475444 "rs116175205.2475444.G.A" "---" "CEL" 0.0184324421045117 0.024 0.699 "G" "A" "1p-2406887-2785671" 3.4305335592178e-09 NA NA NA
1 2475444 "rs116175205.2475444.G.A" "---" "RA" 0.0244104778732719 0.024 0.699 "G" "A" "1p-2406887-2785671" 6.19019046302133e-09 NA NA NA
1 2475833 "rs115243289.2475833.G.A" "---" "ATD" 0.829953777657015 0.012 0.453 "G" "A" "1p-2406887-2785671" 8.33161474961243e-07 NA NA NA
1 2475833 "rs115243289.2475833.G.A" "---" "CEL" 0.113134559144448 0.012 0.453 "G" "A" "1p-2406887-2785671" 1.94765687347357e-08 NA NA NA
1 2475833 "rs115243289.2475833.G.A" "---" "RA" 0.586376344854091 0.012 0.453 "G" "A" "1p-2406887-2785671" 3.54226783093458e-08 NA NA NA
1 2476234 "rs74047712.2476234.C.T" "---" "ATD" 0.180991064025569 0.024 0.7 "C" "T" "1p-2406887-2785671" 6.91771467940111e-09 NA NA NA
1 2476234 "rs74047712.2476234.C.T" "---" "CEL" 0.0182968575485388 0.024 0.7 "C" "T" "1p-2406887-2785671" 3.45009413717374e-09 NA NA NA
1 2476234 "rs74047712.2476234.C.T" "---" "RA" 0.0240879607694116 0.024 0.7 "C" "T" "1p-2406887-2785671" 6.25158488438074e-09 NA NA NA
1 2476784 "rs76114118.2476784.A.G" "---" "ATD" 0.374763280861929 0.012 0.682 "A" "G" "1p-2406887-2785671" 6.8221096497198e-07 NA NA NA
1 2476784 "rs76114118.2476784.A.G" "---" "CEL" 0.0828157088273478 0.012 0.682 "A" "G" "1p-2406887-2785671" 7.4018642791691e-07 NA NA NA
1 2476784 "rs76114118.2476784.A.G" "---" "RA" 0.120203452978043 0.012 0.682 "A" "G" "1p-2406887-2785671" 7.75551950745426e-08 NA NA NA
1 2477831 "rs150702405.2477831.G.A" "---" "ATD" 0.380884619834939 0.02 0.639 "G" "A" "1p-2406887-2785671" 5.88982122201069e-07 NA NA NA
1 2477831 "rs150702405.2477831.G.A" "---" "CEL" 0.178753028156175 0.02 0.639 "G" "A" "1p-2406887-2785671" 1.89230381120411e-08 NA NA NA
1 2477831 "rs150702405.2477831.G.A" "---" "RA" 0.420541100660097 0.02 0.639 "G" "A" "1p-2406887-2785671" 3.29717626562359e-08 NA NA NA
1 2477929 "X1.2477929.C.G" "---" "ATD" 0.381444862252411 0.019 0.64 "C" "G" "1p-2406887-2785671" 5.84671121506184e-07 NA NA NA
1 2477929 "X1.2477929.C.G" "---" "CEL" 0.179414857667074 0.019 0.64 "C" "G" "1p-2406887-2785671" 1.8831503187231e-08 NA NA NA
1 2477929 "X1.2477929.C.G" "---" "RA" 0.420733702186988 0.019 0.64 "C" "G" "1p-2406887-2785671" 3.29624203099117e-08 NA NA NA
1 2478023 "rs7538698.2478023.C.G" "---" "ATD" 0.29720532314036 0.02 0.639 "C" "G" "1p-2406887-2785671" 5.68530596645394e-07 NA NA NA
1 2478023 "rs7538698.2478023.C.G" "---" "CEL" 0.17412060161605 0.02 0.639 "C" "G" "1p-2406887-2785671" 1.93876133120059e-08 NA NA NA
1 2478023 "rs7538698.2478023.C.G" "---" "RA" 0.421441544787638 0.02 0.639 "C" "G" "1p-2406887-2785671" 3.29484794969439e-08 NA NA NA
1 2478637 "rs2477679.2478637.T.C" "---" "ATD" 0.770464858083596 0.012 0.965 "T" "C" "1p-2406887-2785671" 9.32622106773415e-07 NA NA NA
1 2478637 "rs2477679.2478637.T.C" "---" "CEL" 0.0932778374540226 0.012 0.965 "T" "C" "1p-2406887-2785671" 2.1816150200446e-06 NA NA NA
1 2478637 "rs2477679.2478637.T.C" "---" "RA" 0.463422064898402 0.012 0.965 "T" "C" "1p-2406887-2785671" 3.39780919749555e-07 NA NA NA
1 2478823 "rs2494618.2478823.C.T" "---" "ATD" 0.766706129260499 0.012 0.967 "C" "T" "1p-2406887-2785671" 9.39030359059182e-07 NA NA NA
1 2478823 "rs2494618.2478823.C.T" "---" "CEL" 0.0928003382122061 0.012 0.967 "C" "T" "1p-2406887-2785671" 2.19856759836556e-06 NA NA NA
1 2478823 "rs2494618.2478823.C.T" "---" "RA" 0.469013541888523 0.012 0.967 "C" "T" "1p-2406887-2785671" 3.36052797153846e-07 NA NA NA
1 2479474 "rs2494617.2479474.G.T" "---" "ATD" 0.257489880354408 0.033 0.766 "G" "T" "1p-2406887-2785671" 7.64066308090306e-07 NA NA NA
1 2479474 "rs2494617.2479474.G.T" "---" "CEL" 0.0403238679581622 0.033 0.766 "G" "T" "1p-2406887-2785671" 1.5614474853311e-06 NA NA NA
1 2479474 "rs2494617.2479474.G.T" "---" "RA" 0.922300601642886 0.033 0.766 "G" "T" "1p-2406887-2785671" 3.15036410553406e-07 NA NA NA
1 2479938 "rs141232562.2479938.G.C" "---" "ATD" 0.788551481957095 0.012 0.97 "G" "C" "1p-2406887-2785671" 8.90958783080079e-07 NA NA NA
1 2479938 "rs141232562.2479938.G.C" "---" "CEL" 0.0788391711069685 0.012 0.97 "G" "C" "1p-2406887-2785671" 2.26147319906559e-06 NA NA NA
1 2479938 "rs141232562.2479938.G.C" "---" "RA" 0.454024461707333 0.012 0.97 "G" "C" "1p-2406887-2785671" 3.52063980816827e-07 NA NA NA
1 2479983 "rs1974044.2479983.A.G" "---" "ATD" 0.0221626185733814 0.497 0.971 "A" "G" "1p-2406887-2785671" 1.13618312723086e-05 NA NA NA
1 2480337 "rs10797430.2480337.G.A" "---" "ATD" 0.385115724419641 0.011 0.346 "G" "A" "1p-2406887-2785671" 1.19936413930931e-06 NA NA NA
1 2480337 "rs10797430.2480337.G.A" "---" "CEL" 0.219788751919456 0.011 0.346 "G" "A" "1p-2406887-2785671" 5.52210652232151e-07 NA NA NA
1 2480337 "rs10797430.2480337.G.A" "---" "RA" 0.800542423625799 0.011 0.346 "G" "A" "1p-2406887-2785671" 1.30315451750071e-07 NA NA NA
1 2481258 "rs150150759.2481258.C.G" "---" "ATD" 0.864398797039624 0.012 0.967 "C" "G" "1p-2406887-2785671" 8.60534796901461e-07 NA NA NA
1 2481258 "rs150150759.2481258.C.G" "---" "CEL" 0.097408285433314 0.012 0.967 "C" "G" "1p-2406887-2785671" 1.86999825552104e-06 NA NA NA
1 2481258 "rs150150759.2481258.C.G" "---" "RA" 0.420761956260769 0.012 0.967 "C" "G" "1p-2406887-2785671" 3.68098056158077e-07 NA NA NA
1 2481702 "rs115511887.2481702.G.A" "---" "ATD" 0.340382322640464 0.019 0.637 "G" "A" "1p-2406887-2785671" 6.23392221573752e-07 NA NA NA
1 2481702 "rs115511887.2481702.G.A" "---" "CEL" 0.0753685685592488 0.019 0.637 "G" "A" "1p-2406887-2785671" 1.79050168204091e-08 NA NA NA
1 2481702 "rs115511887.2481702.G.A" "---" "RA" 0.322310098733016 0.019 0.637 "G" "A" "1p-2406887-2785671" 3.39576409054611e-08 NA NA NA
1 2482381 "rs111273871.2482381.C.G" "---" "ATD" 0.132251894036722 0.02 0.648 "C" "G" "1p-2406887-2785671" 5.7562802655031e-07 NA NA NA
1 2482381 "rs111273871.2482381.C.G" "---" "CEL" 0.0906734126083264 0.02 0.648 "C" "G" "1p-2406887-2785671" 1.91489634436472e-08 NA NA NA
1 2482381 "rs111273871.2482381.C.G" "---" "RA" 0.418332494205447 0.02 0.648 "C" "G" "1p-2406887-2785671" 3.46518009536098e-08 NA NA NA
1 2482932 "rs117205412.2482932.C.T" "---" "ATD" 0.967530233286609 0.012 0.971 "C" "T" "1p-2406887-2785671" 7.99032445482027e-07 NA NA NA
1 2482932 "rs117205412.2482932.C.T" "---" "CEL" 0.0789281946317425 0.012 0.971 "C" "T" "1p-2406887-2785671" 2.33385685881674e-06 NA NA NA
1 2482932 "rs117205412.2482932.C.T" "---" "RA" 0.454345102630335 0.012 0.971 "C" "T" "1p-2406887-2785671" 3.5368221478233e-07 NA NA NA
1 2483270 "rs3748825.2483270.T.C" "---" "ATD" 0.0275897569469519 0.484 0.978 "T" "C" "1p-2406887-2785671" 7.45824409899112e-06 NA NA NA
1 2483270 "rs3748825.2483270.T.C" "---" "CEL" 0.072532579489158 0.484 0.978 "T" "C" "1p-2406887-2785671" 6.91676876447601e-05 NA NA NA
1 2483270 "rs3748825.2483270.T.C" "---" "RA" 0.0553979880860855 0.484 0.978 "T" "C" "1p-2406887-2785671" 5.09144637757759e-06 NA NA NA
1 2483298 "rs2985858.2483298.C.G" "---" "ATD" 0.0195892294656067 0.496 0.979 "C" "G" "1p-2406887-2785671" 1.10409215246221e-05 NA NA NA
1 2483840 "rs7531865.2483840.G.C" "---" "ATD" 0.38533145633283 0.011 0.345 "G" "C" "1p-2406887-2785671" 1.18937733790591e-06 NA NA NA
1 2483840 "rs7531865.2483840.G.C" "---" "CEL" 0.219379747840776 0.011 0.345 "G" "C" "1p-2406887-2785671" 5.65200316141087e-07 NA NA NA
1 2483840 "rs7531865.2483840.G.C" "---" "RA" 0.800230892122473 0.011 0.345 "G" "C" "1p-2406887-2785671" 1.06940210867278e-07 NA NA NA
1 2484748 "rs146090614.2484748.T.C" "---" "ATD" 0.0304843826359621 0.497 0.985 "T" "C" "1p-2406887-2785671" 1.12700098191108e-05 NA NA NA
1 2484748 "rs146090614.2484748.T.C" "---" "CEL" 0.0222170700251644 0.497 0.985 "T" "C" "1p-2406887-2785671" 2.53090244723981e-05 NA NA NA
1 2484748 "rs146090614.2484748.T.C" "---" "RA" 0.0910505623079772 0.497 0.985 "T" "C" "1p-2406887-2785671" 5.84075353067522e-06 NA NA NA
1 2485241 "rs187356335.2485241.C.T" "---" "ATD" 0.868667609952825 0.012 0.975 "C" "T" "1p-2406887-2785671" 8.87700746758532e-07 NA NA NA
1 2485241 "rs187356335.2485241.C.T" "---" "CEL" 0.0715922384290983 0.012 0.975 "C" "T" "1p-2406887-2785671" 2.39789232965967e-06 NA NA NA
1 2485241 "rs187356335.2485241.C.T" "---" "RA" 0.490156951457528 0.012 0.975 "C" "T" "1p-2406887-2785671" 3.56404600333553e-07 NA NA NA
1 2485821 "rs77367306.2485821.C.T" "---" "ATD" 0.154084022247652 0.02 0.644 "C" "T" "1p-2406887-2785671" 5.788070494118e-07 NA NA NA
1 2485821 "rs77367306.2485821.C.T" "---" "CEL" 0.0889238831117213 0.02 0.644 "C" "T" "1p-2406887-2785671" 1.9596637359252e-08 NA NA NA
1 2485821 "rs77367306.2485821.C.T" "---" "RA" 0.350175487591918 0.02 0.644 "C" "T" "1p-2406887-2785671" 3.37700020952753e-08 NA NA NA
1 2487663 "rs2227312.2487663.C.A" "---" "ATD" 0.023103191397838 0.474 0.997 "C" "A" "1p-2406887-2785671" 1.06400303214266e-05 NA NA NA
1 2487663 "rs2227312.2487663.C.A" "---" "CEL" 0.0478988272684792 0.474 0.997 "C" "A" "1p-2406887-2785671" 6.41894637599937e-05 NA NA NA
1 2487663 "rs2227312.2487663.C.A" "---" "RA" 0.0183110620836079 0.474 0.997 "C" "A" "1p-2406887-2785671" 5.80777525984614e-06 NA NA NA
1 2487766 "rs2227313.2487766.T.C" "imm_1_2486652" "ATD" 0.014596563485902 0.487 1 "T" "C" "1p-2406887-2785671" 1.30617707246381e-05 NA NA NA
1 2487766 "rs2227313.2487766.T.C" "imm_1_2486652" "CEL" 0.00718422904530355 0.487 1 "T" "C" "1p-2406887-2785671" 2.1204918579334e-05 NA NA NA
1 2487766 "rs2227313.2487766.T.C" "imm_1_2486652" "RA" 0.0276384147076562 0.487 1 "T" "C" "1p-2406887-2785671" 5.34914687964968e-06 NA NA NA
1 2488398 "rs142945923.2488398.C.T" "---" "ATD" 0.64710957567691 0.015 0.86 "C" "T" "1p-2406887-2785671" 1.02793951085645e-06 NA NA NA
1 2488398 "rs142945923.2488398.C.T" "---" "CEL" 0.0203014624577942 0.015 0.86 "C" "T" "1p-2406887-2785671" 1.99029502081942e-06 NA NA NA
1 2488398 "rs142945923.2488398.C.T" "---" "RA" 0.387092619277029 0.015 0.86 "C" "T" "1p-2406887-2785671" 3.65905199866117e-07 NA NA NA
1 2488930 "rs2495366.2488930.G.A" "---" "ATD" 0.0257433036288442 0.487 0.991 "G" "A" "1p-2406887-2785671" 1.15531904112949e-05 NA NA NA
1 2488930 "rs2495366.2488930.G.A" "---" "CEL" 0.0291349501121822 0.487 0.991 "G" "A" "1p-2406887-2785671" 2.4630299098203e-05 NA NA NA
1 2488930 "rs2495366.2488930.G.A" "---" "RA" 0.0233700259762421 0.487 0.991 "G" "A" "1p-2406887-2785671" 6.10881911002071e-06 NA NA NA
1 2489200 "rs2234158.2489200.C.T" "---" "ATD" 0.656051270179124 0.012 0.976 "C" "T" "1p-2406887-2785671" 8.87148613514936e-07 NA NA NA
1 2489200 "rs2234158.2489200.C.T" "---" "CEL" 0.022661127562405 0.012 0.976 "C" "T" "1p-2406887-2785671" 2.59087282665031e-06 NA NA NA
1 2489200 "rs2234158.2489200.C.T" "---" "RA" 0.4248333717192 0.012 0.976 "C" "T" "1p-2406887-2785671" 3.61316986979328e-07 NA NA NA
1 2490922 "rs11573978.2490922.G.T" "---" "ATD" 0.622789772404438 0.012 0.977 "G" "T" "1p-2406887-2785671" 9.10125752264955e-07 NA NA NA
1 2490922 "rs11573978.2490922.G.T" "---" "CEL" 0.0225629261309152 0.012 0.977 "G" "T" "1p-2406887-2785671" 2.89201727992263e-06 NA NA NA
1 2490922 "rs11573978.2490922.G.T" "---" "RA" 0.473252225116044 0.012 0.977 "G" "T" "1p-2406887-2785671" 3.54248243786009e-07 NA NA NA
1 2490942 "rs2281852.2490942.C.A" "---" "ATD" 0.0194271374757807 0.482 0.995 "C" "A" "1p-2406887-2785671" 1.36714535770567e-05 NA NA NA
1 2490942 "rs2281852.2490942.C.A" "---" "CEL" 0.00559961705226965 0.482 0.995 "C" "A" "1p-2406887-2785671" 2.14627620449796e-05 NA NA NA
1 2490942 "rs2281852.2490942.C.A" "---" "RA" 0.0250656610352687 0.482 0.995 "C" "A" "1p-2406887-2785671" 6.15142151070417e-06 NA NA NA
1 2491060 "rs11573979.2491060.C.T" "---" "ATD" 0.623322947914139 0.013 0.956 "C" "T" "1p-2406887-2785671" 9.01564588740184e-07 NA NA NA
1 2491060 "rs11573979.2491060.C.T" "---" "CEL" 0.0331758990148678 0.013 0.956 "C" "T" "1p-2406887-2785671" 2.2924119497124e-06 NA NA NA
1 2491060 "rs11573979.2491060.C.T" "---" "RA" 0.40536907199355 0.013 0.956 "C" "T" "1p-2406887-2785671" 3.64151562555347e-07 NA NA NA
1 2491132 "rs11573980.2491132.T.G" "---" "ATD" 0.441962694182929 0.019 0.651 "T" "G" "1p-2406887-2785671" 5.95271941464432e-07 NA NA NA
1 2491132 "rs11573980.2491132.T.G" "---" "CEL" 0.0675732200146693 0.019 0.651 "T" "G" "1p-2406887-2785671" 1.83718267611922e-08 NA NA NA
1 2491132 "rs11573980.2491132.T.G" "---" "RA" 0.399366308769233 0.019 0.651 "T" "G" "1p-2406887-2785671" 3.3823378781637e-08 NA NA NA
1 2491305 "rs2234162.2491305.C.T" "---" "ATD" 0.622789772404438 0.012 0.977 "C" "T" "1p-2406887-2785671" 9.06633648600281e-07 NA NA NA
1 2491305 "rs2234162.2491305.C.T" "---" "CEL" 0.0225629261309152 0.012 0.977 "C" "T" "1p-2406887-2785671" 2.93327740821824e-06 NA NA NA
1 2491305 "rs2234162.2491305.C.T" "---" "RA" 0.473747298535203 0.012 0.977 "C" "T" "1p-2406887-2785671" 3.52591843096729e-07 NA NA NA
1 2492276 "rs2234165.2492276.G.A" "---" "ATD" 0.0613940368140217 0.011 0.303 "G" "A" "1p-2406887-2785671" 8.89745051713069e-07 NA NA NA
1 2492276 "rs2234165.2492276.G.A" "---" "CEL" 0.130256811270446 0.011 0.303 "G" "A" "1p-2406887-2785671" 1.01149349527911e-06 NA NA NA
1 2492276 "rs2234165.2492276.G.A" "---" "RA" 0.379394706687658 0.011 0.303 "G" "A" "1p-2406887-2785671" 4.16026485490028e-07 NA NA NA
1 2492665 "rs11573988.2492665.G.T" "---" "ATD" 0.150640902544661 0.143 0.939 "G" "T" "1p-2406887-2785671" 4.41483617701155e-06 NA NA NA
1 2492783 "rs11573989.2492783.C.T" "imm_1_2481635" "ATD" 0.469035887334792 0.014 1 "C" "T" "1p-2406887-2785671" 1.96405448966969e-07 NA NA NA
1 2492783 "rs11573989.2492783.C.T" "imm_1_2481635" "CEL" 0.985599241377681 0.014 1 "C" "T" "1p-2406887-2785671" 1.35301174766557e-06 NA NA NA
1 2492783 "rs11573989.2492783.C.T" "imm_1_2481635" "RA" 0.78424055105728 0.014 1 "C" "T" "1p-2406887-2785671" 2.87921154803596e-07 NA NA NA
1 2493530 "rs7554260.2493530.C.G" "---" "ATD" 0.361267388404771 0.021 0.67 "C" "G" "1p-2406887-2785671" 5.6154948706458e-07 NA NA NA
1 2493530 "rs7554260.2493530.C.G" "---" "CEL" 0.147495832685137 0.021 0.67 "C" "G" "1p-2406887-2785671" 1.77288906899335e-08 NA NA NA
1 2493530 "rs7554260.2493530.C.G" "---" "RA" 0.199385029517387 0.021 0.67 "C" "G" "1p-2406887-2785671" 3.7047364786046e-08 NA NA NA
1 2493611 "rs11573991.2493611.G.A" "---" "ATD" 0.435646374371203 0.02 0.665 "G" "A" "1p-2406887-2785671" 5.62926955793545e-07 NA NA NA
1 2493611 "rs11573991.2493611.G.A" "---" "CEL" 0.188149214238905 0.02 0.665 "G" "A" "1p-2406887-2785671" 1.8109404977271e-08 NA NA NA
1 2493611 "rs11573991.2493611.G.A" "---" "RA" 0.274293400044311 0.02 0.665 "G" "A" "1p-2406887-2785671" 3.46641555037849e-08 NA NA NA
1 2493705 "rs10910091.2493705.C.T" "---" "ATD" 0.415560326838688 0.018 0.666 "C" "T" "1p-2406887-2785671" 1.01524754530912e-06 NA NA NA
1 2493705 "rs10910091.2493705.C.T" "---" "CEL" 0.969193685981792 0.018 0.666 "C" "T" "1p-2406887-2785671" 5.66223097544721e-07 NA NA NA
1 2493705 "rs10910091.2493705.C.T" "---" "RA" 0.162619855628823 0.018 0.666 "C" "T" "1p-2406887-2785671" 1.75514435777947e-05 NA NA NA
1 2494330 "rs2234167.2494330.G.A" "---" "ATD" 0.00878417900886978 0.145 0.984 "G" "A" "1p-2406887-2785671" 1.6428738246902e-05 NA NA NA
1 2494330 "rs2234167.2494330.G.A" "---" "CEL" 3.85012374749256e-07 0.145 0.984 "G" "A" "1p-2406887-2785671" 7.54370238302792e-05 NA NA NA
1 2494330 "rs2234167.2494330.G.A" "---" "RA" 0.000170793111147182 0.145 0.984 "G" "A" "1p-2406887-2785671" 0.000203077160320319 NA NA NA
1 2494785 "rs8725.2494785.G.A" "---" "ATD" 0.058097102561918 0.512 0.971 "G" "A" "1p-2406887-2785671" 8.31149764157531e-06 NA NA NA
1 2495088 "rs11573996.2495088.C.T" "---" "ATD" 0.363493154413271 0.02 0.669 "C" "T" "1p-2406887-2785671" 5.61587575279774e-07 NA NA NA
1 2495088 "rs11573996.2495088.C.T" "---" "CEL" 0.174465225121093 0.02 0.669 "C" "T" "1p-2406887-2785671" 1.81488008465849e-08 NA NA NA
1 2495088 "rs11573996.2495088.C.T" "---" "RA" 0.164793688267675 0.02 0.669 "C" "T" "1p-2406887-2785671" 3.45868103952185e-08 NA NA NA
1 2495495 "rs11573997.2495495.G.C" "---" "ATD" 0.507783334146357 0.014 0.926 "G" "C" "1p-2406887-2785671" 4.7010332430634e-07 NA NA NA
1 2495495 "rs11573997.2495495.G.C" "---" "CEL" 0.579206977984589 0.014 0.926 "G" "C" "1p-2406887-2785671" 7.71674833555715e-07 NA NA NA
1 2495495 "rs11573997.2495495.G.C" "---" "RA" 0.664683200990766 0.014 0.926 "G" "C" "1p-2406887-2785671" 4.59407479344512e-07 NA NA NA
1 2496179 "rs76901701.2496179.C.T" "---" "ATD" 0.347325951851445 0.02 0.67 "C" "T" "1p-2406887-2785671" 5.63045406865777e-07 NA NA NA
1 2496179 "rs76901701.2496179.C.T" "---" "CEL" 0.236445130587938 0.02 0.67 "C" "T" "1p-2406887-2785671" 1.80718576987775e-08 NA NA NA
1 2496179 "rs76901701.2496179.C.T" "---" "RA" 0.150949249990338 0.02 0.67 "C" "T" "1p-2406887-2785671" 3.5070868177733e-08 NA NA NA
1 2496214 "rs10910090.2496214.C.T" "---" "ATD" 0.0313993298170836 0.495 0.992 "C" "T" "1p-2406887-2785671" 1.17489156782526e-05 NA NA NA
1 2496214 "rs10910090.2496214.C.T" "---" "CEL" 0.0102900725638866 0.495 0.992 "C" "T" "1p-2406887-2785671" 5.21588764856679e-05 NA NA NA
1 2496214 "rs10910090.2496214.C.T" "---" "RA" 0.042263909575217 0.495 0.992 "C" "T" "1p-2406887-2785671" 7.31073294582573e-06 NA NA NA
1 2496319 "rs75106513.2496319.C.T" "---" "ATD" 0.269570093886446 0.021 0.672 "C" "T" "1p-2406887-2785671" 5.62006902126135e-07 NA NA NA
1 2496319 "rs75106513.2496319.C.T" "---" "CEL" 0.20832304922446 0.021 0.672 "C" "T" "1p-2406887-2785671" 1.7505680612612e-08 NA NA NA
1 2496319 "rs75106513.2496319.C.T" "---" "RA" 0.172340123381143 0.021 0.672 "C" "T" "1p-2406887-2785671" 3.82315955935524e-08 NA NA NA
1 2496582 "rs2843396.2496582.G.C" "---" "ATD" 0.349942440581999 0.985 0.564 "G" "C" "1p-2406887-2785671" 7.52856714464896e-07 NA NA NA
1 2496582 "rs2843396.2496582.G.C" "---" "CEL" 0.191411738103482 0.985 0.564 "G" "C" "1p-2406887-2785671" 2.05423853409464e-08 NA NA NA
1 2496582 "rs2843396.2496582.G.C" "---" "RA" 0.803739635170529 0.985 0.564 "G" "C" "1p-2406887-2785671" 4.11775421915509e-08 NA NA NA
1 2496649 "rs7544646.2496649.C.G" "---" "ATD" 0.0810565639452855 0.476 0.982 "C" "G" "1p-2406887-2785671" 5.64235004140538e-06 NA NA NA
1 2496649 "rs7544646.2496649.C.G" "---" "CEL" 0.0450583365861248 0.476 0.982 "C" "G" "1p-2406887-2785671" 4.85016032806299e-05 NA NA NA
1 2496649 "rs7544646.2496649.C.G" "---" "RA" 0.0255532045160521 0.476 0.982 "C" "G" "1p-2406887-2785671" 1.60530421188504e-05 NA NA NA
1 2496917 "rs11574000.2496917.C.T" "---" "ATD" 0.256041216983381 0.021 0.673 "C" "T" "1p-2406887-2785671" 5.61951586358162e-07 NA NA NA
1 2496917 "rs11574000.2496917.C.T" "---" "CEL" 0.194324639935699 0.021 0.673 "C" "T" "1p-2406887-2785671" 1.74896551416939e-08 NA NA NA
1 2496917 "rs11574000.2496917.C.T" "---" "RA" 0.18212156363549 0.021 0.673 "C" "T" "1p-2406887-2785671" 3.80594030679231e-08 NA NA NA
1 2496927 "rs11574001.2496927.G.A" "---" "ATD" 0.304904144694094 0.018 0.992 "G" "A" "1p-2406887-2785671" 5.53434244510257e-07 NA NA NA
1 2496927 "rs11574001.2496927.G.A" "---" "CEL" 0.0189718870343654 0.018 0.992 "G" "A" "1p-2406887-2785671" 2.34969051943278e-06 NA NA NA
1 2496927 "rs11574001.2496927.G.A" "---" "RA" 0.285059040961507 0.018 0.992 "G" "A" "1p-2406887-2785671" 5.87763793820607e-07 NA NA NA
1 2497678 "rs11577783.2497678.A.G" "imm_1_2476740" "ATD" 0.0190395621985694 0.491 1 "A" "G" "1p-2406887-2785671" 1.09165654288015e-05 NA NA NA
1 2497678 "rs11577783.2497678.A.G" "imm_1_2476740" "CEL" 0.00488135532147111 0.491 1 "A" "G" "1p-2406887-2785671" 3.01437769677678e-05 NA NA NA
1 2497678 "rs11577783.2497678.A.G" "imm_1_2476740" "RA" 0.0345492858115456 0.491 1 "A" "G" "1p-2406887-2785671" 5.32327318362987e-06 NA NA NA
1 2497972 "rs61743944.2497972.C.T" "---" "ATD" 0.33063284791349 0.02 0.671 "C" "T" "1p-2406887-2785671" 5.63579232916785e-07 NA NA NA
1 2497972 "rs61743944.2497972.C.T" "---" "CEL" 0.221127292157171 0.02 0.671 "C" "T" "1p-2406887-2785671" 1.80044569400033e-08 NA NA NA
1 2497972 "rs61743944.2497972.C.T" "---" "RA" 0.155235636122717 0.02 0.671 "C" "T" "1p-2406887-2785671" 3.48921045407111e-08 NA NA NA
1 2498052 "rs61054170.2498052.C.T" "---" "ATD" 0.031810498903927 0.492 0.998 "C" "T" "1p-2406887-2785671" 1.03900236061447e-05 NA NA NA
1 2498052 "rs61054170.2498052.C.T" "---" "CEL" 0.00600536737430872 0.492 0.998 "C" "T" "1p-2406887-2785671" 3.24806040007424e-05 NA NA NA
1 2498052 "rs61054170.2498052.C.T" "---" "RA" 0.0355441622630066 0.492 0.998 "C" "T" "1p-2406887-2785671" 5.67354156358579e-06 NA NA NA
1 2498063 "rs183542653.2498063.C.T" "---" "ATD" 0.419865203304458 0.014 0.928 "C" "T" "1p-2406887-2785671" 4.73305245225081e-07 NA NA NA
1 2498063 "rs183542653.2498063.C.T" "---" "CEL" 0.453848424310437 0.014 0.928 "C" "T" "1p-2406887-2785671" 7.78386356584537e-07 NA NA NA
1 2498063 "rs183542653.2498063.C.T" "---" "RA" 0.714176463231324 0.014 0.928 "C" "T" "1p-2406887-2785671" 4.59493286707467e-07 NA NA NA
1 2498261 "rs140932666.2498261.G.A" "---" "ATD" 0.996525044137106 0.014 0.516 "G" "A" "1p-2406887-2785671" 3.58193321705943e-08 NA NA NA
1 2498261 "rs140932666.2498261.G.A" "---" "CEL" 0.0119503360480327 0.014 0.516 "G" "A" "1p-2406887-2785671" 1.81252734015705e-08 NA NA NA
1 2498261 "rs140932666.2498261.G.A" "---" "RA" 0.354016369042062 0.014 0.516 "G" "A" "1p-2406887-2785671" 4.46789146481264e-09 NA NA NA
1 2498626 "rs70956310.2498626.T.TC" "---" "ATD" 0.25145642954248 0.019 0.96 "T" "TC" "1p-2406887-2785671" 6.01228288399775e-07 NA NA NA
1 2498626 "rs70956310.2498626.T.TC" "---" "CEL" 0.0107410574123569 0.019 0.96 "T" "TC" "1p-2406887-2785671" 3.08573982155461e-06 NA NA NA
1 2498626 "rs70956310.2498626.T.TC" "---" "RA" 0.378294255996767 0.019 0.96 "T" "TC" "1p-2406887-2785671" 7.91762105246033e-07 NA NA NA
1 2498862 "rs1555791.2498862.G.C" "---" "ATD" 0.0322512588588146 0.492 0.998 "G" "C" "1p-2406887-2785671" 1.03833640281474e-05 NA NA NA
1 2498862 "rs1555791.2498862.G.C" "---" "CEL" 0.00555331436755076 0.492 0.998 "G" "C" "1p-2406887-2785671" 3.38504396507123e-05 NA NA NA
1 2498862 "rs1555791.2498862.G.C" "---" "RA" 0.0345371075595206 0.492 0.998 "G" "C" "1p-2406887-2785671" 5.72083802676285e-06 NA NA NA
1 2499254 "rs2182176.2499254.G.A" "---" "ATD" 0.0317671985709794 0.472 0.994 "G" "A" "1p-2406887-2785671" 5.83877627291951e-06 NA NA NA
1 2499254 "rs2182176.2499254.G.A" "---" "CEL" 0.0183134645801882 0.472 0.994 "G" "A" "1p-2406887-2785671" 6.56658673780014e-05 NA NA NA
1 2499254 "rs2182176.2499254.G.A" "---" "RA" 0.0206313151842607 0.472 0.994 "G" "A" "1p-2406887-2785671" 7.60858604624229e-06 NA NA NA
1 2499268 "rs370992404.2499268.G.A" "---" "ATD" 0.162580638160205 0.01 0.746 "G" "A" "1p-2406887-2785671" 4.60562367958759e-06 NA NA NA
1 2499268 "rs370992404.2499268.G.A" "---" "CEL" 0.0702227100646349 0.01 0.746 "G" "A" "1p-2406887-2785671" 7.43842294345722e-07 NA NA NA
1 2499268 "rs370992404.2499268.G.A" "---" "RA" 0.31572518292584 0.01 0.746 "G" "A" "1p-2406887-2785671" 4.12691504520279e-07 NA NA NA
1 2499397 "X1.2499397.C.T" "---" "ATD" 0.240568463056092 0.011 0.553 "C" "T" "1p-2406887-2785671" 1.30997022810491e-07 NA NA NA
1 2499397 "X1.2499397.C.T" "---" "CEL" 0.94003147318854 0.011 0.553 "C" "T" "1p-2406887-2785671" 2.19790141866638e-08 NA NA NA
1 2499397 "X1.2499397.C.T" "---" "RA" 0.0256288926534237 0.011 0.553 "C" "T" "1p-2406887-2785671" 5.4776878017133e-06 NA NA NA
1 2499459 "rs138680782.2499459.T.C" "---" "ATD" 0.0179138324882733 0.492 0.999 "T" "C" "1p-2406887-2785671" 9.59241110411269e-06 NA NA NA
1 2499459 "rs138680782.2499459.T.C" "---" "CEL" 0.00538770398871497 0.492 0.999 "T" "C" "1p-2406887-2785671" 3.50530659587722e-05 NA NA NA
1 2499459 "rs138680782.2499459.T.C" "---" "RA" 0.0379809768895226 0.492 0.999 "T" "C" "1p-2406887-2785671" 5.54634841769419e-06 NA NA NA
1 2499810 "rs150913279.2499810.A.G" "---" "ATD" 0.0353141678119868 0.474 0.999 "A" "G" "1p-2406887-2785671" 5.77246065721451e-06 NA NA NA
1 2499810 "rs150913279.2499810.A.G" "---" "CEL" 0.0344623417828475 0.474 0.999 "A" "G" "1p-2406887-2785671" 8.06428265320433e-05 NA NA NA
1 2499810 "rs150913279.2499810.A.G" "---" "RA" 0.0152119412175585 0.474 0.999 "A" "G" "1p-2406887-2785671" 7.6042079775674e-06 NA NA NA
1 2499898 "rs4385650.2499898.G.A" "---" "ATD" 2.14338237566016e-05 0.334 0.993 "G" "A" "1p-2406887-2785671" 0.00493739270200155 "rs141426426.2532123.TCAAACAAACAAA.T" 0.823528970021209 NA
1 2499898 "rs4385650.2499898.G.A" "---" "CEL" 2.29829683471519e-08 0.334 0.993 "G" "A" "1p-2406887-2785671" 7.99691746293017e-06 "rs141426426.2532123.TCAAACAAACAAA.T" 1.0014282143421 NA
1 2499898 "rs4385650.2499898.G.A" "---" "RA" 7.07069521465146e-07 0.334 0.993 "G" "A" "1p-2406887-2785671" 0.00424478628544629 "rs141426426.2532123.TCAAACAAACAAA.T" 0.905444324013013 NA
1 2499898 "rs4385650.2499898.G.C" "---" "ATD" 0.0041480349106781 0.138 0.983 "G" "C" "1p-2406887-2785671" 2.97621021208137e-05 NA NA NA
1 2499898 "rs4385650.2499898.G.C" "---" "CEL" 2.46104306525478e-06 0.138 0.983 "G" "C" "1p-2406887-2785671" 2.45156649674826e-05 NA NA NA
1 2499898 "rs4385650.2499898.G.C" "---" "RA" 0.00477091993588631 0.138 0.983 "G" "C" "1p-2406887-2785671" 2.42220371299847e-05 NA NA NA
1 2500893 "rs4648647.2500893.G.A" "---" "ATD" 0.0363170115731007 0.473 0.998 "G" "A" "1p-2406887-2785671" 5.66948221132865e-06 NA NA NA
1 2500893 "rs4648647.2500893.G.A" "---" "CEL" 0.0370958596759416 0.473 0.998 "G" "A" "1p-2406887-2785671" 8.68911971344357e-05 NA NA NA
1 2500893 "rs4648647.2500893.G.A" "---" "RA" 0.0170477216205669 0.473 0.998 "G" "A" "1p-2406887-2785671" 7.67628780949272e-06 NA NA NA
1 2501222 "rs10797431.2501222.G.T" "---" "ATD" 9.73121910337526e-06 0.347 0.996 "G" "T" "1p-2406887-2785671" 0.00817328943794442 "rs141426426.2532123.TCAAACAAACAAA.T" 0.823528970021209 NA
1 2501222 "rs10797431.2501222.G.T" "---" "CEL" 2.49007827409645e-11 0.347 0.996 "G" "T" "1p-2406887-2785671" 0.00572254798370762 "rs141426426.2532123.TCAAACAAACAAA.T" 1.0014282143421 NA
1 2501222 "rs10797431.2501222.G.T" "---" "RA" 1.0461675544214e-06 0.347 0.996 "G" "T" "1p-2406887-2785671" 0.00853457521257972 "rs141426426.2532123.TCAAACAAACAAA.T" 0.905444324013013 NA
1 2501338 "rs10797432.2501338.C.T" "---" "ATD" 0.033095877425579 0.473 0.998 "C" "T" "1p-2406887-2785671" 5.59149112426924e-06 NA NA NA
1 2501338 "rs10797432.2501338.C.T" "---" "CEL" 0.0330951777029135 0.473 0.998 "C" "T" "1p-2406887-2785671" 8.78515405179071e-05 NA NA NA
1 2501338 "rs10797432.2501338.C.T" "---" "RA" 0.0151540554095888 0.473 0.998 "C" "T" "1p-2406887-2785671" 7.5422517339781e-06 NA NA NA
1 2501516 "rs10910092.2501516.A.G" "---" "ATD" 0.0370429373833637 0.474 0.999 "A" "G" "1p-2406887-2785671" 5.54127180540895e-06 NA NA NA
1 2501516 "rs10910092.2501516.A.G" "---" "CEL" 0.0323115674752768 0.474 0.999 "A" "G" "1p-2406887-2785671" 8.87238472847935e-05 NA NA NA
1 2501516 "rs10910092.2501516.A.G" "---" "RA" 0.0149174875970703 0.474 0.999 "A" "G" "1p-2406887-2785671" 7.5398837325179e-06 NA NA NA
1 2502010 "rs10797433.2502010.T.C" "imm_1_2491870" "ATD" 0.0252011737063467 0.492 1 "T" "C" "1p-2406887-2785671" 8.54231904508277e-06 NA NA NA
1 2502010 "rs10797433.2502010.T.C" "imm_1_2491870" "CEL" 0.00663849073624793 0.492 1 "T" "C" "1p-2406887-2785671" 4.16385590935212e-05 NA NA NA
1 2502010 "rs10797433.2502010.T.C" "imm_1_2491870" "RA" 0.037568530185314 0.492 1 "T" "C" "1p-2406887-2785671" 5.70724830179545e-06 NA NA NA
1 2502780 "rs6667605.2502780.C.T" "---" "ATD" 0.0200882374438561 0.491 0.999 "C" "T" "1p-2406887-2785671" 9.96978496080917e-06 NA NA NA
1 2502780 "rs6667605.2502780.C.T" "---" "CEL" 0.00481781746934528 0.491 0.999 "C" "T" "1p-2406887-2785671" 3.64621229613467e-05 NA NA NA
1 2502780 "rs6667605.2502780.C.T" "---" "RA" 0.0401463095449652 0.491 0.999 "C" "T" "1p-2406887-2785671" 5.73126499066727e-06 NA NA NA
1 2502834 "rs6672381.2502834.A.G" "---" "ATD" 0.0200882374438561 0.491 0.999 "A" "G" "1p-2406887-2785671" 9.94143481887455e-06 NA NA NA
1 2502834 "rs6672381.2502834.A.G" "---" "CEL" 0.00481781746934528 0.491 0.999 "A" "G" "1p-2406887-2785671" 3.63495356026876e-05 NA NA NA
1 2502834 "rs6672381.2502834.A.G" "---" "RA" 0.0401463095449652 0.491 0.999 "A" "G" "1p-2406887-2785671" 5.72986010417216e-06 NA NA NA
1 2502920 "rs111857410.2502920.G.A" "---" "ATD" 0.329684503609678 0.02 0.671 "G" "A" "1p-2406887-2785671" 5.62365239070714e-07 NA NA NA
1 2502920 "rs111857410.2502920.G.A" "---" "CEL" 0.251825247989598 0.02 0.671 "G" "A" "1p-2406887-2785671" 1.79630923565284e-08 NA NA NA
1 2502920 "rs111857410.2502920.G.A" "---" "RA" 0.15529702260525 0.02 0.671 "G" "A" "1p-2406887-2785671" 3.43790522497575e-08 NA NA NA
1 2503476 "rs142013095.2503476.A.C" "---" "ATD" 0.424776750986982 0.034 0.835 "A" "C" "1p-2406887-2785671" 1.09533346707366e-06 NA NA NA
1 2503476 "rs142013095.2503476.A.C" "---" "CEL" 0.446241304826257 0.034 0.835 "A" "C" "1p-2406887-2785671" 5.6146023372407e-07 NA NA NA
1 2503476 "rs142013095.2503476.A.C" "---" "RA" 0.788137153154829 0.034 0.835 "A" "C" "1p-2406887-2785671" 2.72807183490441e-07 NA NA NA
1 2503591 "rs150660317.2503591.G.A" "---" "ATD" 0.240731502950039 0.018 0.996 "G" "A" "1p-2406887-2785671" 5.54255778843267e-07 NA NA NA
1 2503591 "rs150660317.2503591.G.A" "---" "CEL" 0.0116177722873671 0.018 0.996 "G" "A" "1p-2406887-2785671" 2.50046812655687e-06 NA NA NA
1 2503591 "rs150660317.2503591.G.A" "---" "RA" 0.242603034047124 0.018 0.996 "G" "A" "1p-2406887-2785671" 5.90159532565393e-07 NA NA NA
1 2504102 "rs111385510.2504102.C.A" "---" "ATD" 0.300140220762021 0.018 0.996 "C" "A" "1p-2406887-2785671" 5.49567998586969e-07 NA NA NA
1 2504102 "rs111385510.2504102.C.A" "---" "CEL" 0.00837635231573288 0.018 0.996 "C" "A" "1p-2406887-2785671" 2.5149911720281e-06 NA NA NA
1 2504102 "rs111385510.2504102.C.A" "---" "RA" 0.202760328708104 0.018 0.996 "C" "A" "1p-2406887-2785671" 5.92289615010982e-07 NA NA NA
1 2504281 "rs148891190.2504281.G.T" "---" "ATD" 0.448127085976778 0.027 0.781 "G" "T" "1p-2406887-2785671" 3.01760898466515e-08 NA NA NA
1 2504281 "rs148891190.2504281.G.T" "---" "CEL" 0.280084990872339 0.027 0.781 "G" "T" "1p-2406887-2785671" 1.86361718668799e-08 NA NA NA
1 2504281 "rs148891190.2504281.G.T" "---" "RA" 0.0312611256854192 0.027 0.781 "G" "T" "1p-2406887-2785671" 1.56077856857352e-08 NA NA NA
1 2504363 "rs28734787.2504363.T.C" "---" "ATD" 0.00680535218801797 0.144 0.998 "T" "C" "1p-2406887-2785671" 1.83232142164707e-05 NA NA NA
1 2504363 "rs28734787.2504363.T.C" "---" "CEL" 3.12679642729877e-07 0.144 0.998 "T" "C" "1p-2406887-2785671" 9.08198005430273e-05 NA NA NA
1 2504363 "rs28734787.2504363.T.C" "---" "RA" 0.00026056664583882 0.144 0.998 "T" "C" "1p-2406887-2785671" 0.000146664210559581 NA NA NA
1 2505362 "rs145845632.2505362.G.A" "---" "ATD" 0.300140220762021 0.018 0.996 "G" "A" "1p-2406887-2785671" 5.44825380573287e-07 NA NA NA
1 2505362 "rs145845632.2505362.G.A" "---" "CEL" 0.00943941385334073 0.018 0.996 "G" "A" "1p-2406887-2785671" 2.32321158253254e-06 NA NA NA
1 2505362 "rs145845632.2505362.G.A" "---" "RA" 0.202760328708104 0.018 0.996 "G" "A" "1p-2406887-2785671" 5.95939128297728e-07 NA NA NA
1 2505713 "rs10910093.2505713.C.T" "imm_1_2495573" "ATD" 0.00868933778913217 0.144 1 "C" "T" "1p-2406887-2785671" 1.78408062568395e-05 NA NA NA
1 2505713 "rs10910093.2505713.C.T" "imm_1_2495573" "CEL" 1.56651119319455e-07 0.144 1 "C" "T" "1p-2406887-2785671" 0.000194579094284459 NA NA NA
1 2505713 "rs10910093.2505713.C.T" "imm_1_2495573" "RA" 0.000295725119504624 0.144 1 "C" "T" "1p-2406887-2785671" 0.000188004914292005 NA NA NA
1 2506059 "rs80107568.2506059.C.T" "---" "ATD" 0.329684503609678 0.02 0.671 "C" "T" "1p-2406887-2785671" 5.62324459983973e-07 NA NA NA
1 2506059 "rs80107568.2506059.C.T" "---" "CEL" 0.252422055203325 0.02 0.671 "C" "T" "1p-2406887-2785671" 1.79516502282266e-08 NA NA NA
1 2506059 "rs80107568.2506059.C.T" "---" "RA" 0.138657139642795 0.02 0.671 "C" "T" "1p-2406887-2785671" 3.44777494036867e-08 NA NA NA
1 2506488 "rs10910094.2506488.C.T" "---" "ATD" 0.0210085971362582 0.49 0.997 "C" "T" "1p-2406887-2785671" 8.36155508868258e-06 NA NA NA
1 2506488 "rs10910094.2506488.C.T" "---" "CEL" 0.00534851372926 0.49 0.997 "C" "T" "1p-2406887-2785671" 6.21665981912134e-05 NA NA NA
1 2506488 "rs10910094.2506488.C.T" "---" "RA" 0.0335068037622954 0.49 0.997 "C" "T" "1p-2406887-2785671" 5.73340867352238e-06 NA NA NA
1 2506861 "rs79105695.2506861.C.T" "imm_1_2496721" "ATD" 0.125156349034054 0.026 1 "C" "T" "1p-2406887-2785671" 1.99415031723643e-06 NA NA NA
1 2506861 "rs79105695.2506861.C.T" "imm_1_2496721" "CEL" 0.000485977206734351 0.026 1 "C" "T" "1p-2406887-2785671" 1.98836303410729e-05 NA NA NA
1 2506861 "rs79105695.2506861.C.T" "imm_1_2496721" "RA" 0.210249407489046 0.026 1 "C" "T" "1p-2406887-2785671" 1.16404369586918e-07 NA NA NA
1 2507388 "rs150927485.2507388.A.G" "---" "ATD" 0.300140220762021 0.018 0.996 "A" "G" "1p-2406887-2785671" 5.42163920018725e-07 NA NA NA
1 2507388 "rs150927485.2507388.A.G" "---" "CEL" 0.00943941385334073 0.018 0.996 "A" "G" "1p-2406887-2785671" 2.31326258073829e-06 NA NA NA
1 2507388 "rs150927485.2507388.A.G" "---" "RA" 0.202760328708104 0.018 0.996 "A" "G" "1p-2406887-2785671" 5.93945910741625e-07 NA NA NA
1 2507415 "rs4310388.2507415.G.A" "---" "ATD" 0.442463357126104 0.023 0.832 "G" "A" "1p-2406887-2785671" 5.43174200505111e-07 NA NA NA
1 2507415 "rs4310388.2507415.G.A" "---" "CEL" 0.381145784683604 0.023 0.832 "G" "A" "1p-2406887-2785671" 9.192809402465e-13 NA NA NA
1 2507415 "rs4310388.2507415.G.A" "---" "RA" 0.429774123802974 0.023 0.832 "G" "A" "1p-2406887-2785671" 2.86345216685201e-08 NA NA NA
1 2507415 "rs4310388.2507415.G.T" "imm_1_2497275" "ATD" 0.000699293751749841 0.362 1 "G" "T" "1p-2406887-2785671" 0.000230295373332873 "rs141426426.2532123.TCAAACAAACAAA.T" 0.823528970021209 NA
1 2507415 "rs4310388.2507415.G.T" "imm_1_2497275" "CEL" 1.32765395668763e-07 0.362 1 "G" "T" "1p-2406887-2785671" 2.48407284094337e-06 "rs141426426.2532123.TCAAACAAACAAA.T" 1.0014282143421 NA
1 2507415 "rs4310388.2507415.G.T" "imm_1_2497275" "RA" 3.08572395773758e-07 0.362 1 "G" "T" "1p-2406887-2785671" 0.0192500837914159 "rs141426426.2532123.TCAAACAAACAAA.T" 0.905444324013013 NA
1 2507938 "rs10752745.2507938.A.G" "imm_1_2497798" "ATD" 0.0396391613799775 0.471 1 "A" "G" "1p-2406887-2785671" 5.42209172280439e-06 NA NA NA
1 2507938 "rs10752745.2507938.A.G" "imm_1_2497798" "CEL" 0.0380454508965594 0.471 1 "A" "G" "1p-2406887-2785671" 0.000105015853120799 NA NA NA
1 2507938 "rs10752745.2507938.A.G" "imm_1_2497798" "RA" 0.017024367023444 0.471 1 "A" "G" "1p-2406887-2785671" 7.24964026430062e-06 NA NA NA
1 2507971 "rs201907838.2507971.T.TC" "---" "ATD" 0.300140220762021 0.018 0.996 "T" "TC" "1p-2406887-2785671" 5.42163920018725e-07 NA NA NA
1 2507971 "rs201907838.2507971.T.TC" "---" "CEL" 0.00943941385334073 0.018 0.996 "T" "TC" "1p-2406887-2785671" 2.31326258074428e-06 NA NA NA
1 2507971 "rs201907838.2507971.T.TC" "---" "RA" 0.202760328708104 0.018 0.996 "T" "TC" "1p-2406887-2785671" 5.9242540136736e-07 NA NA NA
1 2508716 "rs188297702.2508716.T.C" "---" "ATD" 0.291965963046381 0.018 0.996 "T" "C" "1p-2406887-2785671" 5.47392670882532e-07 NA NA NA
1 2508716 "rs188297702.2508716.T.C" "---" "CEL" 0.00782414162956375 0.018 0.996 "T" "C" "1p-2406887-2785671" 2.48822939893404e-06 NA NA NA
1 2508716 "rs188297702.2508716.T.C" "---" "RA" 0.220031745009543 0.018 0.996 "T" "C" "1p-2406887-2785671" 5.87878856232359e-07 NA NA NA
1 2508722 "rs193189732.2508722.C.T" "---" "ATD" 0.291965963046381 0.018 0.996 "C" "T" "1p-2406887-2785671" 5.47392670882532e-07 NA NA NA
1 2508722 "rs193189732.2508722.C.T" "---" "CEL" 0.00782414162956375 0.018 0.996 "C" "T" "1p-2406887-2785671" 2.48822939893404e-06 NA NA NA
1 2508722 "rs193189732.2508722.C.T" "---" "RA" 0.220031745009543 0.018 0.996 "C" "T" "1p-2406887-2785671" 5.87878856232359e-07 NA NA NA
1 2509252 "rs144302768.2509252.C.T" "---" "ATD" 0.291965963046381 0.018 0.995 "C" "T" "1p-2406887-2785671" 5.47392670882532e-07 NA NA NA
1 2509252 "rs144302768.2509252.C.T" "---" "CEL" 0.00782414162956375 0.018 0.995 "C" "T" "1p-2406887-2785671" 2.47720387390305e-06 NA NA NA
1 2509252 "rs144302768.2509252.C.T" "---" "RA" 0.220031745009543 0.018 0.995 "C" "T" "1p-2406887-2785671" 5.87160728256472e-07 NA NA NA
1 2509369 "rs148710721.2509369.G.C" "---" "ATD" 0.291965963046381 0.018 0.996 "G" "C" "1p-2406887-2785671" 5.47392670882532e-07 NA NA NA
1 2509369 "rs148710721.2509369.G.C" "---" "CEL" 0.00782414162956375 0.018 0.996 "G" "C" "1p-2406887-2785671" 2.47720387390015e-06 NA NA NA
1 2509369 "rs148710721.2509369.G.C" "---" "RA" 0.220031745009543 0.018 0.996 "G" "C" "1p-2406887-2785671" 5.87160728256472e-07 NA NA NA
1 2509868 "rs140567883.2509868.C.G" "---" "ATD" 0.291965963046381 0.018 0.996 "C" "G" "1p-2406887-2785671" 5.47392670882532e-07 NA NA NA
1 2509868 "rs140567883.2509868.C.G" "---" "CEL" 0.00782414162956375 0.018 0.996 "C" "G" "1p-2406887-2785671" 2.47720387390137e-06 NA NA NA
1 2509868 "rs140567883.2509868.C.G" "---" "RA" 0.220031745009543 0.018 0.996 "C" "G" "1p-2406887-2785671" 5.87160728256472e-07 NA NA NA
1 2510043 "rs113519289.2510043.G.T" "---" "ATD" 0.291965963046381 0.018 0.996 "G" "T" "1p-2406887-2785671" 5.47392670882532e-07 NA NA NA
1 2510043 "rs113519289.2510043.G.T" "---" "CEL" 0.00782414162956375 0.018 0.996 "G" "T" "1p-2406887-2785671" 2.47720387392074e-06 NA NA NA
1 2510043 "rs113519289.2510043.G.T" "---" "RA" 0.220031745009543 0.018 0.996 "G" "T" "1p-2406887-2785671" 5.86444922489511e-07 NA NA NA
1 2510377 "rs139165882.2510377.G.A" "---" "ATD" 0.291965963046381 0.018 0.996 "G" "A" "1p-2406887-2785671" 5.47392670882532e-07 NA NA NA
1 2510377 "rs139165882.2510377.G.A" "---" "CEL" 0.00782414162956375 0.018 0.996 "G" "A" "1p-2406887-2785671" 2.46621191767585e-06 NA NA NA
1 2510377 "rs139165882.2510377.G.A" "---" "RA" 0.220031745009543 0.018 0.996 "G" "A" "1p-2406887-2785671" 5.86444922489522e-07 NA NA NA
1 2510605 "rs75898568.2510605.C.G" "imm_1_2500465" "ATD" 0.108319692791166 0.05 1 "C" "G" "1p-2406887-2785671" 4.12939475154519e-06 NA NA NA
1 2510605 "rs75898568.2510605.C.G" "imm_1_2500465" "CEL" 0.594704490185773 0.05 1 "C" "G" "1p-2406887-2785671" 5.95829667737754e-07 NA NA NA
1 2510605 "rs75898568.2510605.C.G" "imm_1_2500465" "RA" 0.298196902602254 0.05 1 "C" "G" "1p-2406887-2785671" 5.17555664736943e-07 NA NA NA
1 2510755 "rs10910095.2510755.G.A" "---" "ATD" 0.00945177261232612 0.144 0.998 "G" "A" "1p-2406887-2785671" 1.14652681929708e-05 NA NA NA
1 2510755 "rs10910095.2510755.G.A" "---" "CEL" 8.63043283254636e-07 0.144 0.998 "G" "A" "1p-2406887-2785671" 4.04102653173389e-05 NA NA NA
1 2510755 "rs10910095.2510755.G.A" "---" "RA" 0.000402463681370381 0.144 0.998 "G" "A" "1p-2406887-2785671" 8.91962252064838e-05 NA NA NA
1 2511280 "rs10797434.2511280.C.T" "imm_1_2501140" "ATD" 0.0190708322140961 0.491 1 "C" "T" "1p-2406887-2785671" 1.06311850987914e-05 NA NA NA
1 2511280 "rs10797434.2511280.C.T" "imm_1_2501140" "CEL" 0.00371100534407751 0.491 1 "C" "T" "1p-2406887-2785671" 2.73435954998885e-05 NA NA NA
1 2511280 "rs10797434.2511280.C.T" "imm_1_2501140" "RA" 0.0365907661792161 0.491 1 "C" "T" "1p-2406887-2785671" 5.71601113769886e-06 NA NA NA
1 2511388 "rs12129508.2511388.G.A" "imm_1_2501248" "ATD" 0.0146267127066305 0.144 1 "G" "A" "1p-2406887-2785671" 1.17058336395582e-05 NA NA NA
1 2511388 "rs12129508.2511388.G.A" "imm_1_2501248" "CEL" 8.03448743791888e-07 0.144 1 "G" "A" "1p-2406887-2785671" 6.54380134444433e-05 NA NA NA
1 2511388 "rs12129508.2511388.G.A" "imm_1_2501248" "RA" 0.000618632144566849 0.144 1 "G" "A" "1p-2406887-2785671" 9.02074021786231e-05 NA NA NA
1 2512150 "rs140703173.2512150.G.A" "---" "ATD" 0.26276782730693 0.018 0.991 "G" "A" "1p-2406887-2785671" 5.51439027431076e-07 NA NA NA
1 2512150 "rs140703173.2512150.G.A" "---" "CEL" 0.00796233004564425 0.018 0.991 "G" "A" "1p-2406887-2785671" 2.34255756442773e-06 NA NA NA
1 2512150 "rs140703173.2512150.G.A" "---" "RA" 0.207643373164813 0.018 0.991 "G" "A" "1p-2406887-2785671" 5.90093660078878e-07 NA NA NA
1 2512289 "rs145902989.2512289.C.T" "---" "ATD" 0.226954332956848 0.018 0.991 "C" "T" "1p-2406887-2785671" 5.44239215194525e-07 NA NA NA
1 2512289 "rs145902989.2512289.C.T" "---" "CEL" 0.00797949681979865 0.018 0.991 "C" "T" "1p-2406887-2785671" 2.2544577558744e-06 NA NA NA
1 2512289 "rs145902989.2512289.C.T" "---" "RA" 0.207998832221951 0.018 0.991 "C" "T" "1p-2406887-2785671" 5.88620530752891e-07 NA NA NA
1 2512456 "rs72644674.2512456.C.T" "---" "ATD" 0.698458789027152 0.029 0.806 "C" "T" "1p-2406887-2785671" 8.20632873388822e-07 NA NA NA
1 2512456 "rs72644674.2512456.C.T" "---" "CEL" 0.61836505217125 0.029 0.806 "C" "T" "1p-2406887-2785671" 5.27935668844807e-07 NA NA NA
1 2512456 "rs72644674.2512456.C.T" "---" "RA" 0.491891374379639 0.029 0.806 "C" "T" "1p-2406887-2785671" 5.29595456754661e-08 NA NA NA
1 2513014 "rs79146250.2513014.G.A" "---" "ATD" 0.329887587101185 0.02 0.671 "G" "A" "1p-2406887-2785671" 5.61364898220346e-07 NA NA NA
1 2513014 "rs79146250.2513014.G.A" "---" "CEL" 0.171992372374749 0.02 0.671 "G" "A" "1p-2406887-2785671" 1.83636770867639e-08 NA NA NA
1 2513014 "rs79146250.2513014.G.A" "---" "RA" 0.142444236228467 0.02 0.671 "G" "A" "1p-2406887-2785671" 3.4851565058872e-08 NA NA NA
1 2513055 "rs4486391.2513055.A.T" "imm_1_2502915" "ATD" 0.0215988608870141 0.509 1 "A" "T" "1p-2406887-2785671" 9.50064115766252e-06 NA NA NA
1 2513055 "rs4486391.2513055.A.T" "imm_1_2502915" "CEL" 0.00365249587309111 0.509 1 "A" "T" "1p-2406887-2785671" 2.72874908903773e-05 NA NA NA
1 2513055 "rs4486391.2513055.A.T" "imm_1_2502915" "RA" 0.0332603764114481 0.509 1 "A" "T" "1p-2406887-2785671" 5.43773927242154e-06 NA NA NA
1 2513216 "rs734999.2513216.C.T" "imm_1_2503076" "ATD" 0.0396908770561063 0.472 1 "C" "T" "1p-2406887-2785671" 5.37474356619656e-06 NA NA NA
1 2513216 "rs734999.2513216.C.T" "imm_1_2503076" "CEL" 0.0332779539915124 0.472 1 "C" "T" "1p-2406887-2785671" 8.68880962207488e-05 NA NA NA
1 2513216 "rs734999.2513216.C.T" "imm_1_2503076" "RA" 0.0116423233006143 0.472 1 "C" "T" "1p-2406887-2785671" 9.18290832535331e-06 NA NA NA
1 2513678 "rs2016366.2513678.A.T" "imm_1_2503538" "ATD" 0.040166621055116 0.528 1 "A" "T" "1p-2406887-2785671" 5.30316238948834e-06 NA NA NA
1 2513678 "rs2016366.2513678.A.T" "imm_1_2503538" "CEL" 0.0342839569729261 0.528 1 "A" "T" "1p-2406887-2785671" 9.05620396394873e-05 NA NA NA
1 2513678 "rs2016366.2513678.A.T" "imm_1_2503538" "RA" 0.0112036088379808 0.528 1 "A" "T" "1p-2406887-2785671" 9.4412323035044e-06 NA NA NA
1 2514866 "rs145431766.2514866.G.C" "---" "ATD" 0.351676364981555 0.019 0.963 "G" "C" "1p-2406887-2785671" 4.68857216703372e-07 NA NA NA
1 2514866 "rs145431766.2514866.G.C" "---" "CEL" 0.0162005501827025 0.019 0.963 "G" "C" "1p-2406887-2785671" 9.32293363584088e-07 NA NA NA
1 2514866 "rs145431766.2514866.G.C" "---" "RA" 0.188537548455256 0.019 0.963 "G" "C" "1p-2406887-2785671" 6.82012203005078e-07 NA NA NA
1 2515098 "rs111341388.2515098.CAA.C" "---" "ATD" 0.342582196682755 0.019 0.963 "CAA" "C" "1p-2406887-2785671" 4.73774526426919e-07 NA NA NA
1 2515098 "rs111341388.2515098.CAA.C" "---" "CEL" 0.0135773169787583 0.019 0.963 "CAA" "C" "1p-2406887-2785671" 9.9712118695627e-07 NA NA NA
1 2515098 "rs111341388.2515098.CAA.C" "---" "RA" 0.204833395002934 0.019 0.963 "CAA" "C" "1p-2406887-2785671" 6.70287372360594e-07 NA NA NA
1 2515615 "rs116105186.2515615.C.T" "---" "ATD" 0.530538740660248 0.015 0.583 "C" "T" "1p-2406887-2785671" 5.93367466122995e-07 NA NA NA
1 2515615 "rs116105186.2515615.C.T" "---" "CEL" 0.238417797638568 0.015 0.583 "C" "T" "1p-2406887-2785671" 1.9807692157004e-08 NA NA NA
1 2515615 "rs116105186.2515615.C.T" "---" "RA" 0.732325921313352 0.015 0.583 "C" "T" "1p-2406887-2785671" 3.29120108162678e-08 NA NA NA
1 2515957 "rs115042266.2515957.A.G" "imm_1_2505817" "ATD" 0.404247657620741 0.019 1 "A" "G" "1p-2406887-2785671" 2.76212426663692e-07 NA NA NA
1 2515957 "rs115042266.2515957.A.G" "imm_1_2505817" "CEL" 0.887599546768519 0.019 1 "A" "G" "1p-2406887-2785671" 2.41238063379559e-08 NA NA NA
1 2515957 "rs115042266.2515957.A.G" "imm_1_2505817" "RA" 0.578281416891116 0.019 1 "A" "G" "1p-2406887-2785671" 2.50248519398059e-07 NA NA NA
1 2518049 "rs111285510.2518049.C.T" "---" "ATD" 0.645422343455279 0.013 0.525 "C" "T" "1p-2406887-2785671" 5.64069010250667e-07 NA NA NA
1 2518049 "rs111285510.2518049.C.T" "---" "CEL" 0.0976309603407781 0.013 0.525 "C" "T" "1p-2406887-2785671" 3.22054172268353e-08 NA NA NA
1 2518049 "rs111285510.2518049.C.T" "---" "RA" 0.693232287153568 0.013 0.525 "C" "T" "1p-2406887-2785671" 3.36328441432151e-08 NA NA NA
1 2518214 "rs371199788.2518214.G.A" "---" "ATD" 0.356337652610803 0.014 0.927 "G" "A" "1p-2406887-2785671" 5.31206128516674e-07 NA NA NA
1 2518214 "rs371199788.2518214.G.A" "---" "CEL" 0.536865370720218 0.014 0.927 "G" "A" "1p-2406887-2785671" 7.30473642828144e-07 NA NA NA
1 2518214 "rs371199788.2518214.G.A" "---" "RA" 0.751787975923973 0.014 0.927 "G" "A" "1p-2406887-2785671" 4.62852910450046e-07 NA NA NA
1 2518410 "rs143250534.2518410.C.T" "---" "ATD" 0.351676364981555 0.02 0.959 "C" "T" "1p-2406887-2785671" 4.67624815097949e-07 NA NA NA
1 2518410 "rs143250534.2518410.C.T" "---" "CEL" 0.0161329813010492 0.02 0.959 "C" "T" "1p-2406887-2785671" 9.97448367094754e-07 NA NA NA
1 2518410 "rs143250534.2518410.C.T" "---" "RA" 0.188537548455256 0.02 0.959 "C" "T" "1p-2406887-2785671" 7.01909791938091e-07 NA NA NA
1 2518854 "rs75483530.2518854.G.T" "---" "ATD" 0.648226592263913 0.012 0.537 "G" "T" "1p-2406887-2785671" 5.62533634918622e-07 NA NA NA
1 2518854 "rs75483530.2518854.G.T" "---" "CEL" 0.0999728755401828 0.012 0.537 "G" "T" "1p-2406887-2785671" 3.63892125382896e-08 NA NA NA
1 2518854 "rs75483530.2518854.G.T" "---" "RA" 0.687733446842198 0.012 0.537 "G" "T" "1p-2406887-2785671" 3.29541524402408e-08 NA NA NA
1 2518980 "rs144009058.2518980.C.G" "---" "ATD" 0.351302491907594 0.02 0.959 "C" "G" "1p-2406887-2785671" 4.62547370278211e-07 NA NA NA
1 2518980 "rs144009058.2518980.C.G" "---" "CEL" 0.0160920333083453 0.02 0.959 "C" "G" "1p-2406887-2785671" 1.01051712746485e-06 NA NA NA
1 2518980 "rs144009058.2518980.C.G" "---" "RA" 0.188735893282166 0.02 0.959 "C" "G" "1p-2406887-2785671" 7.07785201599971e-07 NA NA NA
1 2521430 "rs10910097.2521430.C.T" "imm_1_2511290" "ATD" 0.000338774257365714 0.201 1 "C" "T" "1p-2406887-2785671" 0.000305024351032384 NA NA NA
1 2521430 "rs10910097.2521430.C.T" "imm_1_2511290" "CEL" 2.28590384006395e-05 0.201 1 "C" "T" "1p-2406887-2785671" 4.05961795459356e-06 NA NA NA
1 2521430 "rs10910097.2521430.C.T" "imm_1_2511290" "RA" 1.98682308743535e-06 0.201 1 "C" "T" "1p-2406887-2785671" 0.00683697170290815 NA NA NA
1 2522392 "rs2296443.2522392.G.A" "imm_1_2512252" "ATD" 0.092887658472818 0.335 1 "G" "A" "1p-2406887-2785671" 2.54981991521467e-06 NA NA NA
1 2522392 "rs2296443.2522392.G.A" "imm_1_2512252" "CEL" 0.00332562035196519 0.335 1 "G" "A" "1p-2406887-2785671" 6.91469101945208e-07 NA NA NA
1 2522392 "rs2296443.2522392.G.A" "imm_1_2512252" "RA" 0.298674973849922 0.335 1 "G" "A" "1p-2406887-2785671" 1.34430732378007e-06 NA NA NA
1 2522852 "rs61765768.2522852.C.T" "---" "ATD" 0.153868043557058 0.014 0.551 "C" "T" "1p-2406887-2785671" 6.64323583674779e-07 NA NA NA
1 2522852 "rs61765768.2522852.C.T" "---" "CEL" 0.0534534982843238 0.014 0.551 "C" "T" "1p-2406887-2785671" 4.22385086961786e-06 NA NA NA
1 2522852 "rs61765768.2522852.C.T" "---" "RA" 0.372666119396203 0.014 0.551 "C" "T" "1p-2406887-2785671" 5.80372283709783e-08 NA NA NA
1 2523344 "rs143856922.2523344.T.A" "---" "ATD" 0.333292402471989 0.02 0.959 "T" "A" "1p-2406887-2785671" 4.56049869803516e-07 NA NA NA
1 2523344 "rs143856922.2523344.T.A" "---" "CEL" 0.0177579848332117 0.02 0.959 "T" "A" "1p-2406887-2785671" 1.09378885237413e-06 NA NA NA
1 2523344 "rs143856922.2523344.T.A" "---" "RA" 0.182830161601433 0.02 0.959 "T" "A" "1p-2406887-2785671" 7.33496693001946e-07 NA NA NA
1 2523660 "rs5772070.2523660.CG.C" "---" "ATD" 0.149861195125943 0.567 0.98 "CG" "C" "1p-2406887-2785671" 3.57357269680457e-06 NA NA NA
1 2523663 "X1.2523663.G.T" "---" "ATD" 0.349782086785969 0.023 0.917 "G" "T" "1p-2406887-2785671" 9.28678424510326e-08 NA NA NA
1 2523696 "rs142446411.2523696.C.G" "---" "ATD" 0.333292402471989 0.02 0.96 "C" "G" "1p-2406887-2785671" 4.56073144006958e-07 NA NA NA
1 2523696 "rs142446411.2523696.C.G" "---" "CEL" 0.0177579848332117 0.02 0.96 "C" "G" "1p-2406887-2785671" 1.09301339420857e-06 NA NA NA
1 2523696 "rs142446411.2523696.C.G" "---" "RA" 0.182830161601433 0.02 0.96 "C" "G" "1p-2406887-2785671" 7.40971455168061e-07 NA NA NA
1 2523744 "rs112218652.2523744.T.C" "---" "ATD" 0.203537635565012 0.023 0.844 "T" "C" "1p-2406887-2785671" 6.74347902207223e-07 NA NA NA
1 2523744 "rs112218652.2523744.T.C" "---" "CEL" 0.0117608346983177 0.023 0.844 "T" "C" "1p-2406887-2785671" 6.87660756930987e-06 NA NA NA
1 2523744 "rs112218652.2523744.T.C" "---" "RA" 0.347204161753662 0.023 0.844 "T" "C" "1p-2406887-2785671" 5.59625317896667e-07 NA NA NA
1 2525070 "rs145511787.2525070.C.T" "---" "ATD" 0.324392932258097 0.02 0.961 "C" "T" "1p-2406887-2785671" 4.61326314541262e-07 NA NA NA
1 2525070 "rs145511787.2525070.C.T" "---" "CEL" 0.0187094885006733 0.02 0.961 "C" "T" "1p-2406887-2785671" 1.08526259489482e-06 NA NA NA
1 2525070 "rs145511787.2525070.C.T" "---" "RA" 0.200747090773139 0.02 0.961 "C" "T" "1p-2406887-2785671" 7.28278114270834e-07 NA NA NA
1 2525152 "rs142405151.2525152.T.C" "---" "ATD" 0.331633033960145 0.02 0.961 "T" "C" "1p-2406887-2785671" 4.58461302226382e-07 NA NA NA
1 2525152 "rs142405151.2525152.T.C" "---" "CEL" 0.0177579848332117 0.02 0.961 "T" "C" "1p-2406887-2785671" 1.15068756063281e-06 NA NA NA
1 2525152 "rs142405151.2525152.T.C" "---" "RA" 0.182702964661287 0.02 0.961 "T" "C" "1p-2406887-2785671" 7.54916345045074e-07 NA NA NA
1 2525208 "rs78027076.2525208.C.T" "---" "ATD" 0.322761445830281 0.02 0.961 "C" "T" "1p-2406887-2785671" 4.62775436318508e-07 NA NA NA
1 2525208 "rs78027076.2525208.C.T" "---" "CEL" 0.0187094885006733 0.02 0.961 "C" "T" "1p-2406887-2785671" 1.0856115559751e-06 NA NA NA
1 2525208 "rs78027076.2525208.C.T" "---" "RA" 0.200747090773139 0.02 0.961 "C" "T" "1p-2406887-2785671" 7.37936573520827e-07 NA NA NA
1 2526336 "rs114330159.2526336.C.T" "---" "CEL" 0.769753662175905 0.013 0.447 "C" "T" "1p-2406887-2785671" 2.90185601436934e-06 NA NA NA
1 2526336 "rs114330159.2526336.C.T" "---" "RA" 0.145045275863671 0.013 0.447 "C" "T" "1p-2406887-2785671" 5.1045364893364e-08 NA NA NA
1 2526458 "rs201752067.2526458.TG.T" "---" "ATD" 0.335756455793963 0.02 0.962 "TG" "T" "1p-2406887-2785671" 4.50285049736834e-07 NA NA NA
1 2526458 "rs201752067.2526458.TG.T" "---" "CEL" 0.0191989232664099 0.02 0.962 "TG" "T" "1p-2406887-2785671" 1.18410899155891e-06 NA NA NA
1 2526458 "rs201752067.2526458.TG.T" "---" "RA" 0.200717191660479 0.02 0.962 "TG" "T" "1p-2406887-2785671" 7.50215786181391e-07 NA NA NA
1 2526621 "rs145401287.2526621.G.A" "---" "ATD" 0.331633033960145 0.02 0.963 "G" "A" "1p-2406887-2785671" 4.57272289297234e-07 NA NA NA
1 2526621 "rs145401287.2526621.G.A" "---" "CEL" 0.0193969600693644 0.02 0.963 "G" "A" "1p-2406887-2785671" 1.16962693568223e-06 NA NA NA
1 2526621 "rs145401287.2526621.G.A" "---" "RA" 0.182702964661287 0.02 0.963 "G" "A" "1p-2406887-2785671" 7.53735040429275e-07 NA NA NA
1 2527180 "rs150544785.2527180.C.G" "---" "ATD" 0.331633033960145 0.02 0.964 "C" "G" "1p-2406887-2785671" 4.54877800340338e-07 NA NA NA
1 2527180 "rs150544785.2527180.C.G" "---" "CEL" 0.0193969600693644 0.02 0.964 "C" "G" "1p-2406887-2785671" 1.19675047713369e-06 NA NA NA
1 2527180 "rs150544785.2527180.C.G" "---" "RA" 0.182702964661287 0.02 0.964 "C" "G" "1p-2406887-2785671" 7.59223578845108e-07 NA NA NA
1 2527694 "rs145687721.2527694.C.T" "---" "ATD" 0.332208753749535 0.02 0.962 "C" "T" "1p-2406887-2785671" 4.52211858637987e-07 NA NA NA
1 2527694 "rs145687721.2527694.C.T" "---" "CEL" 0.0193648466653857 0.02 0.962 "C" "T" "1p-2406887-2785671" 1.22578002461871e-06 NA NA NA
1 2527694 "rs145687721.2527694.C.T" "---" "RA" 0.184028735935536 0.02 0.962 "C" "T" "1p-2406887-2785671" 7.65034332598203e-07 NA NA NA
1 2528133 "rs2843401.2528133.T.C" "imm_1_2517993" "ATD" 2.26694943463867e-05 0.682 1 "T" "C" "1p-2406887-2785671" 0.00644356844615183 "rs141426426.2532123.TCAAACAAACAAA.T" 0.823528970021209 NA
1 2528133 "rs2843401.2528133.T.C" "imm_1_2517993" "CEL" 9.90170268000167e-10 0.682 1 "T" "C" "1p-2406887-2785671" 0.00016737881586638 "rs141426426.2532123.TCAAACAAACAAA.T" 1.0014282143421 NA
1 2528133 "rs2843401.2528133.T.C" "imm_1_2517993" "RA" 3.50437206825711e-07 0.682 1 "T" "C" "1p-2406887-2785671" 0.0217222377466872 "rs141426426.2532123.TCAAACAAACAAA.T" 0.905444324013013 NA
1 2528682 "rs2843402.2528682.T.C" "---" "ATD" 2.99798390797139e-05 0.682 1 "T" "C" "1p-2406887-2785671" 0.00507366621923031 "rs141426426.2532123.TCAAACAAACAAA.T" 0.823528970021209 NA
1 2528682 "rs2843402.2528682.T.C" "---" "CEL" 1.17296776796086e-09 0.682 1 "T" "C" "1p-2406887-2785671" 0.000138460534184286 "rs141426426.2532123.TCAAACAAACAAA.T" 1.0014282143421 NA
1 2528682 "rs2843402.2528682.T.C" "---" "RA" 4.47430368912923e-07 0.682 1 "T" "C" "1p-2406887-2785671" 0.0170949444862982 "rs141426426.2532123.TCAAACAAACAAA.T" 0.905444324013013 NA
1 2528999 "rs2764845.2528999.G.T" "---" "ATD" 1.42965551191458e-05 0.66 0.992 "G" "T" "1p-2406887-2785671" 0.00636132341268764 "rs141426426.2532123.TCAAACAAACAAA.T" 0.823528970021209 NA
1 2528999 "rs2764845.2528999.G.T" "---" "CEL" 2.23989162877806e-11 0.66 0.992 "G" "T" "1p-2406887-2785671" 0.00483061747696333 "rs141426426.2532123.TCAAACAAACAAA.T" 1.0014282143421 NA
1 2528999 "rs2764845.2528999.G.T" "---" "RA" 2.02458907953219e-06 0.66 0.992 "G" "T" "1p-2406887-2785671" 0.00138668077861228 "rs141426426.2532123.TCAAACAAACAAA.T" 0.905444324013013 NA
1 2529097 "rs2843403.2529097.T.C" "---" "ATD" 1.55721514779966e-05 0.66 0.992 "T" "C" "1p-2406887-2785671" 0.00615472810134827 "rs141426426.2532123.TCAAACAAACAAA.T" 0.823528970021209 NA
1 2529097 "rs2843403.2529097.T.C" "---" "CEL" 1.44779423067304e-11 0.66 0.992 "T" "C" "1p-2406887-2785671" 0.00492896130818851 "rs141426426.2532123.TCAAACAAACAAA.T" 1.0014282143421 NA
1 2529097 "rs2843403.2529097.T.C" "---" "RA" 4.69908222199745e-06 0.66 0.992 "T" "C" "1p-2406887-2785671" 0.00135792064407318 "rs141426426.2532123.TCAAACAAACAAA.T" 0.905444324013013 NA
1 2529192 "rs2764842.2529192.A.G" "imm_1_2519052" "ATD" 2.5396979051432e-05 0.682 1 "A" "G" "1p-2406887-2785671" 0.00575276217577729 "rs141426426.2532123.TCAAACAAACAAA.T" 0.823528970021209 NA
1 2529192 "rs2764842.2529192.A.G" "imm_1_2519052" "CEL" 9.56530633515921e-10 0.682 1 "A" "G" "1p-2406887-2785671" 0.000174571857476484 "rs141426426.2532123.TCAAACAAACAAA.T" 1.0014282143421 NA
1 2529192 "rs2764842.2529192.A.G" "imm_1_2519052" "RA" 4.11636501923725e-07 0.682 1 "A" "G" "1p-2406887-2785671" 0.0179438458982828 "rs141426426.2532123.TCAAACAAACAAA.T" 0.905444324013013 NA
1 2529360 "rs2764841.2529360.G.A" "---" "ATD" 1.93460808242582e-05 0.659 0.991 "G" "A" "1p-2406887-2785671" 0.00582839961399533 "rs141426426.2532123.TCAAACAAACAAA.T" 0.823528970021209 NA
1 2529360 "rs2764841.2529360.G.A" "---" "CEL" 1.20831691731806e-11 0.659 0.991 "G" "A" "1p-2406887-2785671" 0.00473654457571323 "rs141426426.2532123.TCAAACAAACAAA.T" 1.0014282143421 NA
1 2529360 "rs2764841.2529360.G.A" "---" "RA" 6.29015887457037e-06 0.659 0.991 "G" "A" "1p-2406887-2785671" 0.00130484862126277 "rs141426426.2532123.TCAAACAAACAAA.T" 0.905444324013013 NA
1 2529437 "rs2764840.2529437.C.T" "imm_1_2519297" "ATD" 1.20967522797705e-05 0.662 1 "C" "T" "1p-2406887-2785671" 0.0126608896452092 "rs141426426.2532123.TCAAACAAACAAA.T" 0.823528970021209 NA
1 2529437 "rs2764840.2529437.C.T" "imm_1_2519297" "CEL" 1.08555672569822e-11 0.662 1 "C" "T" "1p-2406887-2785671" 0.0144608312086935 "rs141426426.2532123.TCAAACAAACAAA.T" 1.0014282143421 NA
1 2529437 "rs2764840.2529437.C.T" "imm_1_2519297" "RA" 4.33632569060822e-06 0.662 1 "C" "T" "1p-2406887-2785671" 0.00286333838627198 "rs141426426.2532123.TCAAACAAACAAA.T" 0.905444324013013 NA
1 2529552 "rs112057155.2529552.G.A" "imm_1_2519412" "ATD" 0.418901550565477 0.036 1 "G" "A" "1p-2406887-2785671" 1.97910768666035e-07 NA NA NA
1 2529552 "rs112057155.2529552.G.A" "imm_1_2519412" "CEL" 0.0012039712743955 0.036 1 "G" "A" "1p-2406887-2785671" 6.84968997274037e-06 NA NA NA
1 2529552 "rs112057155.2529552.G.A" "imm_1_2519412" "RA" 0.028014348824575 0.036 1 "G" "A" "1p-2406887-2785671" 2.62953389145395e-06 NA NA NA
1 2530259 "X1.2530259.G.GGA" "---" "ATD" 0.354866852761249 0.014 0.93 "G" "GGA" "1p-2406887-2785671" 4.98542708703025e-07 NA NA NA
1 2530259 "X1.2530259.G.GGA" "---" "CEL" 0.429130371526686 0.014 0.93 "G" "GGA" "1p-2406887-2785671" 9.38386798899932e-07 NA NA NA
1 2530259 "X1.2530259.G.GGA" "---" "RA" 0.892909623603719 0.014 0.93 "G" "GGA" "1p-2406887-2785671" 4.78140342857221e-07 NA NA NA
1 2530341 "rs34705971.2530341.A.AG" "---" "ATD" 2.76369429433542e-05 0.682 0.999 "A" "AG" "1p-2406887-2785671" 0.0053907870771366 "rs141426426.2532123.TCAAACAAACAAA.T" 0.823528970021209 NA
1 2530341 "rs34705971.2530341.A.AG" "---" "CEL" 1.24718676724313e-09 0.682 0.999 "A" "AG" "1p-2406887-2785671" 0.000113434141101361 "rs141426426.2532123.TCAAACAAACAAA.T" 1.0014282143421 NA
1 2530341 "rs34705971.2530341.A.AG" "---" "RA" 4.06966911292244e-07 0.682 0.999 "A" "AG" "1p-2406887-2785671" 0.0171867295144148 "rs141426426.2532123.TCAAACAAACAAA.T" 0.905444324013013 NA
1 2530558 "rs2843404.2530558.T.C" "---" "ATD" 1.55516977083256e-05 0.684 0.997 "T" "C" "1p-2406887-2785671" 0.00567831083201893 "rs141426426.2532123.TCAAACAAACAAA.T" 0.823528970021209 NA
1 2530558 "rs2843404.2530558.T.C" "---" "CEL" 1.25969550055507e-09 0.684 0.997 "T" "C" "1p-2406887-2785671" 0.000138346503044335 "rs141426426.2532123.TCAAACAAACAAA.T" 1.0014282143421 NA
1 2530558 "rs2843404.2530558.T.C" "---" "RA" 4.93304418111111e-07 0.684 0.997 "T" "C" "1p-2406887-2785671" 0.010422540403937 "rs141426426.2532123.TCAAACAAACAAA.T" 0.905444324013013 NA
1 2530694 "rs2764848.2530694.G.A" "---" "ATD" 2.78718564331567e-05 0.682 1 "G" "A" "1p-2406887-2785671" 0.00538432465815885 "rs141426426.2532123.TCAAACAAACAAA.T" 0.823528970021209 NA
1 2530694 "rs2764848.2530694.G.A" "---" "CEL" 1.29957571834519e-09 0.682 1 "G" "A" "1p-2406887-2785671" 0.000113867798310414 "rs141426426.2532123.TCAAACAAACAAA.T" 1.0014282143421 NA
1 2530694 "rs2764848.2530694.G.A" "---" "RA" 4.10174361888297e-07 0.682 1 "G" "A" "1p-2406887-2785671" 0.0172833377034464 "rs141426426.2532123.TCAAACAAACAAA.T" 0.905444324013013 NA
1 2531372 "rs2985855.2531372.A.C" "---" "ATD" 2.67860096357812e-05 0.682 1 "A" "C" "1p-2406887-2785671" 0.00534875945159449 "rs141426426.2532123.TCAAACAAACAAA.T" 0.823528970021209 NA
1 2531372 "rs2985855.2531372.A.C" "---" "CEL" 1.35152481097825e-09 0.682 1 "A" "C" "1p-2406887-2785671" 0.000112657788396481 "rs141426426.2532123.TCAAACAAACAAA.T" 1.0014282143421 NA
1 2531372 "rs2985855.2531372.A.C" "---" "RA" 4.36036348367002e-07 0.682 1 "A" "C" "1p-2406887-2785671" 0.0167842650909249 "rs141426426.2532123.TCAAACAAACAAA.T" 0.905444324013013 NA
1 2531404 "rs201498454.2531404.C.CTTTT" "---" "ATD" 0.35370024706908 0.02 0.964 "C" "CTTTT" "1p-2406887-2785671" 4.40199694813614e-07 NA NA NA
1 2531404 "rs201498454.2531404.C.CTTTT" "---" "CEL" 0.00996913588668812 0.02 0.964 "C" "CTTTT" "1p-2406887-2785671" 1.14739323959422e-06 NA NA NA
1 2531404 "rs201498454.2531404.C.CTTTT" "---" "RA" 0.150394488899398 0.02 0.964 "C" "CTTTT" "1p-2406887-2785671" 7.67631492282445e-07 NA NA NA
1 2531467 "rs6689711.2531467.T.C" "---" "ATD" 2.83474553251209e-05 0.682 1 "T" "C" "1p-2406887-2785671" 0.00536641045995126 "rs141426426.2532123.TCAAACAAACAAA.T" 0.823528970021209 NA
1 2531467 "rs6689711.2531467.T.C" "---" "CEL" 1.54336766866717e-09 0.682 1 "T" "C" "1p-2406887-2785671" 0.000112042838882758 "rs141426426.2532123.TCAAACAAACAAA.T" 1.0014282143421 NA
1 2531467 "rs6689711.2531467.T.C" "---" "RA" 4.42031568760011e-07 0.682 1 "T" "C" "1p-2406887-2785671" 0.0167829780567421 "rs141426426.2532123.TCAAACAAACAAA.T" 0.905444324013013 NA
1 2531505 "rs6681973.2531505.C.T" "---" "ATD" 9.47182230505051e-06 0.66 0.993 "C" "T" "1p-2406887-2785671" 0.00659376172886376 "rs141426426.2532123.TCAAACAAACAAA.T" 0.823528970021209 NA
1 2531505 "rs6681973.2531505.C.T" "---" "CEL" 2.22588875659241e-11 0.66 0.993 "C" "T" "1p-2406887-2785671" 0.00325678580510341 "rs141426426.2532123.TCAAACAAACAAA.T" 1.0014282143421 NA
1 2531505 "rs6681973.2531505.C.T" "---" "RA" 5.43280633966326e-06 0.66 0.993 "C" "T" "1p-2406887-2785671" 0.00138115112906551 "rs141426426.2532123.TCAAACAAACAAA.T" 0.905444324013013 NA
1 2531514 "rs6682043.2531514.C.A" "---" "ATD" 2.83474553251209e-05 0.682 1 "C" "A" "1p-2406887-2785671" 0.00536641045995126 "rs141426426.2532123.TCAAACAAACAAA.T" 0.823528970021209 NA
1 2531514 "rs6682043.2531514.C.A" "---" "CEL" 1.54336766866717e-09 0.682 1 "C" "A" "1p-2406887-2785671" 0.000112042838882758 "rs141426426.2532123.TCAAACAAACAAA.T" 1.0014282143421 NA
1 2531514 "rs6682043.2531514.C.A" "---" "RA" 4.42031568760011e-07 0.682 1 "C" "A" "1p-2406887-2785671" 0.016846195191139 "rs141426426.2532123.TCAAACAAACAAA.T" 0.905444324013013 NA
1 2532123 "rs141426426.2532123.TCAAACAAACAAA.T" "---" "ATD" 2.58794496933513e-05 0.682 0.998 "TCAAACAAACAAA" "T" "1p-2406887-2785671" 0.00499040615701725 "rs141426426.2532123.TCAAACAAACAAA.T" 0.823528970021209 NA
1 2532123 "rs141426426.2532123.TCAAACAAACAAA.T" "---" "CEL" 1.54026517355083e-09 0.682 0.998 "TCAAACAAACAAA" "T" "1p-2406887-2785671" 8.6505171727425e-05 "rs141426426.2532123.TCAAACAAACAAA.T" 1.0014282143421 NA
1 2532123 "rs141426426.2532123.TCAAACAAACAAA.T" "---" "RA" 2.21762368426463e-07 0.682 0.998 "TCAAACAAACAAA" "T" "1p-2406887-2785671" 0.0287254801238644 "rs141426426.2532123.TCAAACAAACAAA.T" 0.905444324013013 NA
1 2532159 "rs139552946.2532159.C.CTGT" "---" "ATD" 2.58794496933513e-05 0.682 0.998 "C" "CTGT" "1p-2406887-2785671" 0.00499040615701725 "rs141426426.2532123.TCAAACAAACAAA.T" 0.823528970021209 NA
1 2532159 "rs139552946.2532159.C.CTGT" "---" "CEL" 1.54026517355083e-09 0.682 0.998 "C" "CTGT" "1p-2406887-2785671" 8.65051717274228e-05 "rs141426426.2532123.TCAAACAAACAAA.T" 1.0014282143421 NA
1 2532159 "rs139552946.2532159.C.CTGT" "---" "RA" 2.21762368426463e-07 0.682 0.998 "C" "CTGT" "1p-2406887-2785671" 0.0287254801238644 "rs141426426.2532123.TCAAACAAACAAA.T" 0.905444324013013 NA
1 2532416 "rs2985859.2532416.T.C" "---" "ATD" 2.98514555490172e-05 0.683 1 "T" "C" "1p-2406887-2785671" 0.00502312818369877 "rs141426426.2532123.TCAAACAAACAAA.T" 0.823528970021209 NA
1 2532416 "rs2985859.2532416.T.C" "---" "CEL" 1.42333651389686e-09 0.683 1 "T" "C" "1p-2406887-2785671" 0.000106690244852068 "rs141426426.2532123.TCAAACAAACAAA.T" 1.0014282143421 NA
1 2532416 "rs2985859.2532416.T.C" "---" "RA" 3.04568168810977e-07 0.683 1 "T" "C" "1p-2406887-2785671" 0.0244663797824644 "rs141426426.2532123.TCAAACAAACAAA.T" 0.905444324013013 NA
1 2532453 "rs34791736.2532453.C.CT" "---" "ATD" 2.98514555490172e-05 0.683 1 "C" "CT" "1p-2406887-2785671" 0.00502312818369877 "rs141426426.2532123.TCAAACAAACAAA.T" 0.823528970021209 NA
1 2532453 "rs34791736.2532453.C.CT" "---" "CEL" 1.42333651389686e-09 0.683 1 "C" "CT" "1p-2406887-2785671" 0.000106690244852068 "rs141426426.2532123.TCAAACAAACAAA.T" 1.0014282143421 NA
1 2532453 "rs34791736.2532453.C.CT" "---" "RA" 3.04568168810977e-07 0.683 1 "C" "CT" "1p-2406887-2785671" 0.0244663797824644 "rs141426426.2532123.TCAAACAAACAAA.T" 0.905444324013013 NA
1 2532506 "rs3001837.2532506.G.A" "---" "ATD" 2.98514555490172e-05 0.683 1 "G" "A" "1p-2406887-2785671" 0.00502312818369877 "rs141426426.2532123.TCAAACAAACAAA.T" 0.823528970021209 NA
1 2532506 "rs3001837.2532506.G.A" "---" "CEL" 1.42333651389686e-09 0.683 1 "G" "A" "1p-2406887-2785671" 0.000106877658125523 "rs141426426.2532123.TCAAACAAACAAA.T" 1.0014282143421 NA
1 2532506 "rs3001837.2532506.G.A" "---" "RA" 3.13854428316716e-07 0.683 1 "G" "A" "1p-2406887-2785671" 0.0235623508194791 "rs141426426.2532123.TCAAACAAACAAA.T" 0.905444324013013 NA
1 2532527 "rs78914298.2532527.G.A" "---" "ATD" 0.42016197266337 0.023 0.928 "G" "A" "1p-2406887-2785671" 3.37866852669403e-07 NA NA NA
1 2532527 "rs78914298.2532527.G.A" "---" "CEL" 0.00677729847342156 0.023 0.928 "G" "A" "1p-2406887-2785671" 1.1100906144346e-06 NA NA NA
1 2532527 "rs78914298.2532527.G.A" "---" "RA" 0.127967194458485 0.023 0.928 "G" "A" "1p-2406887-2785671" 8.50428244756331e-07 NA NA NA
1 2532624 "rs2985857.2532624.C.T" "imm_1_2522484" "ATD" 2.5396979051432e-05 0.682 1 "C" "T" "1p-2406887-2785671" 0.00575276217577729 "rs141426426.2532123.TCAAACAAACAAA.T" 0.823528970021209 NA
1 2532624 "rs2985857.2532624.C.T" "imm_1_2522484" "CEL" 1.23502296324652e-09 0.682 1 "C" "T" "1p-2406887-2785671" 0.000138337048171859 "rs141426426.2532123.TCAAACAAACAAA.T" 1.0014282143421 NA
1 2532624 "rs2985857.2532624.C.T" "imm_1_2522484" "RA" 4.27788556434878e-07 0.682 1 "C" "T" "1p-2406887-2785671" 0.0172602308061622 "rs141426426.2532123.TCAAACAAACAAA.T" 0.905444324013013 NA
1 2532899 "rs6424092.2532899.C.A" "imm_1_2522759" "ATD" 2.31884907295089e-05 0.682 1 "C" "A" "1p-2406887-2785671" 0.00644356844615183 "rs141426426.2532123.TCAAACAAACAAA.T" 0.823528970021209 NA
1 2532899 "rs6424092.2532899.C.A" "imm_1_2522759" "CEL" 1.07888907592458e-09 0.682 1 "C" "A" "1p-2406887-2785671" 0.000166767977938212 "rs141426426.2532123.TCAAACAAACAAA.T" 1.0014282143421 NA
1 2532899 "rs6424092.2532899.C.A" "imm_1_2522759" "RA" 4.43662438188994e-07 0.682 1 "C" "A" "1p-2406887-2785671" 0.0172285072910256 "rs141426426.2532123.TCAAACAAACAAA.T" 0.905444324013013 NA
1 2533250 "rs10910098.2533250.C.A" "imm_1_2523110" "ATD" 2.2669494346386e-05 0.318 1 "C" "A" "1p-2406887-2785671" 0.00644356844615183 "rs141426426.2532123.TCAAACAAACAAA.T" 0.823528970021209 NA
1 2533250 "rs10910098.2533250.C.A" "imm_1_2523110" "CEL" 1.35663039100383e-09 0.318 1 "C" "A" "1p-2406887-2785671" 0.000125979511415444 "rs141426426.2532123.TCAAACAAACAAA.T" 1.0014282143421 NA
1 2533250 "rs10910098.2533250.C.A" "imm_1_2523110" "RA" 4.17658319767352e-07 0.318 1 "C" "A" "1p-2406887-2785671" 0.0180165446623087 "rs141426426.2532123.TCAAACAAACAAA.T" 0.905444324013013 NA
1 2533402 "rs113131975.2533402.CAG.C" "---" "ATD" 0.429938331068486 0.023 0.927 "CAG" "C" "1p-2406887-2785671" 3.3323541907025e-07 NA NA NA
1 2533402 "rs113131975.2533402.CAG.C" "---" "CEL" 0.00772804741475853 0.023 0.927 "CAG" "C" "1p-2406887-2785671" 1.04527770869963e-06 NA NA NA
1 2533402 "rs113131975.2533402.CAG.C" "---" "RA" 0.126166746290634 0.023 0.927 "CAG" "C" "1p-2406887-2785671" 8.61604105406724e-07 NA NA NA
1 2533552 "rs10910099.2533552.A.C" "imm_1_2523412" "ATD" 2.2669494346386e-05 0.318 1 "A" "C" "1p-2406887-2785671" 0.00644356844615183 "rs141426426.2532123.TCAAACAAACAAA.T" 0.823528970021209 NA
1 2533552 "rs10910099.2533552.A.C" "imm_1_2523412" "CEL" 1.09711681632942e-09 0.318 1 "A" "C" "1p-2406887-2785671" 0.000156292519998047 "rs141426426.2532123.TCAAACAAACAAA.T" 1.0014282143421 NA
1 2533552 "rs10910099.2533552.A.C" "imm_1_2523412" "RA" 3.86555564853704e-07 0.318 1 "A" "C" "1p-2406887-2785671" 0.0194617607400246 "rs141426426.2532123.TCAAACAAACAAA.T" 0.905444324013013 NA
1 2533605 "rs72644697.2533605.G.A" "---" "ATD" 1.85011436478121e-05 0.315 0.993 "G" "A" "1p-2406887-2785671" 0.00568263352597205 "rs141426426.2532123.TCAAACAAACAAA.T" 0.823528970021209 NA
1 2533706 "rs60520190.2533706.G.A" "---" "ATD" 2.91238991254077e-05 0.317 1 "G" "A" "1p-2406887-2785671" 0.00527110737176628 "rs141426426.2532123.TCAAACAAACAAA.T" 0.823528970021209 NA
1 2533706 "rs60520190.2533706.G.A" "---" "CEL" 1.33089806909563e-09 0.317 1 "G" "A" "1p-2406887-2785671" 0.000118162521600652 "rs141426426.2532123.TCAAACAAACAAA.T" 1.0014282143421 NA
1 2533706 "rs60520190.2533706.G.A" "---" "RA" 2.80814555158338e-07 0.317 1 "G" "A" "1p-2406887-2785671" 0.0263220650020166 "rs141426426.2532123.TCAAACAAACAAA.T" 0.905444324013013 NA
1 2534087 "rs11585048.2534087.C.T" "imm_1_2523947" "ATD" 2.56544661303907e-05 0.318 1 "C" "T" "1p-2406887-2785671" 0.00572578004523816 "rs141426426.2532123.TCAAACAAACAAA.T" 0.823528970021209 NA
1 2534087 "rs11585048.2534087.C.T" "imm_1_2523947" "CEL" 1.22497608858429e-09 0.318 1 "C" "T" "1p-2406887-2785671" 0.000142984119995508 "rs141426426.2532123.TCAAACAAACAAA.T" 1.0014282143421 NA
1 2534087 "rs11585048.2534087.C.T" "imm_1_2523947" "RA" 3.52150048503219e-07 0.318 1 "C" "T" "1p-2406887-2785671" 0.0214026744440489 "rs141426426.2532123.TCAAACAAACAAA.T" 0.905444324013013 NA
1 2534122 "rs114996135.2534122.C.T" "imm_1_2523982" "ATD" 0.0915052735007371 0.053 1 "C" "T" "1p-2406887-2785671" 5.26262446589379e-06 NA NA NA
1 2534122 "rs114996135.2534122.C.T" "imm_1_2523982" "CEL" 0.439165741058399 0.053 1 "C" "T" "1p-2406887-2785671" 5.61005627989496e-07 NA NA NA
1 2534122 "rs114996135.2534122.C.T" "imm_1_2523982" "RA" 0.285028139563796 0.053 1 "C" "T" "1p-2406887-2785671" 5.0751324356702e-07 NA NA NA
1 2534247 "rs75883940.2534247.G.C" "---" "ATD" 0.38584029003876 0.023 0.925 "G" "C" "1p-2406887-2785671" 3.32162136633142e-07 NA NA NA
1 2534247 "rs75883940.2534247.G.C" "---" "CEL" 0.0115210514069205 0.023 0.925 "G" "C" "1p-2406887-2785671" 1.0254622543032e-06 NA NA NA
1 2534247 "rs75883940.2534247.G.C" "---" "RA" 0.167469831009362 0.023 0.925 "G" "C" "1p-2406887-2785671" 8.3844339868058e-07 NA NA NA
1 2534375 "rs72644701.2534375.G.A" "imm_1_2524235" "ATD" 0.00122277639689773 0.157 1 "G" "A" "1p-2406887-2785671" 0.000135954014229335 "rs72644701.2534375.G.A" 0.00119170100632648 NA
1 2534375 "rs72644701.2534375.G.A" "imm_1_2524235" "CEL" 6.20835147346431e-05 0.157 1 "G" "A" "1p-2406887-2785671" 5.38437608481831e-07 "rs72644701.2534375.G.A" 4.73044708649801e-05 NA
1 2534375 "rs72644701.2534375.G.A" "imm_1_2524235" "RA" 1.50296370034494e-06 0.157 1 "G" "A" "1p-2406887-2785671" 0.0203339417221288 "rs72644701.2534375.G.A" 0.0794666102780697 NA
1 2535895 "rs4648653.2535895.C.T" "imm_1_2525755" "ATD" 3.60107433624827e-05 0.318 1 "C" "T" "1p-2406887-2785671" 0.00410743489737127 "rs141426426.2532123.TCAAACAAACAAA.T" 0.823528970021209 NA
1 2535895 "rs4648653.2535895.C.T" "imm_1_2525755" "CEL" 1.30035688720053e-09 0.318 1 "C" "T" "1p-2406887-2785671" 0.00013222884388463 "rs141426426.2532123.TCAAACAAACAAA.T" 1.0014282143421 NA
1 2535895 "rs4648653.2535895.C.T" "imm_1_2525755" "RA" 3.86392819828383e-07 0.318 1 "C" "T" "1p-2406887-2785671" 0.0197002467965424 "rs141426426.2532123.TCAAACAAACAAA.T" 0.905444324013013 NA
1 2537166 "rs116286701.2537166.A.T" "---" "ATD" 0.238681898881886 0.025 0.888 "A" "T" "1p-2406887-2785671" 6.47822629143726e-07 NA NA NA
1 2537166 "rs116286701.2537166.A.T" "---" "CEL" 0.01056551994962 0.025 0.888 "A" "T" "1p-2406887-2785671" 1.1597269708303e-06 NA NA NA
1 2537166 "rs116286701.2537166.A.T" "---" "RA" 0.235616948841882 0.025 0.888 "A" "T" "1p-2406887-2785671" 7.42407572060571e-07 NA NA NA
1 2537229 "rs115315993.2537229.C.T" "---" "ATD" 0.297892421097193 0.02 0.906 "C" "T" "1p-2406887-2785671" 5.46641415096209e-07 NA NA NA
1 2537229 "rs115315993.2537229.C.T" "---" "CEL" 0.00296167513115303 0.02 0.906 "C" "T" "1p-2406887-2785671" 9.61915858281216e-06 NA NA NA
1 2537229 "rs115315993.2537229.C.T" "---" "RA" 0.157100918361885 0.02 0.906 "C" "T" "1p-2406887-2785671" 6.95298650964862e-07 NA NA NA
1 2538344 "rs111654423.2538344.A.G" "---" "ATD" 0.259743414976679 0.019 0.96 "A" "G" "1p-2406887-2785671" 1.35151887529544e-06 NA NA NA
1 2538344 "rs111654423.2538344.A.G" "---" "CEL" 0.00261336568859767 0.019 0.96 "A" "G" "1p-2406887-2785671" 1.43728637170034e-05 NA NA NA
1 2538344 "rs111654423.2538344.A.G" "---" "RA" 0.213218624535554 0.019 0.96 "A" "G" "1p-2406887-2785671" 8.25991340149764e-07 NA NA NA
1 2538958 "rs188272984.2538958.G.A" "---" "ATD" 0.161544354703696 0.014 0.563 "G" "A" "1p-2406887-2785671" 2.33190415044079e-06 NA NA NA
1 2538958 "rs188272984.2538958.G.A" "---" "CEL" 0.414442407909674 0.014 0.563 "G" "A" "1p-2406887-2785671" 6.84459795541332e-07 NA NA NA
1 2538958 "rs188272984.2538958.G.A" "---" "RA" 0.0426661908558826 0.014 0.563 "G" "A" "1p-2406887-2785671" 5.52018474406591e-07 NA NA NA
1 2539229 "rs140020211.2539229.C.T" "---" "ATD" 0.247004423415581 0.018 0.998 "C" "T" "1p-2406887-2785671" 1.50095723549147e-06 NA NA NA
1 2539229 "rs140020211.2539229.C.T" "---" "CEL" 0.00359082462605388 0.018 0.998 "C" "T" "1p-2406887-2785671" 1.17596197146878e-05 NA NA NA
1 2539229 "rs140020211.2539229.C.T" "---" "RA" 0.218935060239582 0.018 0.998 "C" "T" "1p-2406887-2785671" 7.96312257721309e-07 NA NA NA
1 2539400 "rs4445406.2539400.T.C" "imm_1_2529260" "ATD" 3.82395481141441e-05 0.331 1 "T" "C" "1p-2406887-2785671" 0.00420180941123952 "rs141426426.2532123.TCAAACAAACAAA.T" 0.823528970021209 NA
1 2539400 "rs4445406.2539400.T.C" "imm_1_2529260" "CEL" 2.21503283390403e-12 0.331 1 "T" "C" "1p-2406887-2785671" 0.0601999982459627 "rs141426426.2532123.TCAAACAAACAAA.T" 1.0014282143421 NA
1 2539400 "rs4445406.2539400.T.C" "imm_1_2529260" "RA" 1.01418352161444e-05 0.331 1 "T" "C" "1p-2406887-2785671" 0.00111445396359368 "rs141426426.2532123.TCAAACAAACAAA.T" 0.905444324013013 NA
1 2539532 "rs10910108.2539532.A.G" "imm_1_2529392" "ATD" 3.79454266950754e-05 0.332 1 "A" "G" "1p-2406887-2785671" 0.00420360917420001 "rs141426426.2532123.TCAAACAAACAAA.T" 0.823528970021209 NA
1 2539532 "rs10910108.2539532.A.G" "imm_1_2529392" "CEL" 1.98753554002068e-12 0.332 1 "A" "G" "1p-2406887-2785671" 0.0659865707062804 "rs141426426.2532123.TCAAACAAACAAA.T" 1.0014282143421 NA
1 2539532 "rs10910108.2539532.A.G" "imm_1_2529392" "RA" 8.88309164370607e-06 0.332 1 "A" "G" "1p-2406887-2785671" 0.00124126419919275 "rs141426426.2532123.TCAAACAAACAAA.T" 0.905444324013013 NA
1 2539555 "rs4278312.2539555.A.G" "---" "ATD" 3.90855874889245e-05 0.332 1 "A" "G" "1p-2406887-2785671" 0.00417387246720435 "rs141426426.2532123.TCAAACAAACAAA.T" 0.823528970021209 NA
1 2539555 "rs4278312.2539555.A.G" "---" "CEL" 1.95881536107227e-12 0.332 1 "A" "G" "1p-2406887-2785671" 0.0709147775073471 "rs141426426.2532123.TCAAACAAACAAA.T" 1.0014282143421 NA
1 2539555 "rs4278312.2539555.A.G" "---" "RA" 9.09184620951433e-06 0.332 1 "A" "G" "1p-2406887-2785671" 0.00124859775033447 "rs141426426.2532123.TCAAACAAACAAA.T" 0.905444324013013 NA
1 2539590 "rs4422947.2539590.C.T" "---" "ATD" 3.93819205262264e-05 0.332 1 "C" "T" "1p-2406887-2785671" 0.00413422931208827 "rs141426426.2532123.TCAAACAAACAAA.T" 0.823528970021209 NA
1 2539590 "rs4422947.2539590.C.T" "---" "CEL" 2.00110647595774e-12 0.332 1 "C" "T" "1p-2406887-2785671" 0.0670746769632681 "rs141426426.2532123.TCAAACAAACAAA.T" 1.0014282143421 NA
1 2539590 "rs4422947.2539590.C.T" "---" "RA" 9.30103760714623e-06 0.332 1 "C" "T" "1p-2406887-2785671" 0.00125887760988852 "rs141426426.2532123.TCAAACAAACAAA.T" 0.905444324013013 NA
1 2539603 "rs60687045.2539603.G.A" "imm_1_2529463" "ATD" 9.56747010115899e-05 0.313 1 "G" "A" "1p-2406887-2785671" 0.00157330276870015 "rs141426426.2532123.TCAAACAAACAAA.T" 0.823528970021209 NA
1 2539603 "rs60687045.2539603.G.A" "imm_1_2529463" "CEL" 4.50703518074692e-10 0.313 1 "G" "A" "1p-2406887-2785671" 0.000306915433409061 "rs141426426.2532123.TCAAACAAACAAA.T" 1.0014282143421 NA
1 2539603 "rs60687045.2539603.G.A" "imm_1_2529463" "RA" 7.35033269238656e-07 0.313 1 "G" "A" "1p-2406887-2785671" 0.00948485149990265 "rs141426426.2532123.TCAAACAAACAAA.T" 0.905444324013013 NA
1 2539659 "rs146788258.2539659.G.A" "---" "ATD" 0.347373936753802 0.018 0.999 "G" "A" "1p-2406887-2785671" 5.77284170027256e-07 NA NA NA
1 2539659 "rs146788258.2539659.G.A" "---" "CEL" 0.00180837082164597 0.018 0.999 "G" "A" "1p-2406887-2785671" 1.19930802008878e-05 NA NA NA
1 2539659 "rs146788258.2539659.G.A" "---" "RA" 0.139172077160878 0.018 0.999 "G" "A" "1p-2406887-2785671" 7.51243978666729e-07 NA NA NA
1 2539674 "rs148683401.2539674.C.A" "---" "ATD" 0.347373936753802 0.018 0.999 "C" "A" "1p-2406887-2785671" 5.77284170027256e-07 NA NA NA
1 2539674 "rs148683401.2539674.C.A" "---" "CEL" 0.00180837082164597 0.018 0.999 "C" "A" "1p-2406887-2785671" 1.19930802008878e-05 NA NA NA
1 2539674 "rs148683401.2539674.C.A" "---" "RA" 0.139172077160878 0.018 0.999 "C" "A" "1p-2406887-2785671" 7.51243978666729e-07 NA NA NA
1 2539796 "rs4073285.2539796.C.T" "imm_1_2529656" "ATD" 7.88541056607805e-05 0.318 1 "C" "T" "1p-2406887-2785671" 0.00207927642372742 "rs141426426.2532123.TCAAACAAACAAA.T" 0.823528970021209 NA
1 2539796 "rs4073285.2539796.C.T" "imm_1_2529656" "CEL" 3.70793320220402e-10 0.318 1 "C" "T" "1p-2406887-2785671" 0.000416207081046159 "rs141426426.2532123.TCAAACAAACAAA.T" 1.0014282143421 NA
1 2539796 "rs4073285.2539796.C.T" "imm_1_2529656" "RA" 3.38988763147163e-07 0.318 1 "C" "T" "1p-2406887-2785671" 0.0217658852204983 "rs141426426.2532123.TCAAACAAACAAA.T" 0.905444324013013 NA
1 2539901 "rs4073286.2539901.A.C" "---" "ATD" 4.30267563484388e-05 0.331 0.999 "A" "C" "1p-2406887-2785671" 0.00414719188621552 "rs141426426.2532123.TCAAACAAACAAA.T" 0.823528970021209 NA
1 2539901 "rs4073286.2539901.A.C" "---" "CEL" 1.41900911751159e-12 0.331 0.999 "A" "C" "1p-2406887-2785671" 0.0713228605661096 "rs141426426.2532123.TCAAACAAACAAA.T" 1.0014282143421 NA
1 2539901 "rs4073286.2539901.A.C" "---" "RA" 1.39131015055477e-05 0.331 0.999 "A" "C" "1p-2406887-2785671" 0.00124894517534334 "rs141426426.2532123.TCAAACAAACAAA.T" 0.905444324013013 NA
1 2539946 "rs142350479.2539946.CAT.C" "---" "ATD" 5.08437986101353e-05 0.313 0.992 "CAT" "C" "1p-2406887-2785671" 0.00178561387723257 "rs141426426.2532123.TCAAACAAACAAA.T" 0.823528970021209 NA
1 2539946 "rs142350479.2539946.CAT.C" "---" "CEL" 3.25483204943077e-09 0.313 0.992 "CAT" "C" "1p-2406887-2785671" 0.000320462523173894 "rs141426426.2532123.TCAAACAAACAAA.T" 1.0014282143421 NA
1 2539946 "rs142350479.2539946.CAT.C" "---" "RA" 2.08573625215908e-06 0.313 0.992 "CAT" "C" "1p-2406887-2785671" 0.0139538481617402 "rs141426426.2532123.TCAAACAAACAAA.T" 0.905444324013013 NA
1 2539981 "rs145629728.2539981.CACAT.C" "---" "ATD" 0.00026236437128827 0.312 0.995 "CACAT" "C" "1p-2406887-2785671" 0.00143171595538576 "rs141426426.2532123.TCAAACAAACAAA.T" 0.823528970021209 NA
1 2539981 "rs145629728.2539981.CACAT.C" "---" "CEL" 1.28448540509496e-09 0.312 0.995 "CACAT" "C" "1p-2406887-2785671" 0.000367660064241086 "rs141426426.2532123.TCAAACAAACAAA.T" 1.0014282143421 NA
1 2539981 "rs145629728.2539981.CACAT.C" "---" "RA" 2.6880551470105e-06 0.312 0.995 "CACAT" "C" "1p-2406887-2785671" 0.00933343930602506 "rs141426426.2532123.TCAAACAAACAAA.T" 0.905444324013013 NA
1 2540262 "rs10797438.2540262.C.T" "---" "ATD" 4.81938773636827e-05 0.331 0.996 "C" "T" "1p-2406887-2785671" 0.00282996326193933 "rs141426426.2532123.TCAAACAAACAAA.T" 0.823528970021209 NA
1 2540262 "rs10797438.2540262.C.T" "---" "CEL" 1.14123836412093e-12 0.331 0.996 "C" "T" "1p-2406887-2785671" 0.0346615313551245 "rs141426426.2532123.TCAAACAAACAAA.T" 1.0014282143421 NA
1 2540262 "rs10797438.2540262.C.T" "---" "RA" 1.13259468468548e-05 0.331 0.996 "C" "T" "1p-2406887-2785671" 0.001135864329159 "rs141426426.2532123.TCAAACAAACAAA.T" 0.905444324013013 NA
1 2540343 "rs12046118.2540343.A.C" "---" "ATD" 8.9466944227167e-05 0.333 0.989 "A" "C" "1p-2406887-2785671" 0.00463992029645218 "rs141426426.2532123.TCAAACAAACAAA.T" 0.823528970021209 NA
1 2540364 "rs10797439.2540364.G.A" "---" "ATD" 8.9466944227167e-05 0.333 0.988 "G" "A" "1p-2406887-2785671" 0.00472256753794182 "rs141426426.2532123.TCAAACAAACAAA.T" 0.823528970021209 NA
1 2541269 "rs10797440.2541269.A.G" "---" "ATD" 4.4611557451613e-05 0.331 0.99 "A" "G" "1p-2406887-2785671" 0.00319546668898119 "rs141426426.2532123.TCAAACAAACAAA.T" 0.823528970021209 NA
1 2541269 "rs10797440.2541269.A.G" "---" "CEL" 1.14762576536196e-12 0.331 0.99 "A" "G" "1p-2406887-2785671" 0.0393553331208144 "rs141426426.2532123.TCAAACAAACAAA.T" 1.0014282143421 NA
1 2541269 "rs10797440.2541269.A.G" "---" "RA" 6.81554499006528e-06 0.331 0.99 "A" "G" "1p-2406887-2785671" 0.00123113287206107 "rs141426426.2532123.TCAAACAAACAAA.T" 0.905444324013013 NA
1 2542653 "rs10910111.2542653.A.G" "---" "ATD" 0.000174403292690152 0.335 0.969 "A" "G" "1p-2406887-2785671" 0.00209738116780303 "rs141426426.2532123.TCAAACAAACAAA.T" 0.823528970021209 NA
1 2542653 "rs10910111.2542653.A.G" "---" "CEL" 5.70273782946044e-12 0.335 0.969 "A" "G" "1p-2406887-2785671" 0.0172061166232855 "rs141426426.2532123.TCAAACAAACAAA.T" 1.0014282143421 NA
1 2542653 "rs10910111.2542653.A.G" "---" "RA" 9.6862274456014e-06 0.335 0.969 "A" "G" "1p-2406887-2785671" 0.000880585303845561 "rs141426426.2532123.TCAAACAAACAAA.T" 0.905444324013013 NA
1 2543875 "rs147615352.2543875.C.T" "---" "ATD" 0.349074265446709 0.018 0.999 "C" "T" "1p-2406887-2785671" 5.3595540615005e-07 NA NA NA
1 2543875 "rs147615352.2543875.C.T" "---" "CEL" 0.00180837082164597 0.018 0.999 "C" "T" "1p-2406887-2785671" 1.19930802008878e-05 NA NA NA
1 2543875 "rs147615352.2543875.C.T" "---" "RA" 0.139172077160878 0.018 0.999 "C" "T" "1p-2406887-2785671" 7.51243978666729e-07 NA NA NA
1 2544640 "rs10752748.2544640.G.A" "---" "ATD" 0.00012788962512873 0.312 0.99 "G" "A" "1p-2406887-2785671" 0.00171208938187771 "rs141426426.2532123.TCAAACAAACAAA.T" 0.823528970021209 NA
1 2544640 "rs10752748.2544640.G.A" "---" "CEL" 1.68200826923114e-10 0.312 0.99 "G" "A" "1p-2406887-2785671" 0.000538576739763588 "rs141426426.2532123.TCAAACAAACAAA.T" 1.0014282143421 NA
1 2544640 "rs10752748.2544640.G.A" "---" "RA" 7.72822879160633e-07 0.312 0.99 "G" "A" "1p-2406887-2785671" 0.0135856446101464 "rs141426426.2532123.TCAAACAAACAAA.T" 0.905444324013013 NA
1 2545088 "rs78808250.2545088.C.T" "---" "ATD" 0.222839735808211 0.016 0.714 "C" "T" "1p-2406887-2785671" 5.78237389570761e-08 NA NA NA
1 2545088 "rs78808250.2545088.C.T" "---" "CEL" 0.0610995987579086 0.016 0.714 "C" "T" "1p-2406887-2785671" 1.06296638449199e-06 NA NA NA
1 2545088 "rs78808250.2545088.C.T" "---" "RA" 0.00307943504191307 0.016 0.714 "C" "T" "1p-2406887-2785671" 3.11019608649688e-08 NA NA NA
1 2546089 "rs77466304.2546089.C.T" "imm_1_2535949" "ATD" 0.00383975064581924 0.01 1 "C" "T" "1p-2406887-2785671" 3.28707973871758e-05 NA NA NA
1 2546229 "rs6684865.2546229.G.A" "imm_1_2536089" "ATD" 8.29534795166112e-05 0.313 1 "G" "A" "1p-2406887-2785671" 0.0018483838950352 "rs141426426.2532123.TCAAACAAACAAA.T" 0.823528970021209 NA
1 2546229 "rs6684865.2546229.G.A" "imm_1_2536089" "CEL" 3.61044537541467e-10 0.313 1 "G" "A" "1p-2406887-2785671" 0.000392826015859736 "rs141426426.2532123.TCAAACAAACAAA.T" 1.0014282143421 NA
1 2546229 "rs6684865.2546229.G.A" "imm_1_2536089" "RA" 7.36061709773227e-07 0.313 1 "G" "A" "1p-2406887-2785671" 0.00971710126178948 "rs141426426.2532123.TCAAACAAACAAA.T" 0.905444324013013 NA
1 2546593 "rs75596555.2546593.G.A" "imm_1_2536453" "ATD" 0.663632906282504 0.084 1 "G" "A" "1p-2406887-2785671" 1.06779136998207e-06 NA NA NA
1 2546593 "rs75596555.2546593.G.A" "imm_1_2536453" "CEL" 0.0464378766132014 0.084 1 "G" "A" "1p-2406887-2785671" 2.36765704057671e-08 NA NA NA
1 2546593 "rs75596555.2546593.G.A" "imm_1_2536453" "RA" 0.894331493686102 0.084 1 "G" "A" "1p-2406887-2785671" 5.42563298376696e-06 NA NA NA
1 2546808 "rs115594597.2546808.T.C" "imm_1_2536668" "ATD" 0.255685727087033 0.014 1 "T" "C" "1p-2406887-2785671" 1.02531386827694e-06 NA NA NA
1 2546808 "rs115594597.2546808.T.C" "imm_1_2536668" "CEL" 0.522706465967044 0.014 1 "T" "C" "1p-2406887-2785671" 9.60085037726751e-13 NA NA NA
1 2546808 "rs115594597.2546808.T.C" "imm_1_2536668" "RA" 0.168830767058661 0.014 1 "T" "C" "1p-2406887-2785671" 5.11166704631688e-08 NA NA NA
1 2547211 "rs72646009.2547211.G.A" "imm_1_2537071" "ATD" 0.771011616243854 0.025 1 "G" "A" "1p-2406887-2785671" 5.53846912634112e-07 NA NA NA
1 2547211 "rs72646009.2547211.G.A" "imm_1_2537071" "CEL" 0.208344850452597 0.025 1 "G" "A" "1p-2406887-2785671" 1.97898082352433e-12 NA NA NA
1 2547211 "rs72646009.2547211.G.A" "imm_1_2537071" "RA" 0.685347836768005 0.025 1 "G" "A" "1p-2406887-2785671" 2.85668537878704e-08 NA NA NA
1 2547609 "rs117642543.2547609.A.G" "---" "ATD" 0.39474095782002 0.018 0.999 "A" "G" "1p-2406887-2785671" 5.17162066716616e-07 NA NA NA
1 2547609 "rs117642543.2547609.A.G" "---" "CEL" 0.00180360757045179 0.018 0.999 "A" "G" "1p-2406887-2785671" 1.20710370122706e-05 NA NA NA
1 2547609 "rs117642543.2547609.A.G" "---" "RA" 0.138353747050321 0.018 0.999 "A" "G" "1p-2406887-2785671" 7.75546054063208e-07 NA NA NA
1 2547849 "rs142486132.2547849.C.T" "---" "ATD" 0.39474095782002 0.018 0.999 "C" "T" "1p-2406887-2785671" 5.17162066716612e-07 NA NA NA
1 2547849 "rs142486132.2547849.C.T" "---" "CEL" 0.00180837082164597 0.018 0.999 "C" "T" "1p-2406887-2785671" 1.19930802008945e-05 NA NA NA
1 2547849 "rs142486132.2547849.C.T" "---" "RA" 0.139172077160878 0.018 0.999 "C" "T" "1p-2406887-2785671" 7.51243978666729e-07 NA NA NA
1 2548852 "rs10752749.2548852.A.C" "---" "ATD" 6.42095843019066e-05 0.332 0.989 "A" "C" "1p-2406887-2785671" 0.0039309899381689 "rs141426426.2532123.TCAAACAAACAAA.T" 0.823528970021209 NA
1 2548852 "rs10752749.2548852.A.C" "---" "CEL" 8.66244469041911e-12 0.332 0.989 "A" "C" "1p-2406887-2785671" 0.0638552655147791 "rs141426426.2532123.TCAAACAAACAAA.T" 1.0014282143421 NA
1 2548852 "rs10752749.2548852.A.C" "---" "RA" 7.14002356208418e-06 0.332 0.989 "A" "C" "1p-2406887-2785671" 0.00108077437650034 "rs141426426.2532123.TCAAACAAACAAA.T" 0.905444324013013 NA
1 2551053 "rs10910112.2551053.T.C" "---" "ATD" 4.11477648743222e-05 0.332 0.997 "T" "C" "1p-2406887-2785671" 0.00371649882537159 "rs141426426.2532123.TCAAACAAACAAA.T" 0.823528970021209 NA
1 2551053 "rs10910112.2551053.T.C" "---" "CEL" 1.47321352071059e-12 0.332 0.997 "T" "C" "1p-2406887-2785671" 0.0584905505168298 "rs141426426.2532123.TCAAACAAACAAA.T" 1.0014282143421 NA
1 2551053 "rs10910112.2551053.T.C" "---" "RA" 7.08757781507862e-06 0.332 0.997 "T" "C" "1p-2406887-2785671" 0.00104014679110613 "rs141426426.2532123.TCAAACAAACAAA.T" 0.905444324013013 NA
1 2551660 "rs10797441.2551660.T.G" "imm_1_2541520" "ATD" 8.31517061336745e-05 0.313 1 "T" "G" "1p-2406887-2785671" 0.00184254024956008 "rs141426426.2532123.TCAAACAAACAAA.T" 0.823528970021209 NA
1 2551660 "rs10797441.2551660.T.G" "imm_1_2541520" "CEL" 5.0277766293188e-10 0.313 1 "T" "G" "1p-2406887-2785671" 0.000296347236583396 "rs141426426.2532123.TCAAACAAACAAA.T" 1.0014282143421 NA
1 2551660 "rs10797441.2551660.T.G" "imm_1_2541520" "RA" 8.83114320810482e-07 0.313 1 "T" "G" "1p-2406887-2785671" 0.00830242524818866 "rs141426426.2532123.TCAAACAAACAAA.T" 0.905444324013013 NA
1 2551785 "rs12117343.2551785.C.T" "imm_1_2541645" "ATD" 0.000970627781228042 0.22 1 "C" "T" "1p-2406887-2785671" 0.000119064755262555 NA NA NA
1 2551785 "rs12117343.2551785.C.T" "imm_1_2541645" "CEL" 0.000126003338182559 0.22 1 "C" "T" "1p-2406887-2785671" 2.65648002376235e-06 NA NA NA
1 2551785 "rs12117343.2551785.C.T" "imm_1_2541645" "RA" 7.92007017479091e-05 0.22 1 "C" "T" "1p-2406887-2785671" 0.000111236556331614 NA NA NA
1 2551900 "rs11590198.2551900.G.A" "imm_1_2541760" "ATD" 0.0409961656472822 0.179 1 "G" "A" "1p-2406887-2785671" 4.89853833449637e-06 NA NA NA
1 2551900 "rs11590198.2551900.G.A" "imm_1_2541760" "CEL" 0.000890362332609988 0.179 1 "G" "A" "1p-2406887-2785671" 1.43345313865015e-09 NA NA NA
1 2551900 "rs11590198.2551900.G.A" "imm_1_2541760" "RA" 0.153023128055915 0.179 1 "G" "A" "1p-2406887-2785671" 1.24229495411575e-06 NA NA NA
1 2552071 "rs6673993.2552071.T.C" "imm_1_2541931" "ATD" 3.88894394336408e-05 0.332 1 "T" "C" "1p-2406887-2785671" 0.00408366223728662 "rs141426426.2532123.TCAAACAAACAAA.T" 0.823528970021209 NA
1 2552071 "rs6673993.2552071.T.C" "imm_1_2541931" "CEL" 2.58537554282614e-12 0.332 1 "T" "C" "1p-2406887-2785671" 0.0510122651201279 "rs141426426.2532123.TCAAACAAACAAA.T" 1.0014282143421 NA
1 2552071 "rs6673993.2552071.T.C" "imm_1_2541931" "RA" 1.22288402227054e-05 0.332 1 "T" "C" "1p-2406887-2785671" 0.000908147321303512 "rs141426426.2532123.TCAAACAAACAAA.T" 0.905444324013013 NA
1 2552217 "rs373557482.2552217.GA.GAAA" "---" "ATD" 0.000284044318758033 0.31 0.976 "GA" "GAAA" "1p-2406887-2785671" 0.00207157146312065 "rs141426426.2532123.TCAAACAAACAAA.T" 0.823528970021209 NA
1 2552217 "rs373557482.2552217.GA.GAAA" "---" "CEL" 5.21493737734794e-07 0.31 0.976 "GA" "GAAA" "1p-2406887-2785671" 0.000595231200936971 "rs141426426.2532123.TCAAACAAACAAA.T" 1.0014282143421 NA
1 2552217 "rs373557482.2552217.GA.GAAA" "---" "RA" 1.87813632560974e-05 0.31 0.976 "GA" "GAAA" "1p-2406887-2785671" 0.01379937213156 "rs141426426.2532123.TCAAACAAACAAA.T" 0.905444324013013 NA
1 2552831 "rs150227722.2552831.A.G" "---" "ATD" 0.404681710679286 0.018 0.999 "A" "G" "1p-2406887-2785671" 5.16270655419939e-07 NA NA NA
1 2552831 "rs150227722.2552831.A.G" "---" "CEL" 0.00195314791899201 0.018 0.999 "A" "G" "1p-2406887-2785671" 1.19383341967959e-05 NA NA NA
1 2552831 "rs150227722.2552831.A.G" "---" "RA" 0.141273876675287 0.018 0.999 "A" "G" "1p-2406887-2785671" 7.52542171013647e-07 NA NA NA
1 2553083 "rs4648654.2553083.G.A" "---" "ATD" 4.04613424171967e-05 0.331 0.999 "G" "A" "1p-2406887-2785671" 0.00394898993636225 "rs141426426.2532123.TCAAACAAACAAA.T" 0.823528970021209 NA
1 2553083 "rs4648654.2553083.G.A" "---" "CEL" 2.36529450268778e-12 0.331 0.999 "G" "A" "1p-2406887-2785671" 0.0569679248670132 "rs141426426.2532123.TCAAACAAACAAA.T" 1.0014282143421 NA
1 2553083 "rs4648654.2553083.G.A" "---" "RA" 1.11252147031484e-05 0.331 0.999 "G" "A" "1p-2406887-2785671" 0.00100574399826606 "rs141426426.2532123.TCAAACAAACAAA.T" 0.905444324013013 NA
1 2553383 "rs78205221.2553383.G.T" "imm_1_2543243" "ATD" 0.0208305340854758 0.012 1 "G" "T" "1p-2406887-2785671" 1.28827100838494e-05 NA NA NA
1 2553383 "rs78205221.2553383.G.T" "imm_1_2543243" "CEL" 0.36890061917841 0.012 1 "G" "T" "1p-2406887-2785671" 5.26834193574646e-07 NA NA NA
1 2553383 "rs78205221.2553383.G.T" "imm_1_2543243" "RA" 0.0787487646987713 0.012 1 "G" "T" "1p-2406887-2785671" 9.95713567683992e-07 NA NA NA
1 2553542 "rs74731535.2553542.TAGG.T" "---" "ATD" 4.45045485627086e-05 0.332 1 "TAGG" "T" "1p-2406887-2785671" 0.0036059794462396 "rs141426426.2532123.TCAAACAAACAAA.T" 0.823528970021209 NA
1 2553542 "rs74731535.2553542.TAGG.T" "---" "CEL" 2.77382746279054e-12 0.332 1 "TAGG" "T" "1p-2406887-2785671" 0.0495505899989568 "rs141426426.2532123.TCAAACAAACAAA.T" 1.0014282143421 NA
1 2553542 "rs74731535.2553542.TAGG.T" "---" "RA" 1.15360717858773e-05 0.332 1 "TAGG" "T" "1p-2406887-2785671" 0.00100555013396442 "rs141426426.2532123.TCAAACAAACAAA.T" 0.905444324013013 NA
1 2553624 "rs3890745.2553624.T.C" "imm_1_2543484" "ATD" 9.47594024406693e-05 0.313 1 "T" "C" "1p-2406887-2785671" 0.00159077108675558 "rs141426426.2532123.TCAAACAAACAAA.T" 0.823528970021209 NA
1 2553624 "rs3890745.2553624.T.C" "imm_1_2543484" "CEL" 5.41890259150076e-10 0.313 1 "T" "C" "1p-2406887-2785671" 0.000266971669950528 "rs141426426.2532123.TCAAACAAACAAA.T" 1.0014282143421 NA
1 2553624 "rs3890745.2553624.T.C" "imm_1_2543484" "RA" 9.61989349204103e-07 0.313 1 "T" "C" "1p-2406887-2785671" 0.00730643708016191 "rs141426426.2532123.TCAAACAAACAAA.T" 0.905444324013013 NA
1 2553751 "rs148464819.2553751.C.T" "---" "ATD" 0.404681710679286 0.018 0.999 "C" "T" "1p-2406887-2785671" 5.14919297538798e-07 NA NA NA
1 2553751 "rs148464819.2553751.C.T" "---" "CEL" 0.00195314791899201 0.018 0.999 "C" "T" "1p-2406887-2785671" 1.18549555716817e-05 NA NA NA
1 2553751 "rs148464819.2553751.C.T" "---" "RA" 0.141273876675287 0.018 0.999 "C" "T" "1p-2406887-2785671" 7.54446840375357e-07 NA NA NA
1 2553758 "rs4474198.2553758.C.T" "---" "ATD" 1.16459288154734e-05 0.332 0.997 "C" "T" "1p-2406887-2785671" 0.00420775408589361 "rs141426426.2532123.TCAAACAAACAAA.T" 0.823528970021209 NA
1 2553758 "rs4474198.2553758.C.T" "---" "CEL" 1.27267408243113e-12 0.332 0.997 "C" "T" "1p-2406887-2785671" 0.0608603133450832 "rs141426426.2532123.TCAAACAAACAAA.T" 1.0014282143421 NA
1 2553758 "rs4474198.2553758.C.T" "---" "RA" 6.40016394398497e-06 0.332 0.997 "C" "T" "1p-2406887-2785671" 0.00102111929752808 "rs141426426.2532123.TCAAACAAACAAA.T" 0.905444324013013 NA
1 2554010 "rs141671370.2554010.T.C" "---" "ATD" 0.738701846825793 0.015 0.571 "T" "C" "1p-2406887-2785671" 3.55987572971927e-06 NA NA NA
1 2554010 "rs141671370.2554010.T.C" "---" "CEL" 0.798800809935186 0.015 0.571 "T" "C" "1p-2406887-2785671" 2.16725272422582e-08 NA NA NA
1 2554010 "rs141671370.2554010.T.C" "---" "RA" 0.351739119169442 0.015 0.571 "T" "C" "1p-2406887-2785671" 4.46767490920287e-07 NA NA NA
1 2554045 "rs76949917.2554045.C.T" "---" "ATD" 0.475673492722607 0.019 0.832 "C" "T" "1p-2406887-2785671" 9.15897507179276e-09 NA NA NA
1 2554045 "rs76949917.2554045.C.T" "---" "CEL" 0.614460673627628 0.019 0.832 "C" "T" "1p-2406887-2785671" 3.40166725793427e-09 NA NA NA
1 2554045 "rs76949917.2554045.C.T" "---" "RA" 0.514952994373904 0.019 0.832 "C" "T" "1p-2406887-2785671" 5.02115345565393e-09 NA NA NA
1 2554344 "rs10797442.2554344.T.G" "---" "ATD" 0.000100391468843326 0.314 1 "T" "G" "1p-2406887-2785671" 0.00149285125204952 "rs141426426.2532123.TCAAACAAACAAA.T" 0.823528970021209 NA
1 2554344 "rs10797442.2554344.T.G" "---" "CEL" 4.51725995073265e-10 0.314 1 "T" "G" "1p-2406887-2785671" 0.000303969752519378 "rs141426426.2532123.TCAAACAAACAAA.T" 1.0014282143421 NA
1 2554344 "rs10797442.2554344.T.G" "---" "RA" 8.21438900426562e-07 0.314 1 "T" "G" "1p-2406887-2785671" 0.00851419983070907 "rs141426426.2532123.TCAAACAAACAAA.T" 0.905444324013013 NA
1 2554563 "rs12146058.2554563.A.G" "---" "ATD" 9.22001888765707e-05 0.313 1 "A" "G" "1p-2406887-2785671" 0.00162380612430227 "rs141426426.2532123.TCAAACAAACAAA.T" 0.823528970021209 NA
1 2554563 "rs12146058.2554563.A.G" "---" "CEL" 5.31278917081867e-10 0.313 1 "A" "G" "1p-2406887-2785671" 0.000284661731474683 "rs141426426.2532123.TCAAACAAACAAA.T" 1.0014282143421 NA
1 2554563 "rs12146058.2554563.A.G" "---" "RA" 8.53199830777315e-07 0.313 1 "A" "G" "1p-2406887-2785671" 0.00755539739119828 "rs141426426.2532123.TCAAACAAACAAA.T" 0.905444324013013 NA
1 2555129 "rs72646016.2555129.C.T" "imm_1_2544989" "ATD" 0.00301001531184733 0.15 1 "C" "T" "1p-2406887-2785671" 5.70526277446828e-05 "rs72644701.2534375.G.A" 0.00119170100632648 NA
1 2555129 "rs72646016.2555129.C.T" "imm_1_2544989" "CEL" 7.68447571267242e-06 0.15 1 "C" "T" "1p-2406887-2785671" 6.09479685196463e-07 "rs72644701.2534375.G.A" 4.73044708649801e-05 NA
1 2555129 "rs72646016.2555129.C.T" "imm_1_2544989" "RA" 4.63741965602489e-06 0.15 1 "C" "T" "1p-2406887-2785671" 0.00544890927697888 "rs72644701.2534375.G.A" 0.0794666102780697 NA
1 2555640 "rs28568531.2555640.T.A" "imm_1_2545500" "ATD" 0.000104618014732427 0.313 1 "T" "A" "1p-2406887-2785671" 0.001409028623329 "rs141426426.2532123.TCAAACAAACAAA.T" 0.823528970021209 NA
1 2555640 "rs28568531.2555640.T.A" "imm_1_2545500" "CEL" 4.43822718832845e-10 0.313 1 "T" "A" "1p-2406887-2785671" 0.000301601077191122 "rs141426426.2532123.TCAAACAAACAAA.T" 1.0014282143421 NA
1 2555640 "rs28568531.2555640.T.A" "imm_1_2545500" "RA" 1.06021916742223e-06 0.313 1 "T" "A" "1p-2406887-2785671" 0.00670530374122582 "rs141426426.2532123.TCAAACAAACAAA.T" 0.905444324013013 NA
1 2555776 "rs147023904.2555776.C.T" "---" "ATD" 0.780091491459106 0.021 0.938 "C" "T" "1p-2406887-2785671" 5.19371951502709e-08 NA NA NA
1 2555776 "rs147023904.2555776.C.T" "---" "CEL" 0.0585953684159464 0.021 0.938 "C" "T" "1p-2406887-2785671" 1.3538057544821e-06 NA NA NA
1 2555776 "rs147023904.2555776.C.T" "---" "RA" 0.0856599842225895 0.021 0.938 "C" "T" "1p-2406887-2785671" 7.7637691650018e-08 NA NA NA
1 2556125 "rs7368072.2556125.C.T" "imm_1_2545985" "ATD" 7.98500343371552e-05 0.313 1 "C" "T" "1p-2406887-2785671" 0.00190947620412812 "rs141426426.2532123.TCAAACAAACAAA.T" 0.823528970021209 NA
1 2556125 "rs7368072.2556125.C.T" "imm_1_2545985" "CEL" 4.45225706176434e-10 0.313 1 "C" "T" "1p-2406887-2785671" 0.000333779201403193 "rs141426426.2532123.TCAAACAAACAAA.T" 1.0014282143421 NA
1 2556125 "rs7368072.2556125.C.T" "imm_1_2545985" "RA" 8.87939439094632e-07 0.313 1 "C" "T" "1p-2406887-2785671" 0.0082745293862604 "rs141426426.2532123.TCAAACAAACAAA.T" 0.905444324013013 NA
1 2556529 "rs138034433.2556529.A.G" "---" "ATD" 0.404681710679286 0.018 0.999 "A" "G" "1p-2406887-2785671" 5.1309101944584e-07 NA NA NA
1 2556529 "rs138034433.2556529.A.G" "---" "CEL" 0.00195314791899201 0.018 0.999 "A" "G" "1p-2406887-2785671" 1.17414485615286e-05 NA NA NA
1 2556529 "rs138034433.2556529.A.G" "---" "RA" 0.141273876675287 0.018 0.999 "A" "G" "1p-2406887-2785671" 7.56904947453445e-07 NA NA NA
1 2556548 "rs7368105.2556548.C.T" "---" "ATD" 9.22001888765707e-05 0.313 1 "C" "T" "1p-2406887-2785671" 0.00161241571315724 "rs141426426.2532123.TCAAACAAACAAA.T" 0.823528970021209 NA
1 2556548 "rs7368105.2556548.C.T" "---" "CEL" 4.9389714947578e-10 0.313 1 "C" "T" "1p-2406887-2785671" 0.000276397177545305 "rs141426426.2532123.TCAAACAAACAAA.T" 1.0014282143421 NA
1 2556548 "rs7368105.2556548.C.T" "---" "RA" 8.16567573078179e-07 0.313 1 "C" "T" "1p-2406887-2785671" 0.00751591534758057 "rs141426426.2532123.TCAAACAAACAAA.T" 0.905444324013013 NA
1 2556709 "rs7364820.2556709.G.A" "---" "ATD" 9.22001888765707e-05 0.313 1 "G" "A" "1p-2406887-2785671" 0.00161241571315724 "rs141426426.2532123.TCAAACAAACAAA.T" 0.823528970021209 NA
1 2556709 "rs7364820.2556709.G.A" "---" "CEL" 4.9389714947578e-10 0.313 1 "G" "A" "1p-2406887-2785671" 0.000275913010495527 "rs141426426.2532123.TCAAACAAACAAA.T" 1.0014282143421 NA
1 2556709 "rs7364820.2556709.G.A" "---" "RA" 8.16567573078179e-07 0.313 1 "G" "A" "1p-2406887-2785671" 0.00752918480303136 "rs141426426.2532123.TCAAACAAACAAA.T" 0.905444324013013 NA
1 2556987 "rs72646019.2556987.G.A" "---" "ATD" 0.769524635301784 0.015 0.415 "G" "A" "1p-2406887-2785671" 4.59512166361572e-08 NA NA NA
1 2556987 "rs72646019.2556987.G.A" "---" "CEL" 0.857513723168726 0.015 0.415 "G" "A" "1p-2406887-2785671" 2.20645931130182e-08 NA NA NA
1 2556987 "rs72646019.2556987.G.A" "---" "RA" 0.153928651453648 0.015 0.415 "G" "A" "1p-2406887-2785671" 9.2886329057417e-09 NA NA NA
1 2557191 "rs7523364.2557191.C.T" "---" "ATD" 9.57369947518374e-05 0.687 1 "C" "T" "1p-2406887-2785671" 0.00160920914953166 "rs141426426.2532123.TCAAACAAACAAA.T" 0.823528970021209 NA
1 2557191 "rs7523364.2557191.C.T" "---" "CEL" 6.44916704276266e-10 0.687 1 "C" "T" "1p-2406887-2785671" 0.000243049739981759 "rs141426426.2532123.TCAAACAAACAAA.T" 1.0014282143421 NA
1 2557191 "rs7523364.2557191.C.T" "---" "RA" 8.59220143912962e-07 0.687 1 "C" "T" "1p-2406887-2785671" 0.0075380102408505 "rs141426426.2532123.TCAAACAAACAAA.T" 0.905444324013013 NA
1 2557376 "rs58240187.2557376.G.GGAA" "---" "ATD" 4.59612337011048e-05 0.668 0.999 "G" "GGAA" "1p-2406887-2785671" 0.00392331868591808 "rs141426426.2532123.TCAAACAAACAAA.T" 0.823528970021209 NA
1 2557376 "rs58240187.2557376.G.GGAA" "---" "CEL" 2.9559366843086e-12 0.668 0.999 "G" "GGAA" "1p-2406887-2785671" 0.043646605535441 "rs141426426.2532123.TCAAACAAACAAA.T" 1.0014282143421 NA
1 2557376 "rs58240187.2557376.G.GGAA" "---" "RA" 9.44008298766482e-06 0.668 0.999 "G" "GGAA" "1p-2406887-2785671" 0.000941062098625735 "rs141426426.2532123.TCAAACAAACAAA.T" 0.905444324013013 NA
1 2557531 "rs6422657.2557531.C.T" "---" "ATD" 4.02030412910937e-05 0.687 0.998 "C" "T" "1p-2406887-2785671" 0.00168781442308763 "rs141426426.2532123.TCAAACAAACAAA.T" 0.823528970021209 NA
1 2557531 "rs6422657.2557531.C.T" "---" "CEL" 1.99008884418483e-10 0.687 0.998 "C" "T" "1p-2406887-2785671" 0.000267871750644926 "rs141426426.2532123.TCAAACAAACAAA.T" 1.0014282143421 NA
1 2557531 "rs6422657.2557531.C.T" "---" "RA" 1.33298567906396e-06 0.687 0.998 "C" "T" "1p-2406887-2785671" 0.00754778950672323 "rs141426426.2532123.TCAAACAAACAAA.T" 0.905444324013013 NA
1 2558209 "rs148411475.2558209.C.T" "---" "ATD" 0.396997239146162 0.018 0.991 "C" "T" "1p-2406887-2785671" 5.33786625400329e-07 NA NA NA
1 2558209 "rs148411475.2558209.C.T" "---" "CEL" 0.00219068133474661 0.018 0.991 "C" "T" "1p-2406887-2785671" 1.2276880690171e-05 NA NA NA
1 2558209 "rs148411475.2558209.C.T" "---" "RA" 0.14548446206288 0.018 0.991 "C" "T" "1p-2406887-2785671" 7.69815379604509e-07 NA NA NA
1 2558308 "rs6668149.2558308.A.C" "---" "ATD" 0.000111153032946173 0.687 1 "A" "C" "1p-2406887-2785671" 0.00160131458787761 "rs141426426.2532123.TCAAACAAACAAA.T" 0.823528970021209 NA
1 2558308 "rs6668149.2558308.A.C" "---" "CEL" 8.03230883880669e-10 0.687 1 "A" "C" "1p-2406887-2785671" 0.000239943933635336 "rs141426426.2532123.TCAAACAAACAAA.T" 1.0014282143421 NA
1 2558308 "rs6668149.2558308.A.C" "---" "RA" 7.44838641312781e-07 0.687 1 "A" "C" "1p-2406887-2785671" 0.00756542792916982 "rs141426426.2532123.TCAAACAAACAAA.T" 0.905444324013013 NA
1 2558740 "rs12748729.2558740.C.T" "---" "ATD" 9.22001888765736e-05 0.687 1 "C" "T" "1p-2406887-2785671" 0.00161241571315724 "rs141426426.2532123.TCAAACAAACAAA.T" 0.823528970021209 NA
1 2558740 "rs12748729.2558740.C.T" "---" "CEL" 4.96891707506334e-10 0.687 1 "C" "T" "1p-2406887-2785671" 0.000263916115945047 "rs141426426.2532123.TCAAACAAACAAA.T" 1.0014282143421 NA
1 2558740 "rs12748729.2558740.C.T" "---" "RA" 7.56996112608857e-07 0.687 1 "C" "T" "1p-2406887-2785671" 0.00813055201868028 "rs141426426.2532123.TCAAACAAACAAA.T" 0.905444324013013 NA
1 2558883 "rs144782668.2558883.T.C" "---" "ATD" 0.404681710679286 0.018 0.999 "T" "C" "1p-2406887-2785671" 5.11232691875133e-07 NA NA NA
1 2558883 "rs144782668.2558883.T.C" "---" "CEL" 0.00195314791899201 0.018 0.999 "T" "C" "1p-2406887-2785671" 1.16253004645615e-05 NA NA NA
1 2558883 "rs144782668.2558883.T.C" "---" "RA" 0.141273876675287 0.018 0.999 "T" "C" "1p-2406887-2785671" 7.59267471685962e-07 NA NA NA
1 2559503 "rs141613317.2559503.G.A" "---" "ATD" 0.404681710679286 0.018 0.999 "G" "A" "1p-2406887-2785671" 5.10763444793693e-07 NA NA NA
1 2559503 "rs141613317.2559503.G.A" "---" "CEL" 0.00195314791899201 0.018 0.999 "G" "A" "1p-2406887-2785671" 1.15958550880595e-05 NA NA NA
1 2559503 "rs141613317.2559503.G.A" "---" "RA" 0.141273876675287 0.018 0.999 "G" "A" "1p-2406887-2785671" 7.59842867772965e-07 NA NA NA
1 2559589 "rs12730932.2559589.T.G" "---" "ATD" 9.22001888765736e-05 0.687 1 "T" "G" "1p-2406887-2785671" 0.00161241571315724 "rs141426426.2532123.TCAAACAAACAAA.T" 0.823528970021209 NA
1 2559589 "rs12730932.2559589.T.G" "---" "CEL" 5.23746210161072e-10 0.687 1 "T" "G" "1p-2406887-2785671" 0.000251822130355879 "rs141426426.2532123.TCAAACAAACAAA.T" 1.0014282143421 NA
1 2559589 "rs12730932.2559589.T.G" "---" "RA" 7.56996112608857e-07 0.687 1 "T" "G" "1p-2406887-2785671" 0.00814337943482192 "rs141426426.2532123.TCAAACAAACAAA.T" 0.905444324013013 NA
1 2560735 "rs4648657.2560735.A.G" "---" "ATD" 0.000114857342163337 0.685 0.995 "A" "G" "1p-2406887-2785671" 0.00206066128832809 "rs141426426.2532123.TCAAACAAACAAA.T" 0.823528970021209 NA
1 2560735 "rs4648657.2560735.A.G" "---" "CEL" 9.84961281343775e-10 0.685 0.995 "A" "G" "1p-2406887-2785671" 0.000216633152391817 "rs141426426.2532123.TCAAACAAACAAA.T" 1.0014282143421 NA
1 2560735 "rs4648657.2560735.A.G" "---" "RA" 5.92920359096455e-07 0.685 0.995 "A" "G" "1p-2406887-2785671" 0.00837476304475722 "rs141426426.2532123.TCAAACAAACAAA.T" 0.905444324013013 NA
1 2560882 "rs4648658.2560882.G.A" "---" "ATD" 4.97102098737183e-05 0.669 0.997 "G" "A" "1p-2406887-2785671" 0.00385410974291886 "rs141426426.2532123.TCAAACAAACAAA.T" 0.823528970021209 NA
1 2560882 "rs4648658.2560882.G.A" "---" "CEL" 6.1275426584731e-12 0.669 0.997 "G" "A" "1p-2406887-2785671" 0.0409398461896116 "rs141426426.2532123.TCAAACAAACAAA.T" 1.0014282143421 NA
1 2560882 "rs4648658.2560882.G.A" "---" "RA" 7.96734424552491e-06 0.669 0.997 "G" "A" "1p-2406887-2785671" 0.000882863324028239 "rs141426426.2532123.TCAAACAAACAAA.T" 0.905444324013013 NA
1 2560903 "rs4648659.2560903.T.G" "---" "ATD" 9.15284759198825e-05 0.687 1 "T" "G" "1p-2406887-2785671" 0.00166757604929843 "rs141426426.2532123.TCAAACAAACAAA.T" 0.823528970021209 NA
1 2560903 "rs4648659.2560903.T.G" "---" "CEL" 5.63472680871445e-10 0.687 1 "T" "G" "1p-2406887-2785671" 0.00022233281572708 "rs141426426.2532123.TCAAACAAACAAA.T" 1.0014282143421 NA
1 2560903 "rs4648659.2560903.T.G" "---" "RA" 7.12119076647819e-07 0.687 1 "T" "G" "1p-2406887-2785671" 0.00713329775847281 "rs141426426.2532123.TCAAACAAACAAA.T" 0.905444324013013 NA
1 2560975 "X1.2560975.C.CAGGGGAG" "---" "ATD" 0.404681710679286 0.018 0.999 "C" "CAGGGGAG" "1p-2406887-2785671" 5.09344581186038e-07 NA NA NA
1 2560975 "X1.2560975.C.CAGGGGAG" "---" "CEL" 0.00195314791899201 0.018 0.999 "C" "CAGGGGAG" "1p-2406887-2785671" 1.1506549701185e-05 NA NA NA
1 2560975 "X1.2560975.C.CAGGGGAG" "---" "RA" 0.141273876675287 0.018 0.999 "C" "CAGGGGAG" "1p-2406887-2785671" 7.61531893094566e-07 NA NA NA
1 2561259 "rs35955733.2561259.GCCC.G" "---" "ATD" 0.000100772138352446 0.687 1 "GCCC" "G" "1p-2406887-2785671" 0.0016437729460696 "rs141426426.2532123.TCAAACAAACAAA.T" 0.823528970021209 NA
1 2561259 "rs35955733.2561259.GCCC.G" "---" "CEL" 6.108221386867e-10 0.687 1 "GCCC" "G" "1p-2406887-2785671" 0.00021835620138561 "rs141426426.2532123.TCAAACAAACAAA.T" 1.0014282143421 NA
1 2561259 "rs35955733.2561259.GCCC.G" "---" "RA" 7.54733023161525e-07 0.687 1 "GCCC" "G" "1p-2406887-2785671" 0.00678072593772878 "rs141426426.2532123.TCAAACAAACAAA.T" 0.905444324013013 NA
1 2561286 "rs28532547.2561286.T.G" "---" "ATD" 9.15284759198825e-05 0.687 1 "T" "G" "1p-2406887-2785671" 0.00166757604929843 "rs141426426.2532123.TCAAACAAACAAA.T" 0.823528970021209 NA
1 2561286 "rs28532547.2561286.T.G" "---" "CEL" 5.63472680871445e-10 0.687 1 "T" "G" "1p-2406887-2785671" 0.000221915473219211 "rs141426426.2532123.TCAAACAAACAAA.T" 1.0014282143421 NA
1 2561286 "rs28532547.2561286.T.G" "---" "RA" 7.12119076647819e-07 0.687 1 "T" "G" "1p-2406887-2785671" 0.00714511504728187 "rs141426426.2532123.TCAAACAAACAAA.T" 0.905444324013013 NA
1 2562077 "rs187948507.2562077.C.T" "---" "ATD" 0.404681710679286 0.018 0.999 "C" "T" "1p-2406887-2785671" 5.08389455098973e-07 NA NA NA
1 2562077 "rs187948507.2562077.C.T" "---" "CEL" 0.00195314791899201 0.018 0.999 "C" "T" "1p-2406887-2785671" 1.1446212657012e-05 NA NA NA
1 2562077 "rs187948507.2562077.C.T" "---" "RA" 0.141273876675287 0.018 0.999 "C" "T" "1p-2406887-2785671" 7.62626588543963e-07 NA NA NA
1 2562169 "rs4648564.2562169.C.T" "---" "ATD" 9.0888292610068e-05 0.686 1 "C" "T" "1p-2406887-2785671" 0.00166927837971613 "rs141426426.2532123.TCAAACAAACAAA.T" 0.823528970021209 NA
1 2562169 "rs4648564.2562169.C.T" "---" "CEL" 5.04063046752063e-10 0.686 1 "C" "T" "1p-2406887-2785671" 0.000259546380206054 "rs141426426.2532123.TCAAACAAACAAA.T" 1.0014282143421 NA
1 2562169 "rs4648564.2562169.C.T" "---" "RA" 6.54826208463901e-07 0.686 1 "C" "T" "1p-2406887-2785671" 0.00729177414898848 "rs141426426.2532123.TCAAACAAACAAA.T" 0.905444324013013 NA
1 2563250 "rs12749591.2563250.G.T" "imm_1_2553110" "ATD" 4.29996229162947e-05 0.668 1 "G" "T" "1p-2406887-2785671" 0.00365956433509018 "rs141426426.2532123.TCAAACAAACAAA.T" 0.823528970021209 NA
1 2563250 "rs12749591.2563250.G.T" "imm_1_2553110" "CEL" 4.95811608152952e-12 0.668 1 "G" "T" "1p-2406887-2785671" 0.0269028728721799 "rs141426426.2532123.TCAAACAAACAAA.T" 1.0014282143421 NA
1 2563250 "rs12749591.2563250.G.T" "imm_1_2553110" "RA" 1.1732330032273e-05 0.668 1 "G" "T" "1p-2406887-2785671" 0.000953355681050132 "rs141426426.2532123.TCAAACAAACAAA.T" 0.905444324013013 NA
1 2563901 "rs147506475.2563901.T.C" "---" "ATD" 0.437939332426683 0.011 0.875 "T" "C" "1p-2406887-2785671" 1.94716673716957e-06 NA NA NA
1 2563901 "rs147506475.2563901.T.C" "---" "CEL" 0.0391692705758043 0.011 0.875 "T" "C" "1p-2406887-2785671" 9.84187707411946e-06 NA NA NA
1 2563901 "rs147506475.2563901.T.C" "---" "RA" 0.611845200933614 0.011 0.875 "T" "C" "1p-2406887-2785671" 6.91837769632881e-07 NA NA NA
1 2563967 "rs72646021.2563967.C.T" "---" "ATD" 0.520835886589533 0.024 0.95 "C" "T" "1p-2406887-2785671" 5.66113319583208e-07 NA NA NA
1 2563967 "rs72646021.2563967.C.T" "---" "CEL" 0.786780728770542 0.024 0.95 "C" "T" "1p-2406887-2785671" 8.59236353671089e-13 NA NA NA
1 2563967 "rs72646021.2563967.C.T" "---" "RA" 0.935314240375855 0.024 0.95 "C" "T" "1p-2406887-2785671" 2.93945166022744e-08 NA NA NA
1 2563996 "rs115342844.2563996.A.G" "imm_1_2553856" "ATD" 0.39474095782002 0.018 1 "A" "G" "1p-2406887-2785671" 5.16155359341534e-07 NA NA NA
1 2563996 "rs115342844.2563996.A.G" "imm_1_2553856" "CEL" 0.00209075400099787 0.018 1 "A" "G" "1p-2406887-2785671" 1.03888664262367e-05 NA NA NA
1 2563996 "rs115342844.2563996.A.G" "imm_1_2553856" "RA" 0.127091061480561 0.018 1 "A" "G" "1p-2406887-2785671" 7.9437368183879e-07 NA NA NA
1 2564012 "rs11486042.2564012.G.A" "---" "ATD" 0.053488057983412 0.166 0.994 "G" "A" "1p-2406887-2785671" 5.11310272201839e-06 NA NA NA
1 2564012 "rs11486042.2564012.G.A" "---" "CEL" 0.00229165769267495 0.166 0.994 "G" "A" "1p-2406887-2785671" 2.31330790818029e-06 NA NA NA
1 2564012 "rs11486042.2564012.G.A" "---" "RA" 0.0830514970896975 0.166 0.994 "G" "A" "1p-2406887-2785671" 9.2395590026203e-06 NA NA NA
1 2564183 "rs6698817.2564183.T.C" "---" "ATD" 8.94074900382802e-05 0.687 0.999 "T" "C" "1p-2406887-2785671" 0.00194051195174311 "rs141426426.2532123.TCAAACAAACAAA.T" 0.823528970021209 NA
1 2564183 "rs6698817.2564183.T.C" "---" "CEL" 8.92992819826698e-10 0.687 0.999 "T" "C" "1p-2406887-2785671" 0.000164413931123574 "rs141426426.2532123.TCAAACAAACAAA.T" 1.0014282143421 NA
1 2564183 "rs6698817.2564183.T.C" "---" "RA" 9.1799554222286e-07 0.687 0.999 "T" "C" "1p-2406887-2785671" 0.00676342523553653 "rs141426426.2532123.TCAAACAAACAAA.T" 0.905444324013013 NA
1 2564465 "rs12752515.2564465.T.C" "---" "ATD" 7.87480370707831e-05 0.687 0.999 "T" "C" "1p-2406887-2785671" 0.00196691797705852 "rs141426426.2532123.TCAAACAAACAAA.T" 0.823528970021209 NA
1 2564465 "rs12752515.2564465.T.C" "---" "CEL" 7.39539637441308e-10 0.687 0.999 "T" "C" "1p-2406887-2785671" 0.000178604432628068 "rs141426426.2532123.TCAAACAAACAAA.T" 1.0014282143421 NA
1 2564465 "rs12752515.2564465.T.C" "---" "RA" 8.52053609860999e-07 0.687 0.999 "T" "C" "1p-2406887-2785671" 0.00728494119840077 "rs141426426.2532123.TCAAACAAACAAA.T" 0.905444324013013 NA
1 2564805 "rs12723864.2564805.A.G" "---" "ATD" 0.313858601309616 0.446 0.996 "A" "G" "1p-2406887-2785671" 2.3350188417811e-06 NA NA NA
1 2564805 "rs12723864.2564805.A.G" "---" "CEL" 0.00057261762792996 0.446 0.996 "A" "G" "1p-2406887-2785671" 2.02748137228102e-06 NA NA NA
1 2564805 "rs12723864.2564805.A.G" "---" "RA" 0.228500977246074 0.446 0.996 "A" "G" "1p-2406887-2785671" 5.44678700344224e-06 NA NA NA
1 2565327 "rs55649610.2565327.G.T" "---" "ATD" 0.759556044737563 0.014 0.424 "G" "T" "1p-2406887-2785671" 4.99655406643589e-08 NA NA NA
1 2565327 "rs55649610.2565327.G.T" "---" "CEL" 0.862382570060497 0.014 0.424 "G" "T" "1p-2406887-2785671" 2.18024848278437e-08 NA NA NA
1 2565327 "rs55649610.2565327.G.T" "---" "RA" 0.153241560664916 0.014 0.424 "G" "T" "1p-2406887-2785671" 9.34285580196929e-09 NA NA NA
1 2566025 "rs66705332.2566025.C.T" "---" "ATD" 0.269351918057175 0.446 0.998 "C" "T" "1p-2406887-2785671" 2.34210513896329e-06 NA NA NA
1 2566025 "rs66705332.2566025.C.T" "---" "CEL" 0.000518729168702013 0.446 0.998 "C" "T" "1p-2406887-2785671" 2.02675534056419e-06 NA NA NA
1 2566025 "rs66705332.2566025.C.T" "---" "RA" 0.203983368920436 0.446 0.998 "C" "T" "1p-2406887-2785671" 5.51398205500469e-06 NA NA NA
1 2566497 "rs6671625.2566497.G.A" "---" "ATD" 0.179015860309989 0.485 0.975 "G" "A" "1p-2406887-2785671" 3.12406316342297e-06 NA NA NA
1 2566497 "rs6671625.2566497.G.A" "---" "CEL" 0.0011725272260195 0.485 0.975 "G" "A" "1p-2406887-2785671" 1.85682869427715e-06 NA NA NA
1 2566497 "rs6671625.2566497.G.A" "---" "RA" 0.0724939159984621 0.485 0.975 "G" "A" "1p-2406887-2785671" 9.23875282886161e-06 NA NA NA
1 2566937 "rs61765774.2566937.G.C" "---" "ATD" 0.000620155036330182 0.222 0.997 "G" "C" "1p-2406887-2785671" 0.00016867691780566 NA NA NA
1 2566937 "rs61765774.2566937.G.C" "---" "CEL" 0.000151559425024089 0.222 0.997 "G" "C" "1p-2406887-2785671" 2.33455465260921e-06 NA NA NA
1 2566937 "rs61765774.2566937.G.C" "---" "RA" 0.000367417858586687 0.222 0.997 "G" "C" "1p-2406887-2785671" 2.33854911463295e-05 NA NA NA
1 2566938 "rs138650803.2566938.T.G" "---" "ATD" 0.415201277119778 0.018 0.999 "T" "G" "1p-2406887-2785671" 5.05463612895436e-07 NA NA NA
1 2566938 "rs138650803.2566938.T.G" "---" "CEL" 0.00211509036816678 0.018 0.999 "T" "G" "1p-2406887-2785671" 1.12199150352606e-05 NA NA NA
1 2566938 "rs138650803.2566938.T.G" "---" "RA" 0.131571556759377 0.018 0.999 "T" "G" "1p-2406887-2785671" 7.6672870534625e-07 NA NA NA
1 2567222 "rs143492497.2567222.G.A" "---" "ATD" 0.0653227104487386 0.017 0.829 "G" "A" "1p-2406887-2785671" 1.00711542891537e-06 NA NA NA
1 2567222 "rs143492497.2567222.G.A" "---" "CEL" 0.379772376098344 0.017 0.829 "G" "A" "1p-2406887-2785671" 6.47503996705805e-07 NA NA NA
1 2567222 "rs143492497.2567222.G.A" "---" "RA" 0.361259830224471 0.017 0.829 "G" "A" "1p-2406887-2785671" 6.90419474239922e-08 NA NA NA
1 2567421 "rs12756665.2567421.C.T" "---" "ATD" 0.373149518769955 0.464 0.997 "C" "T" "1p-2406887-2785671" 2.40228580087495e-06 NA NA NA
1 2567421 "rs12756665.2567421.C.T" "---" "CEL" 0.00726197602107688 0.464 0.997 "C" "T" "1p-2406887-2785671" 3.51352034731269e-06 NA NA NA
1 2567421 "rs12756665.2567421.C.T" "---" "RA" 0.0866900928047329 0.464 0.997 "C" "T" "1p-2406887-2785671" 2.64020629609261e-05 NA NA NA
1 2567491 "rs12739597.2567491.A.G" "---" "ATD" 0.282078638685724 0.446 0.997 "A" "G" "1p-2406887-2785671" 2.3346802471528e-06 NA NA NA
1 2567491 "rs12739597.2567491.A.G" "---" "CEL" 0.00063442029560704 0.446 0.997 "A" "G" "1p-2406887-2785671" 2.01540950015703e-06 NA NA NA
1 2567491 "rs12739597.2567491.A.G" "---" "RA" 0.225603221259777 0.446 0.997 "A" "G" "1p-2406887-2785671" 5.32513010819333e-06 NA NA NA
1 2567500 "rs6666788.2567500.A.G" "---" "ATD" 0.000103488211747673 0.686 1 "A" "G" "1p-2406887-2785671" 0.00147251844499685 "rs141426426.2532123.TCAAACAAACAAA.T" 0.823528970021209 NA
1 2567500 "rs6666788.2567500.A.G" "---" "CEL" 6.5753439409231e-10 0.686 1 "A" "G" "1p-2406887-2785671" 0.000197620023321261 "rs141426426.2532123.TCAAACAAACAAA.T" 1.0014282143421 NA
1 2567500 "rs6666788.2567500.A.G" "---" "RA" 6.7687622787061e-07 0.686 1 "A" "G" "1p-2406887-2785671" 0.008426438733624 "rs141426426.2532123.TCAAACAAACAAA.T" 0.905444324013013 NA
1 2567641 "rs147996624.2567641.G.A" "---" "ATD" 0.408754290638598 0.009 0.724 "G" "A" "1p-2406887-2785671" 7.82133801469123e-07 NA NA NA
1 2567651 "rs141683738.2567651.A.G" "---" "ATD" 0.415201277119778 0.018 0.999 "A" "G" "1p-2406887-2785671" 5.04470718824024e-07 NA NA NA
1 2567651 "rs141683738.2567651.A.G" "---" "CEL" 0.00211509036816678 0.018 0.999 "A" "G" "1p-2406887-2785671" 1.11365196193398e-05 NA NA NA
1 2567651 "rs141683738.2567651.A.G" "---" "RA" 0.131571556759377 0.018 0.999 "A" "G" "1p-2406887-2785671" 7.68240456773289e-07 NA NA NA
1 2568360 "rs116443093.2568360.T.C" "---" "ATD" 0.15345477233515 0.023 0.685 "T" "C" "1p-2406887-2785671" 3.30289216924269e-06 NA NA NA
1 2568360 "rs116443093.2568360.T.C" "---" "CEL" 0.633013429595131 0.023 0.685 "T" "C" "1p-2406887-2785671" 8.85702538710974e-07 NA NA NA
1 2568360 "rs116443093.2568360.T.C" "---" "RA" 0.864116882585427 0.023 0.685 "T" "C" "1p-2406887-2785671" 1.47459801666653e-07 NA NA NA
1 2568425 "rs4648661.2568425.T.C" "---" "ATD" 0.258364343093407 0.446 0.996 "T" "C" "1p-2406887-2785671" 2.33853570039282e-06 NA NA NA
1 2568425 "rs4648661.2568425.T.C" "---" "CEL" 0.000483329483808101 0.446 0.996 "T" "C" "1p-2406887-2785671" 2.01506120485431e-06 NA NA NA
1 2568425 "rs4648661.2568425.T.C" "---" "RA" 0.203560117741056 0.446 0.996 "T" "C" "1p-2406887-2785671" 5.35089411705807e-06 NA NA NA
1 2569552 "rs146768049.2569552.G.T" "---" "ATD" 0.415201277119778 0.018 0.999 "G" "T" "1p-2406887-2785671" 5.03470425147822e-07 NA NA NA
1 2569552 "rs146768049.2569552.G.T" "---" "CEL" 0.00211509036816678 0.018 0.999 "G" "T" "1p-2406887-2785671" 1.10526625869034e-05 NA NA NA
1 2569552 "rs146768049.2569552.G.T" "---" "RA" 0.131571556759377 0.018 0.999 "G" "T" "1p-2406887-2785671" 7.69748986738563e-07 NA NA NA
1 2570023 "rs4648565.2570023.A.G" "---" "ATD" 0.000117313050658855 0.687 0.997 "A" "G" "1p-2406887-2785671" 0.00157932532527542 "rs141426426.2532123.TCAAACAAACAAA.T" 0.823528970021209 NA
1 2570023 "rs4648565.2570023.A.G" "---" "CEL" 4.88971958122497e-10 0.687 0.997 "A" "G" "1p-2406887-2785671" 0.000307792311676177 "rs141426426.2532123.TCAAACAAACAAA.T" 1.0014282143421 NA
1 2570023 "rs4648565.2570023.A.G" "---" "RA" 9.17453943280765e-07 0.687 0.997 "A" "G" "1p-2406887-2785671" 0.0122335720567426 "rs141426426.2532123.TCAAACAAACAAA.T" 0.905444324013013 NA
1 2570391 "rs114623176.2570391.A.G" "---" "ATD" 0.47604792273245 0.019 0.832 "A" "G" "1p-2406887-2785671" 9.03359337069876e-09 NA NA NA
1 2570391 "rs114623176.2570391.A.G" "---" "CEL" 0.615002871411706 0.019 0.832 "A" "G" "1p-2406887-2785671" 3.39291774368588e-09 NA NA NA
1 2570391 "rs114623176.2570391.A.G" "---" "RA" 0.513694937119611 0.019 0.832 "A" "G" "1p-2406887-2785671" 5.08613234842432e-09 NA NA NA
1 2571586 "rs150659007.2571586.G.T" "---" "ATD" 0.415201277119778 0.018 0.999 "G" "T" "1p-2406887-2785671" 5.01447855465239e-07 NA NA NA
1 2571586 "rs150659007.2571586.G.T" "---" "CEL" 0.00211509036816678 0.018 0.999 "G" "T" "1p-2406887-2785671" 1.08836446501724e-05 NA NA NA
1 2571586 "rs150659007.2571586.G.T" "---" "RA" 0.131571556759377 0.018 0.999 "G" "T" "1p-2406887-2785671" 7.72756014810823e-07 NA NA NA
1 2571823 "rs28690427.2571823.A.G" "---" "ATD" 8.68510438071636e-05 0.687 0.999 "A" "G" "1p-2406887-2785671" 0.00167519293543524 "rs141426426.2532123.TCAAACAAACAAA.T" 0.823528970021209 NA
1 2571823 "rs28690427.2571823.A.G" "---" "CEL" 7.43205894804162e-10 0.687 0.999 "A" "G" "1p-2406887-2785671" 0.000170551403717082 "rs141426426.2532123.TCAAACAAACAAA.T" 1.0014282143421 NA
1 2571823 "rs28690427.2571823.A.G" "---" "RA" 7.27986319950351e-07 0.687 0.999 "A" "G" "1p-2406887-2785671" 0.00875122594242054 "rs141426426.2532123.TCAAACAAACAAA.T" 0.905444324013013 NA
1 2573199 "rs4648662.2573199.A.G" "---" "ATD" 0.0057007683809829 0.852 0.998 "A" "G" "1p-2406887-2785671" 3.99928321087053e-05 "rs72644701.2534375.G.A" 0.00119170100632648 NA
1 2573199 "rs4648662.2573199.A.G" "---" "CEL" 3.59932452204747e-06 0.852 0.998 "A" "G" "1p-2406887-2785671" 8.30010697478498e-07 "rs72644701.2534375.G.A" 4.73044708649801e-05 NA
1 2573199 "rs4648662.2573199.A.G" "---" "RA" 2.73052077648299e-06 0.852 0.998 "A" "G" "1p-2406887-2785671" 0.0124459867468311 "rs72644701.2534375.G.A" 0.0794666102780697 NA
1 2573727 "rs4648663.2573727.A.C" "imm_1_2563587" "ATD" 0.00253827713218533 0.851 1 "A" "C" "1p-2406887-2785671" 6.79316558577109e-05 "rs72644701.2534375.G.A" 0.00119170100632648 NA
1 2573727 "rs4648663.2573727.A.C" "imm_1_2563587" "CEL" 7.99503155250759e-06 0.851 1 "A" "C" "1p-2406887-2785671" 6.12463807770144e-07 "rs72644701.2534375.G.A" 4.73044708649801e-05 NA
1 2573727 "rs4648663.2573727.A.C" "imm_1_2563587" "RA" 4.28791152327293e-06 0.851 1 "A" "C" "1p-2406887-2785671" 0.00592680821728097 "rs72644701.2534375.G.A" 0.0794666102780697 NA
1 2573903 "rs12726651.2573903.C.T" "---" "ATD" 0.279428813672861 0.442 0.992 "C" "T" "1p-2406887-2785671" 2.33582439852283e-06 NA NA NA
1 2573984 "rs144180600.2573984.G.T" "---" "ATD" 0.415201277119778 0.018 0.999 "G" "T" "1p-2406887-2785671" 4.99911926816111e-07 NA NA NA
1 2573984 "rs144180600.2573984.G.T" "---" "CEL" 0.00211509036816678 0.018 0.999 "G" "T" "1p-2406887-2785671" 1.07558227240961e-05 NA NA NA
1 2573984 "rs144180600.2573984.G.T" "---" "RA" 0.131571556759377 0.018 0.999 "G" "T" "1p-2406887-2785671" 7.75002154777332e-07 NA NA NA
1 2574078 "rs9970196.2574078.T.C" "---" "ATD" 7.86320465384927e-05 0.684 0.998 "T" "C" "1p-2406887-2785671" 0.00189091778815295 "rs141426426.2532123.TCAAACAAACAAA.T" 0.823528970021209 NA
1 2574078 "rs9970196.2574078.T.C" "---" "CEL" 6.39119431265736e-10 0.684 0.998 "T" "C" "1p-2406887-2785671" 0.000184236643243669 "rs141426426.2532123.TCAAACAAACAAA.T" 1.0014282143421 NA
1 2574078 "rs9970196.2574078.T.C" "---" "RA" 1.63926743348163e-06 0.684 0.998 "T" "C" "1p-2406887-2785671" 0.00561033897649478 "rs141426426.2532123.TCAAACAAACAAA.T" 0.905444324013013 NA
1 2575096 "rs4075560.2575096.G.C" "---" "ATD" 0.837956041590661 0.018 0.858 "G" "C" "1p-2406887-2785671" 2.08654948801669e-07 NA NA NA
1 2575096 "rs4075560.2575096.G.C" "---" "CEL" 0.434456047917218 0.018 0.858 "G" "C" "1p-2406887-2785671" 8.35395590960437e-07 NA NA NA
1 2575096 "rs4075560.2575096.G.C" "---" "RA" 0.760689798906428 0.018 0.858 "G" "C" "1p-2406887-2785671" 2.77431105855798e-07 NA NA NA
1 2575297 "rs142706819.2575297.A.C" "---" "ATD" 0.900093426703457 0.02 0.996 "A" "C" "1p-2406887-2785671" 1.06692068332578e-07 NA NA NA
1 2575297 "rs142706819.2575297.A.C" "---" "CEL" 0.981577605365999 0.02 0.996 "A" "C" "1p-2406887-2785671" 6.62243248886278e-07 NA NA NA
1 2575297 "rs142706819.2575297.A.C" "---" "RA" 0.965540175077904 0.02 0.996 "A" "C" "1p-2406887-2785671" 2.17860711573923e-08 NA NA NA
1 2575533 "rs117565304.2575533.G.T" "---" "ATD" 0.415201277119778 0.018 0.999 "G" "T" "1p-2406887-2785671" 4.98359954409975e-07 NA NA NA
1 2575533 "rs117565304.2575533.G.T" "---" "CEL" 0.00211509036816678 0.018 0.999 "G" "T" "1p-2406887-2785671" 1.06271746550827e-05 NA NA NA
1 2575533 "rs117565304.2575533.G.T" "---" "RA" 0.131571556759377 0.018 0.999 "G" "T" "1p-2406887-2785671" 7.77240140726384e-07 NA NA NA
1 2576455 "rs6604989.2576455.T.C" "imm_1_2566315" "ATD" 0.139865248875682 0.979 1 "T" "C" "1p-2406887-2785671" 1.92886997383735e-06 NA NA NA
1 2576455 "rs6604989.2576455.T.C" "imm_1_2566315" "CEL" 0.0459720470395426 0.979 1 "T" "C" "1p-2406887-2785671" 2.76221916921027e-08 NA NA NA
1 2576455 "rs6604989.2576455.T.C" "imm_1_2566315" "RA" 0.691595787196986 0.979 1 "T" "C" "1p-2406887-2785671" 3.4048654544838e-07 NA NA NA
1 2577613 "rs58546948.2577613.T.C" "---" "ATD" 0.484727657254447 0.019 0.998 "T" "C" "1p-2406887-2785671" 4.38302587922391e-07 NA NA NA
1 2577613 "rs58546948.2577613.T.C" "---" "CEL" 0.00172360324884807 0.019 0.998 "T" "C" "1p-2406887-2785671" 1.03794216571579e-05 NA NA NA
1 2577613 "rs58546948.2577613.T.C" "---" "RA" 0.162383946824388 0.019 0.998 "T" "C" "1p-2406887-2785671" 7.08181368758064e-07 NA NA NA
1 2577786 "rs115287986.2577786.G.A" "imm_1_2567646" "ATD" 0.39474095782002 0.018 1 "G" "A" "1p-2406887-2785671" 5.15879281528661e-07 NA NA NA
1 2577786 "rs115287986.2577786.G.A" "imm_1_2567646" "CEL" 0.00241273315635089 0.018 1 "G" "A" "1p-2406887-2785671" 8.94467543403217e-06 NA NA NA
1 2577786 "rs115287986.2577786.G.A" "imm_1_2567646" "RA" 0.127091061480561 0.018 1 "G" "A" "1p-2406887-2785671" 7.97652991584148e-07 NA NA NA
1 2578220 "rs12744876.2578220.G.T" "imm_1_2568080" "ATD" 0.306139982005753 0.443 1 "G" "T" "1p-2406887-2785671" 2.31912262764978e-06 NA NA NA
1 2578220 "rs12744876.2578220.G.T" "imm_1_2568080" "CEL" 0.000845305015787949 0.443 1 "G" "T" "1p-2406887-2785671" 2.0241316217909e-06 NA NA NA
1 2578220 "rs12744876.2578220.G.T" "imm_1_2568080" "RA" 0.273699127866586 0.443 1 "G" "T" "1p-2406887-2785671" 4.98818656613719e-06 NA NA NA
1 2578801 "rs28896210.2578801.C.T" "---" "ATD" 0.419429899460919 0.011 0.602 "C" "T" "1p-2406887-2785671" 1.85095362336193e-06 NA NA NA
1 2578801 "rs28896210.2578801.C.T" "---" "CEL" 0.31144819439609 0.011 0.602 "C" "T" "1p-2406887-2785671" 1.23129614153628e-06 NA NA NA
1 2578801 "rs28896210.2578801.C.T" "---" "RA" 0.876976582486293 0.011 0.602 "C" "T" "1p-2406887-2785671" 3.33935831110922e-07 NA NA NA
1 2579096 "rs199658430.2579096.CTTTTA.C" "---" "ATD" 0.415615758832655 0.018 0.999 "CTTTTA" "C" "1p-2406887-2785671" 4.96792177877975e-07 NA NA NA
1 2579096 "rs199658430.2579096.CTTTTA.C" "---" "CEL" 0.0021215367828443 0.018 0.999 "CTTTTA" "C" "1p-2406887-2785671" 1.04977758123354e-05 NA NA NA
1 2579096 "rs199658430.2579096.CTTTTA.C" "---" "RA" 0.131420481897557 0.018 0.999 "CTTTTA" "C" "1p-2406887-2785671" 7.79469686981331e-07 NA NA NA
1 2579469 "rs148693391.2579469.C.G" "---" "ATD" 0.415615758832655 0.018 0.999 "C" "G" "1p-2406887-2785671" 4.96792177877975e-07 NA NA NA
1 2579469 "rs148693391.2579469.C.G" "---" "CEL" 0.0021215367828443 0.018 0.999 "C" "G" "1p-2406887-2785671" 1.04977758123354e-05 NA NA NA
1 2579469 "rs148693391.2579469.C.G" "---" "RA" 0.131420481897557 0.018 0.999 "C" "G" "1p-2406887-2785671" 7.79469686981331e-07 NA NA NA
1 2581072 "rs193044236.2581072.A.C" "---" "ATD" 0.415615758832655 0.018 0.999 "A" "C" "1p-2406887-2785671" 4.96792177877975e-07 NA NA NA
1 2581072 "rs193044236.2581072.A.C" "---" "CEL" 0.0021215367828443 0.018 0.999 "A" "C" "1p-2406887-2785671" 1.04977758123354e-05 NA NA NA
1 2581072 "rs193044236.2581072.A.C" "---" "RA" 0.131420481897557 0.018 0.999 "A" "C" "1p-2406887-2785671" 7.79469686981331e-07 NA NA NA
1 2581349 "rs368964840.2581349.C.G" "---" "ATD" 0.415615758832655 0.018 0.999 "C" "G" "1p-2406887-2785671" 4.96792177877978e-07 NA NA NA
1 2581349 "rs368964840.2581349.C.G" "---" "CEL" 0.0021215367828443 0.018 0.999 "C" "G" "1p-2406887-2785671" 1.04977758123424e-05 NA NA NA
1 2581349 "rs368964840.2581349.C.G" "---" "RA" 0.131420481897557 0.018 0.999 "C" "G" "1p-2406887-2785671" 7.79469686981331e-07 NA NA NA
1 2581542 "rs28611770.2581542.A.G" "---" "ATD" 0.000104466000062651 0.693 0.983 "A" "G" "1p-2406887-2785671" 0.00138516227193466 "rs141426426.2532123.TCAAACAAACAAA.T" 0.823528970021209 NA
1 2581542 "rs28611770.2581542.A.G" "---" "CEL" 1.24474126455798e-07 0.693 0.983 "A" "G" "1p-2406887-2785671" 5.13637406288603e-05 "rs141426426.2532123.TCAAACAAACAAA.T" 1.0014282143421 NA
1 2581542 "rs28611770.2581542.A.G" "---" "RA" 8.81991988791155e-06 0.693 0.983 "A" "G" "1p-2406887-2785671" 0.00232430494434277 "rs141426426.2532123.TCAAACAAACAAA.T" 0.905444324013013 NA
1 2581613 "X1.2581613.C.T" "---" "ATD" 0.33330856188575 0.021 0.672 "C" "T" "1p-2406887-2785671" 7.3356252475197e-07 NA NA NA
1 2581613 "X1.2581613.C.T" "---" "CEL" 0.942412056616988 0.021 0.672 "C" "T" "1p-2406887-2785671" 1.01057072248322e-06 NA NA NA
1 2581613 "X1.2581613.C.T" "---" "RA" 0.0932611631345007 0.021 0.672 "C" "T" "1p-2406887-2785671" 3.40537333552774e-07 NA NA NA
1 2581645 "X1.2581645.C.T" "---" "ATD" 0.637114274240186 0.019 0.641 "C" "T" "1p-2406887-2785671" 7.15632000307683e-07 NA NA NA
1 2581645 "X1.2581645.C.T" "---" "CEL" 0.55170048160469 0.019 0.641 "C" "T" "1p-2406887-2785671" 8.13397636244983e-07 NA NA NA
1 2581645 "X1.2581645.C.T" "---" "RA" 0.0902151879852163 0.019 0.641 "C" "T" "1p-2406887-2785671" 3.33788944662976e-07 NA NA NA
1 2581667 "rs55720755.2581667.A.T" "---" "ATD" 0.641224596583114 0.019 0.629 "A" "T" "1p-2406887-2785671" 6.70630418197272e-07 NA NA NA
1 2581667 "rs55720755.2581667.A.T" "---" "CEL" 0.756711947062823 0.019 0.629 "A" "T" "1p-2406887-2785671" 1.01233854048584e-06 NA NA NA
1 2581667 "rs55720755.2581667.A.T" "---" "RA" 0.927366301291462 0.019 0.629 "A" "T" "1p-2406887-2785671" 2.250830106351e-07 NA NA NA
1 2582060 "rs142838901.2582060.G.C" "---" "ATD" 0.00202431703556554 0.021 0.818 "G" "C" "1p-2406887-2785671" 1.14392859227244e-05 NA NA NA
1 2582060 "rs142838901.2582060.G.C" "---" "CEL" 0.0523618508495947 0.021 0.818 "G" "C" "1p-2406887-2785671" 8.79469383105278e-07 NA NA NA
1 2582060 "rs142838901.2582060.G.C" "---" "RA" 0.326996794683177 0.021 0.818 "G" "C" "1p-2406887-2785671" 2.94724156057982e-07 NA NA NA
1 2582084 "rs146106400.2582084.C.A" "---" "ATD" 0.900093426703457 0.02 0.996 "C" "A" "1p-2406887-2785671" 1.0681647431292e-07 NA NA NA
1 2582084 "rs146106400.2582084.C.A" "---" "CEL" 0.981577605365999 0.02 0.996 "C" "A" "1p-2406887-2785671" 6.6374505776605e-07 NA NA NA
1 2582084 "rs146106400.2582084.C.A" "---" "RA" 0.944324388406538 0.02 0.996 "C" "A" "1p-2406887-2785671" 2.18665368983502e-08 NA NA NA
1 2582251 "rs185085554.2582251.A.G" "---" "ATD" 0.415615758832655 0.018 0.999 "A" "G" "1p-2406887-2785671" 4.96792177877975e-07 NA NA NA
1 2582251 "rs185085554.2582251.A.G" "---" "CEL" 0.0021215367828443 0.018 0.999 "A" "G" "1p-2406887-2785671" 1.04977758123354e-05 NA NA NA
1 2582251 "rs185085554.2582251.A.G" "---" "RA" 0.131420481897557 0.018 0.999 "A" "G" "1p-2406887-2785671" 7.79469686981331e-07 NA NA NA
1 2582340 "rs12732266.2582340.C.G" "---" "ATD" 0.270786855548771 0.444 0.999 "C" "G" "1p-2406887-2785671" 2.32288590555178e-06 NA NA NA
1 2582340 "rs12732266.2582340.C.G" "---" "CEL" 0.000963450603153019 0.444 0.999 "C" "G" "1p-2406887-2785671" 2.03107905976231e-06 NA NA NA
1 2582340 "rs12732266.2582340.C.G" "---" "RA" 0.245182313154437 0.444 0.999 "C" "G" "1p-2406887-2785671" 4.95844131911355e-06 NA NA NA
1 2582502 "rs139608651.2582502.T.C" "---" "ATD" 0.415615758832655 0.018 0.999 "T" "C" "1p-2406887-2785671" 4.96792177877975e-07 NA NA NA
1 2582502 "rs139608651.2582502.T.C" "---" "CEL" 0.0021215367828443 0.018 0.999 "T" "C" "1p-2406887-2785671" 1.04977758123493e-05 NA NA NA
1 2582502 "rs139608651.2582502.T.C" "---" "RA" 0.131420481897557 0.018 0.999 "T" "C" "1p-2406887-2785671" 7.79469686981331e-07 NA NA NA
1 2583272 "rs115187098.2583272.C.T" "imm_1_2573132" "ATD" 0.778253894670785 0.035 1 "C" "T" "1p-2406887-2785671" 3.67887290542471e-08 NA NA NA
1 2583272 "rs115187098.2583272.C.T" "imm_1_2573132" "CEL" 0.862284181291842 0.035 1 "C" "T" "1p-2406887-2785671" 2.06856828701345e-08 NA NA NA
1 2583272 "rs115187098.2583272.C.T" "imm_1_2573132" "RA" 0.503260185402654 0.035 1 "C" "T" "1p-2406887-2785671" 9.31828199306044e-09 NA NA NA
1 2583322 "rs28433758.2583322.A.C" "---" "ATD" 0.484727657254447 0.019 0.998 "A" "C" "1p-2406887-2785671" 4.37874732958866e-07 NA NA NA
1 2583322 "rs28433758.2583322.A.C" "---" "CEL" 0.00172693598372947 0.019 0.998 "A" "C" "1p-2406887-2785671" 1.02423358882173e-05 NA NA NA
1 2583322 "rs28433758.2583322.A.C" "---" "RA" 0.162383946824388 0.019 0.998 "A" "C" "1p-2406887-2785671" 7.08827051159526e-07 NA NA NA
1 2583384 "rs375842113.2583384.C.G" "---" "ATD" 0.415615758832655 0.018 0.999 "C" "G" "1p-2406887-2785671" 4.96792177877978e-07 NA NA NA
1 2583384 "rs375842113.2583384.C.G" "---" "CEL" 0.0021215367828443 0.018 0.999 "C" "G" "1p-2406887-2785671" 1.04977758123318e-05 NA NA NA
1 2583384 "rs375842113.2583384.C.G" "---" "RA" 0.131420481897557 0.018 0.999 "C" "G" "1p-2406887-2785671" 7.79469686981297e-07 NA NA NA
1 2583421 "rs368908348.2583421.T.C" "---" "ATD" 0.415615758832655 0.018 0.999 "T" "C" "1p-2406887-2785671" 4.96792177877978e-07 NA NA NA
1 2583421 "rs368908348.2583421.T.C" "---" "CEL" 0.0021215367828443 0.018 0.999 "T" "C" "1p-2406887-2785671" 1.04977758123424e-05 NA NA NA
1 2583421 "rs368908348.2583421.T.C" "---" "RA" 0.131420481897557 0.018 0.999 "T" "C" "1p-2406887-2785671" 7.79469686981331e-07 NA NA NA
1 2583598 "X1.2583598.C.G" "---" "ATD" 0.415615758832655 0.018 0.999 "C" "G" "1p-2406887-2785671" 4.96792177877978e-07 NA NA NA
1 2583598 "X1.2583598.C.G" "---" "CEL" 0.0021215367828443 0.018 0.999 "C" "G" "1p-2406887-2785671" 1.04977758123356e-05 NA NA NA
1 2583598 "X1.2583598.C.G" "---" "RA" 0.131420481897557 0.018 0.999 "C" "G" "1p-2406887-2785671" 7.79469686981297e-07 NA NA NA
1 2583874 "X1.2583874.G.A" "---" "ATD" 0.545155042497125 0.016 0.928 "G" "A" "1p-2406887-2785671" 4.96266916405286e-07 NA NA NA
1 2583874 "X1.2583874.G.A" "---" "CEL" 0.0751622559341361 0.016 0.928 "G" "A" "1p-2406887-2785671" 1.16747611686938e-05 NA NA NA
1 2583874 "X1.2583874.G.A" "---" "RA" 0.176094913768682 0.016 0.928 "G" "A" "1p-2406887-2785671" 8.6499099027955e-07 NA NA NA
1 2584010 "X1.2584010.G.T" "---" "ATD" 0.590571416419471 0.026 0.946 "G" "T" "1p-2406887-2785671" 6.02023593204391e-08 NA NA NA
1 2584010 "X1.2584010.G.T" "---" "CEL" 0.0204882461216948 0.026 0.946 "G" "T" "1p-2406887-2785671" 3.52401801374321e-06 NA NA NA
1 2584010 "X1.2584010.G.T" "---" "RA" 0.107547555866268 0.026 0.946 "G" "T" "1p-2406887-2785671" 7.35780253402519e-08 NA NA NA
1 2584095 "rs4648664.2584095.A.C" "---" "ATD" 0.194770779504763 0.459 0.987 "A" "C" "1p-2406887-2785671" 2.23587260645597e-06 NA NA NA
1 2584095 "rs4648664.2584095.A.C" "---" "CEL" 0.0128932394470494 0.459 0.987 "A" "C" "1p-2406887-2785671" 3.12531415794295e-06 NA NA NA
1 2584095 "rs4648664.2584095.A.C" "---" "RA" 0.0868461048716502 0.459 0.987 "A" "C" "1p-2406887-2785671" 1.03659586769676e-05 NA NA NA
1 2584359 "X1.2584359.C.A" "---" "ATD" 0.843026511171582 0.01 0.694 "C" "A" "1p-2406887-2785671" 2.02156364337728e-07 NA NA NA
1 2584359 "X1.2584359.C.A" "---" "CEL" 0.0432070868868817 0.01 0.694 "C" "A" "1p-2406887-2785671" 1.13826592212746e-06 NA NA NA
1 2584359 "X1.2584359.C.A" "---" "RA" 0.985985763965079 0.01 0.694 "C" "A" "1p-2406887-2785671" 3.83446665272208e-07 NA NA NA
1 2584609 "X1.2584609.C.G" "---" "ATD" 0.112420984851668 0.154 0.977 "C" "G" "1p-2406887-2785671" 4.87872732778336e-06 NA NA NA
1 2584609 "X1.2584609.C.G" "---" "CEL" 0.00142361620151533 0.154 0.977 "C" "G" "1p-2406887-2785671" 1.23852822159681e-06 NA NA NA
1 2584609 "X1.2584609.C.G" "---" "RA" 0.536603477059544 0.154 0.977 "C" "G" "1p-2406887-2785671" 1.38769713345992e-05 NA NA NA
1 2585920 "X1.2585920.A.G" "---" "ATD" 0.199057752151867 0.017 0.976 "A" "G" "1p-2406887-2785671" 5.36051566502582e-07 NA NA NA
1 2585920 "X1.2585920.A.G" "---" "CEL" 0.00625581664593073 0.017 0.976 "A" "G" "1p-2406887-2785671" 1.32224435690169e-05 NA NA NA
1 2585920 "X1.2585920.A.G" "---" "RA" 0.0412131752024225 0.017 0.976 "A" "G" "1p-2406887-2785671" 1.00400549353745e-06 NA NA NA
1 2586474 "X1.2586474.C.A" "---" "ATD" 0.571848015073788 0.015 0.931 "C" "A" "1p-2406887-2785671" 3.98227902020223e-07 NA NA NA
1 2586474 "X1.2586474.C.A" "---" "CEL" 0.350075413147812 0.015 0.931 "C" "A" "1p-2406887-2785671" 2.68454637309052e-06 NA NA NA
1 2586474 "X1.2586474.C.A" "---" "RA" 0.459811744686581 0.015 0.931 "C" "A" "1p-2406887-2785671" 7.38330920076733e-07 NA NA NA
1 2615535 "X1.2615535.G.A" "---" "ATD" 0.561713246211946 0.011 0.682 "G" "A" "1p-2406887-2785671" 3.80093602466109e-07 NA NA NA
1 2615535 "X1.2615535.G.A" "---" "CEL" 0.000150493052530437 0.011 0.682 "G" "A" "1p-2406887-2785671" 3.19397144061292e-06 NA NA NA
1 2615535 "X1.2615535.G.A" "---" "RA" 0.802977619814674 0.011 0.682 "G" "A" "1p-2406887-2785671" 5.33281779570666e-07 NA NA NA
1 2615569 "X1.2615569.C.G" "---" "ATD" 0.561713246211946 0.011 0.682 "C" "G" "1p-2406887-2785671" 3.80093602466109e-07 NA NA NA
1 2615569 "X1.2615569.C.G" "---" "CEL" 0.000150493052530437 0.011 0.682 "C" "G" "1p-2406887-2785671" 3.19397144061292e-06 NA NA NA
1 2615569 "X1.2615569.C.G" "---" "RA" 0.802977619814674 0.011 0.682 "C" "G" "1p-2406887-2785671" 5.33281779570666e-07 NA NA NA
1 2616116 "rs6683769.2616116.G.C" "---" "ATD" 0.0336045733847458 0.863 0.973 "G" "C" "1p-2406887-2785671" 2.02588919805687e-05 "rs72644701.2534375.G.A" 0.00119170100632648 NA
1 2616116 "rs6683769.2616116.G.C" "---" "CEL" 0.00016347483705773 0.863 0.973 "G" "C" "1p-2406887-2785671" 7.90336617823529e-07 "rs72644701.2534375.G.A" 4.73044708649801e-05 NA
1 2616116 "rs6683769.2616116.G.C" "---" "RA" 2.38317000030181e-05 0.863 0.973 "G" "C" "1p-2406887-2785671" 0.0116535220772437 "rs72644701.2534375.G.A" 0.0794666102780697 NA
1 2616387 "rs6662065.2616387.C.T" "---" "ATD" 0.527921923621968 0.458 0.977 "C" "T" "1p-2406887-2785671" 2.25890741576318e-06 NA NA NA
1 2616387 "rs6662065.2616387.C.T" "---" "CEL" 0.00721012672455607 0.458 0.977 "C" "T" "1p-2406887-2785671" 2.03747575596466e-06 NA NA NA
1 2616387 "rs6662065.2616387.C.T" "---" "RA" 0.19840119878307 0.458 0.977 "C" "T" "1p-2406887-2785671" 6.00411562580902e-06 NA NA NA
1 2616498 "X1.2616498.C.A" "---" "ATD" 0.560540639083186 0.011 0.657 "C" "A" "1p-2406887-2785671" 3.80601408423038e-07 NA NA NA
1 2616498 "X1.2616498.C.A" "---" "CEL" 2.37443668798277e-05 0.011 0.657 "C" "A" "1p-2406887-2785671" 2.34051756118577e-06 NA NA NA
1 2616498 "X1.2616498.C.A" "---" "RA" 0.933764454642296 0.011 0.657 "C" "A" "1p-2406887-2785671" 6.62039399626565e-07 NA NA NA
1 2616988 "rs200882859.2616988.G.C" "---" "ATD" 0.0682238761746302 0.155 0.967 "G" "C" "1p-2406887-2785671" 6.48239910576318e-06 NA NA NA
1 2616988 "rs200882859.2616988.G.C" "---" "CEL" 0.0135772262151825 0.155 0.967 "G" "C" "1p-2406887-2785671" 1.45127333373829e-06 NA NA NA
1 2616988 "rs200882859.2616988.G.C" "---" "RA" 0.0320228181898762 0.155 0.967 "G" "C" "1p-2406887-2785671" 8.76940365203626e-06 NA NA NA
1 2617094 "X1.2617094.G.A" "---" "ATD" 0.78866012448137 0.016 0.832 "G" "A" "1p-2406887-2785671" 4.80382762756801e-07 NA NA NA
1 2617094 "X1.2617094.G.A" "---" "CEL" 0.334678315613401 0.016 0.832 "G" "A" "1p-2406887-2785671" 2.04825480775784e-06 NA NA NA
1 2617094 "X1.2617094.G.A" "---" "RA" 0.554840028274608 0.016 0.832 "G" "A" "1p-2406887-2785671" 7.53769362991184e-07 NA NA NA
1 2617267 "rs28555663.2617267.G.T" "---" "ATD" 0.313757962448222 0.46 0.989 "G" "T" "1p-2406887-2785671" 2.36392261060135e-06 NA NA NA
1 2617267 "rs28555663.2617267.G.T" "---" "CEL" 0.00420217359257536 0.46 0.989 "G" "T" "1p-2406887-2785671" 3.37746660391115e-06 NA NA NA
1 2617267 "rs28555663.2617267.G.T" "---" "RA" 0.0920921279918985 0.46 0.989 "G" "T" "1p-2406887-2785671" 1.14800985460174e-05 NA NA NA
1 2617312 "X1.2617312.C.T" "---" "ATD" 0.78866012448137 0.016 0.832 "C" "T" "1p-2406887-2785671" 4.80382762756801e-07 NA NA NA
1 2617312 "X1.2617312.C.T" "---" "CEL" 0.334678315613401 0.016 0.832 "C" "T" "1p-2406887-2785671" 2.04825480775784e-06 NA NA NA
1 2617312 "X1.2617312.C.T" "---" "RA" 0.554840028274608 0.016 0.832 "C" "T" "1p-2406887-2785671" 7.53769362991184e-07 NA NA NA
1 2617340 "rs377220906.2617340.C.A" "---" "ATD" 0.78866012448137 0.016 0.832 "C" "A" "1p-2406887-2785671" 4.80382762756801e-07 NA NA NA
1 2617340 "rs377220906.2617340.C.A" "---" "CEL" 0.334678315613401 0.016 0.832 "C" "A" "1p-2406887-2785671" 2.04825480774036e-06 NA NA NA
1 2617340 "rs377220906.2617340.C.A" "---" "RA" 0.554840028274608 0.016 0.832 "C" "A" "1p-2406887-2785671" 7.53769362991237e-07 NA NA NA
1 2617523 "rs376294707.2617523.CA.C" "---" "ATD" 0.000628698885177194 0.212 0.96 "CA" "C" "1p-2406887-2785671" 0.000153232296210707 NA NA NA
1 2617523 "rs376294707.2617523.CA.C" "---" "CEL" 0.00119168097271017 0.212 0.96 "CA" "C" "1p-2406887-2785671" 1.32183426650295e-06 NA NA NA
1 2617523 "rs376294707.2617523.CA.C" "---" "RA" 0.000490385390969969 0.212 0.96 "CA" "C" "1p-2406887-2785671" 2.18709068994007e-05 NA NA NA
1 2617713 "X1.2617713.C.T" "---" "ATD" 0.777214412237627 0.013 0.811 "C" "T" "1p-2406887-2785671" 4.04766685542005e-07 NA NA NA
1 2617713 "X1.2617713.C.T" "---" "CEL" 0.399273917234848 0.013 0.811 "C" "T" "1p-2406887-2785671" 1.70367479648995e-06 NA NA NA
1 2617713 "X1.2617713.C.T" "---" "RA" 0.452920657718722 0.013 0.811 "C" "T" "1p-2406887-2785671" 5.4227406926448e-07 NA NA NA
1 2617789 "X1.2617789.A.G" "---" "ATD" 0.896149731587098 0.015 0.856 "A" "G" "1p-2406887-2785671" 4.91922072155696e-07 NA NA NA
1 2617789 "X1.2617789.A.G" "---" "CEL" 0.372541970914879 0.015 0.856 "A" "G" "1p-2406887-2785671" 2.02180232622392e-06 NA NA NA
1 2617789 "X1.2617789.A.G" "---" "RA" 0.56766460252816 0.015 0.856 "A" "G" "1p-2406887-2785671" 6.04455763483504e-07 NA NA NA
1 2617816 "X1.2617816.G.C" "---" "ATD" 0.355528863279323 0.01 0.649 "G" "C" "1p-2406887-2785671" 4.35678611033043e-07 NA NA NA
1 2617816 "X1.2617816.G.C" "---" "CEL" 0.000280142905432606 0.01 0.649 "G" "C" "1p-2406887-2785671" 2.10820331192318e-06 NA NA NA
1 2617816 "X1.2617816.G.C" "---" "RA" 0.724224858124684 0.01 0.649 "G" "C" "1p-2406887-2785671" 5.17692982889502e-07 NA NA NA
1 2618522 "rs4648679.2618522.C.G" "---" "ATD" 0.0658040924489688 0.154 0.965 "C" "G" "1p-2406887-2785671" 5.89082803549936e-06 NA NA NA
1 2618522 "rs4648679.2618522.C.G" "---" "CEL" 0.00593737518297634 0.154 0.965 "C" "G" "1p-2406887-2785671" 1.29420120816855e-06 NA NA NA
1 2618522 "rs4648679.2618522.C.G" "---" "RA" 0.0628468331357032 0.154 0.965 "C" "G" "1p-2406887-2785671" 7.6611041381152e-06 NA NA NA
1 2618740 "X1.2618740.G.C" "---" "ATD" 0.482748693096956 0.017 0.846 "G" "C" "1p-2406887-2785671" 5.50347823836257e-07 NA NA NA
1 2618740 "X1.2618740.G.C" "---" "CEL" 0.474053753199285 0.017 0.846 "G" "C" "1p-2406887-2785671" 1.84184841577962e-06 NA NA NA
1 2618740 "X1.2618740.G.C" "---" "RA" 0.591118123815895 0.017 0.846 "G" "C" "1p-2406887-2785671" 7.60511651600724e-07 NA NA NA
1 2618808 "X1.2618808.C.A" "---" "ATD" 0.472020533381259 0.016 0.863 "C" "A" "1p-2406887-2785671" 4.98643537840471e-07 NA NA NA
1 2618808 "X1.2618808.C.A" "---" "CEL" 0.452274619714611 0.016 0.863 "C" "A" "1p-2406887-2785671" 1.89342738984396e-06 NA NA NA
1 2618808 "X1.2618808.C.A" "---" "RA" 0.532436576591605 0.016 0.863 "C" "A" "1p-2406887-2785671" 7.25048184805052e-07 NA NA NA
1 2618935 "X1.2618935.G.A" "---" "ATD" 0.696708098068765 0.013 0.859 "G" "A" "1p-2406887-2785671" 2.886924857197e-07 NA NA NA
1 2618935 "X1.2618935.G.A" "---" "CEL" 0.45498228509718 0.013 0.859 "G" "A" "1p-2406887-2785671" 5.18475583766491e-06 NA NA NA
1 2618935 "X1.2618935.G.A" "---" "RA" 0.183141464779402 0.013 0.859 "G" "A" "1p-2406887-2785671" 9.2139756515511e-06 NA NA NA
1 2619393 "X1.2619393.A.G" "---" "ATD" 0.351296708974518 0.015 0.686 "A" "G" "1p-2406887-2785671" 8.87545585982076e-08 NA NA NA
1 2619393 "X1.2619393.A.G" "---" "CEL" 0.764468260152136 0.015 0.686 "A" "G" "1p-2406887-2785671" 9.3602116986194e-07 NA NA NA
1 2619393 "X1.2619393.A.G" "---" "RA" 0.398493241722282 0.015 0.686 "A" "G" "1p-2406887-2785671" 1.55706884621537e-08 NA NA NA
1 2619903 "X1.2619903.C.A" "---" "ATD" 0.18637103138064 0.022 0.695 "C" "A" "1p-2406887-2785671" 3.56841136949683e-06 NA NA NA
1 2619903 "X1.2619903.C.A" "---" "CEL" 0.585662939391976 0.022 0.695 "C" "A" "1p-2406887-2785671" 8.81357687177647e-07 NA NA NA
1 2619903 "X1.2619903.C.A" "---" "RA" 0.912070794892273 0.022 0.695 "C" "A" "1p-2406887-2785671" 1.32093711237264e-07 NA NA NA
1 2620084 "X1.2620084.C.T" "---" "ATD" 0.984703099670705 0.021 0.974 "C" "T" "1p-2406887-2785671" 1.18842901858203e-07 NA NA NA
1 2620084 "X1.2620084.C.T" "---" "CEL" 0.955594026936434 0.021 0.974 "C" "T" "1p-2406887-2785671" 6.99975911668099e-07 NA NA NA
1 2620084 "X1.2620084.C.T" "---" "RA" 0.961275168424493 0.021 0.974 "C" "T" "1p-2406887-2785671" 2.56017702353791e-08 NA NA NA
1 2620701 "X1.2620701.G.A" "---" "ATD" 0.936624872596375 0.02 0.965 "G" "A" "1p-2406887-2785671" 1.07043896820335e-07 NA NA NA
1 2620701 "X1.2620701.G.A" "---" "CEL" 0.0490027725982735 0.02 0.965 "G" "A" "1p-2406887-2785671" 6.88193171155302e-07 NA NA NA
1 2620701 "X1.2620701.G.A" "---" "RA" 0.167569085345053 0.02 0.965 "G" "A" "1p-2406887-2785671" 2.27541973869843e-08 NA NA NA
1 2620835 "rs368868269.2620835.G.A" "---" "ATD" 0.685633948899013 0.025 0.953 "G" "A" "1p-2406887-2785671" 5.96679719789418e-08 NA NA NA
1 2620835 "rs368868269.2620835.G.A" "---" "CEL" 0.156020822901282 0.025 0.953 "G" "A" "1p-2406887-2785671" 3.39396603363769e-06 NA NA NA
1 2620835 "rs368868269.2620835.G.A" "---" "RA" 0.298540456950943 0.025 0.953 "G" "A" "1p-2406887-2785671" 6.82071466979559e-08 NA NA NA
1 2621078 "rs79738433.2621078.C.T" "---" "ATD" 0.374205134512221 0.042 0.856 "C" "T" "1p-2406887-2785671" 5.31818875640379e-07 NA NA NA
1 2621078 "rs79738433.2621078.C.T" "---" "CEL" 0.855333001929618 0.042 0.856 "C" "T" "1p-2406887-2785671" 9.45956764770904e-13 NA NA NA
1 2621078 "rs79738433.2621078.C.T" "---" "RA" 0.441247324272769 0.042 0.856 "C" "T" "1p-2406887-2785671" 2.93366520246588e-08 NA NA NA
1 2621122 "rs28661944.2621122.G.A" "---" "ATD" 0.0122461665273579 0.229 0.961 "G" "A" "1p-2406887-2785671" 0.000114402869058948 NA NA NA
1 2621122 "rs28661944.2621122.G.A" "---" "CEL" 0.00749545179290716 0.229 0.961 "G" "A" "1p-2406887-2785671" 1.51734277776764e-06 NA NA NA
1 2621122 "rs28661944.2621122.G.A" "---" "RA" 0.000378085749178487 0.229 0.961 "G" "A" "1p-2406887-2785671" 2.40396495557841e-05 NA NA NA
1 2621145 "rs28657620.2621145.G.T" "---" "ATD" 0.500032446830476 0.029 0.764 "G" "T" "1p-2406887-2785671" 8.07250834748793e-07 NA NA NA
1 2621145 "rs28657620.2621145.G.T" "---" "CEL" 0.222885706586952 0.029 0.764 "G" "T" "1p-2406887-2785671" 8.72362202056584e-07 NA NA NA
1 2621145 "rs28657620.2621145.G.T" "---" "RA" 0.379915509204876 0.029 0.764 "G" "T" "1p-2406887-2785671" 1.83623439271075e-06 NA NA NA
1 2621245 "X1.2621245.G.A" "---" "ATD" 0.69262636338982 0.018 0.787 "G" "A" "1p-2406887-2785671" 3.64718210043004e-07 NA NA NA
1 2621245 "X1.2621245.G.A" "---" "CEL" 0.447127882102048 0.018 0.787 "G" "A" "1p-2406887-2785671" 1.17756004075276e-06 NA NA NA
1 2621245 "X1.2621245.G.A" "---" "RA" 0.562157528746497 0.018 0.787 "G" "A" "1p-2406887-2785671" 6.95670157844731e-07 NA NA NA
1 2621266 "X1.2621266.C.A" "---" "ATD" 0.463102795249459 0.016 0.817 "C" "A" "1p-2406887-2785671" 5.13398593671269e-07 NA NA NA
1 2621266 "X1.2621266.C.A" "---" "CEL" 0.480404047564458 0.016 0.817 "C" "A" "1p-2406887-2785671" 1.2835252084317e-06 NA NA NA
1 2621266 "X1.2621266.C.A" "---" "RA" 0.548211777218581 0.016 0.817 "C" "A" "1p-2406887-2785671" 6.60789085416208e-07 NA NA NA
1 2621268 "X1.2621268.T.C" "---" "ATD" 0.463102795249459 0.016 0.817 "T" "C" "1p-2406887-2785671" 5.13398593671269e-07 NA NA NA
1 2621268 "X1.2621268.T.C" "---" "CEL" 0.480404047564458 0.016 0.817 "T" "C" "1p-2406887-2785671" 1.2835252084317e-06 NA NA NA
1 2621268 "X1.2621268.T.C" "---" "RA" 0.548211777218581 0.016 0.817 "T" "C" "1p-2406887-2785671" 6.60789085416208e-07 NA NA NA
1 2621333 "rs61029569.2621333.A.C" "---" "ATD" 0.415615758832655 0.018 0.997 "A" "C" "1p-2406887-2785671" 4.96792177877978e-07 NA NA NA
1 2621333 "rs61029569.2621333.A.C" "---" "CEL" 0.0021215367828443 0.018 0.997 "A" "C" "1p-2406887-2785671" 1.04977758123158e-05 NA NA NA
1 2621333 "rs61029569.2621333.A.C" "---" "RA" 0.131063333751469 0.018 0.997 "A" "C" "1p-2406887-2785671" 7.80520254631955e-07 NA NA NA
1 2621352 "rs28774982.2621352.C.G" "---" "ATD" 0.000411690892763514 0.69 0.985 "C" "G" "1p-2406887-2785671" 0.0018979354964995 "rs141426426.2532123.TCAAACAAACAAA.T" 0.823528970021209 NA
1 2621358 "rs28581654.2621358.T.C" "---" "ATD" 0.175814259243887 0.023 0.749 "T" "C" "1p-2406887-2785671" 4.60475189893599e-07 NA NA NA
1 2621358 "rs28581654.2621358.T.C" "---" "CEL" 0.0217696572182209 0.023 0.749 "T" "C" "1p-2406887-2785671" 5.2102677192767e-06 NA NA NA
1 2621358 "rs28581654.2621358.T.C" "---" "RA" 0.152305714268119 0.023 0.749 "T" "C" "1p-2406887-2785671" 1.40373747668896e-06 NA NA NA
1 2621557 "rs138894214.2621557.T.G" "---" "ATD" 0.44595746284304 0.022 0.861 "T" "G" "1p-2406887-2785671" 5.02330945174834e-07 NA NA NA
1 2621557 "rs138894214.2621557.T.G" "---" "CEL" 0.00252839289946228 0.022 0.861 "T" "G" "1p-2406887-2785671" 8.18175387851418e-06 NA NA NA
1 2621557 "rs138894214.2621557.T.G" "---" "RA" 0.162642966819592 0.022 0.861 "T" "G" "1p-2406887-2785671" 1.19576703302404e-06 NA NA NA
1 2621622 "rs28657015.2621622.C.T" "---" "ATD" 0.153056716017017 0.437 0.967 "C" "T" "1p-2406887-2785671" 2.37425791042388e-06 NA NA NA
1 2621622 "rs28657015.2621622.C.T" "---" "CEL" 0.000880652543411515 0.437 0.967 "C" "T" "1p-2406887-2785671" 1.92783856817885e-06 NA NA NA
1 2621622 "rs28657015.2621622.C.T" "---" "RA" 0.296200364515035 0.437 0.967 "C" "T" "1p-2406887-2785671" 5.34628544645339e-06 NA NA NA
1 2621763 "rs76337087.2621763.A.G" "---" "CEL" 0.012556231980882 0.027 0.683 "A" "G" "1p-2406887-2785671" 5.12884364653114e-06 NA NA NA
1 2621763 "rs76337087.2621763.A.G" "---" "RA" 0.23798488690873 0.027 0.683 "A" "G" "1p-2406887-2785671" 1.43040546111169e-06 NA NA NA
1 2621837 "rs28420770.2621837.C.A" "---" "ATD" 0.1947836905538 0.44 0.981 "C" "A" "1p-2406887-2785671" 2.39117190397219e-06 NA NA NA
1 2621837 "rs28420770.2621837.C.A" "---" "CEL" 0.00124691448711735 0.44 0.981 "C" "A" "1p-2406887-2785671" 1.96480510283204e-06 NA NA NA
1 2621837 "rs28420770.2621837.C.A" "---" "RA" 0.618196341593368 0.44 0.981 "C" "A" "1p-2406887-2785671" 5.70398019430263e-06 NA NA NA
1 2621866 "X1.2621866.C.T" "---" "ATD" 0.786361310674981 0.021 0.7 "C" "T" "1p-2406887-2785671" 1.86315746470968e-06 NA NA NA
1 2621866 "X1.2621866.C.T" "---" "CEL" 0.435693180110647 0.021 0.7 "C" "T" "1p-2406887-2785671" 1.94463280619646e-06 NA NA NA
1 2621866 "X1.2621866.C.T" "---" "RA" 0.619932641695343 0.021 0.7 "C" "T" "1p-2406887-2785671" 5.18249994538273e-07 NA NA NA
1 2621917 "rs111906946.2621917.A.C" "---" "ATD" 0.333650575451398 0.027 0.68 "A" "C" "1p-2406887-2785671" 4.26135641391872e-07 NA NA NA
1 2621917 "rs111906946.2621917.A.C" "---" "CEL" 0.00964430304163643 0.027 0.68 "A" "C" "1p-2406887-2785671" 6.21037360551248e-06 NA NA NA
1 2621917 "rs111906946.2621917.A.C" "---" "RA" 0.181476083745324 0.027 0.68 "A" "C" "1p-2406887-2785671" 1.27583777173792e-06 NA NA NA
1 2622029 "X1.2622029.G.T" "---" "ATD" 0.475807546824411 0.016 0.814 "G" "T" "1p-2406887-2785671" 4.85282777056477e-07 NA NA NA
1 2622029 "X1.2622029.G.T" "---" "CEL" 0.419243153663273 0.016 0.814 "G" "T" "1p-2406887-2785671" 1.24827493109613e-06 NA NA NA
1 2622029 "X1.2622029.G.T" "---" "RA" 0.472864835121743 0.016 0.814 "G" "T" "1p-2406887-2785671" 5.94836295124025e-07 NA NA NA
1 2622049 "X1.2622049.A.T" "---" "ATD" 0.18637103138064 0.022 0.695 "A" "T" "1p-2406887-2785671" 3.6019818478912e-06 NA NA NA
1 2622049 "X1.2622049.A.T" "---" "CEL" 0.585662939391976 0.022 0.695 "A" "T" "1p-2406887-2785671" 8.80657130288722e-07 NA NA NA
1 2622049 "X1.2622049.A.T" "---" "RA" 0.912070794892273 0.022 0.695 "A" "T" "1p-2406887-2785671" 1.3158909264758e-07 NA NA NA
1 2622258 "rs150501711.2622258.AC.A" "---" "ATD" 0.0130273538852111 0.155 0.972 "AC" "A" "1p-2406887-2785671" 8.75118564126331e-06 NA NA NA
1 2622258 "rs150501711.2622258.AC.A" "---" "CEL" 0.0033114996095039 0.155 0.972 "AC" "A" "1p-2406887-2785671" 1.22171246830635e-06 NA NA NA
1 2622258 "rs150501711.2622258.AC.A" "---" "RA" 0.131234189440987 0.155 0.972 "AC" "A" "1p-2406887-2785671" 9.24135790913298e-06 NA NA NA
1 2622441 "X1.2622441.C.T" "---" "ATD" 0.224114293094389 0.024 0.754 "C" "T" "1p-2406887-2785671" 5.44963946348679e-07 NA NA NA
1 2622441 "X1.2622441.C.T" "---" "CEL" 0.00835284826271529 0.024 0.754 "C" "T" "1p-2406887-2785671" 9.63410626913105e-06 NA NA NA
1 2622441 "X1.2622441.C.T" "---" "RA" 0.174405085645427 0.024 0.754 "C" "T" "1p-2406887-2785671" 1.41996785639976e-06 NA NA NA
1 2622514 "X1.2622514.C.G" "---" "ATD" 0.488737384123115 0.017 0.775 "C" "G" "1p-2406887-2785671" 5.47023102768284e-07 NA NA NA
1 2622514 "X1.2622514.C.G" "---" "CEL" 0.407863433686857 0.017 0.775 "C" "G" "1p-2406887-2785671" 1.23475571661566e-06 NA NA NA
1 2622514 "X1.2622514.C.G" "---" "RA" 0.528609389909462 0.017 0.775 "C" "G" "1p-2406887-2785671" 6.32693946484665e-07 NA NA NA
1 2622686 "rs56822453.2622686.C.G" "---" "ATD" 0.000134606919869011 0.687 0.975 "C" "G" "1p-2406887-2785671" 0.00237984127087819 "rs141426426.2532123.TCAAACAAACAAA.T" 0.823528970021209 NA
1 2622686 "rs56822453.2622686.C.G" "---" "CEL" 3.56574286141625e-08 0.687 0.975 "C" "G" "1p-2406887-2785671" 0.000236021748185672 "rs141426426.2532123.TCAAACAAACAAA.T" 1.0014282143421 NA
1 2622686 "rs56822453.2622686.C.G" "---" "RA" 8.68991395127545e-05 0.687 0.975 "C" "G" "1p-2406887-2785671" 0.00253926944506414 "rs141426426.2532123.TCAAACAAACAAA.T" 0.905444324013013 NA
1 2622744 "X1.2622744.C.G" "---" "ATD" 0.488737384123115 0.017 0.775 "C" "G" "1p-2406887-2785671" 5.47023102768284e-07 NA NA NA
1 2622744 "X1.2622744.C.G" "---" "CEL" 0.407863433686857 0.017 0.775 "C" "G" "1p-2406887-2785671" 1.23475571661566e-06 NA NA NA
1 2622744 "X1.2622744.C.G" "---" "RA" 0.527975410647226 0.017 0.775 "C" "G" "1p-2406887-2785671" 6.35550487354205e-07 NA NA NA
1 2622877 "rs61765713.2622877.T.C" "---" "ATD" 0.220037904822431 0.024 0.751 "T" "C" "1p-2406887-2785671" 4.85995914542844e-07 NA NA NA
1 2622877 "rs61765713.2622877.T.C" "---" "CEL" 0.00889485495885721 0.024 0.751 "T" "C" "1p-2406887-2785671" 7.22093944503358e-06 NA NA NA
1 2622877 "rs61765713.2622877.T.C" "---" "RA" 0.151888441979375 0.024 0.751 "T" "C" "1p-2406887-2785671" 1.61353336204678e-06 NA NA NA
1 2622984 "rs55724072.2622984.C.A" "---" "ATD" 0.408413189951803 0.445 0.973 "C" "A" "1p-2406887-2785671" 2.33717219092459e-06 NA NA NA
1 2622984 "rs55724072.2622984.C.A" "---" "CEL" 0.0038128933881069 0.445 0.973 "C" "A" "1p-2406887-2785671" 2.4145658639677e-06 NA NA NA
1 2622984 "rs55724072.2622984.C.A" "---" "RA" 0.32525176345945 0.445 0.973 "C" "A" "1p-2406887-2785671" 5.30718767729795e-06 NA NA NA
1 2623076 "X1.2623076.C.T" "---" "ATD" 0.415615758832655 0.018 0.999 "C" "T" "1p-2406887-2785671" 4.96792177877978e-07 NA NA NA
1 2623076 "X1.2623076.C.T" "---" "CEL" 0.00188765562179885 0.018 0.999 "C" "T" "1p-2406887-2785671" 1.05562707471643e-05 NA NA NA
1 2623076 "X1.2623076.C.T" "---" "RA" 0.131420481897557 0.018 0.999 "C" "T" "1p-2406887-2785671" 7.79469686981297e-07 NA NA NA
1 2623077 "X1.2623077.G.T" "---" "ATD" 0.415615758832655 0.018 0.999 "G" "T" "1p-2406887-2785671" 4.96792177877978e-07 NA NA NA
1 2623077 "X1.2623077.G.T" "---" "CEL" 0.00188765562179885 0.018 0.999 "G" "T" "1p-2406887-2785671" 1.05562707471643e-05 NA NA NA
1 2623077 "X1.2623077.G.T" "---" "RA" 0.131420481897557 0.018 0.999 "G" "T" "1p-2406887-2785671" 7.79469686981297e-07 NA NA NA
1 2623110 "X1.2623110.T.C" "---" "ATD" 0.746389563052738 0.016 0.734 "T" "C" "1p-2406887-2785671" 5.51811787799882e-07 NA NA NA
1 2623110 "X1.2623110.T.C" "---" "CEL" 0.30059419525833 0.016 0.734 "T" "C" "1p-2406887-2785671" 1.29288131167689e-06 NA NA NA
1 2623110 "X1.2623110.T.C" "---" "RA" 0.619874969976065 0.016 0.734 "T" "C" "1p-2406887-2785671" 5.90590881471746e-07 NA NA NA
1 2623118 "X1.2623118.T.C" "---" "ATD" 0.355179894222421 0.014 0.56 "T" "C" "1p-2406887-2785671" 9.64609447454274e-08 NA NA NA
1 2623118 "X1.2623118.T.C" "---" "CEL" 0.354335196547894 0.014 0.56 "T" "C" "1p-2406887-2785671" 5.22623382911811e-07 NA NA NA
1 2623118 "X1.2623118.T.C" "---" "RA" 0.426684753056548 0.014 0.56 "T" "C" "1p-2406887-2785671" 1.33728210467318e-07 NA NA NA
1 2623124 "X1.2623124.C.G" "---" "CEL" 0.0282139720974233 0.011 0.586 "C" "G" "1p-2406887-2785671" 6.96113754802597e-07 NA NA NA
1 2623124 "X1.2623124.C.G" "---" "RA" 0.911655295731459 0.011 0.586 "C" "G" "1p-2406887-2785671" 3.69345146050507e-07 NA NA NA
1 2623128 "rs28729890.2623128.C.G" "---" "ATD" 9.74839668310217e-05 0.69 0.99 "C" "G" "1p-2406887-2785671" 0.00241514065812431 "rs141426426.2532123.TCAAACAAACAAA.T" 0.823528970021209 NA
1 2623128 "rs28729890.2623128.C.G" "---" "CEL" 2.83273587710119e-09 0.69 0.99 "C" "G" "1p-2406887-2785671" 0.000114458648949008 "rs141426426.2532123.TCAAACAAACAAA.T" 1.0014282143421 NA
1 2623128 "rs28729890.2623128.C.G" "---" "RA" 1.49743040629738e-06 0.69 0.99 "C" "G" "1p-2406887-2785671" 0.00416287651829893 "rs141426426.2532123.TCAAACAAACAAA.T" 0.905444324013013 NA
1 2623130 "X1.2623130.A.G" "---" "CEL" 0.0282289799588999 0.011 0.592 "A" "G" "1p-2406887-2785671" 6.92291057918861e-07 NA NA NA
1 2623130 "X1.2623130.A.G" "---" "RA" 0.911472333047215 0.011 0.592 "A" "G" "1p-2406887-2785671" 3.70087650393563e-07 NA NA NA
1 2623180 "rs55713073.2623180.C.G" "---" "ATD" 0.260953508575051 0.452 0.978 "C" "G" "1p-2406887-2785671" 2.34015534828601e-06 NA NA NA
1 2623180 "rs55713073.2623180.C.G" "---" "CEL" 0.00109712987837524 0.452 0.978 "C" "G" "1p-2406887-2785671" 2.69307441167368e-06 NA NA NA
1 2623180 "rs55713073.2623180.C.G" "---" "RA" 0.241743303536746 0.452 0.978 "C" "G" "1p-2406887-2785671" 6.8778406954386e-06 NA NA NA
1 2623244 "X1.2623244.C.G" "---" "ATD" 0.484364576838567 0.012 0.637 "C" "G" "1p-2406887-2785671" 4.68632332177699e-07 NA NA NA
1 2623244 "X1.2623244.C.G" "---" "CEL" 0.000265756874020178 0.012 0.637 "C" "G" "1p-2406887-2785671" 1.56904428676818e-06 NA NA NA
1 2623244 "X1.2623244.C.G" "---" "RA" 0.696177720253283 0.012 0.637 "C" "G" "1p-2406887-2785671" 5.47674818349891e-07 NA NA NA
1 2623268 "X1.2623268.G.C" "---" "ATD" 0.751147980488714 0.011 0.447 "G" "C" "1p-2406887-2785671" 1.23933600421137e-06 NA NA NA
1 2623268 "X1.2623268.G.C" "---" "CEL" 0.84335265415529 0.011 0.447 "G" "C" "1p-2406887-2785671" 5.94948901645252e-07 NA NA NA
1 2623268 "X1.2623268.G.C" "---" "RA" 0.394479432431636 0.011 0.447 "G" "C" "1p-2406887-2785671" 5.65727903183364e-08 NA NA NA
1 2623295 "rs200715359.2623295.C.A" "---" "ATD" 0.562513336577593 0.018 0.812 "C" "A" "1p-2406887-2785671" 5.16844315888532e-07 NA NA NA
1 2623295 "rs200715359.2623295.C.A" "---" "CEL" 0.491500208796086 0.018 0.812 "C" "A" "1p-2406887-2785671" 2.09372449846998e-06 NA NA NA
1 2623295 "rs200715359.2623295.C.A" "---" "RA" 0.512881080268194 0.018 0.812 "C" "A" "1p-2406887-2785671" 8.79734731570318e-07 NA NA NA
1 2623302 "rs370637325.2623302.C.A" "---" "ATD" 0.754091929339619 0.014 0.747 "C" "A" "1p-2406887-2785671" 5.14267936819083e-07 NA NA NA
1 2623302 "rs370637325.2623302.C.A" "---" "CEL" 0.852613157006617 0.014 0.747 "C" "A" "1p-2406887-2785671" 2.05545367178992e-06 NA NA NA
1 2623302 "rs370637325.2623302.C.A" "---" "RA" 0.210814291686073 0.014 0.747 "C" "A" "1p-2406887-2785671" 9.4769081726595e-07 NA NA NA
1 2623306 "X1.2623306.G.C" "---" "ATD" 0.768345934770506 0.016 0.754 "G" "C" "1p-2406887-2785671" 4.92218310195102e-07 NA NA NA
1 2623306 "X1.2623306.G.C" "---" "CEL" 0.388474085924769 0.016 0.754 "G" "C" "1p-2406887-2785671" 2.45367825976419e-06 NA NA NA
1 2623306 "X1.2623306.G.C" "---" "RA" 0.399418314202724 0.016 0.754 "G" "C" "1p-2406887-2785671" 9.37327450175142e-07 NA NA NA
1 2623309 "X1.2623309.G.C" "---" "ATD" 0.395927736187745 0.01 0.657 "G" "C" "1p-2406887-2785671" 3.92469521701997e-07 NA NA NA
1 2623309 "X1.2623309.G.C" "---" "CEL" 9.72115557362961e-05 0.01 0.657 "G" "C" "1p-2406887-2785671" 2.16043330706695e-06 NA NA NA
1 2623309 "X1.2623309.G.C" "---" "RA" 0.748644555203112 0.01 0.657 "G" "C" "1p-2406887-2785671" 5.46545744338023e-07 NA NA NA
1 2623326 "rs28398452.2623326.A.T" "---" "ATD" 0.00666961739630479 0.848 0.967 "A" "T" "1p-2406887-2785671" 4.85485907664891e-05 "rs72644701.2534375.G.A" 0.00119170100632648 NA
1 2623326 "rs28398452.2623326.A.T" "---" "CEL" 3.8551574739789e-05 0.848 0.967 "A" "T" "1p-2406887-2785671" 6.13471122656759e-07 "rs72644701.2534375.G.A" 4.73044708649801e-05 NA
1 2623326 "rs28398452.2623326.A.T" "---" "RA" 7.73879686239769e-05 0.848 0.967 "A" "T" "1p-2406887-2785671" 0.00590141317493369 "rs72644701.2534375.G.A" 0.0794666102780697 NA
1 2623374 "rs56294415.2623374.C.G" "---" "ATD" 0.324231127907932 0.454 0.978 "C" "G" "1p-2406887-2785671" 2.34864139945834e-06 NA NA NA
1 2623374 "rs56294415.2623374.C.G" "---" "CEL" 0.00156526003576758 0.454 0.978 "C" "G" "1p-2406887-2785671" 2.75698481945308e-06 NA NA NA
1 2623374 "rs56294415.2623374.C.G" "---" "RA" 0.222424585196968 0.454 0.978 "C" "G" "1p-2406887-2785671" 8.46338103547199e-06 NA NA NA
1 2623444 "rs28704604.2623444.G.T" "---" "ATD" 0.0504903304609934 0.161 0.968 "G" "T" "1p-2406887-2785671" 8.0358080365037e-06 NA NA NA
1 2623444 "rs28704604.2623444.G.T" "---" "CEL" 0.00357241079034554 0.161 0.968 "G" "T" "1p-2406887-2785671" 8.52071880218934e-07 NA NA NA
1 2623444 "rs28704604.2623444.G.T" "---" "RA" 0.33501207618976 0.161 0.968 "G" "T" "1p-2406887-2785671" 1.29455817666034e-05 NA NA NA
1 2624673 "X1.2624673.G.A" "---" "ATD" 0.758507545697798 0.015 0.777 "G" "A" "1p-2406887-2785671" 4.79398459341062e-07 NA NA NA
1 2624673 "X1.2624673.G.A" "---" "CEL" 0.360034889150619 0.015 0.777 "G" "A" "1p-2406887-2785671" 1.55318626104513e-06 NA NA NA
1 2624673 "X1.2624673.G.A" "---" "RA" 0.558845118974068 0.015 0.777 "G" "A" "1p-2406887-2785671" 6.80978086810671e-07 NA NA NA
1 2624956 "X1.2624956.G.T" "---" "ATD" 0.758507545697798 0.016 0.809 "G" "T" "1p-2406887-2785671" 4.91217753065066e-07 NA NA NA
1 2624956 "X1.2624956.G.T" "---" "CEL" 0.40710802928829 0.016 0.809 "G" "T" "1p-2406887-2785671" 1.36850843830587e-06 NA NA NA
1 2624956 "X1.2624956.G.T" "---" "RA" 0.558845118974068 0.016 0.809 "G" "T" "1p-2406887-2785671" 6.78681614522191e-07 NA NA NA
1 2624964 "X1.2624964.C.A" "---" "ATD" 0.758507545697798 0.016 0.809 "C" "A" "1p-2406887-2785671" 4.91217753065066e-07 NA NA NA
1 2624964 "X1.2624964.C.A" "---" "CEL" 0.40710802928829 0.016 0.809 "C" "A" "1p-2406887-2785671" 1.36850843830587e-06 NA NA NA
1 2624964 "X1.2624964.C.A" "---" "RA" 0.558845118974068 0.016 0.809 "C" "A" "1p-2406887-2785671" 6.78681614522191e-07 NA NA NA
1 2625027 "X1.2625027.C.T" "---" "ATD" 0.483022910190609 0.016 0.691 "C" "T" "1p-2406887-2785671" 5.79024309802839e-08 NA NA NA
1 2625027 "X1.2625027.C.T" "---" "CEL" 0.0391659794892036 0.016 0.691 "C" "T" "1p-2406887-2785671" 1.25313932290246e-06 NA NA NA
1 2625027 "X1.2625027.C.T" "---" "RA" 0.424000813827935 0.016 0.691 "C" "T" "1p-2406887-2785671" 3.48040997515417e-08 NA NA NA
1 2625071 "X1.2625071.G.T" "---" "ATD" 0.341269687188848 0.011 0.746 "G" "T" "1p-2406887-2785671" 1.26204520023494e-06 NA NA NA
1 2625071 "X1.2625071.G.T" "---" "CEL" 0.074818469984894 0.011 0.746 "G" "T" "1p-2406887-2785671" 1.05237404224239e-06 NA NA NA
1 2625071 "X1.2625071.G.T" "---" "RA" 0.916479754938761 0.011 0.746 "G" "T" "1p-2406887-2785671" 7.41760055639651e-08 NA NA NA
1 2625073 "X1.2625073.C.T" "---" "ATD" 0.312260048847411 0.015 0.822 "C" "T" "1p-2406887-2785671" 8.4345900615422e-07 NA NA NA
1 2625073 "X1.2625073.C.T" "---" "CEL" 0.0276693322182519 0.015 0.822 "C" "T" "1p-2406887-2785671" 1.07003801290118e-06 NA NA NA
1 2625073 "X1.2625073.C.T" "---" "RA" 0.893254042835092 0.015 0.822 "C" "T" "1p-2406887-2785671" 5.51989006210202e-08 NA NA NA
1 2625201 "X1.2625201.C.T" "---" "ATD" 0.333760081919794 0.012 0.375 "C" "T" "1p-2406887-2785671" 1.16093614787461e-06 NA NA NA
1 2625201 "X1.2625201.C.T" "---" "CEL" 0.412830760893605 0.012 0.375 "C" "T" "1p-2406887-2785671" 1.36682721710025e-06 NA NA NA
1 2625201 "X1.2625201.C.T" "---" "RA" 0.287534102719756 0.012 0.375 "C" "T" "1p-2406887-2785671" 8.01786801612826e-06 NA NA NA
1 2625362 "X1.2625362.G.T" "---" "ATD" 0.341952696555782 0.011 0.773 "G" "T" "1p-2406887-2785671" 1.07805583740394e-06 NA NA NA
1 2625362 "X1.2625362.G.T" "---" "CEL" 0.773187901063656 0.011 0.773 "G" "T" "1p-2406887-2785671" 2.33041701851594e-06 NA NA NA
1 2625362 "X1.2625362.G.T" "---" "RA" 0.0631164489079384 0.011 0.773 "G" "T" "1p-2406887-2785671" 9.94823783328825e-07 NA NA NA
1 2625363 "X1.2625363.A.G" "---" "ATD" 0.341952696555782 0.011 0.773 "A" "G" "1p-2406887-2785671" 1.07805583740394e-06 NA NA NA
1 2625363 "X1.2625363.A.G" "---" "CEL" 0.773187901063656 0.011 0.773 "A" "G" "1p-2406887-2785671" 2.33041701851594e-06 NA NA NA
1 2625363 "X1.2625363.A.G" "---" "RA" 0.0631164489079384 0.011 0.773 "A" "G" "1p-2406887-2785671" 9.94823783328825e-07 NA NA NA
1 2625451 "rs61765753.2625451.G.C" "---" "ATD" 0.0006799253629624 0.22 0.97 "G" "C" "1p-2406887-2785671" 0.000240340030370449 NA NA NA
1 2625451 "rs61765753.2625451.G.C" "---" "CEL" 0.0010181476789047 0.22 0.97 "G" "C" "1p-2406887-2785671" 4.73993228140256e-06 NA NA NA
1 2625451 "rs61765753.2625451.G.C" "---" "RA" 0.00130970028197054 0.22 0.97 "G" "C" "1p-2406887-2785671" 1.0638316741643e-05 NA NA NA
1 2625512 "rs4648682.2625512.G.A" "---" "ATD" 0.580255125595632 0.446 0.975 "G" "A" "1p-2406887-2785671" 2.31488132610616e-06 NA NA NA
1 2625512 "rs4648682.2625512.G.A" "---" "CEL" 0.00368749672434207 0.446 0.975 "G" "A" "1p-2406887-2785671" 2.70269251969345e-06 NA NA NA
1 2625512 "rs4648682.2625512.G.A" "---" "RA" 0.236405860618176 0.446 0.975 "G" "A" "1p-2406887-2785671" 5.6386678008413e-06 NA NA NA
1 2625551 "rs61765754.2625551.C.A" "---" "ATD" 0.000358001908740832 0.221 0.972 "C" "A" "1p-2406887-2785671" 0.000256530121399076 NA NA NA
1 2625551 "rs61765754.2625551.C.A" "---" "CEL" 0.000553621383181673 0.221 0.972 "C" "A" "1p-2406887-2785671" 4.96115668619544e-06 NA NA NA
1 2625551 "rs61765754.2625551.C.A" "---" "RA" 0.00125394955663122 0.221 0.972 "C" "A" "1p-2406887-2785671" 1.04613967566772e-05 NA NA NA
1 2625630 "X1.2625630.C.A" "---" "ATD" 0.290322340688059 0.01 0.605 "C" "A" "1p-2406887-2785671" 4.13849225999124e-07 NA NA NA
1 2625630 "X1.2625630.C.A" "---" "CEL" 0.008212263426711 0.01 0.605 "C" "A" "1p-2406887-2785671" 1.41424679300568e-06 NA NA NA
1 2625630 "X1.2625630.C.A" "---" "RA" 0.963051110433892 0.01 0.605 "C" "A" "1p-2406887-2785671" 4.7124740854318e-07 NA NA NA
1 2625983 "X1.2625983.C.G" "---" "ATD" 0.84021848427606 0.012 0.66 "C" "G" "1p-2406887-2785671" 4.03021087721313e-07 NA NA NA
1 2625983 "X1.2625983.C.G" "---" "CEL" 0.000233257980813509 0.012 0.66 "C" "G" "1p-2406887-2785671" 2.14762951557665e-06 NA NA NA
1 2625983 "X1.2625983.C.G" "---" "RA" 0.615267905228684 0.012 0.66 "C" "G" "1p-2406887-2785671" 6.19793502675298e-07 NA NA NA
1 2626029 "X1.2626029.C.A" "---" "ATD" 0.84021848427606 0.012 0.66 "C" "A" "1p-2406887-2785671" 4.03021087721313e-07 NA NA NA
1 2626029 "X1.2626029.C.A" "---" "CEL" 0.000233257980813509 0.012 0.66 "C" "A" "1p-2406887-2785671" 2.14762951557665e-06 NA NA NA
1 2626029 "X1.2626029.C.A" "---" "RA" 0.615267905228684 0.012 0.66 "C" "A" "1p-2406887-2785671" 6.19793502675298e-07 NA NA NA
1 2626049 "X1.2626049.A.C" "---" "ATD" 0.686528165481121 0.016 0.81 "A" "C" "1p-2406887-2785671" 4.60091807226325e-07 NA NA NA
1 2626049 "X1.2626049.A.C" "---" "CEL" 0.320941683396628 0.016 0.81 "A" "C" "1p-2406887-2785671" 1.66890694878619e-06 NA NA NA
1 2626049 "X1.2626049.A.C" "---" "RA" 0.638756132644142 0.016 0.81 "A" "C" "1p-2406887-2785671" 6.87135095634665e-07 NA NA NA
1 2626166 "rs376076367.2626166.G.C" "---" "ATD" 0.539378890166839 0.016 0.861 "G" "C" "1p-2406887-2785671" 4.41636589372307e-07 NA NA NA
1 2626166 "rs376076367.2626166.G.C" "---" "CEL" 0.411654284802218 0.016 0.861 "G" "C" "1p-2406887-2785671" 1.55611255691771e-06 NA NA NA
1 2626166 "rs376076367.2626166.G.C" "---" "RA" 0.629876955471114 0.016 0.861 "G" "C" "1p-2406887-2785671" 6.48204889661869e-07 NA NA NA
1 2626181 "rs370651058.2626181.C.T" "---" "ATD" 0.539378890166839 0.016 0.861 "C" "T" "1p-2406887-2785671" 4.41636589372307e-07 NA NA NA
1 2626181 "rs370651058.2626181.C.T" "---" "CEL" 0.411654284802218 0.016 0.861 "C" "T" "1p-2406887-2785671" 1.55611255691688e-06 NA NA NA
1 2626181 "rs370651058.2626181.C.T" "---" "RA" 0.629876955471114 0.016 0.861 "C" "T" "1p-2406887-2785671" 6.48204889661869e-07 NA NA NA
1 2626213 "X1.2626213.C.G" "---" "ATD" 0.531363049065042 0.014 0.884 "C" "G" "1p-2406887-2785671" 4.46603532498073e-07 NA NA NA
1 2626213 "X1.2626213.C.G" "---" "CEL" 0.430552751716503 0.014 0.884 "C" "G" "1p-2406887-2785671" 9.96176808764521e-07 NA NA NA
1 2626213 "X1.2626213.C.G" "---" "RA" 0.631234890548493 0.014 0.884 "C" "G" "1p-2406887-2785671" 4.81131261036615e-07 NA NA NA
1 2626222 "X1.2626222.C.A" "---" "ATD" 0.764561276017289 0.013 0.692 "C" "A" "1p-2406887-2785671" 1.35191701588606e-06 NA NA NA
1 2626222 "X1.2626222.C.A" "---" "CEL" 0.990393756552719 0.013 0.692 "C" "A" "1p-2406887-2785671" 1.3395016008517e-06 NA NA NA
1 2626222 "X1.2626222.C.A" "---" "RA" 0.437860682440362 0.013 0.692 "C" "A" "1p-2406887-2785671" 8.73091693313083e-07 NA NA NA
1 2626231 "rs375968041.2626231.A.C" "---" "ATD" 0.414758914986107 0.018 0.978 "A" "C" "1p-2406887-2785671" 5.13264291627033e-07 NA NA NA
1 2626231 "rs375968041.2626231.A.C" "---" "CEL" 0.00186646411785812 0.018 0.978 "A" "C" "1p-2406887-2785671" 1.33507784337109e-05 NA NA NA
1 2626231 "rs375968041.2626231.A.C" "---" "RA" 0.133134251950477 0.018 0.978 "A" "C" "1p-2406887-2785671" 7.56360573799978e-07 NA NA NA
1 2626234 "X1.2626234.C.A" "---" "ATD" 0.539378890166839 0.016 0.861 "C" "A" "1p-2406887-2785671" 4.41636589372307e-07 NA NA NA
1 2626234 "X1.2626234.C.A" "---" "CEL" 0.411654284802218 0.016 0.861 "C" "A" "1p-2406887-2785671" 1.55611255690523e-06 NA NA NA
1 2626234 "X1.2626234.C.A" "---" "RA" 0.629876955471114 0.016 0.861 "C" "A" "1p-2406887-2785671" 6.48204889661872e-07 NA NA NA
1 2626298 "X1.2626298.G.A" "---" "ATD" 0.87498135154984 0.012 0.618 "G" "A" "1p-2406887-2785671" 3.611652198918e-07 NA NA NA
1 2626298 "X1.2626298.G.A" "---" "CEL" 0.0305963648257955 0.012 0.618 "G" "A" "1p-2406887-2785671" 1.00125606663702e-06 NA NA NA
1 2626298 "X1.2626298.G.A" "---" "RA" 0.781178937172995 0.012 0.618 "G" "A" "1p-2406887-2785671" 1.14275613699725e-06 NA NA NA
1 2626341 "rs28495110.2626341.G.T" "---" "ATD" 0.463479368025873 0.445 0.98 "G" "T" "1p-2406887-2785671" 2.30913606444948e-06 NA NA NA
1 2626341 "rs28495110.2626341.G.T" "---" "CEL" 0.00208601208151852 0.445 0.98 "G" "T" "1p-2406887-2785671" 2.52798521145118e-06 NA NA NA
1 2626341 "rs28495110.2626341.G.T" "---" "RA" 0.276045418137619 0.445 0.98 "G" "T" "1p-2406887-2785671" 5.22800534573591e-06 NA NA NA
1 2626345 "rs374738375.2626345.C.A" "---" "ATD" 0.539378890166839 0.016 0.861 "C" "A" "1p-2406887-2785671" 4.41636589372307e-07 NA NA NA
1 2626345 "rs374738375.2626345.C.A" "---" "CEL" 0.411654284802218 0.016 0.861 "C" "A" "1p-2406887-2785671" 1.55611255691771e-06 NA NA NA
1 2626345 "rs374738375.2626345.C.A" "---" "RA" 0.629876955471114 0.016 0.861 "C" "A" "1p-2406887-2785671" 6.48204889661869e-07 NA NA NA
1 2626358 "rs28569449.2626358.C.G" "---" "ATD" 0.000199332432865883 0.225 0.985 "C" "G" "1p-2406887-2785671" 0.000258743876058433 NA NA NA
1 2626358 "rs28569449.2626358.C.G" "---" "CEL" 0.000115553911270943 0.225 0.985 "C" "G" "1p-2406887-2785671" 3.30245034632345e-06 NA NA NA
1 2626358 "rs28569449.2626358.C.G" "---" "RA" 0.000548649842236102 0.225 0.985 "C" "G" "1p-2406887-2785671" 1.49233240623445e-05 NA NA NA
1 2626471 "rs367901417.2626471.AC.A" "---" "ATD" 0.33282751071903 0.442 0.995 "AC" "A" "1p-2406887-2785671" 2.30950623446775e-06 NA NA NA
1 2626471 "rs367901417.2626471.AC.A" "---" "CEL" 0.00104303506587717 0.442 0.995 "AC" "A" "1p-2406887-2785671" 2.00568136204291e-06 NA NA NA
1 2626471 "rs367901417.2626471.AC.A" "---" "RA" 0.417692971505382 0.442 0.995 "AC" "A" "1p-2406887-2785671" 5.11493899860479e-06 NA NA NA
1 2626473 "X1.2626473.C.A" "---" "ATD" 0.33282751071903 0.442 0.995 "C" "A" "1p-2406887-2785671" 2.30950623446776e-06 NA NA NA
1 2626473 "X1.2626473.C.A" "---" "CEL" 0.00104303506587717 0.442 0.995 "C" "A" "1p-2406887-2785671" 2.00568136202999e-06 NA NA NA
1 2626473 "X1.2626473.C.A" "---" "RA" 0.417692971505382 0.442 0.995 "C" "A" "1p-2406887-2785671" 5.11493899860439e-06 NA NA NA
1 2626498 "rs201544476.2626498.A.G" "---" "ATD" 0.567462387695794 0.017 0.833 "A" "G" "1p-2406887-2785671" 4.59020349989357e-07 NA NA NA
1 2626498 "rs201544476.2626498.A.G" "---" "CEL" 0.404734022960943 0.017 0.833 "A" "G" "1p-2406887-2785671" 1.85573068825263e-06 NA NA NA
1 2626498 "rs201544476.2626498.A.G" "---" "RA" 0.753361061514491 0.017 0.833 "A" "G" "1p-2406887-2785671" 6.73448739762175e-07 NA NA NA
1 2626648 "rs375887685.2626648.C.G" "---" "ATD" 0.571545399183245 0.017 0.836 "C" "G" "1p-2406887-2785671" 4.4941713235917e-07 NA NA NA
1 2626648 "rs375887685.2626648.C.G" "---" "CEL" 0.407452690448565 0.017 0.836 "C" "G" "1p-2406887-2785671" 1.7492139897309e-06 NA NA NA
1 2626648 "rs375887685.2626648.C.G" "---" "RA" 0.752786993300027 0.017 0.836 "C" "G" "1p-2406887-2785671" 6.75994388313554e-07 NA NA NA
1 2626662 "rs374172300.2626662.T.C" "---" "ATD" 0.595976249779602 0.018 0.814 "T" "C" "1p-2406887-2785671" 3.77088576333887e-07 NA NA NA
1 2626662 "rs374172300.2626662.T.C" "---" "CEL" 0.333579442114803 0.018 0.814 "T" "C" "1p-2406887-2785671" 1.81797593267444e-06 NA NA NA
1 2626662 "rs374172300.2626662.T.C" "---" "RA" 0.731514246575308 0.018 0.814 "T" "C" "1p-2406887-2785671" 6.88568671934213e-07 NA NA NA
1 2626685 "rs376204945.2626685.G.C" "---" "ATD" 0.571545399183245 0.017 0.833 "G" "C" "1p-2406887-2785671" 4.4941713235917e-07 NA NA NA
1 2626685 "rs376204945.2626685.G.C" "---" "CEL" 0.407452690448565 0.017 0.833 "G" "C" "1p-2406887-2785671" 1.7492139897309e-06 NA NA NA
1 2626685 "rs376204945.2626685.G.C" "---" "RA" 0.752038221801874 0.017 0.833 "G" "C" "1p-2406887-2785671" 6.76838085673179e-07 NA NA NA
1 2626700 "rs199725543.2626700.C.G" "---" "ATD" 0.571545399183245 0.017 0.836 "C" "G" "1p-2406887-2785671" 4.4941713235917e-07 NA NA NA
1 2626700 "rs199725543.2626700.C.G" "---" "CEL" 0.407452690448565 0.017 0.836 "C" "G" "1p-2406887-2785671" 1.74921398972812e-06 NA NA NA
1 2626700 "rs199725543.2626700.C.G" "---" "RA" 0.752786993300027 0.017 0.836 "C" "G" "1p-2406887-2785671" 6.75994388313554e-07 NA NA NA
1 2626744 "rs370305936.2626744.T.G" "---" "ATD" 0.396523111995349 0.019 0.972 "T" "G" "1p-2406887-2785671" 5.05822755947376e-07 NA NA NA
1 2626744 "rs370305936.2626744.T.G" "---" "CEL" 0.00215047567593054 0.019 0.972 "T" "G" "1p-2406887-2785671" 1.29149086400454e-05 NA NA NA
1 2626744 "rs370305936.2626744.T.G" "---" "RA" 0.15368948992707 0.019 0.972 "T" "G" "1p-2406887-2785671" 8.23475203847502e-07 NA NA NA
1 2626770 "X1.2626770.C.T" "---" "ATD" 0.636525884934346 0.016 0.843 "C" "T" "1p-2406887-2785671" 4.69483538144311e-07 NA NA NA
1 2626770 "X1.2626770.C.T" "---" "CEL" 0.313857378373173 0.016 0.843 "C" "T" "1p-2406887-2785671" 1.62726889983719e-06 NA NA NA
1 2626770 "X1.2626770.C.T" "---" "RA" 0.774202458102389 0.016 0.843 "C" "T" "1p-2406887-2785671" 5.39897931891075e-07 NA NA NA
1 2626895 "rs376952153.2626895.G.A" "---" "ATD" 0.539378890166839 0.016 0.861 "G" "A" "1p-2406887-2785671" 4.41636589372307e-07 NA NA NA
1 2626895 "rs376952153.2626895.G.A" "---" "CEL" 0.411654284802218 0.016 0.861 "G" "A" "1p-2406887-2785671" 1.55100022251532e-06 NA NA NA
1 2626895 "rs376952153.2626895.G.A" "---" "RA" 0.629876955471114 0.016 0.861 "G" "A" "1p-2406887-2785671" 6.48204889661869e-07 NA NA NA
1 2627094 "rs28486014.2627094.C.A" "---" "ATD" 0.000100994630145928 0.69 0.99 "C" "A" "1p-2406887-2785671" 0.00234911233407897 "rs141426426.2532123.TCAAACAAACAAA.T" 0.823528970021209 NA
1 2627094 "rs28486014.2627094.C.A" "---" "CEL" 8.44075126253721e-09 0.69 0.99 "C" "A" "1p-2406887-2785671" 8.95656883032081e-05 "rs141426426.2532123.TCAAACAAACAAA.T" 1.0014282143421 NA
1 2627094 "rs28486014.2627094.C.A" "---" "RA" 3.34027210546393e-06 0.69 0.99 "C" "A" "1p-2406887-2785671" 0.0050163195006479 "rs141426426.2532123.TCAAACAAACAAA.T" 0.905444324013013 NA
1 2627197 "X1.2627197.C.T" "---" "ATD" 0.72462284486833 0.038 0.838 "C" "T" "1p-2406887-2785671" 3.05918778284418e-06 NA NA NA
1 2627197 "X1.2627197.C.T" "---" "CEL" 0.465706054441031 0.038 0.838 "C" "T" "1p-2406887-2785671" 5.56621601675351e-07 NA NA NA
1 2627197 "X1.2627197.C.T" "---" "RA" 0.85124478559797 0.038 0.838 "C" "T" "1p-2406887-2785671" 5.02373224707156e-07 NA NA NA
1 2627326 "X1.2627326.C.A" "---" "ATD" 0.539378890166839 0.016 0.861 "C" "A" "1p-2406887-2785671" 4.41636589372307e-07 NA NA NA
1 2627326 "X1.2627326.C.A" "---" "CEL" 0.411654284802218 0.016 0.861 "C" "A" "1p-2406887-2785671" 1.55100022252107e-06 NA NA NA
1 2627326 "X1.2627326.C.A" "---" "RA" 0.629876955471114 0.016 0.861 "C" "A" "1p-2406887-2785671" 6.48204889661872e-07 NA NA NA
1 2627413 "rs4648684.2627413.T.C" "---" "ATD" 0.00207580004098984 0.695 0.974 "T" "C" "1p-2406887-2785671" 0.000408344922687526 "rs141426426.2532123.TCAAACAAACAAA.T" 0.823528970021209 NA
1 2627555 "X1.2627555.C.T" "---" "ATD" 0.524025209222096 0.015 0.883 "C" "T" "1p-2406887-2785671" 5.32208498412515e-07 NA NA NA
1 2627555 "X1.2627555.C.T" "---" "CEL" 0.402221438790021 0.015 0.883 "C" "T" "1p-2406887-2785671" 1.40157957666094e-06 NA NA NA
1 2627555 "X1.2627555.C.T" "---" "RA" 0.633918233093007 0.015 0.883 "C" "T" "1p-2406887-2785671" 5.05693418683909e-07 NA NA NA
1 2627661 "rs56279030.2627661.G.C" "---" "ATD" 0.000875028128172987 0.228 0.984 "G" "C" "1p-2406887-2785671" 0.000179903344915494 NA NA NA
1 2627661 "rs56279030.2627661.G.C" "---" "CEL" 0.00065174058652282 0.228 0.984 "G" "C" "1p-2406887-2785671" 1.67578315157872e-06 NA NA NA
1 2627661 "rs56279030.2627661.G.C" "---" "RA" 0.00046541741175089 0.228 0.984 "G" "C" "1p-2406887-2785671" 1.93288960516012e-05 NA NA NA
1 2627689 "X1.2627689.T.A" "---" "ATD" 0.359579287750084 0.015 0.836 "T" "A" "1p-2406887-2785671" 6.26607470480402e-08 NA NA NA
1 2627689 "X1.2627689.T.A" "---" "CEL" 0.964836586285009 0.015 0.836 "T" "A" "1p-2406887-2785671" 1.081344050443e-06 NA NA NA
1 2627689 "X1.2627689.T.A" "---" "RA" 0.856155739412774 0.015 0.836 "T" "A" "1p-2406887-2785671" 1.55641037820844e-08 NA NA NA
1 2627767 "X1.2627767.G.A" "---" "ATD" 0.727110516271087 0.04 0.864 "G" "A" "1p-2406887-2785671" 2.99614010313606e-06 NA NA NA
1 2627767 "X1.2627767.G.A" "---" "CEL" 0.349234620249463 0.04 0.864 "G" "A" "1p-2406887-2785671" 5.5529782017557e-07 NA NA NA
1 2627767 "X1.2627767.G.A" "---" "RA" 0.579772273330061 0.04 0.864 "G" "A" "1p-2406887-2785671" 5.0931703052358e-07 NA NA NA
1 2627799 "rs55801140.2627799.C.G" "---" "ATD" 0.000748017966965049 0.228 0.988 "C" "G" "1p-2406887-2785671" 0.000159348502129839 NA NA NA
1 2627799 "rs55801140.2627799.C.G" "---" "CEL" 0.000476606503442995 0.228 0.988 "C" "G" "1p-2406887-2785671" 1.63828254256678e-06 NA NA NA
1 2627799 "rs55801140.2627799.C.G" "---" "RA" 0.000370834527175732 0.228 0.988 "C" "G" "1p-2406887-2785671" 2.59583988619303e-05 NA NA NA
1 2628034 "X1.2628034.C.T" "---" "ATD" 0.570481738692813 0.011 0.656 "C" "T" "1p-2406887-2785671" 3.00171086503003e-07 NA NA NA
1 2628034 "X1.2628034.C.T" "---" "CEL" 0.00603465265314705 0.011 0.656 "C" "T" "1p-2406887-2785671" 8.13597144663962e-07 NA NA NA
1 2628034 "X1.2628034.C.T" "---" "RA" 0.876499354325718 0.011 0.656 "C" "T" "1p-2406887-2785671" 5.92018054501538e-07 NA NA NA
1 2628326 "rs28655771.2628326.A.G" "---" "ATD" 0.0113657745550806 0.851 0.966 "A" "G" "1p-2406887-2785671" 4.55524256895183e-05 "rs72644701.2534375.G.A" 0.00119170100632648 NA
1 2628326 "rs28655771.2628326.A.G" "---" "CEL" 6.2162727456092e-05 0.851 0.966 "A" "G" "1p-2406887-2785671" 6.10266525053687e-07 "rs72644701.2534375.G.A" 4.73044708649801e-05 NA
1 2628326 "rs28655771.2628326.A.G" "---" "RA" 6.86950246395899e-05 0.851 0.966 "A" "G" "1p-2406887-2785671" 0.00653859204839551 "rs72644701.2534375.G.A" 0.0794666102780697 NA
1 2628697 "rs28411025.2628697.G.C" "---" "ATD" 0.358161671019249 0.468 0.978 "G" "C" "1p-2406887-2785671" 2.59882342800945e-06 NA NA NA
1 2628697 "rs28411025.2628697.G.C" "---" "CEL" 0.0118755475058495 0.468 0.978 "G" "C" "1p-2406887-2785671" 4.08643076178454e-06 NA NA NA
1 2628697 "rs28411025.2628697.G.C" "---" "RA" 0.425655661858033 0.468 0.978 "G" "C" "1p-2406887-2785671" 1.40885744556961e-05 NA NA NA
1 2628960 "X1.2628960.C.G" "---" "ATD" 0.614470384390343 0.011 0.73 "C" "G" "1p-2406887-2785671" 4.72764023096553e-07 NA NA NA
1 2628960 "X1.2628960.C.G" "---" "CEL" 0.0335645875228468 0.011 0.73 "C" "G" "1p-2406887-2785671" 9.57910541477612e-07 NA NA NA
1 2628960 "X1.2628960.C.G" "---" "RA" 0.637450942494745 0.011 0.73 "C" "G" "1p-2406887-2785671" 4.91217311212573e-07 NA NA NA
1 2629002 "rs4648685.2629002.C.A" "---" "ATD" 0.741015478701158 0.069 0.926 "C" "A" "1p-2406887-2785671" 1.51158215825639e-06 NA NA NA
1 2629002 "rs4648685.2629002.C.A" "---" "CEL" 0.54175603897176 0.069 0.926 "C" "A" "1p-2406887-2785671" 1.12423980120527e-06 NA NA NA
1 2629002 "rs4648685.2629002.C.A" "---" "RA" 0.415544788971294 0.069 0.926 "C" "A" "1p-2406887-2785671" 1.25867234552674e-05 NA NA NA
1 2629078 "X1.2629078.C.G" "---" "ATD" 0.185502193228249 0.022 0.695 "C" "G" "1p-2406887-2785671" 3.6349065906012e-06 NA NA NA
1 2629078 "X1.2629078.C.G" "---" "CEL" 0.585662939391976 0.022 0.695 "C" "G" "1p-2406887-2785671" 8.75191704279108e-07 NA NA NA
1 2629078 "X1.2629078.C.G" "---" "RA" 0.912070794892273 0.022 0.695 "C" "G" "1p-2406887-2785671" 1.31006132855136e-07 NA NA NA
1 2629189 "X1.2629189.G.C" "---" "ATD" 0.522431229525953 0.015 0.883 "G" "C" "1p-2406887-2785671" 5.3525824815686e-07 NA NA NA
1 2629189 "X1.2629189.G.C" "---" "CEL" 0.402221438790021 0.015 0.883 "G" "C" "1p-2406887-2785671" 1.40157957666094e-06 NA NA NA
1 2629189 "X1.2629189.G.C" "---" "RA" 0.633918233093007 0.015 0.883 "G" "C" "1p-2406887-2785671" 5.05693418683909e-07 NA NA NA
1 2629336 "rs61766477.2629336.C.T" "---" "ATD" 0.00999141873841308 0.219 0.966 "C" "T" "1p-2406887-2785671" 0.000176025463815629 NA NA NA
1 2629336 "rs61766477.2629336.C.T" "---" "CEL" 0.00724683592020211 0.219 0.966 "C" "T" "1p-2406887-2785671" 1.06585876470692e-06 NA NA NA
1 2629336 "rs61766477.2629336.C.T" "---" "RA" 0.000430826020613537 0.219 0.966 "C" "T" "1p-2406887-2785671" 3.26580016505504e-05 NA NA NA
1 2629552 "rs375796413.2629552.G.A" "---" "ATD" 0.312227388534509 0.01 0.764 "G" "A" "1p-2406887-2785671" 7.89740149329016e-07 NA NA NA
1 2629614 "X1.2629614.A.T" "---" "ATD" 0.522431229525953 0.015 0.883 "A" "T" "1p-2406887-2785671" 5.3525824815686e-07 NA NA NA
1 2629614 "X1.2629614.A.T" "---" "CEL" 0.402221438790021 0.015 0.883 "A" "T" "1p-2406887-2785671" 1.40157957666094e-06 NA NA NA
1 2629614 "X1.2629614.A.T" "---" "RA" 0.633918233093007 0.015 0.883 "A" "T" "1p-2406887-2785671" 5.05693418683909e-07 NA NA NA
1 2629716 "rs11516512.2629716.A.C" "---" "ATD" 0.00010979337139343 0.689 0.986 "A" "C" "1p-2406887-2785671" 0.00184404147688697 "rs141426426.2532123.TCAAACAAACAAA.T" 0.823528970021209 NA
1 2629716 "rs11516512.2629716.A.C" "---" "CEL" 7.45851704178111e-09 0.689 0.986 "A" "C" "1p-2406887-2785671" 0.000103351825476079 "rs141426426.2532123.TCAAACAAACAAA.T" 1.0014282143421 NA
1 2629716 "rs11516512.2629716.A.C" "---" "RA" 1.6270765233812e-06 0.689 0.986 "A" "C" "1p-2406887-2785671" 0.00469333626882857 "rs141426426.2532123.TCAAACAAACAAA.T" 0.905444324013013 NA
1 2629734 "X1.2629734.C.T" "---" "ATD" 0.185502193228249 0.022 0.694 "C" "T" "1p-2406887-2785671" 3.64233309965773e-06 NA NA NA
1 2629734 "X1.2629734.C.T" "---" "CEL" 0.585662939391976 0.022 0.694 "C" "T" "1p-2406887-2785671" 8.78370072192857e-07 NA NA NA
1 2629734 "X1.2629734.C.T" "---" "RA" 0.912070794892273 0.022 0.694 "C" "T" "1p-2406887-2785671" 1.30965220731305e-07 NA NA NA
1 2629794 "X1.2629794.A.G" "---" "ATD" 0.537746259889848 0.016 0.861 "A" "G" "1p-2406887-2785671" 4.43631640532083e-07 NA NA NA
1 2629794 "X1.2629794.A.G" "---" "CEL" 0.412316681786478 0.016 0.861 "A" "G" "1p-2406887-2785671" 1.53095306811641e-06 NA NA NA
1 2629794 "X1.2629794.A.G" "---" "RA" 0.629876955471114 0.016 0.861 "A" "G" "1p-2406887-2785671" 6.48204889661872e-07 NA NA NA
1 2630210 "rs12740972.2630210.C.G" "---" "ATD" 0.207473271623633 0.442 0.994 "C" "G" "1p-2406887-2785671" 2.32458981358835e-06 NA NA NA
1 2630210 "rs12740972.2630210.C.G" "---" "CEL" 0.000410286996713658 0.442 0.994 "C" "G" "1p-2406887-2785671" 2.02490562884192e-06 NA NA NA
1 2630210 "rs12740972.2630210.C.G" "---" "RA" 0.304670691802759 0.442 0.994 "C" "G" "1p-2406887-2785671" 5.22779234602687e-06 NA NA NA
1 2630264 "rs200184868.2630264.C.G" "---" "ATD" 0.475468050376062 0.017 0.847 "C" "G" "1p-2406887-2785671" 5.71893506230668e-07 NA NA NA
1 2630264 "rs200184868.2630264.C.G" "---" "CEL" 0.395526034867809 0.017 0.847 "C" "G" "1p-2406887-2785671" 1.62319605645247e-06 NA NA NA
1 2630264 "rs200184868.2630264.C.G" "---" "RA" 0.705369210350818 0.017 0.847 "C" "G" "1p-2406887-2785671" 5.78547003883439e-07 NA NA NA
1 2630273 "rs111589247.2630273.C.G" "---" "ATD" 0.536129332160793 0.017 0.859 "C" "G" "1p-2406887-2785671" 4.34715038087232e-07 NA NA NA
1 2630273 "rs111589247.2630273.C.G" "---" "CEL" 0.333334558514045 0.017 0.859 "C" "G" "1p-2406887-2785671" 1.68636408036854e-06 NA NA NA
1 2630273 "rs111589247.2630273.C.G" "---" "RA" 0.66729964377773 0.017 0.859 "C" "G" "1p-2406887-2785671" 6.28640937877359e-07 NA NA NA
1 2630355 "X1.2630355.G.T" "---" "ATD" 0.537746259889848 0.016 0.861 "G" "T" "1p-2406887-2785671" 4.43631640532083e-07 NA NA NA
1 2630355 "X1.2630355.G.T" "---" "CEL" 0.411654284802218 0.016 0.861 "G" "T" "1p-2406887-2785671" 1.55100022252107e-06 NA NA NA
1 2630355 "X1.2630355.G.T" "---" "RA" 0.629876955471114 0.016 0.861 "G" "T" "1p-2406887-2785671" 6.48204889661872e-07 NA NA NA
1 2630371 "X1.2630371.T.C" "---" "ATD" 0.537746259889848 0.016 0.861 "T" "C" "1p-2406887-2785671" 4.43631640532083e-07 NA NA NA
1 2630371 "X1.2630371.T.C" "---" "CEL" 0.411654284802218 0.016 0.861 "T" "C" "1p-2406887-2785671" 1.55100022252107e-06 NA NA NA
1 2630371 "X1.2630371.T.C" "---" "RA" 0.629876955471114 0.016 0.861 "T" "C" "1p-2406887-2785671" 6.48204889661872e-07 NA NA NA
1 2630408 "rs12741311.2630408.C.A" "---" "ATD" 0.20748375049766 0.445 0.986 "C" "A" "1p-2406887-2785671" 2.29284292958725e-06 NA NA NA
1 2630408 "rs12741311.2630408.C.A" "---" "CEL" 0.00112587063156336 0.445 0.986 "C" "A" "1p-2406887-2785671" 2.31803265286888e-06 NA NA NA
1 2630408 "rs12741311.2630408.C.A" "---" "RA" 0.278882293431522 0.445 0.986 "C" "A" "1p-2406887-2785671" 5.30081525373082e-06 NA NA NA
1 2630438 "rs374696168.2630438.A.C" "---" "ATD" 0.534026642105437 0.016 0.86 "A" "C" "1p-2406887-2785671" 4.47172165579868e-07 NA NA NA
1 2630438 "rs374696168.2630438.A.C" "---" "CEL" 0.407729222177013 0.016 0.86 "A" "C" "1p-2406887-2785671" 1.5853029858623e-06 NA NA NA
1 2630438 "rs374696168.2630438.A.C" "---" "RA" 0.663796921546054 0.016 0.86 "A" "C" "1p-2406887-2785671" 6.39791924320967e-07 NA NA NA
1 2630451 "rs76840412.2630451.A.C" "---" "ATD" 0.537746259889848 0.016 0.861 "A" "C" "1p-2406887-2785671" 4.43631640532083e-07 NA NA NA
1 2630451 "rs76840412.2630451.A.C" "---" "CEL" 0.411654284802218 0.016 0.861 "A" "C" "1p-2406887-2785671" 1.55100022252135e-06 NA NA NA
1 2630451 "rs76840412.2630451.A.C" "---" "RA" 0.629876955471114 0.016 0.861 "A" "C" "1p-2406887-2785671" 6.48204889661872e-07 NA NA NA
1 2630487 "X1.2630487.C.T" "---" "ATD" 0.537746259889848 0.016 0.861 "C" "T" "1p-2406887-2785671" 4.43631640532083e-07 NA NA NA
1 2630487 "X1.2630487.C.T" "---" "CEL" 0.411654284802218 0.016 0.861 "C" "T" "1p-2406887-2785671" 1.55100022252107e-06 NA NA NA
1 2630487 "X1.2630487.C.T" "---" "RA" 0.629876955471114 0.016 0.861 "C" "T" "1p-2406887-2785671" 6.48204889661872e-07 NA NA NA
1 2630591 "rs28507126.2630591.T.C" "---" "ATD" 0.548493063461648 0.017 0.853 "T" "C" "1p-2406887-2785671" 4.20761286049948e-07 NA NA NA
1 2630591 "rs28507126.2630591.T.C" "---" "CEL" 0.383250565912217 0.017 0.853 "T" "C" "1p-2406887-2785671" 1.48972833685037e-06 NA NA NA
1 2630591 "rs28507126.2630591.T.C" "---" "RA" 0.667389291500426 0.017 0.853 "T" "C" "1p-2406887-2785671" 6.52960332226531e-07 NA NA NA
1 2630670 "X1.2630670.G.A" "---" "ATD" 0.387717904166495 0.041 0.874 "G" "A" "1p-2406887-2785671" 6.01328038963436e-07 NA NA NA
1 2630670 "X1.2630670.G.A" "---" "CEL" 0.364722931625531 0.041 0.874 "G" "A" "1p-2406887-2785671" 2.19890146767956e-08 NA NA NA
1 2630670 "X1.2630670.G.A" "---" "RA" 0.131210159733434 0.041 0.874 "G" "A" "1p-2406887-2785671" 5.81920662195189e-08 NA NA NA
1 2630693 "rs77918888.2630693.A.C" "---" "ATD" 0.588259991736192 0.017 0.838 "A" "C" "1p-2406887-2785671" 4.17468408827114e-07 NA NA NA
1 2630693 "rs77918888.2630693.A.C" "---" "CEL" 0.276735602347254 0.017 0.838 "A" "C" "1p-2406887-2785671" 1.81127971992854e-06 NA NA NA
1 2630693 "rs77918888.2630693.A.C" "---" "RA" 0.56925644734084 0.017 0.838 "A" "C" "1p-2406887-2785671" 6.39139677481355e-07 NA NA NA
1 2630697 "rs371290511.2630697.C.T" "---" "ATD" 0.537746259889848 0.016 0.861 "C" "T" "1p-2406887-2785671" 4.43631640532083e-07 NA NA NA
1 2630697 "rs371290511.2630697.C.T" "---" "CEL" 0.411654284802218 0.016 0.861 "C" "T" "1p-2406887-2785671" 1.55100022251644e-06 NA NA NA
1 2630697 "rs371290511.2630697.C.T" "---" "RA" 0.629876955471114 0.016 0.861 "C" "T" "1p-2406887-2785671" 6.48204889661869e-07 NA NA NA
1 2630729 "rs4648687.2630729.C.A" "---" "ATD" 0.0996469550866623 0.443 0.98 "C" "A" "1p-2406887-2785671" 2.29237585161248e-06 NA NA NA
1 2630729 "rs4648687.2630729.C.A" "---" "CEL" 0.00117627432354152 0.443 0.98 "C" "A" "1p-2406887-2785671" 2.48254341070715e-06 NA NA NA
1 2630729 "rs4648687.2630729.C.A" "---" "RA" 0.173293374251261 0.443 0.98 "C" "A" "1p-2406887-2785671" 5.32729494544461e-06 NA NA NA
1 2630889 "rs374354291.2630889.G.A" "---" "ATD" 0.537746259889848 0.016 0.861 "G" "A" "1p-2406887-2785671" 4.43631640532083e-07 NA NA NA
1 2630889 "rs374354291.2630889.G.A" "---" "CEL" 0.411654284802218 0.016 0.861 "G" "A" "1p-2406887-2785671" 1.55100022251532e-06 NA NA NA
1 2630889 "rs374354291.2630889.G.A" "---" "RA" 0.629876955471114 0.016 0.861 "G" "A" "1p-2406887-2785671" 6.48204889661869e-07 NA NA NA
1 2630926 "rs12742092.2630926.C.T" "---" "ATD" 0.290445826278572 0.443 0.981 "C" "T" "1p-2406887-2785671" 2.28834091519444e-06 NA NA NA
1 2630926 "rs12742092.2630926.C.T" "---" "CEL" 0.00114821430890227 0.443 0.981 "C" "T" "1p-2406887-2785671" 2.23305647564326e-06 NA NA NA
1 2630926 "rs12742092.2630926.C.T" "---" "RA" 0.200782287527238 0.443 0.981 "C" "T" "1p-2406887-2785671" 5.30010520453151e-06 NA NA NA
1 2631055 "rs368239258.2631055.C.G" "---" "ATD" 0.415615758832655 0.018 0.993 "C" "G" "1p-2406887-2785671" 4.96792177877978e-07 NA NA NA
1 2631055 "rs368239258.2631055.C.G" "---" "CEL" 0.00188765562179885 0.018 0.993 "C" "G" "1p-2406887-2785671" 1.05562707471645e-05 NA NA NA
1 2631055 "rs368239258.2631055.C.G" "---" "RA" 0.131420481897557 0.018 0.993 "C" "G" "1p-2406887-2785671" 7.79469686981331e-07 NA NA NA
1 2631230 "rs151028714.2631230.C.A" "---" "ATD" 0.537746259889848 0.016 0.861 "C" "A" "1p-2406887-2785671" 4.43631640532083e-07 NA NA NA
1 2631230 "rs151028714.2631230.C.A" "---" "CEL" 0.411654284802218 0.016 0.861 "C" "A" "1p-2406887-2785671" 1.55100022251763e-06 NA NA NA
1 2631230 "rs151028714.2631230.C.A" "---" "RA" 0.629876955471114 0.016 0.861 "C" "A" "1p-2406887-2785671" 6.48204889661869e-07 NA NA NA
1 2631285 "rs372475055.2631285.C.T" "---" "ATD" 0.537746259889848 0.016 0.861 "C" "T" "1p-2406887-2785671" 4.43631640532083e-07 NA NA NA
1 2631285 "rs372475055.2631285.C.T" "---" "CEL" 0.411654284802218 0.016 0.861 "C" "T" "1p-2406887-2785671" 1.55100022251644e-06 NA NA NA
1 2631285 "rs372475055.2631285.C.T" "---" "RA" 0.629876955471114 0.016 0.861 "C" "T" "1p-2406887-2785671" 6.48204889661869e-07 NA NA NA
1 2631437 "rs113547966.2631437.G.C" "---" "ATD" 0.631420032792959 0.029 0.923 "G" "C" "1p-2406887-2785671" 6.61377317829183e-08 NA NA NA
1 2631437 "rs113547966.2631437.G.C" "---" "CEL" 0.00362168572885085 0.029 0.923 "G" "C" "1p-2406887-2785671" 6.16573167423633e-06 NA NA NA
1 2631437 "rs113547966.2631437.G.C" "---" "RA" 0.153967599266555 0.029 0.923 "G" "C" "1p-2406887-2785671" 9.19873900595051e-08 NA NA NA
1 2631455 "X1.2631455.C.A" "---" "ATD" 0.0365167191835153 0.017 0.938 "C" "A" "1p-2406887-2785671" 1.3112079993264e-05 NA NA NA
1 2631455 "X1.2631455.C.A" "---" "CEL" 0.0405315129806385 0.017 0.938 "C" "A" "1p-2406887-2785671" 1.03461685478242e-05 NA NA NA
1 2631455 "X1.2631455.C.A" "---" "RA" 0.272132460144092 0.017 0.938 "C" "A" "1p-2406887-2785671" 3.71963470187611e-07 NA NA NA
1 2631470 "rs28521907.2631470.T.C" "---" "ATD" 0.601110545431203 0.018 0.831 "T" "C" "1p-2406887-2785671" 3.27203318177075e-07 NA NA NA
1 2631470 "rs28521907.2631470.T.C" "---" "CEL" 0.348206040180471 0.018 0.831 "T" "C" "1p-2406887-2785671" 1.53334176575733e-06 NA NA NA
1 2631470 "rs28521907.2631470.T.C" "---" "RA" 0.455240709675547 0.018 0.831 "T" "C" "1p-2406887-2785671" 9.41242367829231e-07 NA NA NA
1 2631486 "rs12746691.2631486.C.T" "---" "ATD" 0.20748375049766 0.445 0.986 "C" "T" "1p-2406887-2785671" 2.29284292958725e-06 NA NA NA
1 2631486 "rs12746691.2631486.C.T" "---" "CEL" 0.00112587063156336 0.445 0.986 "C" "T" "1p-2406887-2785671" 2.31594724934787e-06 NA NA NA
1 2631486 "rs12746691.2631486.C.T" "---" "RA" 0.278445910686767 0.445 0.986 "C" "T" "1p-2406887-2785671" 5.30136593116603e-06 NA NA NA
1 2631554 "rs12746841.2631554.C.G" "---" "ATD" 0.20748375049766 0.445 0.986 "C" "G" "1p-2406887-2785671" 2.29284292958725e-06 NA NA NA
1 2631554 "rs12746841.2631554.C.G" "---" "CEL" 0.00112587063156336 0.445 0.986 "C" "G" "1p-2406887-2785671" 2.31594724934787e-06 NA NA NA
1 2631554 "rs12746841.2631554.C.G" "---" "RA" 0.278445910686767 0.445 0.986 "C" "G" "1p-2406887-2785671" 5.30136593116603e-06 NA NA NA
1 2631626 "rs150868602.2631626.C.T" "---" "ATD" 0.975879902863482 0.021 0.967 "C" "T" "1p-2406887-2785671" 1.05188690218406e-07 NA NA NA
1 2631626 "rs150868602.2631626.C.T" "---" "CEL" 0.89553451397045 0.021 0.967 "C" "T" "1p-2406887-2785671" 6.62382881604472e-07 NA NA NA
1 2631626 "rs150868602.2631626.C.T" "---" "RA" 0.94139545336899 0.021 0.967 "C" "T" "1p-2406887-2785671" 2.20600458895526e-08 NA NA NA
1 2631646 "rs28620736.2631646.G.C" "---" "ATD" 0.622277618895474 0.02 0.766 "G" "C" "1p-2406887-2785671" 4.23887862866072e-07 NA NA NA
1 2631646 "rs28620736.2631646.G.C" "---" "CEL" 0.264865608731525 0.02 0.766 "G" "C" "1p-2406887-2785671" 3.08040582846995e-06 NA NA NA
1 2631646 "rs28620736.2631646.G.C" "---" "RA" 0.680141700506099 0.02 0.766 "G" "C" "1p-2406887-2785671" 5.711727728517e-07 NA NA NA
1 2631715 "rs61766505.2631715.T.A" "---" "ATD" 0.00215744782374389 0.227 0.986 "T" "A" "1p-2406887-2785671" 0.000181288567057136 NA NA NA
1 2631715 "rs61766505.2631715.T.A" "---" "CEL" 0.0011023772486324 0.227 0.986 "T" "A" "1p-2406887-2785671" 1.77424232804787e-06 NA NA NA
1 2631715 "rs61766505.2631715.T.A" "---" "RA" 0.00044765932599892 0.227 0.986 "T" "A" "1p-2406887-2785671" 2.19723904739688e-05 NA NA NA
1 2631732 "rs11516514.2631732.C.A" "---" "ATD" 0.00215744782374389 0.227 0.986 "C" "A" "1p-2406887-2785671" 0.000181288567057136 NA NA NA
1 2631732 "rs11516514.2631732.C.A" "---" "CEL" 0.00108030852239569 0.227 0.986 "C" "A" "1p-2406887-2785671" 1.77774209678968e-06 NA NA NA
1 2631732 "rs11516514.2631732.C.A" "---" "RA" 0.00044765932599892 0.227 0.986 "C" "A" "1p-2406887-2785671" 2.19723904739696e-05 NA NA NA
1 2631748 "rs371857754.2631748.G.A" "---" "ATD" 0.527031722249376 0.016 0.879 "G" "A" "1p-2406887-2785671" 4.07620928844473e-07 NA NA NA
1 2631748 "rs371857754.2631748.G.A" "---" "CEL" 0.391242854078452 0.016 0.879 "G" "A" "1p-2406887-2785671" 1.6002178713296e-06 NA NA NA
1 2631748 "rs371857754.2631748.G.A" "---" "RA" 0.567504065898749 0.016 0.879 "G" "A" "1p-2406887-2785671" 6.28649204124592e-07 NA NA NA
1 2631799 "X1.2631799.G.A" "---" "ATD" 0.527031722249376 0.016 0.879 "G" "A" "1p-2406887-2785671" 4.07620928844475e-07 NA NA NA
1 2631799 "X1.2631799.G.A" "---" "CEL" 0.391242854078452 0.016 0.879 "G" "A" "1p-2406887-2785671" 1.60021787135652e-06 NA NA NA
1 2631799 "X1.2631799.G.A" "---" "RA" 0.567504065898749 0.016 0.879 "G" "A" "1p-2406887-2785671" 6.28649204124582e-07 NA NA NA
1 2631804 "rs12743419.2631804.G.A" "---" "ATD" 0.240124421358041 0.454 0.986 "G" "A" "1p-2406887-2785671" 2.28443867937704e-06 NA NA NA
1 2631804 "rs12743419.2631804.G.A" "---" "CEL" 0.00442545393986257 0.454 0.986 "G" "A" "1p-2406887-2785671" 3.79173294032429e-06 NA NA NA
1 2631804 "rs12743419.2631804.G.A" "---" "RA" 0.242056737401312 0.454 0.986 "G" "A" "1p-2406887-2785671" 8.91689773855005e-06 NA NA NA
1 2632016 "rs28647750.2632016.C.G" "---" "ATD" 0.116721840984411 0.162 0.964 "C" "G" "1p-2406887-2785671" 6.84928650366087e-06 NA NA NA
1 2632016 "rs28647750.2632016.C.G" "---" "CEL" 0.00706500657173815 0.162 0.964 "C" "G" "1p-2406887-2785671" 1.94891197875668e-06 NA NA NA
1 2632016 "rs28647750.2632016.C.G" "---" "RA" 0.187761549087103 0.162 0.964 "C" "G" "1p-2406887-2785671" 1.15155616688558e-05 NA NA NA
1 2632057 "X1.2632057.C.T" "---" "ATD" 0.527031722249376 0.016 0.879 "C" "T" "1p-2406887-2785671" 4.07620928844475e-07 NA NA NA
1 2632057 "X1.2632057.C.T" "---" "CEL" 0.391242854078452 0.016 0.879 "C" "T" "1p-2406887-2785671" 1.60021787135652e-06 NA NA NA
1 2632057 "X1.2632057.C.T" "---" "RA" 0.567504065898749 0.016 0.879 "C" "T" "1p-2406887-2785671" 6.28649204124582e-07 NA NA NA
1 2632097 "rs12751643.2632097.C.A" "---" "ATD" 0.263734174188047 0.445 0.987 "C" "A" "1p-2406887-2785671" 2.29059736862412e-06 NA NA NA
1 2632097 "rs12751643.2632097.C.A" "---" "CEL" 0.00199200855442257 0.445 0.987 "C" "A" "1p-2406887-2785671" 2.2819753634974e-06 NA NA NA
1 2632097 "rs12751643.2632097.C.A" "---" "RA" 0.208406704739511 0.445 0.987 "C" "A" "1p-2406887-2785671" 5.31391324673025e-06 NA NA NA
1 2632123 "rs188155120.2632123.A.G" "---" "ATD" 0.527031722249376 0.016 0.879 "A" "G" "1p-2406887-2785671" 4.07620928844473e-07 NA NA NA
1 2632123 "rs188155120.2632123.A.G" "---" "CEL" 0.391242854078452 0.016 0.879 "A" "G" "1p-2406887-2785671" 1.60021787133403e-06 NA NA NA
1 2632123 "rs188155120.2632123.A.G" "---" "RA" 0.567504065898749 0.016 0.879 "A" "G" "1p-2406887-2785671" 6.28649204124592e-07 NA NA NA
1 2632282 "rs146292856.2632282.C.T" "---" "ATD" 0.478672561748612 0.018 0.837 "C" "T" "1p-2406887-2785671" 7.85219333258262e-09 NA NA NA
1 2632282 "rs146292856.2632282.C.T" "---" "CEL" 0.581854051848905 0.018 0.837 "C" "T" "1p-2406887-2785671" 3.30146524138748e-09 NA NA NA
1 2632282 "rs146292856.2632282.C.T" "---" "RA" 0.532502141130827 0.018 0.837 "C" "T" "1p-2406887-2785671" 4.84577305909374e-09 NA NA NA
1 2632289 "rs188342188.2632289.G.T" "---" "ATD" 0.527031722249376 0.016 0.879 "G" "T" "1p-2406887-2785671" 4.07620928844473e-07 NA NA NA
1 2632289 "rs188342188.2632289.G.T" "---" "CEL" 0.391242854078452 0.016 0.879 "G" "T" "1p-2406887-2785671" 1.60021787133403e-06 NA NA NA
1 2632289 "rs188342188.2632289.G.T" "---" "RA" 0.567504065898749 0.016 0.879 "G" "T" "1p-2406887-2785671" 6.28649204124592e-07 NA NA NA
1 2632298 "rs369461341.2632298.A.C" "---" "ATD" 0.674789929009533 0.018 0.81 "A" "C" "1p-2406887-2785671" 3.8215958884468e-07 NA NA NA
1 2632298 "rs369461341.2632298.A.C" "---" "CEL" 0.456994611977149 0.018 0.81 "A" "C" "1p-2406887-2785671" 1.19812415061794e-06 NA NA NA
1 2632298 "rs369461341.2632298.A.C" "---" "RA" 0.457262970296726 0.018 0.81 "A" "C" "1p-2406887-2785671" 6.35867746138107e-07 NA NA NA
1 2684575 "rs146341614.2684575.A.G" "---" "ATD" 0.478672561748612 0.018 0.836 "A" "G" "1p-2406887-2785671" 7.87260210668984e-09 NA NA NA
1 2684575 "rs146341614.2684575.A.G" "---" "CEL" 0.581854051848905 0.018 0.836 "A" "G" "1p-2406887-2785671" 3.30589454846889e-09 NA NA NA
1 2684575 "rs146341614.2684575.A.G" "---" "RA" 0.532502141130827 0.018 0.836 "A" "G" "1p-2406887-2785671" 4.84269320109386e-09 NA NA NA
1 2684840 "X1.2684840.T.A" "---" "ATD" 0.179411736913596 0.02 0.774 "T" "A" "1p-2406887-2785671" 5.01747500445206e-06 NA NA NA
1 2684840 "X1.2684840.T.A" "---" "CEL" 0.298594707686637 0.02 0.774 "T" "A" "1p-2406887-2785671" 6.94280923633546e-07 NA NA NA
1 2684840 "X1.2684840.T.A" "---" "RA" 0.432608729298599 0.02 0.774 "T" "A" "1p-2406887-2785671" 2.94071652134935e-07 NA NA NA
1 2684853 "X1.2684853.G.A" "---" "ATD" 0.819187675192405 0.015 0.785 "G" "A" "1p-2406887-2785671" 4.79708741917787e-07 NA NA NA
1 2684853 "X1.2684853.G.A" "---" "CEL" 0.247113216909981 0.015 0.785 "G" "A" "1p-2406887-2785671" 1.55756351410798e-06 NA NA NA
1 2684853 "X1.2684853.G.A" "---" "RA" 0.635620777212033 0.015 0.785 "G" "A" "1p-2406887-2785671" 5.1003224698525e-07 NA NA NA
1 2686183 "rs199671872.2686183.G.T" "---" "ATD" 0.000131598283204323 0.313 0.988 "G" "T" "1p-2406887-2785671" 0.00488351576845029 "rs141426426.2532123.TCAAACAAACAAA.T" 0.823528970021209 NA
1 2686183 "rs199671872.2686183.G.T" "---" "CEL" 9.91852116337462e-10 0.313 0.988 "G" "T" "1p-2406887-2785671" 0.000379559888323101 "rs141426426.2532123.TCAAACAAACAAA.T" 1.0014282143421 NA
1 2686183 "rs199671872.2686183.G.T" "---" "RA" 2.628134086714e-05 0.313 0.988 "G" "T" "1p-2406887-2785671" 0.0117317707487301 "rs141426426.2532123.TCAAACAAACAAA.T" 0.905444324013013 NA
1 2687692 "X1.2687692.A.T" "---" "ATD" 0.292390310573477 0.096 0.931 "A" "T" "1p-2406887-2785671" 1.98898490865443e-06 NA NA NA
1 2688345 "X1.2688345.C.G" "---" "ATD" 0.710237901802002 0.014 0.864 "C" "G" "1p-2406887-2785671" 4.69523220596711e-07 NA NA NA
1 2688345 "X1.2688345.C.G" "---" "CEL" 0.268738451923834 0.014 0.864 "C" "G" "1p-2406887-2785671" 1.60738914052899e-06 NA NA NA
1 2688345 "X1.2688345.C.G" "---" "RA" 0.628764995267619 0.014 0.864 "C" "G" "1p-2406887-2785671" 4.98609832221771e-07 NA NA NA
1 2688675 "X1.2688675.C.G" "---" "ATD" 0.333623962797414 0.037 0.853 "C" "G" "1p-2406887-2785671" 5.8204799163404e-07 NA NA NA
1 2688675 "X1.2688675.C.G" "---" "CEL" 0.956229947948154 0.037 0.853 "C" "G" "1p-2406887-2785671" 2.06334952594533e-08 NA NA NA
1 2688675 "X1.2688675.C.G" "---" "RA" 0.0707101447028906 0.037 0.853 "C" "G" "1p-2406887-2785671" 5.83417971352957e-08 NA NA NA
1 2689260 "X1.2689260.C.T" "---" "ATD" 0.843574003073289 0.013 0.788 "C" "T" "1p-2406887-2785671" 4.38100849009437e-07 NA NA NA
1 2689260 "X1.2689260.C.T" "---" "CEL" 0.454565050773935 0.013 0.788 "C" "T" "1p-2406887-2785671" 1.49479015623626e-06 NA NA NA
1 2689260 "X1.2689260.C.T" "---" "RA" 0.551674636304282 0.013 0.788 "C" "T" "1p-2406887-2785671" 5.06644122370778e-07 NA NA NA
1 2690150 "X1.2690150.G.A" "---" "ATD" 0.279529608579908 0.018 0.938 "G" "A" "1p-2406887-2785671" 5.67451420110902e-07 NA NA NA
1 2690150 "X1.2690150.G.A" "---" "CEL" 0.10618258282026 0.018 0.938 "G" "A" "1p-2406887-2785671" 6.47117523784909e-06 NA NA NA
1 2690150 "X1.2690150.G.A" "---" "RA" 0.933189009661884 0.018 0.938 "G" "A" "1p-2406887-2785671" 5.96613136792955e-07 NA NA NA
1 2690358 "rs374564329.2690358.C.T" "---" "ATD" 0.0131735511203309 0.116 0.955 "C" "T" "1p-2406887-2785671" 3.07516348001423e-05 NA NA NA
1 2690358 "rs374564329.2690358.C.T" "---" "CEL" 0.254194083588936 0.116 0.955 "C" "T" "1p-2406887-2785671" 5.57840223392057e-07 NA NA NA
1 2690358 "rs374564329.2690358.C.T" "---" "RA" 0.131687551296614 0.116 0.955 "C" "T" "1p-2406887-2785671" 3.25790047969861e-07 NA NA NA
1 2691476 "X1.2691476.G.A" "---" "ATD" 0.0889686931091729 0.024 0.724 "G" "A" "1p-2406887-2785671" 1.87887284192692e-06 NA NA NA
1 2691476 "X1.2691476.G.A" "---" "CEL" 0.0598858392417034 0.024 0.724 "G" "A" "1p-2406887-2785671" 1.48657597093806e-06 NA NA NA
1 2691476 "X1.2691476.G.A" "---" "RA" 0.0571216470044001 0.024 0.724 "G" "A" "1p-2406887-2785671" 6.03394673779189e-06 NA NA NA
1 2692477 "rs200235035.2692477.G.A" "---" "ATD" 0.785144229257395 0.453 0.975 "G" "A" "1p-2406887-2785671" 2.28624860284665e-06 NA NA NA
1 2692477 "rs200235035.2692477.G.A" "---" "CEL" 0.00422976035803565 0.453 0.975 "G" "A" "1p-2406887-2785671" 2.53778307058603e-06 NA NA NA
1 2692477 "rs200235035.2692477.G.A" "---" "RA" 0.123180755454103 0.453 0.975 "G" "A" "1p-2406887-2785671" 7.64637002153856e-06 NA NA NA
1 2692487 "rs201713974.2692487.G.T" "---" "ATD" 0.788402274758211 0.439 0.977 "G" "T" "1p-2406887-2785671" 2.30733452683341e-06 NA NA NA
1 2692487 "rs201713974.2692487.G.T" "---" "CEL" 0.00183378974763368 0.439 0.977 "G" "T" "1p-2406887-2785671" 2.07380145066566e-06 NA NA NA
1 2692487 "rs201713974.2692487.G.T" "---" "RA" 0.123654850718344 0.439 0.977 "G" "T" "1p-2406887-2785671" 5.07848455330964e-06 NA NA NA
1 2692785 "rs111997621.2692785.C.A" "---" "ATD" 0.497913813875507 0.436 0.969 "C" "A" "1p-2406887-2785671" 2.29744996933611e-06 NA NA NA
1 2692785 "rs111997621.2692785.C.A" "---" "CEL" 0.00137073230381343 0.436 0.969 "C" "A" "1p-2406887-2785671" 1.9772137306484e-06 NA NA NA
1 2692785 "rs111997621.2692785.C.A" "---" "RA" 0.11207563334421 0.436 0.969 "C" "A" "1p-2406887-2785671" 4.81174276726484e-06 NA NA NA
1 2693066 "rs369307540.2693066.C.T" "---" "ATD" 0.41172272433454 0.018 0.973 "C" "T" "1p-2406887-2785671" 4.95710920569968e-07 NA NA NA
1 2693066 "rs369307540.2693066.C.T" "---" "CEL" 0.0375365088279595 0.018 0.973 "C" "T" "1p-2406887-2785671" 8.1357488855496e-06 NA NA NA
1 2693066 "rs369307540.2693066.C.T" "---" "RA" 0.453708913589421 0.018 0.973 "C" "T" "1p-2406887-2785671" 7.07691803187623e-07 NA NA NA
1 2693070 "rs373520074.2693070.C.T" "---" "ATD" 0.41172272433454 0.018 0.973 "C" "T" "1p-2406887-2785671" 4.95710920569968e-07 NA NA NA
1 2693070 "rs373520074.2693070.C.T" "---" "CEL" 0.0375365088279595 0.018 0.973 "C" "T" "1p-2406887-2785671" 8.1357488855496e-06 NA NA NA
1 2693070 "rs373520074.2693070.C.T" "---" "RA" 0.453708913589421 0.018 0.973 "C" "T" "1p-2406887-2785671" 7.07691803187623e-07 NA NA NA
1 2693121 "rs142042178.2693121.A.T" "---" "ATD" 0.000225215874521384 0.313 0.991 "A" "T" "1p-2406887-2785671" 0.00362157349492821 "rs141426426.2532123.TCAAACAAACAAA.T" 0.823528970021209 NA
1 2693121 "rs142042178.2693121.A.T" "---" "CEL" 9.38668472446518e-09 0.313 0.991 "A" "T" "1p-2406887-2785671" 0.000143721355870416 "rs141426426.2532123.TCAAACAAACAAA.T" 1.0014282143421 NA
1 2693121 "rs142042178.2693121.A.T" "---" "RA" 2.25403856750373e-05 0.313 0.991 "A" "T" "1p-2406887-2785671" 0.00448562079808255 "rs141426426.2532123.TCAAACAAACAAA.T" 0.905444324013013 NA
1 2693265 "rs201062007.2693265.C.T" "---" "ATD" 0.00010812115114236 0.314 0.994 "C" "T" "1p-2406887-2785671" 0.00318435521139539 "rs141426426.2532123.TCAAACAAACAAA.T" 0.823528970021209 NA
1 2693265 "rs201062007.2693265.C.T" "---" "CEL" 2.80376505793634e-09 0.314 0.994 "C" "T" "1p-2406887-2785671" 0.00013451830179833 "rs141426426.2532123.TCAAACAAACAAA.T" 1.0014282143421 NA
1 2693265 "rs201062007.2693265.C.T" "---" "RA" 1.08711227319526e-05 0.314 0.994 "C" "T" "1p-2406887-2785671" 0.00609458491731493 "rs141426426.2532123.TCAAACAAACAAA.T" 0.905444324013013 NA
1 2693956 "rs10909957.2693956.C.T" "---" "ATD" 0.276215495627631 0.444 1 "C" "T" "1p-2406887-2785671" 2.3337301067165e-06 NA NA NA
1 2693956 "rs10909957.2693956.C.T" "---" "CEL" 0.00065702213942609 0.444 1 "C" "T" "1p-2406887-2785671" 2.02162319665021e-06 NA NA NA
1 2693956 "rs10909957.2693956.C.T" "---" "RA" 0.260830770294796 0.444 1 "C" "T" "1p-2406887-2785671" 4.90186440744008e-06 NA NA NA
1 2694391 "rs149793869.2694391.G.A" "---" "ATD" 0.415615758832655 0.018 0.999 "G" "A" "1p-2406887-2785671" 4.96792177877975e-07 NA NA NA
1 2694391 "rs149793869.2694391.G.A" "---" "CEL" 0.00188765562179885 0.018 0.999 "G" "A" "1p-2406887-2785671" 1.05562707471449e-05 NA NA NA
1 2694391 "rs149793869.2694391.G.A" "---" "RA" 0.131420481897557 0.018 0.999 "G" "A" "1p-2406887-2785671" 7.79469686981331e-07 NA NA NA
1 2694496 "rs6424062.2694496.G.A" "---" "ATD" 0.276215495627631 0.444 1 "G" "A" "1p-2406887-2785671" 2.33456267470845e-06 NA NA NA
1 2694496 "rs6424062.2694496.G.A" "---" "CEL" 0.00065702213942609 0.444 1 "G" "A" "1p-2406887-2785671" 2.02162319666234e-06 NA NA NA
1 2694496 "rs6424062.2694496.G.A" "---" "RA" 0.260830770294796 0.444 1 "G" "A" "1p-2406887-2785671" 4.9006597352388e-06 NA NA NA
1 2695191 "rs77887405.2695191.G.A" "---" "ATD" 0.203852417660876 0.018 0.823 "G" "A" "1p-2406887-2785671" 1.84742208637658e-06 NA NA NA
1 2695191 "rs77887405.2695191.G.A" "---" "CEL" 0.654623120080689 0.018 0.823 "G" "A" "1p-2406887-2785671" 1.4410234003567e-06 NA NA NA
1 2695191 "rs77887405.2695191.G.A" "---" "RA" 0.510512027831978 0.018 0.823 "G" "A" "1p-2406887-2785671" 7.66377933509236e-08 NA NA NA
1 2695687 "rs4648448.2695687.C.T" "---" "ATD" 5.23841666426568e-05 0.313 0.999 "C" "T" "1p-2406887-2785671" 0.00299622873516528 "rs141426426.2532123.TCAAACAAACAAA.T" 0.823528970021209 NA
1 2695687 "rs4648448.2695687.C.T" "---" "CEL" 1.32755953200396e-09 0.313 0.999 "C" "T" "1p-2406887-2785671" 0.000154372986053833 "rs141426426.2532123.TCAAACAAACAAA.T" 1.0014282143421 NA
1 2695687 "rs4648448.2695687.C.T" "---" "RA" 1.31802734249175e-06 0.313 0.999 "C" "T" "1p-2406887-2785671" 0.00771686976381193 "rs141426426.2532123.TCAAACAAACAAA.T" 0.905444324013013 NA
1 2696015 "rs112520035.2696015.T.C" "---" "ATD" 0.485645462041743 0.018 0.999 "T" "C" "1p-2406887-2785671" 4.32901229745043e-07 NA NA NA
1 2696015 "rs112520035.2696015.T.C" "---" "CEL" 0.00173952977060937 0.018 0.999 "T" "C" "1p-2406887-2785671" 9.42328130856708e-06 NA NA NA
1 2696015 "rs112520035.2696015.T.C" "---" "RA" 0.162035800142589 0.018 0.999 "T" "C" "1p-2406887-2785671" 7.17604967473256e-07 NA NA NA
1 2696024 "rs147334673.2696024.G.A" "---" "ATD" 0.415615758832655 0.018 0.999 "G" "A" "1p-2406887-2785671" 4.96792177877975e-07 NA NA NA
1 2696024 "rs147334673.2696024.G.A" "---" "CEL" 0.00188765562179885 0.018 0.999 "G" "A" "1p-2406887-2785671" 1.05562707471449e-05 NA NA NA
1 2696024 "rs147334673.2696024.G.A" "---" "RA" 0.131420481897557 0.018 0.999 "G" "A" "1p-2406887-2785671" 7.79469686981331e-07 NA NA NA
1 2696067 "rs148347886.2696067.C.T" "---" "ATD" 0.415615758832655 0.018 0.999 "C" "T" "1p-2406887-2785671" 4.96792177877975e-07 NA NA NA
1 2696067 "rs148347886.2696067.C.T" "---" "CEL" 0.00188765562179885 0.018 0.999 "C" "T" "1p-2406887-2785671" 1.05562707471449e-05 NA NA NA
1 2696067 "rs148347886.2696067.C.T" "---" "RA" 0.131420481897557 0.018 0.999 "C" "T" "1p-2406887-2785671" 7.79469686981331e-07 NA NA NA
1 2696140 "rs150878380.2696140.A.G" "---" "ATD" 0.963931470291821 0.012 0.869 "A" "G" "1p-2406887-2785671" 1.03597090688073e-06 NA NA NA
1 2696140 "rs150878380.2696140.A.G" "---" "CEL" 0.0716456235330985 0.012 0.869 "A" "G" "1p-2406887-2785671" 2.02139398210453e-08 NA NA NA
1 2696140 "rs150878380.2696140.A.G" "---" "RA" 0.653168304501843 0.012 0.869 "A" "G" "1p-2406887-2785671" 5.46992497920575e-08 NA NA NA
1 2696338 "rs144310741.2696338.A.G" "---" "ATD" 0.416933845062672 0.018 0.996 "A" "G" "1p-2406887-2785671" 4.95798104491354e-07 NA NA NA
1 2696338 "rs144310741.2696338.A.G" "---" "CEL" 0.00214214505754033 0.018 0.996 "A" "G" "1p-2406887-2785671" 8.82258416628585e-06 NA NA NA
1 2696338 "rs144310741.2696338.A.G" "---" "RA" 0.12263886407038 0.018 0.996 "A" "G" "1p-2406887-2785671" 8.3653281781566e-07 NA NA NA
1 2697238 "rs146964076.2697238.C.T" "---" "ATD" 0.415615758832655 0.018 0.999 "C" "T" "1p-2406887-2785671" 4.96792177877975e-07 NA NA NA
1 2697238 "rs146964076.2697238.C.T" "---" "CEL" 0.00188765562179885 0.018 0.999 "C" "T" "1p-2406887-2785671" 1.05562707471449e-05 NA NA NA
1 2697238 "rs146964076.2697238.C.T" "---" "RA" 0.131420481897557 0.018 0.999 "C" "T" "1p-2406887-2785671" 7.79469686981331e-07 NA NA NA
1 2698278 "rs1598644.2698278.C.T" "---" "ATD" 0.485645462041743 0.018 0.999 "C" "T" "1p-2406887-2785671" 4.32901229745043e-07 NA NA NA
1 2698278 "rs1598644.2698278.C.T" "---" "CEL" 0.00173952977060937 0.018 0.999 "C" "T" "1p-2406887-2785671" 9.53060948785858e-06 NA NA NA
1 2698278 "rs1598644.2698278.C.T" "---" "RA" 0.162035800142589 0.018 0.999 "C" "T" "1p-2406887-2785671" 7.18709597461227e-07 NA NA NA
1 2698950 "rs6666430.2698950.G.A" "---" "ATD" 4.89435725192176e-05 0.313 0.999 "G" "A" "1p-2406887-2785671" 0.00333550899607708 "rs141426426.2532123.TCAAACAAACAAA.T" 0.823528970021209 NA
1 2698950 "rs6666430.2698950.G.A" "---" "CEL" 6.59862740613761e-10 0.313 0.999 "G" "A" "1p-2406887-2785671" 0.000147925244205034 "rs141426426.2532123.TCAAACAAACAAA.T" 1.0014282143421 NA
1 2698950 "rs6666430.2698950.G.A" "---" "RA" 9.01938693985053e-07 0.313 0.999 "G" "A" "1p-2406887-2785671" 0.00728764776691453 "rs141426426.2532123.TCAAACAAACAAA.T" 0.905444324013013 NA
1 2699649 "rs4648499.2699649.A.C" "imm_1_2689509" "ATD" 0.000420918298735947 0.775 1 "A" "C" "1p-2406887-2785671" 0.00025276658012659 NA NA NA
1 2699649 "rs4648499.2699649.A.C" "imm_1_2689509" "CEL" 0.000169471096531787 0.775 1 "A" "C" "1p-2406887-2785671" 2.2237526614866e-06 NA NA NA
1 2699649 "rs4648499.2699649.A.C" "imm_1_2689509" "RA" 0.000259362126509896 0.775 1 "A" "C" "1p-2406887-2785671" 3.21136677517087e-05 NA NA NA
1 2700117 "rs4648502.2700117.C.G" "---" "ATD" 0.276534988357304 0.444 1 "C" "G" "1p-2406887-2785671" 2.33446204219728e-06 NA NA NA
1 2700117 "rs4648502.2700117.C.G" "---" "CEL" 0.000658968479298904 0.444 1 "C" "G" "1p-2406887-2785671" 2.02054516844081e-06 NA NA NA
1 2700117 "rs4648502.2700117.C.G" "---" "RA" 0.264165214545939 0.444 1 "C" "G" "1p-2406887-2785671" 4.89846689094252e-06 NA NA NA
1 2700372 "rs4648390.2700372.C.T" "---" "ATD" 0.0480150735840418 0.159 0.981 "C" "T" "1p-2406887-2785671" 8.43336859698699e-06 NA NA NA
1 2700372 "rs4648390.2700372.C.T" "---" "CEL" 0.00156001232883425 0.159 0.981 "C" "T" "1p-2406887-2785671" 9.98344164247551e-07 NA NA NA
1 2700372 "rs4648390.2700372.C.T" "---" "RA" 0.0421403044781876 0.159 0.981 "C" "T" "1p-2406887-2785671" 8.01040880351048e-06 NA NA NA
1 2700969 "rs112793604.2700969.A.G" "---" "ATD" 0.485645462041743 0.018 0.999 "A" "G" "1p-2406887-2785671" 4.32901229745043e-07 NA NA NA
1 2700969 "rs112793604.2700969.A.G" "---" "CEL" 0.00173952977060937 0.018 0.999 "A" "G" "1p-2406887-2785671" 9.51859352230326e-06 NA NA NA
1 2700969 "rs112793604.2700969.A.G" "---" "RA" 0.162035800142589 0.018 0.999 "A" "G" "1p-2406887-2785671" 7.18709597464505e-07 NA NA NA
1 2701112 "rs10909970.2701112.T.C" "---" "ATD" 0.496818693584535 0.018 0.999 "T" "C" "1p-2406887-2785671" 4.32593103081078e-07 NA NA NA
1 2701112 "rs10909970.2701112.T.C" "---" "CEL" 0.00188112260352122 0.018 0.999 "T" "C" "1p-2406887-2785671" 9.4394722262565e-06 NA NA NA
1 2701112 "rs10909970.2701112.T.C" "---" "RA" 0.157469335985192 0.018 0.999 "T" "C" "1p-2406887-2785671" 7.21930200873492e-07 NA NA NA
1 2701585 "rs372964573.2701585.T.C" "---" "ATD" 0.415615758832655 0.018 0.999 "T" "C" "1p-2406887-2785671" 4.96792177877978e-07 NA NA NA
1 2701585 "rs372964573.2701585.T.C" "---" "CEL" 0.00188765562179885 0.018 0.999 "T" "C" "1p-2406887-2785671" 1.05562707471645e-05 NA NA NA
1 2701585 "rs372964573.2701585.T.C" "---" "RA" 0.131420481897557 0.018 0.999 "T" "C" "1p-2406887-2785671" 7.79469686981331e-07 NA NA NA
1 2701799 "rs1456463.2701799.T.C" "---" "ATD" 0.485645462041743 0.018 0.999 "T" "C" "1p-2406887-2785671" 4.32901229745043e-07 NA NA NA
1 2701799 "rs1456463.2701799.T.C" "---" "CEL" 0.00174288811365854 0.018 0.999 "T" "C" "1p-2406887-2785671" 9.46935329639432e-06 NA NA NA
1 2701799 "rs1456463.2701799.T.C" "---" "RA" 0.16163744086542 0.018 0.999 "T" "C" "1p-2406887-2785671" 7.21376096854873e-07 NA NA NA
1 2701816 "rs1456462.2701816.C.G" "---" "ATD" 0.000469856410441479 0.775 0.997 "C" "G" "1p-2406887-2785671" 0.000275884732926877 NA NA NA
1 2701816 "rs1456462.2701816.C.G" "---" "CEL" 0.000233877263154632 0.775 0.997 "C" "G" "1p-2406887-2785671" 2.53110927236126e-06 NA NA NA
1 2701816 "rs1456462.2701816.C.G" "---" "RA" 0.000410380081582036 0.775 0.997 "C" "G" "1p-2406887-2785671" 3.60962912464912e-05 NA NA NA
1 2702595 "rs140362845.2702595.G.A" "---" "ATD" 0.415615758832655 0.018 0.999 "G" "A" "1p-2406887-2785671" 4.96792177877975e-07 NA NA NA
1 2702595 "rs140362845.2702595.G.A" "---" "CEL" 0.00188765562179885 0.018 0.999 "G" "A" "1p-2406887-2785671" 1.05562707471525e-05 NA NA NA
1 2702595 "rs140362845.2702595.G.A" "---" "RA" 0.131420481897557 0.018 0.999 "G" "A" "1p-2406887-2785671" 7.79469686981331e-07 NA NA NA
1 2703318 "rs141455460.2703318.C.T" "---" "ATD" 0.415615758832655 0.018 0.999 "C" "T" "1p-2406887-2785671" 4.96792177877975e-07 NA NA NA
1 2703318 "rs141455460.2703318.C.T" "---" "CEL" 0.00188765562179885 0.018 0.999 "C" "T" "1p-2406887-2785671" 1.05562707471474e-05 NA NA NA
1 2703318 "rs141455460.2703318.C.T" "---" "RA" 0.131420481897557 0.018 0.999 "C" "T" "1p-2406887-2785671" 7.79469686981331e-07 NA NA NA
1 2704112 "rs56328393.2704112.T.C" "---" "ATD" 0.487754795297027 0.018 0.999 "T" "C" "1p-2406887-2785671" 4.31241636029315e-07 NA NA NA
1 2704112 "rs56328393.2704112.T.C" "---" "CEL" 0.00224400440205848 0.018 0.999 "T" "C" "1p-2406887-2785671" 7.89109991425235e-06 NA NA NA
1 2704112 "rs56328393.2704112.T.C" "---" "RA" 0.16163744086542 0.018 0.999 "T" "C" "1p-2406887-2785671" 7.21376096854873e-07 NA NA NA
1 2704444 "rs112038768.2704444.C.T" "---" "ATD" 0.749885494213918 0.011 0.436 "C" "T" "1p-2406887-2785671" 1.19334290765632e-06 NA NA NA
1 2704444 "rs112038768.2704444.C.T" "---" "CEL" 0.843339917446705 0.011 0.436 "C" "T" "1p-2406887-2785671" 5.88117687981139e-07 NA NA NA
1 2704444 "rs112038768.2704444.C.T" "---" "RA" 0.394260595652247 0.011 0.436 "C" "T" "1p-2406887-2785671" 5.78895453513517e-08 NA NA NA
1 2704471 "rs12748553.2704471.C.T" "---" "ATD" 0.232124753697818 0.442 0.999 "C" "T" "1p-2406887-2785671" 2.57680765956576e-06 NA NA NA
1 2704471 "rs12748553.2704471.C.T" "---" "CEL" 0.000492133010851693 0.442 0.999 "C" "T" "1p-2406887-2785671" 2.37718424578532e-06 NA NA NA
1 2704471 "rs12748553.2704471.C.T" "---" "RA" 0.252115495103573 0.442 0.999 "C" "T" "1p-2406887-2785671" 5.04936469843702e-06 NA NA NA
1 2704474 "rs10909826.2704474.T.C" "---" "ATD" 0.490209148237263 0.019 0.995 "T" "C" "1p-2406887-2785671" 4.28332352167559e-07 NA NA NA
1 2704474 "rs10909826.2704474.T.C" "---" "CEL" 0.00190303560071786 0.019 0.995 "T" "C" "1p-2406887-2785671" 9.67063755509091e-06 NA NA NA
1 2704474 "rs10909826.2704474.T.C" "---" "RA" 0.175560025393135 0.019 0.995 "T" "C" "1p-2406887-2785671" 7.11891801780429e-07 NA NA NA
1 2704698 "rs114858168.2704698.C.T" "imm_1_2694558" "ATD" 0.444319759204381 0.028 1 "C" "T" "1p-2406887-2785671" 8.17384369128713e-07 NA NA NA
1 2704698 "rs114858168.2704698.C.T" "imm_1_2694558" "CEL" 0.000978853530598968 0.028 1 "C" "T" "1p-2406887-2785671" 9.13954026224805e-06 NA NA NA
1 2704698 "rs114858168.2704698.C.T" "imm_1_2694558" "RA" 0.0996588232318739 0.028 1 "C" "T" "1p-2406887-2785671" 4.69230385051038e-07 NA NA NA
1 2704918 "rs55972083.2704918.G.T" "---" "ATD" 9.96510016678545e-05 0.221 0.995 "G" "T" "1p-2406887-2785671" 0.000408422699200061 NA NA NA
1 2704918 "rs55972083.2704918.G.T" "---" "CEL" 0.000156358472339842 0.221 0.995 "G" "T" "1p-2406887-2785671" 2.19877333139445e-06 NA NA NA
1 2704918 "rs55972083.2704918.G.T" "---" "RA" 5.94495881363445e-05 0.221 0.995 "G" "T" "1p-2406887-2785671" 5.03550257701474e-05 NA NA NA
1 2705039 "rs111933268.2705039.GC.G" "---" "ATD" 0.487754795297027 0.018 0.999 "GC" "G" "1p-2406887-2785671" 4.3124163602931e-07 NA NA NA
1 2705039 "rs111933268.2705039.GC.G" "---" "CEL" 0.00174288811365854 0.018 0.999 "GC" "G" "1p-2406887-2785671" 9.46935329641377e-06 NA NA NA
1 2705039 "rs111933268.2705039.GC.G" "---" "RA" 0.16163744086542 0.018 0.999 "GC" "G" "1p-2406887-2785671" 7.21376096854873e-07 NA NA NA
1 2705873 "rs146426404.2705873.G.A" "---" "ATD" 0.415615758832655 0.018 0.999 "G" "A" "1p-2406887-2785671" 4.96792177877975e-07 NA NA NA
1 2705873 "rs146426404.2705873.G.A" "---" "CEL" 0.00188765562179885 0.018 0.999 "G" "A" "1p-2406887-2785671" 1.05562707471449e-05 NA NA NA
1 2705873 "rs146426404.2705873.G.A" "---" "RA" 0.131420481897557 0.018 0.999 "G" "A" "1p-2406887-2785671" 7.79469686981331e-07 NA NA NA
1 2706540 "rs370419315.2706540.C.A" "---" "ATD" 0.415615758832655 0.018 0.999 "C" "A" "1p-2406887-2785671" 4.96792177877978e-07 NA NA NA
1 2706540 "rs370419315.2706540.C.A" "---" "CEL" 0.00188765562179885 0.018 0.999 "C" "A" "1p-2406887-2785671" 1.05562707471645e-05 NA NA NA
1 2706540 "rs370419315.2706540.C.A" "---" "RA" 0.131420481897557 0.018 0.999 "C" "A" "1p-2406887-2785671" 7.79469686981331e-07 NA NA NA
1 2707438 "rs7526311.2707438.A.T" "---" "ATD" 0.26606827637478 0.444 1 "A" "T" "1p-2406887-2785671" 2.33839176201644e-06 NA NA NA
1 2707438 "rs7526311.2707438.A.T" "---" "CEL" 0.000703924603807394 0.444 1 "A" "T" "1p-2406887-2785671" 2.01890928226187e-06 NA NA NA
1 2707438 "rs7526311.2707438.A.T" "---" "RA" 0.260249243958918 0.444 1 "A" "T" "1p-2406887-2785671" 4.88742748011441e-06 NA NA NA
1 2707710 "rs114731419.2707710.A.G" "---" "ATD" 0.535392434386397 0.018 0.998 "A" "G" "1p-2406887-2785671" 4.0641539992684e-07 NA NA NA
1 2707710 "rs114731419.2707710.A.G" "---" "CEL" 0.00181294450996379 0.018 0.998 "A" "G" "1p-2406887-2785671" 9.47269550602111e-06 NA NA NA
1 2707710 "rs114731419.2707710.A.G" "---" "RA" 0.152462240870721 0.018 0.998 "A" "G" "1p-2406887-2785671" 7.43293377712623e-07 NA NA NA
1 2707714 "X1.2707714.C.G" "---" "ATD" 0.415615758832655 0.018 0.999 "C" "G" "1p-2406887-2785671" 4.96792177877978e-07 NA NA NA
1 2707714 "X1.2707714.C.G" "---" "CEL" 0.00188765562179885 0.018 0.999 "C" "G" "1p-2406887-2785671" 1.05562707471643e-05 NA NA NA
1 2707714 "X1.2707714.C.G" "---" "RA" 0.131420481897557 0.018 0.999 "C" "G" "1p-2406887-2785671" 7.79469686981297e-07 NA NA NA
1 2708280 "rs58782253.2708280.C.T" "---" "ATD" 0.535392434386397 0.018 0.998 "C" "T" "1p-2406887-2785671" 4.06415399926838e-07 NA NA NA
1 2708280 "rs58782253.2708280.C.T" "---" "CEL" 0.00181294450996379 0.018 0.998 "C" "T" "1p-2406887-2785671" 9.55110568847502e-06 NA NA NA
1 2708280 "rs58782253.2708280.C.T" "---" "RA" 0.152462240870721 0.018 0.998 "C" "T" "1p-2406887-2785671" 7.41618573733458e-07 NA NA NA
1 2708286 "rs139059425.2708286.G.C" "---" "ATD" 0.415615758832655 0.018 0.999 "G" "C" "1p-2406887-2785671" 4.96792177877975e-07 NA NA NA
1 2708286 "rs139059425.2708286.G.C" "---" "CEL" 0.00188765562179885 0.018 0.999 "G" "C" "1p-2406887-2785671" 1.05562707471577e-05 NA NA NA
1 2708286 "rs139059425.2708286.G.C" "---" "RA" 0.131420481897557 0.018 0.999 "G" "C" "1p-2406887-2785671" 7.79469686981331e-07 NA NA NA
1 2708430 "rs10909839.2708430.G.A" "imm_1_2698290" "ATD" 6.40037863970621e-05 0.313 1 "G" "A" "1p-2406887-2785671" 0.00239917207485391 "rs141426426.2532123.TCAAACAAACAAA.T" 0.823528970021209 NA
1 2708430 "rs10909839.2708430.G.A" "imm_1_2698290" "CEL" 5.34063529449571e-10 0.313 1 "G" "A" "1p-2406887-2785671" 0.000228804678477372 "rs141426426.2532123.TCAAACAAACAAA.T" 1.0014282143421 NA
1 2708430 "rs10909839.2708430.G.A" "imm_1_2698290" "RA" 1.21049881030101e-06 0.313 1 "G" "A" "1p-2406887-2785671" 0.0061669050550056 "rs141426426.2532123.TCAAACAAACAAA.T" 0.905444324013013 NA
1 2708518 "rs72849587.2708518.G.T" "---" "ATD" 0.535392434386397 0.018 0.998 "G" "T" "1p-2406887-2785671" 4.0641539992684e-07 NA NA NA
1 2708518 "rs72849587.2708518.G.T" "---" "CEL" 0.00181294450996379 0.018 0.998 "G" "T" "1p-2406887-2785671" 9.55110568845543e-06 NA NA NA
1 2708518 "rs72849587.2708518.G.T" "---" "RA" 0.152462240870721 0.018 0.998 "G" "T" "1p-2406887-2785671" 7.43293377712553e-07 NA NA NA
1 2708747 "rs56118932.2708747.G.A" "---" "ATD" 0.535392434386397 0.018 0.998 "G" "A" "1p-2406887-2785671" 4.06415399926838e-07 NA NA NA
1 2708747 "rs56118932.2708747.G.A" "---" "CEL" 0.00180380111676839 0.018 0.998 "G" "A" "1p-2406887-2785671" 9.61647655707094e-06 NA NA NA
1 2708747 "rs56118932.2708747.G.A" "---" "RA" 0.152462240870721 0.018 0.998 "G" "A" "1p-2406887-2785671" 7.43293377712553e-07 NA NA NA
1 2708810 "rs117916185.2708810.C.T" "---" "ATD" 0.415615758832655 0.018 0.999 "C" "T" "1p-2406887-2785671" 4.96792177877975e-07 NA NA NA
1 2708810 "rs117916185.2708810.C.T" "---" "CEL" 0.00188765562179885 0.018 0.999 "C" "T" "1p-2406887-2785671" 1.05562707471501e-05 NA NA NA
1 2708810 "rs117916185.2708810.C.T" "---" "RA" 0.131420481897557 0.018 0.999 "C" "T" "1p-2406887-2785671" 7.79469686981331e-07 NA NA NA
1 2709164 "rs4648356.2709164.C.A" "imm_1_2699024" "ATD" 4.11722402566703e-05 0.313 1 "C" "A" "1p-2406887-2785671" 0.00362355044566464 "rs141426426.2532123.TCAAACAAACAAA.T" 0.823528970021209 NA
1 2709164 "rs4648356.2709164.C.A" "imm_1_2699024" "CEL" 7.54945477960208e-10 0.313 1 "C" "A" "1p-2406887-2785671" 0.000162481638229777 "rs141426426.2532123.TCAAACAAACAAA.T" 1.0014282143421 NA
1 2709164 "rs4648356.2709164.C.A" "imm_1_2699024" "RA" 8.31750106678973e-07 0.313 1 "C" "A" "1p-2406887-2785671" 0.0084527885277699 "rs141426426.2532123.TCAAACAAACAAA.T" 0.905444324013013 NA
1 2709364 "rs118111348.2709364.G.A" "---" "ATD" 0.415615758832655 0.018 0.999 "G" "A" "1p-2406887-2785671" 4.96792177877975e-07 NA NA NA
1 2709364 "rs118111348.2709364.G.A" "---" "CEL" 0.00188765562179885 0.018 0.999 "G" "A" "1p-2406887-2785671" 1.05562707471501e-05 NA NA NA
1 2709364 "rs118111348.2709364.G.A" "---" "RA" 0.131420481897557 0.018 0.999 "G" "A" "1p-2406887-2785671" 7.79469686981331e-07 NA NA NA
1 2709392 "rs12044475.2709392.G.A" "---" "ATD" 0.280264587401132 0.444 0.999 "G" "A" "1p-2406887-2785671" 2.33059528664529e-06 NA NA NA
1 2709392 "rs12044475.2709392.G.A" "---" "CEL" 0.000844067924546058 0.444 0.999 "G" "A" "1p-2406887-2785671" 2.02586083403093e-06 NA NA NA
1 2709392 "rs12044475.2709392.G.A" "---" "RA" 0.262417886737298 0.444 0.999 "G" "A" "1p-2406887-2785671" 4.85914032701321e-06 NA NA NA
1 2709576 "rs12024170.2709576.C.T" "---" "ATD" 0.270903186301675 0.443 0.999 "C" "T" "1p-2406887-2785671" 2.35198758936685e-06 NA NA NA
1 2709576 "rs12024170.2709576.C.T" "---" "CEL" 0.000831286706020132 0.443 0.999 "C" "T" "1p-2406887-2785671" 2.03176510851586e-06 NA NA NA
1 2709576 "rs12024170.2709576.C.T" "---" "RA" 0.258869198821823 0.443 0.999 "C" "T" "1p-2406887-2785671" 4.86134857860098e-06 NA NA NA
1 2710002 "rs6687680.2710002.G.A" "---" "ATD" 0.282830237067838 0.444 0.999 "G" "A" "1p-2406887-2785671" 2.35913878893773e-06 NA NA NA
1 2710002 "rs6687680.2710002.G.A" "---" "CEL" 0.000820506900205947 0.444 0.999 "G" "A" "1p-2406887-2785671" 2.02492878791129e-06 NA NA NA
1 2710002 "rs6687680.2710002.G.A" "---" "RA" 0.254467095512022 0.444 0.999 "G" "A" "1p-2406887-2785671" 4.85431886481648e-06 NA NA NA
1 2710131 "rs114952241.2710131.T.C" "imm_1_2699991" "ATD" 0.0208305340854758 0.012 1 "T" "C" "1p-2406887-2785671" 1.28827100838494e-05 NA NA NA
1 2710131 "rs114952241.2710131.T.C" "imm_1_2699991" "CEL" 0.418254089150006 0.012 1 "T" "C" "1p-2406887-2785671" 5.29675131832352e-07 NA NA NA
1 2710131 "rs114952241.2710131.T.C" "imm_1_2699991" "RA" 0.0873136689466292 0.012 1 "T" "C" "1p-2406887-2785671" 9.17648543605294e-07 NA NA NA
1 2710377 "rs67373773.2710377.G.A" "---" "ATD" 0.374965688930476 0.444 0.996 "G" "A" "1p-2406887-2785671" 2.33373723917353e-06 NA NA NA
1 2710377 "rs67373773.2710377.G.A" "---" "CEL" 0.00120602502033932 0.444 0.996 "G" "A" "1p-2406887-2785671" 2.03366941167127e-06 NA NA NA
1 2710377 "rs67373773.2710377.G.A" "---" "RA" 0.226961283690349 0.444 0.996 "G" "A" "1p-2406887-2785671" 4.8517820510977e-06 NA NA NA
1 2711631 "rs11810740.2711631.G.A" "---" "ATD" 0.791414510328405 0.092 0.934 "G" "A" "1p-2406887-2785671" 1.2218895172391e-06 NA NA NA
1 2711631 "rs11810740.2711631.G.A" "---" "CEL" 0.00723289000486749 0.092 0.934 "G" "A" "1p-2406887-2785671" 5.30697761600212e-07 NA NA NA
1 2711631 "rs11810740.2711631.G.A" "---" "RA" 0.750687362064378 0.092 0.934 "G" "A" "1p-2406887-2785671" 2.3479210567355e-05 NA NA NA
1 2711633 "rs58130227.2711633.G.A" "---" "ATD" 0.438703824205601 0.018 0.998 "G" "A" "1p-2406887-2785671" 4.38144973163693e-07 NA NA NA
1 2711633 "rs58130227.2711633.G.A" "---" "CEL" 0.00189966806219613 0.018 0.998 "G" "A" "1p-2406887-2785671" 9.33790774435515e-06 NA NA NA
1 2711633 "rs58130227.2711633.G.A" "---" "RA" 0.176788374080194 0.018 0.998 "G" "A" "1p-2406887-2785671" 6.83794485469182e-07 NA NA NA
1 2712170 "rs12731995.2712170.A.G" "---" "ATD" 0.315801721746488 0.445 0.996 "A" "G" "1p-2406887-2785671" 2.32536810072008e-06 NA NA NA
1 2712170 "rs12731995.2712170.A.G" "---" "CEL" 0.000481448801421929 0.445 0.996 "A" "G" "1p-2406887-2785671" 2.00878868530065e-06 NA NA NA
1 2712170 "rs12731995.2712170.A.G" "---" "RA" 0.21355352936951 0.445 0.996 "A" "G" "1p-2406887-2785671" 4.85204950826569e-06 NA NA NA
1 2713327 "rs2377041.2713327.C.T" "imm_1_2703187" "ATD" 0.282854131309593 0.443 1 "C" "T" "1p-2406887-2785671" 2.31169262059816e-06 NA NA NA
1 2713327 "rs2377041.2713327.C.T" "imm_1_2703187" "CEL" 0.000739303183993791 0.443 1 "C" "T" "1p-2406887-2785671" 2.00130707926958e-06 NA NA NA
1 2713327 "rs2377041.2713327.C.T" "imm_1_2703187" "RA" 0.269012988487052 0.443 1 "C" "T" "1p-2406887-2785671" 4.89381394316464e-06 NA NA NA
1 2713394 "rs137919479.2713394.C.CA" "---" "ATD" 0.00669904989094928 0.142 0.974 "C" "CA" "1p-2406887-2785671" 4.97505725886147e-05 "rs72644701.2534375.G.A" 0.00119170100632648 NA
1 2714061 "rs72849592.2714061.G.A" "---" "ATD" 0.328371833457457 0.018 0.986 "G" "A" "1p-2406887-2785671" 4.39481585170386e-07 NA NA NA
1 2714061 "rs72849592.2714061.G.A" "---" "CEL" 0.0436410381199185 0.018 0.986 "G" "A" "1p-2406887-2785671" 6.59290520927959e-06 NA NA NA
1 2714061 "rs72849592.2714061.G.A" "---" "RA" 0.0796148793585245 0.018 0.986 "G" "A" "1p-2406887-2785671" 6.86889820556211e-07 NA NA NA
1 2715720 "rs115586403.2715720.C.T" "---" "ATD" 0.159901293853912 0.02 0.772 "C" "T" "1p-2406887-2785671" 5.0798631326841e-06 NA NA NA
1 2715720 "rs115586403.2715720.C.T" "---" "CEL" 0.195496659415195 0.02 0.772 "C" "T" "1p-2406887-2785671" 6.86409881866213e-07 NA NA NA
1 2715720 "rs115586403.2715720.C.T" "---" "RA" 0.480038484289997 0.02 0.772 "C" "T" "1p-2406887-2785671" 2.94291555087755e-07 NA NA NA
1 2715994 "rs150711166.2715994.G.C" "---" "ATD" 0.820936871663593 0.018 0.96 "G" "C" "1p-2406887-2785671" 5.04882634817988e-07 NA NA NA
1 2715994 "rs150711166.2715994.G.C" "---" "CEL" 0.234062729380755 0.018 0.96 "G" "C" "1p-2406887-2785671" 6.69949583044006e-06 NA NA NA
1 2715994 "rs150711166.2715994.G.C" "---" "RA" 0.144471928534788 0.018 0.96 "G" "C" "1p-2406887-2785671" 7.85691011731247e-07 NA NA NA
1 2716569 "rs368077828.2716569.C.G" "---" "ATD" 0.793303062913858 0.017 0.953 "C" "G" "1p-2406887-2785671" 4.87362716671226e-07 NA NA NA
1 2716569 "rs368077828.2716569.C.G" "---" "CEL" 0.507250614116899 0.017 0.953 "C" "G" "1p-2406887-2785671" 5.79351493639149e-06 NA NA NA
1 2716569 "rs368077828.2716569.C.G" "---" "RA" 0.182432088164681 0.017 0.953 "C" "G" "1p-2406887-2785671" 7.67706362921082e-07 NA NA NA
1 2717687 "rs117179786.2717687.C.A" "---" "ATD" 0.774608065019141 0.017 0.935 "C" "A" "1p-2406887-2785671" 4.92806224888725e-07 NA NA NA
1 2717687 "rs117179786.2717687.C.A" "---" "CEL" 0.480412711938547 0.017 0.935 "C" "A" "1p-2406887-2785671" 4.5395261764083e-06 NA NA NA
1 2717687 "rs117179786.2717687.C.A" "---" "RA" 0.169737937000149 0.017 0.935 "C" "A" "1p-2406887-2785671" 7.79240057518786e-07 NA NA NA
1 2717960 "rs145473207.2717960.C.A" "---" "ATD" 0.646812538588685 0.025 0.938 "C" "A" "1p-2406887-2785671" 6.12347604830645e-08 NA NA NA
1 2717960 "rs145473207.2717960.C.A" "---" "CEL" 0.0152345468380742 0.025 0.938 "C" "A" "1p-2406887-2785671" 3.52107532507359e-06 NA NA NA
1 2717960 "rs145473207.2717960.C.A" "---" "RA" 0.0877810181527865 0.025 0.938 "C" "A" "1p-2406887-2785671" 1.1481900902446e-07 NA NA NA
1 2718025 "rs76031446.2718025.C.T" "---" "ATD" 0.527226960259763 0.043 0.904 "C" "T" "1p-2406887-2785671" 3.23413874675555e-06 NA NA NA
1 2718025 "rs76031446.2718025.C.T" "---" "CEL" 0.917632460052378 0.043 0.904 "C" "T" "1p-2406887-2785671" 5.61706283517385e-07 NA NA NA
1 2718025 "rs76031446.2718025.C.T" "---" "RA" 0.78467404962785 0.043 0.904 "C" "T" "1p-2406887-2785671" 5.05838497654311e-07 NA NA NA
1 2718694 "rs116827791.2718694.C.T" "---" "ATD" 0.69657151334688 0.011 0.837 "C" "T" "1p-2406887-2785671" 1.50539468311984e-06 NA NA NA
1 2718694 "rs116827791.2718694.C.T" "---" "CEL" 0.13902988666636 0.011 0.837 "C" "T" "1p-2406887-2785671" 8.40810277476481e-06 NA NA NA
1 2718694 "rs116827791.2718694.C.T" "---" "RA" 0.472923961661033 0.011 0.837 "C" "T" "1p-2406887-2785671" 6.79332725307973e-07 NA NA NA
1 2720087 "rs140301038.2720087.C.G" "---" "ATD" 0.770162718523092 0.017 0.911 "C" "G" "1p-2406887-2785671" 5.07290389796874e-07 NA NA NA
1 2720087 "rs140301038.2720087.C.G" "---" "CEL" 0.481247806992011 0.017 0.911 "C" "G" "1p-2406887-2785671" 2.67885439967174e-06 NA NA NA
1 2720087 "rs140301038.2720087.C.G" "---" "RA" 0.169221833286404 0.017 0.911 "C" "G" "1p-2406887-2785671" 7.70985112270091e-07 NA NA NA
1 2721521 "rs147517259.2721521.C.A" "---" "ATD" 0.848608617546341 0.014 0.894 "C" "A" "1p-2406887-2785671" 3.95755570783811e-07 NA NA NA
1 2721521 "rs147517259.2721521.C.A" "---" "CEL" 0.584999919751151 0.014 0.894 "C" "A" "1p-2406887-2785671" 6.48261544358313e-07 NA NA NA
1 2721521 "rs147517259.2721521.C.A" "---" "RA" 0.358579205428208 0.014 0.894 "C" "A" "1p-2406887-2785671" 4.70864165357424e-07 NA NA NA
1 2721817 "rs140053036.2721817.G.C" "---" "ATD" 0.869396294187786 0.015 0.888 "G" "C" "1p-2406887-2785671" 6.50531166246084e-07 NA NA NA
1 2721817 "rs140053036.2721817.G.C" "---" "CEL" 0.452437390571204 0.015 0.888 "G" "C" "1p-2406887-2785671" 1.13440729350426e-06 NA NA NA
1 2721817 "rs140053036.2721817.G.C" "---" "RA" 0.520923833236876 0.015 0.888 "G" "C" "1p-2406887-2785671" 4.98273166402761e-07 NA NA NA
1 2723172 "rs112302259.2723172.A.G" "---" "ATD" 0.677085538395454 0.015 0.941 "A" "G" "1p-2406887-2785671" 1.7432021261916e-07 NA NA NA
1 2723172 "rs112302259.2723172.A.G" "---" "CEL" 0.627309641362885 0.015 0.941 "A" "G" "1p-2406887-2785671" 5.18646201226848e-07 NA NA NA
1 2723172 "rs112302259.2723172.A.G" "---" "RA" 0.117974172393546 0.015 0.941 "A" "G" "1p-2406887-2785671" 3.16083812181799e-07 NA NA NA
1 2723552 "rs10909872.2723552.T.G" "imm_1_2713412" "ATD" 0.816877891434027 0.016 1 "T" "G" "1p-2406887-2785671" 4.61466533176227e-08 NA NA NA
1 2723552 "rs10909872.2723552.T.G" "imm_1_2713412" "CEL" 0.140592537462984 0.016 1 "T" "G" "1p-2406887-2785671" 2.76337437634485e-08 NA NA NA
1 2723552 "rs10909872.2723552.T.G" "imm_1_2713412" "RA" 0.886659861845114 0.016 1 "T" "G" "1p-2406887-2785671" 1.34758928969762e-08 NA NA NA
1 2724026 "rs141918912.2724026.C.T" "---" "ATD" 0.970492075140904 0.011 0.997 "C" "T" "1p-2406887-2785671" 6.46159979277629e-08 NA NA NA
1 2724026 "rs141918912.2724026.C.T" "---" "CEL" 0.537885722300753 0.011 0.997 "C" "T" "1p-2406887-2785671" 5.26931654036774e-07 NA NA NA
1 2724026 "rs141918912.2724026.C.T" "---" "RA" 0.319850650579243 0.011 0.997 "C" "T" "1p-2406887-2785671" 2.40587344408442e-08 NA NA NA
1 2724699 "rs72851206.2724699.G.A" "---" "ATD" 0.97008932165785 0.016 0.969 "G" "A" "1p-2406887-2785671" 8.93522611649096e-09 NA NA NA
1 2724699 "rs72851206.2724699.G.A" "---" "CEL" 0.0432272066734805 0.016 0.969 "G" "A" "1p-2406887-2785671" 4.69429906116116e-09 NA NA NA
1 2724699 "rs72851206.2724699.G.A" "---" "RA" 0.633157153107033 0.016 0.969 "G" "A" "1p-2406887-2785671" 6.24958045557886e-09 NA NA NA
1 2725162 "rs143496013.2725162.G.A" "---" "ATD" 0.970492075140904 0.011 0.996 "G" "A" "1p-2406887-2785671" 6.46840883435989e-08 NA NA NA
1 2725162 "rs143496013.2725162.G.A" "---" "CEL" 0.537885722300753 0.011 0.996 "G" "A" "1p-2406887-2785671" 5.24950646008104e-07 NA NA NA
1 2725162 "rs143496013.2725162.G.A" "---" "RA" 0.319850650579243 0.011 0.996 "G" "A" "1p-2406887-2785671" 2.43116219029676e-08 NA NA NA
1 2725545 "rs142637966.2725545.C.T" "---" "ATD" 0.927257194941546 0.011 0.95 "C" "T" "1p-2406887-2785671" 6.64674466745816e-08 NA NA NA
1 2725545 "rs142637966.2725545.C.T" "---" "CEL" 0.535355851167358 0.011 0.95 "C" "T" "1p-2406887-2785671" 5.17722794351421e-07 NA NA NA
1 2725545 "rs142637966.2725545.C.T" "---" "RA" 0.340867780635309 0.011 0.95 "C" "T" "1p-2406887-2785671" 2.38190229081786e-08 NA NA NA
1 2726468 "rs116809818.2726468.T.A" "---" "ATD" 0.701802035386795 0.021 0.939 "T" "A" "1p-2406887-2785671" 1.02409364467787e-07 NA NA NA
1 2726468 "rs116809818.2726468.T.A" "---" "CEL" 0.889538163541999 0.021 0.939 "T" "A" "1p-2406887-2785671" 6.2762743664837e-07 NA NA NA
1 2726468 "rs116809818.2726468.T.A" "---" "RA" 0.442177032206733 0.021 0.939 "T" "A" "1p-2406887-2785671" 2.27536539727881e-08 NA NA NA
1 2727088 "rs149637032.2727088.C.T" "---" "ATD" 0.973803218161518 0.011 0.984 "C" "T" "1p-2406887-2785671" 6.52732934684657e-08 NA NA NA
1 2727088 "rs149637032.2727088.C.T" "---" "CEL" 0.490212560100278 0.011 0.984 "C" "T" "1p-2406887-2785671" 5.3270549171381e-07 NA NA NA
1 2727088 "rs149637032.2727088.C.T" "---" "RA" 0.317761770135901 0.011 0.984 "C" "T" "1p-2406887-2785671" 2.63870345031627e-08 NA NA NA
1 2727192 "rs143357746.2727192.T.A" "---" "ATD" 0.970492075140904 0.011 0.995 "T" "A" "1p-2406887-2785671" 6.47872192972756e-08 NA NA NA
1 2727192 "rs143357746.2727192.T.A" "---" "CEL" 0.537885722300753 0.011 0.995 "T" "A" "1p-2406887-2785671" 5.22185470373801e-07 NA NA NA
1 2727192 "rs143357746.2727192.T.A" "---" "RA" 0.319850650579243 0.011 0.995 "T" "A" "1p-2406887-2785671" 2.48095881580783e-08 NA NA NA
1 2727196 "rs148344069.2727196.C.A" "---" "ATD" 0.970492075140904 0.011 0.995 "C" "A" "1p-2406887-2785671" 6.47872192972756e-08 NA NA NA
1 2727196 "rs148344069.2727196.C.A" "---" "CEL" 0.537885722300753 0.011 0.995 "C" "A" "1p-2406887-2785671" 5.22185470373801e-07 NA NA NA
1 2727196 "rs148344069.2727196.C.A" "---" "RA" 0.319850650579243 0.011 0.995 "C" "A" "1p-2406887-2785671" 2.48095881580783e-08 NA NA NA
1 2728604 "rs59188097.2728604.GA.G" "---" "ATD" 0.80855814700258 0.02 0.85 "GA" "G" "1p-2406887-2785671" 1.60344642464023e-07 NA NA NA
1 2728604 "rs59188097.2728604.GA.G" "---" "CEL" 0.164004783731643 0.02 0.85 "GA" "G" "1p-2406887-2785671" 5.74139304049457e-07 NA NA NA
1 2728604 "rs59188097.2728604.GA.G" "---" "RA" 0.582109193800496 0.02 0.85 "GA" "G" "1p-2406887-2785671" 4.41679402685003e-08 NA NA NA
1 2728628 "rs115642373.2728628.G.A" "---" "ATD" 0.92319530767973 0.011 0.978 "G" "A" "1p-2406887-2785671" 7.00371892030792e-08 NA NA NA
1 2728628 "rs115642373.2728628.G.A" "---" "CEL" 0.651159444902322 0.011 0.978 "G" "A" "1p-2406887-2785671" 5.05616219025355e-07 NA NA NA
1 2728628 "rs115642373.2728628.G.A" "---" "RA" 0.257536946044916 0.011 0.978 "G" "A" "1p-2406887-2785671" 3.10027385353918e-08 NA NA NA
1 2729038 "rs57917493.2729038.C.T" "---" "ATD" 0.944326430327395 0.018 0.956 "C" "T" "1p-2406887-2785671" 1.27528582316248e-07 NA NA NA
1 2729038 "rs57917493.2729038.C.T" "---" "CEL" 0.0630488393337234 0.018 0.956 "C" "T" "1p-2406887-2785671" 6.4240513893588e-07 NA NA NA
1 2729038 "rs57917493.2729038.C.T" "---" "RA" 0.679444035686086 0.018 0.956 "C" "T" "1p-2406887-2785671" 3.20865601732516e-08 NA NA NA
1 2729235 "rs72851218.2729235.A.G" "---" "ATD" 0.995548686466713 0.018 0.935 "A" "G" "1p-2406887-2785671" 1.38259611344852e-07 NA NA NA
1 2729235 "rs72851218.2729235.A.G" "---" "CEL" 0.0469854836924456 0.018 0.935 "A" "G" "1p-2406887-2785671" 5.76614638867835e-07 NA NA NA
1 2729235 "rs72851218.2729235.A.G" "---" "RA" 0.502487175577977 0.018 0.935 "A" "G" "1p-2406887-2785671" 3.69506831606335e-08 NA NA NA
1 2729251 "rs60513129.2729251.C.T" "---" "ATD" 0.972080316482595 0.018 0.959 "C" "T" "1p-2406887-2785671" 1.11538796789632e-07 NA NA NA
1 2729251 "rs60513129.2729251.C.T" "---" "CEL" 0.0761101187304707 0.018 0.959 "C" "T" "1p-2406887-2785671" 7.01062135760672e-07 NA NA NA
1 2729251 "rs60513129.2729251.C.T" "---" "RA" 0.708124983214902 0.018 0.959 "C" "T" "1p-2406887-2785671" 2.97437068404648e-08 NA NA NA
1 2729698 "rs74050627.2729698.A.G" "---" "ATD" 0.368040625649216 0.025 0.971 "A" "G" "1p-2406887-2785671" 3.80813990502828e-08 NA NA NA
1 2729698 "rs74050627.2729698.A.G" "---" "CEL" 0.0517059063450125 0.025 0.971 "A" "G" "1p-2406887-2785671" 2.1439780178585e-08 NA NA NA
1 2729698 "rs74050627.2729698.A.G" "---" "RA" 0.520465848114688 0.025 0.971 "A" "G" "1p-2406887-2785671" 1.94313515820048e-08 NA NA NA
1 2729910 "rs79878707.2729910.G.A" "---" "ATD" 0.24293326620507 0.014 0.962 "G" "A" "1p-2406887-2785671" 3.87722245751974e-08 NA NA NA
1 2729910 "rs79878707.2729910.G.A" "---" "CEL" 0.0626948519839321 0.014 0.962 "G" "A" "1p-2406887-2785671" 2.26485844100881e-08 NA NA NA
1 2729910 "rs79878707.2729910.G.A" "---" "RA" 0.0639219044333291 0.014 0.962 "G" "A" "1p-2406887-2785671" 9.3349719456331e-09 NA NA NA
1 2730661 "rs112129305.2730661.T.G" "---" "ATD" 0.986563818421296 0.011 0.98 "T" "G" "1p-2406887-2785671" 7.09167059497565e-08 NA NA NA
1 2730661 "rs112129305.2730661.T.G" "---" "CEL" 0.620240433510084 0.011 0.98 "T" "G" "1p-2406887-2785671" 5.06664456517628e-07 NA NA NA
1 2730661 "rs112129305.2730661.T.G" "---" "RA" 0.280791118127104 0.011 0.98 "T" "G" "1p-2406887-2785671" 2.76593768873373e-08 NA NA NA
1 2730712 "rs59930694.2730712.C.T" "---" "ATD" 0.19150357047712 0.014 0.983 "C" "T" "1p-2406887-2785671" 3.86193106113241e-08 NA NA NA
1 2730712 "rs59930694.2730712.C.T" "---" "CEL" 0.0653360685413973 0.014 0.983 "C" "T" "1p-2406887-2785671" 2.17093008031479e-08 NA NA NA
1 2730712 "rs59930694.2730712.C.T" "---" "RA" 0.0965246533684221 0.014 0.983 "C" "T" "1p-2406887-2785671" 9.5615141437285e-09 NA NA NA
1 2731199 "rs150577617.2731199.C.T" "---" "ATD" 0.970938798207275 0.011 0.998 "C" "T" "1p-2406887-2785671" 6.47373671358638e-08 NA NA NA
1 2731199 "rs150577617.2731199.C.T" "---" "CEL" 0.573972721394482 0.011 0.998 "C" "T" "1p-2406887-2785671" 5.1756813376662e-07 NA NA NA
1 2731199 "rs150577617.2731199.C.T" "---" "RA" 0.3196382743822 0.011 0.998 "C" "T" "1p-2406887-2785671" 2.56421210227242e-08 NA NA NA
1 2731403 "rs72851222.2731403.T.C" "imm_1_2721263" "ATD" 0.560864405980002 0.025 1 "T" "C" "1p-2406887-2785671" 3.71501105694491e-08 NA NA NA
1 2731403 "rs72851222.2731403.T.C" "imm_1_2721263" "CEL" 0.108359813710267 0.025 1 "T" "C" "1p-2406887-2785671" 2.16652163962403e-08 NA NA NA
1 2731403 "rs72851222.2731403.T.C" "imm_1_2721263" "RA" 0.937532707877172 0.025 1 "T" "C" "1p-2406887-2785671" 1.89819706506379e-08 NA NA NA
1 2731421 "rs74050631.2731421.G.A" "---" "ATD" 0.32662148995278 0.014 0.996 "G" "A" "1p-2406887-2785671" 3.83730267188678e-08 NA NA NA
1 2731421 "rs74050631.2731421.G.A" "---" "CEL" 0.110091015575388 0.014 0.996 "G" "A" "1p-2406887-2785671" 2.20143290885829e-08 NA NA NA
1 2731421 "rs74050631.2731421.G.A" "---" "RA" 0.379838636892266 0.014 0.996 "G" "A" "1p-2406887-2785671" 9.73345707194831e-09 NA NA NA
1 2731864 "rs192203949.2731864.G.A" "---" "ATD" 0.939302747985514 0.011 0.999 "G" "A" "1p-2406887-2785671" 6.46379309866476e-08 NA NA NA
1 2731864 "rs192203949.2731864.G.A" "---" "CEL" 0.574929588042418 0.011 0.999 "G" "A" "1p-2406887-2785671" 5.17405895694388e-07 NA NA NA
1 2731864 "rs192203949.2731864.G.A" "---" "RA" 0.311352137710663 0.011 0.999 "G" "A" "1p-2406887-2785671" 2.57111972956015e-08 NA NA NA
1 2731984 "rs142459639.2731984.G.A" "---" "ATD" 0.939302747985514 0.011 0.998 "G" "A" "1p-2406887-2785671" 6.46379309866476e-08 NA NA NA
1 2731984 "rs142459639.2731984.G.A" "---" "CEL" 0.574929588042418 0.011 0.998 "G" "A" "1p-2406887-2785671" 5.17405895685742e-07 NA NA NA
1 2731984 "rs142459639.2731984.G.A" "---" "RA" 0.312028465867567 0.011 0.998 "G" "A" "1p-2406887-2785671" 2.52604163287116e-08 NA NA NA
1 2732681 "rs10909888.2732681.A.C" "---" "ATD" 0.480190677093396 0.014 0.99 "A" "C" "1p-2406887-2785671" 3.72211235828479e-08 NA NA NA
1 2732681 "rs10909888.2732681.A.C" "---" "CEL" 0.149650827561893 0.014 0.99 "A" "C" "1p-2406887-2785671" 2.10612849776961e-08 NA NA NA
1 2732681 "rs10909888.2732681.A.C" "---" "RA" 0.518066970319863 0.014 0.99 "A" "C" "1p-2406887-2785671" 1.02928362069449e-08 NA NA NA
1 2733210 "rs112394492.2733210.G.T" "---" "ATD" 0.795343620783745 0.011 0.985 "G" "T" "1p-2406887-2785671" 7.37356510687102e-08 NA NA NA
1 2733210 "rs112394492.2733210.G.T" "---" "CEL" 0.752465598450197 0.011 0.985 "G" "T" "1p-2406887-2785671" 5.10287525398929e-07 NA NA NA
1 2733210 "rs112394492.2733210.G.T" "---" "RA" 0.242705446122389 0.011 0.985 "G" "T" "1p-2406887-2785671" 3.10349833689819e-08 NA NA NA
1 2733587 "rs10909890.2733587.G.A" "---" "ATD" 0.505833724950682 0.014 0.984 "G" "A" "1p-2406887-2785671" 3.68870614778672e-08 NA NA NA
1 2733587 "rs10909890.2733587.G.A" "---" "CEL" 0.208834009679846 0.014 0.984 "G" "A" "1p-2406887-2785671" 2.02196202657021e-08 NA NA NA
1 2733587 "rs10909890.2733587.G.A" "---" "RA" 0.483528133176554 0.014 0.984 "G" "A" "1p-2406887-2785671" 1.03803108049031e-08 NA NA NA
1 2733856 "rs115095372.2733856.C.T" "---" "ATD" 0.939302747985514 0.011 0.999 "C" "T" "1p-2406887-2785671" 6.44829882694473e-08 NA NA NA
1 2733856 "rs115095372.2733856.C.T" "---" "CEL" 0.574929588042418 0.011 0.999 "C" "T" "1p-2406887-2785671" 5.17968750498541e-07 NA NA NA
1 2733856 "rs115095372.2733856.C.T" "---" "RA" 0.311352137710663 0.011 0.999 "C" "T" "1p-2406887-2785671" 2.57111972958487e-08 NA NA NA
1 2733949 "rs149337554.2733949.G.T" "---" "ATD" 0.849452931720986 0.011 0.999 "G" "T" "1p-2406887-2785671" 6.43302460203722e-08 NA NA NA
1 2733949 "rs149337554.2733949.G.T" "---" "CEL" 0.574929588042418 0.011 0.999 "G" "T" "1p-2406887-2785671" 5.17968750498067e-07 NA NA NA
1 2733949 "rs149337554.2733949.G.T" "---" "RA" 0.311352137710663 0.011 0.999 "G" "T" "1p-2406887-2785671" 2.57111972958487e-08 NA NA NA
1 2734037 "rs76834086.2734037.T.G" "imm_1_2723897" "ATD" 0.203210582274969 0.034 1 "T" "G" "1p-2406887-2785671" 1.19132826614306e-06 NA NA NA
1 2734037 "rs76834086.2734037.T.G" "imm_1_2723897" "CEL" 0.185189440527832 0.034 1 "T" "G" "1p-2406887-2785671" 3.26991482724728e-09 NA NA NA
1 2734037 "rs76834086.2734037.T.G" "imm_1_2723897" "RA" 0.905156063458772 0.034 1 "T" "G" "1p-2406887-2785671" 3.39638983330351e-08 NA NA NA
1 2734874 "rs12023160.2734874.A.G" "---" "ATD" 0.69682491141272 0.025 0.972 "A" "G" "1p-2406887-2785671" 3.89639094361227e-08 NA NA NA
1 2734874 "rs12023160.2734874.A.G" "---" "CEL" 0.21137827340272 0.025 0.972 "A" "G" "1p-2406887-2785671" 2.03314803790661e-08 NA NA NA
1 2734874 "rs12023160.2734874.A.G" "---" "RA" 0.784979736741045 0.025 0.972 "A" "G" "1p-2406887-2785671" 2.40193344452197e-08 NA NA NA
1 2735328 "rs139514791.2735328.A.C" "---" "ATD" 0.849452931720986 0.011 0.999 "A" "C" "1p-2406887-2785671" 6.43302460203722e-08 NA NA NA
1 2735328 "rs139514791.2735328.A.C" "---" "CEL" 0.552814405245762 0.011 0.999 "A" "C" "1p-2406887-2785671" 5.18180223642848e-07 NA NA NA
1 2735328 "rs139514791.2735328.A.C" "---" "RA" 0.311352137710663 0.011 0.999 "A" "C" "1p-2406887-2785671" 2.57111972960488e-08 NA NA NA
1 2735418 "rs56820613.2735418.A.G" "---" "ATD" 0.519996643582595 0.014 0.99 "A" "G" "1p-2406887-2785671" 3.71309100854435e-08 NA NA NA
1 2735418 "rs56820613.2735418.A.G" "---" "CEL" 0.185336762268959 0.014 0.99 "A" "G" "1p-2406887-2785671" 2.04537828162247e-08 NA NA NA
1 2735418 "rs56820613.2735418.A.G" "---" "RA" 0.44647465530609 0.014 0.99 "A" "G" "1p-2406887-2785671" 9.86148358665346e-09 NA NA NA
1 2735756 "rs146610803.2735756.T.C" "---" "ATD" 0.849452931720986 0.011 0.999 "T" "C" "1p-2406887-2785671" 6.43302460203722e-08 NA NA NA
1 2735756 "rs146610803.2735756.T.C" "---" "CEL" 0.552814405245762 0.011 0.999 "T" "C" "1p-2406887-2785671" 5.18180223642848e-07 NA NA NA
1 2735756 "rs146610803.2735756.T.C" "---" "RA" 0.311352137710663 0.011 0.999 "T" "C" "1p-2406887-2785671" 2.57111972960488e-08 NA NA NA
1 2735777 "rs141328215.2735777.G.A" "---" "ATD" 0.849452931720986 0.011 0.999 "G" "A" "1p-2406887-2785671" 6.43302460203722e-08 NA NA NA
1 2735777 "rs141328215.2735777.G.A" "---" "CEL" 0.552814405245762 0.011 0.999 "G" "A" "1p-2406887-2785671" 5.18180223642848e-07 NA NA NA
1 2735777 "rs141328215.2735777.G.A" "---" "RA" 0.311352137710663 0.011 0.999 "G" "A" "1p-2406887-2785671" 2.57111972960488e-08 NA NA NA
1 2735820 "rs12565258.2735820.C.G" "imm_1_2725680" "ATD" 0.453628625014478 0.013 1 "C" "G" "1p-2406887-2785671" 3.67278438123829e-08 NA NA NA
1 2735820 "rs12565258.2735820.C.G" "imm_1_2725680" "CEL" 0.23495961807491 0.013 1 "C" "G" "1p-2406887-2785671" 2.03481340961841e-08 NA NA NA
1 2735820 "rs12565258.2735820.C.G" "imm_1_2725680" "RA" 0.462682674305611 0.013 1 "C" "G" "1p-2406887-2785671" 1.16585468136599e-08 NA NA NA
1 2735973 "rs61766528.2735973.T.G" "imm_1_2725833" "ATD" 0.043975631344845 0.099 1 "T" "G" "1p-2406887-2785671" 4.04418768676212e-06 NA NA NA
1 2735973 "rs61766528.2735973.T.G" "imm_1_2725833" "CEL" 0.307786147601796 0.099 1 "T" "G" "1p-2406887-2785671" 5.62224866558234e-07 NA NA NA
1 2735973 "rs61766528.2735973.T.G" "imm_1_2725833" "RA" 0.1376268280507 0.099 1 "T" "G" "1p-2406887-2785671" 7.36443115031454e-08 NA NA NA
1 2735993 "rs369271665.2735993.ATGCACACATT.A" "---" "ATD" 0.519996643582595 0.014 0.991 "ATGCACACATT" "A" "1p-2406887-2785671" 3.71987171042246e-08 NA NA NA
1 2735993 "rs369271665.2735993.ATGCACACATT.A" "---" "CEL" 0.230810286188928 0.014 0.991 "ATGCACACATT" "A" "1p-2406887-2785671" 2.04732788516523e-08 NA NA NA
1 2735993 "rs369271665.2735993.ATGCACACATT.A" "---" "RA" 0.462424346598638 0.014 0.991 "ATGCACACATT" "A" "1p-2406887-2785671" 1.00177004076297e-08 NA NA NA
1 2736153 "rs200411901.2736153.GCA.G" "---" "ATD" 0.425171717551559 0.013 0.945 "GCA" "G" "1p-2406887-2785671" 1.55404968937493e-07 NA NA NA
1 2736153 "rs200411901.2736153.GCA.G" "---" "CEL" 0.990297319212899 0.013 0.945 "GCA" "G" "1p-2406887-2785671" 5.70127209209796e-07 NA NA NA
1 2736153 "rs200411901.2736153.GCA.G" "---" "RA" 0.0607700852630837 0.013 0.945 "GCA" "G" "1p-2406887-2785671" 2.15321715551072e-07 NA NA NA
1 2736588 "rs147421090.2736588.C.G" "---" "ATD" 0.849452931720986 0.011 0.999 "C" "G" "1p-2406887-2785671" 6.43302460203722e-08 NA NA NA
1 2736588 "rs147421090.2736588.C.G" "---" "CEL" 0.552814405245762 0.011 0.999 "C" "G" "1p-2406887-2785671" 5.18180223642848e-07 NA NA NA
1 2736588 "rs147421090.2736588.C.G" "---" "RA" 0.340609574103447 0.011 0.999 "C" "G" "1p-2406887-2785671" 2.40393262541362e-08 NA NA NA
1 2736695 "rs116267353.2736695.C.A" "imm_1_2726555" "ATD" 0.978227789069337 0.011 1 "C" "A" "1p-2406887-2785671" 6.10231338809611e-08 NA NA NA
1 2736695 "rs116267353.2736695.C.A" "imm_1_2726555" "CEL" 0.316688539740822 0.011 1 "C" "A" "1p-2406887-2785671" 5.9105397596618e-07 NA NA NA
1 2736695 "rs116267353.2736695.C.A" "imm_1_2726555" "RA" 0.530111258712303 0.011 1 "C" "A" "1p-2406887-2785671" 1.77398897218717e-08 NA NA NA
1 2736963 "rs72851230.2736963.T.C" "---" "ATD" 0.857967006510868 0.025 0.986 "T" "C" "1p-2406887-2785671" 3.87606795657758e-08 NA NA NA
1 2736963 "rs72851230.2736963.T.C" "---" "CEL" 0.277883277198487 0.025 0.986 "T" "C" "1p-2406887-2785671" 2.03058852128677e-08 NA NA NA
1 2736963 "rs72851230.2736963.T.C" "---" "RA" 0.754056115763969 0.025 0.986 "T" "C" "1p-2406887-2785671" 2.27239092470627e-08 NA NA NA
1 2737241 "rs371034323.2737241.G.C" "---" "ATD" 0.697370623178299 0.011 0.991 "G" "C" "1p-2406887-2785671" 6.41843358370182e-08 NA NA NA
1 2737241 "rs371034323.2737241.G.C" "---" "CEL" 0.629279624009304 0.011 0.991 "G" "C" "1p-2406887-2785671" 5.19710979739118e-07 NA NA NA
1 2737241 "rs371034323.2737241.G.C" "---" "RA" 0.307735116816546 0.011 0.991 "G" "C" "1p-2406887-2785671" 2.4602452490069e-08 NA NA NA
1 2737303 "rs148961392.2737303.G.T" "---" "ATD" 0.361996816803689 0.014 0.89 "G" "T" "1p-2406887-2785671" 6.04255381518255e-08 NA NA NA
1 2737303 "rs148961392.2737303.G.T" "---" "CEL" 0.683579987168913 0.014 0.89 "G" "T" "1p-2406887-2785671" 1.27434754513551e-06 NA NA NA
1 2737303 "rs148961392.2737303.G.T" "---" "RA" 0.854600979666838 0.014 0.89 "G" "T" "1p-2406887-2785671" 1.63528079163288e-08 NA NA NA
1 2737398 "rs147670328.2737398.T.C" "---" "ATD" 0.692177065447215 0.011 0.995 "T" "C" "1p-2406887-2785671" 6.48969508894414e-08 NA NA NA
1 2737398 "rs147670328.2737398.T.C" "---" "CEL" 0.636439272641489 0.011 0.995 "T" "C" "1p-2406887-2785671" 5.15751111344434e-07 NA NA NA
1 2737398 "rs147670328.2737398.T.C" "---" "RA" 0.317937876182883 0.011 0.995 "T" "C" "1p-2406887-2785671" 2.421895570119e-08 NA NA NA
1 2737637 "rs146356290.2737637.A.G" "---" "ATD" 0.842585093099804 0.024 0.777 "A" "G" "1p-2406887-2785671" 5.90249120631422e-08 NA NA NA
1 2737637 "rs146356290.2737637.A.G" "---" "CEL" 0.952212853040488 0.024 0.777 "A" "G" "1p-2406887-2785671" 1.02773812642125e-06 NA NA NA
1 2737637 "rs146356290.2737637.A.G" "---" "RA" 0.140355417287032 0.024 0.777 "A" "G" "1p-2406887-2785671" 1.22520005750554e-07 NA NA NA
1 2738075 "rs72851231.2738075.C.T" "---" "ATD" 0.656609173736594 0.025 0.973 "C" "T" "1p-2406887-2785671" 3.74579412897405e-08 NA NA NA
1 2738075 "rs72851231.2738075.C.T" "---" "CEL" 0.20698019323932 0.025 0.973 "C" "T" "1p-2406887-2785671" 2.0927149014818e-08 NA NA NA
1 2738075 "rs72851231.2738075.C.T" "---" "RA" 0.741538382212031 0.025 0.973 "C" "T" "1p-2406887-2785671" 2.23756741819403e-08 NA NA NA
1 2738417 "rs10909904.2738417.T.C" "---" "ATD" 0.756916898228023 0.025 0.973 "T" "C" "1p-2406887-2785671" 3.84938742718447e-08 NA NA NA
1 2738417 "rs10909904.2738417.T.C" "---" "CEL" 0.351386148436502 0.025 0.973 "T" "C" "1p-2406887-2785671" 2.02192292171478e-08 NA NA NA
1 2738417 "rs10909904.2738417.T.C" "---" "RA" 0.865936162313557 0.025 0.973 "T" "C" "1p-2406887-2785671" 2.13900768259642e-08 NA NA NA
1 2739372 "rs74458172.2739372.G.C" "---" "ATD" 0.692986056309642 0.01 0.984 "G" "C" "1p-2406887-2785671" 6.59962149178419e-08 NA NA NA
1 2739372 "rs74458172.2739372.G.C" "---" "CEL" 0.63781381326388 0.01 0.984 "G" "C" "1p-2406887-2785671" 5.13284393210059e-07 NA NA NA
1 2739372 "rs74458172.2739372.G.C" "---" "RA" 0.341831650521789 0.01 0.984 "G" "C" "1p-2406887-2785671" 2.45382790759361e-08 NA NA NA
1 2739379 "rs77725047.2739379.G.C" "---" "ATD" 0.340840546867757 0.014 0.97 "G" "C" "1p-2406887-2785671" 3.70964697178875e-08 NA NA NA
1 2739379 "rs77725047.2739379.G.C" "---" "CEL" 0.206853803509793 0.014 0.97 "G" "C" "1p-2406887-2785671" 2.03931301983602e-08 NA NA NA
1 2739379 "rs77725047.2739379.G.C" "---" "RA" 0.508156728841684 0.014 0.97 "G" "C" "1p-2406887-2785671" 1.09345583232768e-08 NA NA NA
1 2739972 "rs6679232.2739972.A.G" "---" "ATD" 0.610971663212957 0.024 0.988 "A" "G" "1p-2406887-2785671" 3.71938643918195e-08 NA NA NA
1 2739972 "rs6679232.2739972.A.G" "---" "CEL" 0.21657642618204 0.024 0.988 "A" "G" "1p-2406887-2785671" 2.09486173206915e-08 NA NA NA
1 2739972 "rs6679232.2739972.A.G" "---" "RA" 0.886867880592424 0.024 0.988 "A" "G" "1p-2406887-2785671" 2.37482156630154e-08 NA NA NA
1 2740279 "rs142443628.2740279.C.T" "---" "ATD" 0.687239064829962 0.02 0.904 "C" "T" "1p-2406887-2785671" 1.04946646366803e-07 NA NA NA
1 2740279 "rs142443628.2740279.C.T" "---" "CEL" 0.950237476633007 0.02 0.904 "C" "T" "1p-2406887-2785671" 6.2781475633508e-07 NA NA NA
1 2740279 "rs142443628.2740279.C.T" "---" "RA" 0.283429415647362 0.02 0.904 "C" "T" "1p-2406887-2785671" 2.4561232137483e-08 NA NA NA
1 2740684 "rs79699244.2740684.A.G" "---" "ATD" 0.571904897023863 0.024 0.985 "A" "G" "1p-2406887-2785671" 3.68897349513487e-08 NA NA NA
1 2740684 "rs79699244.2740684.A.G" "---" "CEL" 0.170959631405746 0.024 0.985 "A" "G" "1p-2406887-2785671" 2.15523532092251e-08 NA NA NA
1 2740684 "rs79699244.2740684.A.G" "---" "RA" 0.949122992429319 0.024 0.985 "A" "G" "1p-2406887-2785671" 2.37758568966864e-08 NA NA NA
1 2741254 "rs74571334.2741254.C.T" "---" "ATD" 0.404752906582219 0.014 0.976 "C" "T" "1p-2406887-2785671" 3.67659466952733e-08 NA NA NA
1 2741254 "rs74571334.2741254.C.T" "---" "CEL" 0.263156212094109 0.014 0.976 "C" "T" "1p-2406887-2785671" 2.0301891338473e-08 NA NA NA
1 2741254 "rs74571334.2741254.C.T" "---" "RA" 0.679106472560528 0.014 0.976 "C" "T" "1p-2406887-2785671" 1.06958292435196e-08 NA NA NA
1 2741255 "rs141232077.2741255.G.C" "---" "ATD" 0.692581501109011 0.01 0.982 "G" "C" "1p-2406887-2785671" 6.74080716969319e-08 NA NA NA
1 2741255 "rs141232077.2741255.G.C" "---" "CEL" 0.63662894094612 0.01 0.982 "G" "C" "1p-2406887-2785671" 5.09966918096576e-07 NA NA NA
1 2741255 "rs141232077.2741255.G.C" "---" "RA" 0.317868789759949 0.01 0.982 "G" "C" "1p-2406887-2785671" 2.61420491726186e-08 NA NA NA
1 2741833 "rs145947162.2741833.G.A" "---" "ATD" 0.692177065447215 0.01 0.983 "G" "A" "1p-2406887-2785671" 6.81118765625766e-08 NA NA NA
1 2741833 "rs145947162.2741833.G.A" "---" "CEL" 0.636439272641489 0.01 0.983 "G" "A" "1p-2406887-2785671" 5.07427624775868e-07 NA NA NA
1 2741833 "rs145947162.2741833.G.A" "---" "RA" 0.317937876182883 0.01 0.983 "G" "A" "1p-2406887-2785671" 2.62385737352692e-08 NA NA NA
1 2742491 "rs12071313.2742491.A.G" "---" "ATD" 0.329084475472447 0.014 0.99 "A" "G" "1p-2406887-2785671" 3.75522133915288e-08 NA NA NA
1 2742491 "rs12071313.2742491.A.G" "---" "CEL" 0.198700938994152 0.014 0.99 "A" "G" "1p-2406887-2785671" 2.06730516429091e-08 NA NA NA
1 2742491 "rs12071313.2742491.A.G" "---" "RA" 0.449004069973423 0.014 0.99 "A" "G" "1p-2406887-2785671" 1.1268931667652e-08 NA NA NA
1 2742600 "rs181333108.2742600.G.T" "imm_1_2732460" "CEL" 0.665567894479624 0.01 1 "G" "T" "1p-2406887-2785671" 1.79512746111296e-09 NA NA NA
1 2742600 "rs181333108.2742600.G.T" "imm_1_2732460" "RA" 0.106640527084301 0.01 1 "G" "T" "1p-2406887-2785671" 9.48153810054783e-07 NA NA NA
1 2742604 "rs145600271.2742604.G.A" "---" "ATD" 0.692177065447215 0.01 0.984 "G" "A" "1p-2406887-2785671" 6.85078505595233e-08 NA NA NA
1 2742604 "rs145600271.2742604.G.A" "---" "CEL" 0.636439272641489 0.01 0.984 "G" "A" "1p-2406887-2785671" 5.0667827577898e-07 NA NA NA
[truncated: 83,496 more rows]
