# Supplementary material for: Chromosome contacts in activated T cells identify autoimmune disease candidate genes
Source: Genome Biol. 2017 Sep 4;18:165. doi: 10.1186/s13059-017-1285-0 (PMC5584004; doi:10.1186/s13059-017-1285-0)
Supplement: Supplementary file 8 — Results of GWAS summary statistic fine-mapping. (GZ 2833 kb) [file 13059_2017_1285_MOESM8_ESM.gz]

Archive with 1 entries (1 files):
- stable6b-fine-mapping-gwas.csv
