# Supplementary material for: Chromosome contacts in activated T cells identify autoimmune disease candidate genes
Source: Genome Biol. 2017 Sep 4;18:165. doi: 10.1186/s13059-017-1285-0 (PMC5584004; doi:10.1186/s13059-017-1285-0)
Supplement: Supplementary file 9 — Autoimmune disease COGS gene prioritisation. Overall COGS gene scores (COGS_Overall_Gene_Score) for each gene and autoimmune disease are shown together with the prioritised category and score associated with that category (COGS_Category_Gene_Score) (Fig. 3). The ‘analysis’ column describes whether the input data was GWAS or ImmunoChip (ICHIP) and whether summary statistic (SS) or GUESSFM (GF) fine-mapping was used. ‘diff.expr’ indicates whether the gene was not expressed (NA) or, if expressed, whether there was differential expression at the FDR < 0.01 level (up, down or nsig). Similarly, ‘diff.erna’ indicates whether the HindIII fragment containing the strongest SNP signal is differentially expressed with the same categories. Using data from ImmunoBase (https://www.immunobase.org - accessed 06/06/2016), we annotate genes near (within 5 Mb) previously reported disease susceptibility regions, with contextual annotation ‘Closest_Disease_Susceptibility_Region’, ‘Closest_Min_P_Value_Susceptibility_SNP’, ‘Closest_Min_P_Value_Susceptibility_SNP_P_Value’, ‘PIR_Overlaps_Disease_DSR’ indicates that the PIR driving the prioritisation for a gene/disease overlaps an ImmunoBase known disease susceptibility region for that trait. Restricted to the subset of genes with scores > 0.5 that are analysed in this paper. (GZ 37 kb) [file 13059_2017_1285_MOESM9_ESM.gz]

Ensembl_GeneID	Gene_Name	Disease	analysis	COGS_Overall_Gene_Score	COGS_Category	COGS_Category_Gene_Score	highlight	diff.expr	diff.erna	Best_PIR_Overlaps_Disease_Susceptibility_Region	Closest_Trait_Susceptibility_Region	Closest_Min_P_Value_Susceptibility_SNP	Closest_Min_P_Value_Susceptibility_SNP_P_Value
ENSG00000112159	MDN1	RA	ICHIP_GF	0.534770744385379	interaction	0.534770744385379	TRUE	up	up	TRUE	6q15	rs72928038	8.23e-07
ENSG00000065675	PRKCQ	ATD	ICHIP_GF	0.543361864602415	interaction	0.543361864602415	TRUE	down	up	TRUE	10p15.1	rs706779	2.67e-07
ENSG00000136634	IL10	T1D	ICHIP_GF	0.668933843723524	promoter	0.651718161358143	TRUE	up	up	TRUE	1q32.1	rs3024493	2.01e-08
ENSG00000119004	CYP20A1	T1D	ICHIP_GF	0.655420172500256	interaction	0.655420172500256	TRUE	up	up	TRUE	2q33.2	rs3087243	7.4e-21
ENSG00000134453	RBM17	RA	ICHIP_GF	0.670133684059964	Total_CD4_Activated	0.670133684059964	TRUE	up	up	TRUE	10p15.1	rs706778	4.6e-14
ENSG00000150347	ARID5B	RA	GWAS_SS	0.691922928401095	interaction	0.691922928201873	TRUE	up	up	TRUE	10q21.2	rs12764378	4.5e-10
ENSG00000212743	DKFZP667F0711	RA	GWAS_SS	0.750047971383913	promoter	0.69635716769	TRUE	nsig	up	TRUE	10p15.1	rs947474	4.1e-10
ENSG00000136997	MYC	RA	GWAS_SS	0.696937550278576	interaction	0.696380566073971	TRUE	up	up	TRUE	8q24.21	rs1516971	1.3e-10
ENSG00000151702	FLI1	CEL	ICHIP_GF	0.712776492021463	interaction	0.712776492021463	TRUE	down	nsig	TRUE	11q24.3	rs11221332	5.28e-16
ENSG00000095261	PSMD5	RA	GWAS_SS	0.731826905876341	interaction	0.731813306166416	TRUE	nsig	up	TRUE	9q33.2	rs10985070	5e-11
ENSG00000157870	FAM213B	RA	GWAS_SS	0.752938077137518	promoter	0.750654733809	TRUE	nsig	nsig	TRUE	1p36.32	chr1:2523811	7.8e-14
ENSG00000212743	DKFZP667F0711	CEL	ICHIP_GF	0.764754747545481	overall	0.764754747545481	TRUE	nsig	up	TRUE	10p15.1	rs2387397	1.9e-08
ENSG00000134954	ETS1	CEL	ICHIP_GF	0.999999961545076	interaction	0.77125694575127	TRUE	down	nsig	TRUE	11q24.3	rs11221332	5.28e-16
ENSG00000134453	RBM17	RA	GWAS_SS	0.772860582524583	Total_CD4_Activated	0.772818286854265	TRUE	up	up	TRUE	10p15.1	rs706778	4.6e-14
ENSG00000056558	TRAF1	RA	GWAS_SS	0.887611349849044	noncoding	0.777006795394551	TRUE	up	up	TRUE	9q33.2	rs10985070	5e-11
ENSG00000178562	CD28	T1D	ICHIP_GF	0.807394377398318	interaction	0.807345599223636	TRUE	nsig	up	TRUE	2q33.2	rs3087243	7.4e-21
ENSG00000173166	RAPH1	T1D	ICHIP_GF	0.828226684640814	interaction	0.828226684640814	TRUE	up	up	TRUE	2q33.2	rs3087243	7.4e-21
ENSG00000026508	CD44	SLE	GWAS_SS	0.8346362061233	interaction	0.8346356330209	TRUE	up	up	TRUE	11p13	rs2732549	1.2e-23
ENSG00000119397	CNTRL	RA	GWAS_SS	0.847070266879381	interaction	0.847048356296695	TRUE	down	up	TRUE	9q33.2	rs10985070	5e-11
ENSG00000134882	UBAC2	T1D	ICHIP_GF	0.858070354842104	interaction	0.85807015312161	TRUE	down	up	TRUE	13q32.3	rs9585056	5.2e-09
ENSG00000169508	GPR183	T1D	ICHIP_GF	0.85807015312161	interaction	0.85807015312161	TRUE	up	up	TRUE	13q32.3	rs9585056	5.2e-09
ENSG00000125245	GPR18	T1D	ICHIP_GF	0.859400586655542	interaction	0.859400586655542	TRUE	down	up	TRUE	13q32.3	rs9585056	5.2e-09
ENSG00000112159	MDN1	ATD	ICHIP_GF	0.878357087400327	interaction	0.878357087400327	TRUE	up	up	TRUE	6q15	rs72928038	1.23e-07
ENSG00000172575	RASGRP1	RA	ICHIP_GF	0.957550293540678	interaction	0.901503618341364	TRUE	nsig	up	TRUE	15q14	rs8043085	1.4e-10
ENSG00000164691	TAGAP	RA	GWAS_SS	0.978792671647209	interaction	0.978502744952594	TRUE	up	up	TRUE	6q25.3	rs2451258	2.7e-11
ENSG00000146425	DYNLT1	RA	GWAS_SS	0.982216095646686	Total_CD4_Activated	0.98194410052765	TRUE	nsig	up	TRUE	6q25.3	rs2451258	2.7e-11
ENSG00000164674	SYTL3	RA	GWAS_SS	0.982216093186483	Total_CD4_Activated	0.98194410052765	TRUE	up	up	TRUE	6q25.3	rs2451258	2.7e-11
ENSG00000150347	ARID5B	SLE	GWAS_SS	0.985043843689063	interaction	0.98503423706531	TRUE	up	up	TRUE	10q21.2	rs4948496	1.04e-10
ENSG00000112159	MDN1	T1D	ICHIP_GF	0.991508797282881	interaction	0.991508797282881	TRUE	up	up	TRUE	6q15	rs72928038	6.4e-14
ENSG00000134453	RBM17	ATD	ICHIP_GF	0.994276503126816	interaction	0.994276503126815	TRUE	up	up	TRUE	10p15.1	rs706779	2.67e-07
ENSG00000134460	IL2RA	RA	GWAS_SS	0.999264120842688	promoter	0.9982869720508	TRUE	up	up	TRUE	10p15.1	rs706778	4.6e-14
ENSG00000162894	FAIM3	T1D	ICHIP_GF	0.998337580387275	interaction	0.998337580387275	TRUE	down	up	TRUE	1q32.1	rs3024493	2.01e-08
ENSG00000172575	RASGRP1	RA	GWAS_SS	0.999229551824508	noncoding	0.999175601950194	TRUE	nsig	up	TRUE	15q14	rs8032939	1.9e-18
ENSG00000107485	GATA3	RA	GWAS_SS	0.999527947169161	promoter	0.999366124386	TRUE	nsig	nsig	TRUE	10p14	rs3824660	2e-08
ENSG00000134460	IL2RA	RA	ICHIP_GF	1	promoter	0.999999793926239	TRUE	up	up	TRUE	10p15.1	rs706778	4.6e-14
ENSG00000134460	IL2RA	ATD	ICHIP_GF	1	noncoding	1	TRUE	up	up	TRUE	10p15.1	rs706779	2.67e-07
ENSG00000162892	IL24	T1D	ICHIP_GF	1	interaction	1	TRUE	up	up	TRUE	1q32.1	rs3024493	2.01e-08
ENSG00000143226	FCGR2A	RA	GWAS_SS	0.5225450919	promoter	0.412503519	FALSE	NA	NA	FALSE	NONE	NONE	NA
ENSG00000136573	BLK	RA	GWAS_SS	0.517529757429328	promoter	0.427586813	FALSE	down	NA	TRUE	8p23.1	rs2736337	3.1e-13
ENSG00000198821	CD247	RA	GWAS_SS	0.526904384855775	promoter	0.4344069	FALSE	down	up	FALSE	NONE	NONE	NA
ENSG00000186075	ZPBP2	T1D	ICHIP_GF	0.507936784536017	promoter	0.443189608038804	FALSE	NA	NA	TRUE	17q12	rs12453507	1e-08
ENSG00000113532	ST8SIA4	SLE	GWAS_SS	0.526591102639042	interaction	0.460871787246918	FALSE	up	NA	FALSE	NONE	NONE	NA
ENSG00000136573	BLK	SLE	GWAS_SS	0.525589435745171	promoter	0.466341990145846	FALSE	down	NA	TRUE	8p23.1	rs2736340	6.28e-20
ENSG00000162924	REL	RA	ICHIP_GF	0.594682576576795	noncoding	0.479135534602563	FALSE	up	NA	TRUE	2p16.1	rs34695944	1.7e-15
ENSG00000143226	FCGR2A	RA	ICHIP_GF	0.591537169167187	promoter	0.498441534651338	FALSE	NA	NA	FALSE	NONE	NONE	NA
ENSG00000139531	SUOX	RA	GWAS_SS	0.618500678299509	promoter	0.499914697	FALSE	nsig	NA	TRUE	12q13.2	rs773125	1.1e-10
ENSG00000136068	FLNB	RA	GWAS_SS	0.501577018935429	Total_CD4_NonActivated	0.501123344555241	FALSE	nsig	NA	TRUE	3p14.3	rs35677470	1.7e-07
ENSG00000110367	DDX6	CEL	ICHIP_GF	0.513355421422535	interaction	0.502630755670333	FALSE	nsig	NA	TRUE	11q23.3	rs10892258	1.7e-11
ENSG00000182108	DEXI	T1D	ICHIP_GF	0.505954151867706	interaction	0.504855038481105	FALSE	nsig	NA	TRUE	16p13.13	rs193778	4.4e-10
ENSG00000147316	MCPH1	SLE	GWAS_SS	0.509334235714004	interaction	0.50684949108919	FALSE	up	NA	FALSE	8p23.1	rs2736340	6.28e-20
ENSG00000160712	IL6R	RA	GWAS_SS	0.557930989275782	Total_CD4_NonActivated	0.510724170812128	FALSE	down	NA	TRUE	1q21.3	rs2228145	3.7e-09
ENSG00000135452	TSPAN31	RA	GWAS_SS	0.514258300243875	interaction	0.513066288915472	FALSE	up	NA	FALSE	12q13.2	rs773125	1.1e-10
ENSG00000135439	AGAP2	RA	GWAS_SS	0.51370729308351	interaction	0.513581465129638	FALSE	down	NA	FALSE	12q13.2	rs773125	1.1e-10
ENSG00000138378	STAT4	RA	GWAS_SS	0.516851172727474	interaction	0.516851172547869	FALSE	up	NA	TRUE	2q32.3	rs13426947	7.2e-10
ENSG00000170689	HOXB9	SLE	GWAS_SS	0.518623776321997	interaction	0.51842338844951	FALSE	NA	NA	FALSE	NONE	NONE	NA
ENSG00000122304	PRM2	SLE	GWAS_SS	0.518588547944432	Total_CD4_Activated	0.518586562872996	FALSE	NA	NA	TRUE	16p13.13	rs9652601	7.42e-17
ENSG00000138378	STAT4	RA	ICHIP_GF	0.525135291662527	interaction	0.525135291662287	FALSE	up	NA	TRUE	2q32.3	rs13426947	7.2e-10
ENSG00000135506	OS9	RA	GWAS_SS	0.573869523386441	promoter	0.52801411	FALSE	down	NA	FALSE	12q13.2	rs773125	1.1e-10
ENSG00000161405	IKZF3	RA	ICHIP_GF	0.54609146824754	promoter	0.53077093241952	FALSE	up	NA	TRUE	17q12	chr17:38031857	2.3e-12
ENSG00000186075	ZPBP2	RA	ICHIP_GF	0.602530802494301	promoter	0.53077093241952	FALSE	NA	NA	TRUE	17q12	chr17:38031857	2.3e-12
ENSG00000079459	FDFT1	SLE	GWAS_SS	0.539952529886121	interaction	0.531701079623878	FALSE	nsig	NA	FALSE	8p23.1	rs2736340	6.28e-20
ENSG00000255046	RP11-297N6.4	SLE	GWAS_SS	0.537368684430279	interaction	0.531701079623878	FALSE	nsig	NA	FALSE	8p23.1	rs2736340	6.28e-20
ENSG00000205883	DEFB135	SLE	GWAS_SS	0.574950523447097	Total_CD4_NonActivated	0.533327491374394	FALSE	NA	NA	TRUE	8p23.1	rs2736340	6.28e-20
ENSG00000060762	MPC1	ATD	ICHIP_GF	0.534981626705878	interaction	0.534981247277541	FALSE	down	NA	FALSE	NONE	NONE	NA
ENSG00000171056	SOX7	SLE	GWAS_SS	0.536819809819384	Total_CD4_Activated	0.536012447185735	FALSE	NA	NA	TRUE	8p23.1	rs2736340	6.28e-20
ENSG00000254093	PINX1	SLE	GWAS_SS	0.536809172133059	Total_CD4_Activated	0.536012447185735	FALSE	up	NA	TRUE	8p23.1	rs2736340	6.28e-20
ENSG00000258724	SOX7	SLE	GWAS_SS	0.536813441725063	Total_CD4_Activated	0.536012447185735	FALSE	NA	NA	TRUE	8p23.1	rs2736340	6.28e-20
ENSG00000164733	CTSB	SLE	GWAS_SS	0.537624911657682	interaction	0.537369261923905	FALSE	down	NA	TRUE	8p23.1	rs2736340	6.28e-20
ENSG00000101470	TNNC2	CEL	ICHIP_GF	0.541049912885872	interaction	0.541049912885872	FALSE	NA	NA	FALSE	NONE	NONE	NA
ENSG00000124104	SNX21	CEL	ICHIP_GF	0.541049912885872	interaction	0.541049912885872	FALSE	nsig	NA	FALSE	NONE	NONE	NA
ENSG00000175063	UBE2C	CEL	ICHIP_GF	0.541079250184313	interaction	0.541079250184313	FALSE	down	NA	FALSE	NONE	NONE	NA
ENSG00000062598	ELMO2	CEL	ICHIP_GF	0.541313371378823	interaction	0.541313371378823	FALSE	nsig	NA	FALSE	NONE	NONE	NA
ENSG00000114209	PDCD10	SLE	GWAS_SS	0.542280040952999	interaction	0.542121544812789	FALSE	nsig	NA	FALSE	NONE	NONE	NA
ENSG00000163536	SERPINI1	SLE	GWAS_SS	0.54236112228739	interaction	0.542121544812789	FALSE	down	NA	FALSE	NONE	NONE	NA
ENSG00000120068	HOXB8	SLE	GWAS_SS	0.54448514	interaction	0.54436825	FALSE	NA	NA	FALSE	NONE	NONE	NA
ENSG00000038532	CLEC16A	T1D	ICHIP_GF	0.547019892921716	interaction	0.54587857309981	FALSE	nsig	NA	TRUE	16p13.13	rs193778	4.4e-10
ENSG00000100060	MFNG	CEL	ICHIP_GF	0.546363387924656	interaction	0.546363387924656	FALSE	down	nsig	FALSE	NONE	NONE	NA
ENSG00000166897	ELFN2	CEL	ICHIP_GF	0.546490427461213	interaction	0.546490427461213	FALSE	down	nsig	FALSE	NONE	NONE	NA
ENSG00000100385	IL2RB	CEL	ICHIP_GF	0.546837657684634	interaction	0.546605459282697	FALSE	up	nsig	FALSE	NONE	NONE	NA
ENSG00000057657	PRDM1	RA	GWAS_SS	0.547597056552609	interaction	0.547064082163132	FALSE	up	NA	TRUE	6q21	rs9372120	7.6e-10
ENSG00000187045	TMPRSS6	CEL	ICHIP_GF	0.548828010000597	interaction	0.548828010000597	FALSE	NA	nsig	FALSE	NONE	NONE	NA
ENSG00000087157	PGS1	RA	GWAS_SS	0.550309416865	promoter	0.54915047	FALSE	nsig	NA	FALSE	NONE	NONE	NA
ENSG00000154319	FAM167A	SLE	GWAS_SS	0.55229653648593	promoter	0.549207491249801	FALSE	NA	NA	TRUE	8p23.1	rs2736340	6.28e-20
ENSG00000154319	FAM167A	RA	GWAS_SS	0.561656582088189	promoter	0.5563355808	FALSE	NA	NA	TRUE	8p23.1	rs2736337	3.1e-13
ENSG00000163512	AZI2	RA	GWAS_SS	0.560510219442341	interaction	0.560122507021255	FALSE	down	NA	TRUE	3p24.1	rs3806624	8.6e-09
ENSG00000206559	ZCWPW2	RA	GWAS_SS	0.560684828813179	interaction	0.560122507021255	FALSE	NA	NA	TRUE	3p24.1	rs3806624	8.6e-09
ENSG00000157593	SLC35B2	RA	GWAS_SS	0.563045762717794	promoter	0.5630076599	FALSE	up	NA	TRUE	6p21.1	rs2233424	1.4e-19
ENSG00000178233	TMEM151B	RA	GWAS_SS	0.602319263462536	promoter	0.5630082402	FALSE	NA	NA	TRUE	6p21.1	rs2233424	1.4e-19
ENSG00000272442	RP11-444E17.6	RA	GWAS_SS	0.576024539357099	promoter	0.5630082402	FALSE	NA	NA	TRUE	6p21.1	rs2233424	1.4e-19
ENSG00000134242	PTPN22	ATD	ICHIP_GF	0.565638030992697	coding	0.565569381848191	FALSE	up	NA	FALSE	NA	NA	NA
ENSG00000178257	PRM3	T1D	ICHIP_GF	0.59165055946345	interaction	0.574731325542581	FALSE	NA	NA	TRUE	16p13.13	rs12927355	3e-22
ENSG00000178279	TNP2	T1D	ICHIP_GF	0.591765618473877	interaction	0.574731325542581	FALSE	NA	NA	TRUE	16p13.13	rs12927355	3e-22
ENSG00000026297	RNASET2	ATD	ICHIP_GF	0.674146967251744	noncoding	0.576910482722874	FALSE	nsig	NA	FALSE	NONE	NONE	NA
ENSG00000249141	RP11-514O12.4	ATD	ICHIP_GF	0.577064456561644	noncoding	0.576910482722874	FALSE	NA	NA	FALSE	NONE	NONE	NA
ENSG00000160087	UBE2J2	SLE	GWAS_SS	0.59901830584372	interaction	0.57704101507948	FALSE	up	NA	FALSE	NONE	NONE	NA
ENSG00000155189	AGPAT5	SLE	GWAS_SS	0.580107550258797	interaction	0.577553555277505	FALSE	up	NA	FALSE	8p23.1	rs2736340	6.28e-20
ENSG00000184557	SOCS3	RA	GWAS_SS	0.582580989402493	promoter	0.578521336504004	FALSE	up	NA	FALSE	NONE	NONE	NA
ENSG00000173559	NABP1	RA	ICHIP_GF	0.57888615087273	interaction	0.57888615087273	FALSE	up	NA	TRUE	2q32.3	rs13426947	7.2e-10
ENSG00000267303	CTD-2369P2.12	RA	GWAS_SS	0.584000015201019	coding	0.584000000001316	FALSE	NA	NA	FALSE	NA	NA	NA
ENSG00000161847	RAVER1	RA	GWAS_SS	0.584000015381951	coding	0.584000000003497	FALSE	nsig	NA	FALSE	NA	NA	NA
ENSG00000178105	DDX10	RA	GWAS_SS	0.710555859528915	Total_CD4_Activated	0.584546409	FALSE	up	NA	TRUE	11q22.3	chr11:107967350	1.4e-08
ENSG00000099624	ATP5D	SLE	GWAS_SS	0.588922556704271	interaction	0.588343716963509	FALSE	nsig	NA	FALSE	NONE	NONE	NA
ENSG00000099625	C19orf26	SLE	GWAS_SS	0.589029856656216	interaction	0.588343716963509	FALSE	NA	NA	FALSE	NONE	NONE	NA
ENSG00000167470	MIDN	SLE	GWAS_SS	0.588916118707154	interaction	0.588343716963509	FALSE	up	NA	FALSE	NONE	NONE	NA
ENSG00000099622	CIRBP	SLE	GWAS_SS	0.589658638498007	interaction	0.589025749093244	FALSE	nsig	NA	FALSE	NONE	NONE	NA
ENSG00000175643	RMI2	SLE	GWAS_SS	0.597940470443826	interaction	0.597887438121061	FALSE	down	NA	TRUE	16p13.13	rs9652601	7.42e-17
ENSG00000132185	FCRLA	RA	GWAS_SS	0.5984346886	interaction	0.5984173739	FALSE	nsig	NA	FALSE	NONE	NONE	NA
ENSG00000081721	DUSP12	RA	GWAS_SS	0.599859475881713	Total_CD4_Activated	0.598815321629743	FALSE	nsig	NA	FALSE	NONE	NONE	NA
ENSG00000161405	IKZF3	RA	GWAS_SS	0.657678780593	promoter	0.59958226176	FALSE	up	NA	TRUE	17q12	chr17:38031857	2.3e-12
ENSG00000186075	ZPBP2	RA	GWAS_SS	0.713008698823	promoter	0.59958226176	FALSE	NA	NA	TRUE	17q12	chr17:38031857	2.3e-12
ENSG00000175354	PTPN2	RA	GWAS_SS	0.732049147522076	Total_CD4_Activated	0.602167279349032	FALSE	up	NA	TRUE	18p11.21	rs8083786	6.3e-18
ENSG00000173559	NABP1	RA	GWAS_SS	0.602784349837973	interaction	0.602669548744215	FALSE	up	NA	TRUE	2q32.3	rs13426947	7.2e-10
ENSG00000185507	IRF7	SLE	GWAS_SS	0.6938645567585	noncoding	0.6111645562475	FALSE	nsig	NA	TRUE	11p15.5	rs4963128	4.9e-09
ENSG00000145495	MARCH6	RA	GWAS_SS	0.611955913120733	interaction	0.611703796791488	FALSE	nsig	NA	FALSE	NONE	NONE	NA
ENSG00000145723	GIN1	RA	GWAS_SS	0.612756036892021	interaction	0.612739399604293	FALSE	down	NA	TRUE	5q21.1	rs39984	9.3e-08
ENSG00000145725	PPIP5K2	RA	GWAS_SS	0.612760747029295	interaction	0.612739399604293	FALSE	nsig	NA	TRUE	5q21.1	rs39984	9.3e-08
ENSG00000162746	FCRLB	RA	GWAS_SS	0.6133420128	interaction	0.613333522	FALSE	NA	NA	FALSE	NONE	NONE	NA
ENSG00000122304	PRM2	RA	GWAS_SS	0.617002792559983	Total_CD4_Activated	0.6166855824187	FALSE	NA	NA	TRUE	16p13.13	rs4780401	4.1e-08
ENSG00000174132	FAM174A	SLE	GWAS_SS	0.619832667763354	interaction	0.619706709563448	FALSE	down	NA	FALSE	NONE	NONE	NA
ENSG00000153922	CHD1	RA	ICHIP_GF	0.62210155401754	interaction	0.62210155401754	FALSE	up	NA	TRUE	5q21.1	rs39984	9.3e-08
ENSG00000145723	GIN1	RA	ICHIP_GF	0.622112764961481	interaction	0.622110160641308	FALSE	down	NA	TRUE	5q21.1	rs39984	9.3e-08
ENSG00000145725	PPIP5K2	RA	ICHIP_GF	0.622112859721226	interaction	0.622110160641308	FALSE	nsig	NA	TRUE	5q21.1	rs39984	9.3e-08
ENSG00000115598	IL1RL2	CEL	ICHIP_GF	0.622123818497936	interaction	0.622123568778503	FALSE	up	NA	TRUE	2q12.1	rs990171	1.2e-16
ENSG00000153922	CHD1	RA	GWAS_SS	0.63712764055699	interaction	0.636346647267547	FALSE	up	NA	TRUE	5q21.1	rs39984	9.3e-08
ENSG00000187045	TMPRSS6	RA	ICHIP_GF	0.638547770188023	Total_CD4_Activated	0.638547770188023	FALSE	NA	NA	FALSE	22q13.1	rs909685	1.4e-16
ENSG00000157423	HYDIN	SLE	GWAS_SS	0.643940490468168	interaction	0.643655239556886	FALSE	NA	NA	FALSE	NONE	NONE	NA
ENSG00000135362	PRR5L	RA	GWAS_SS	0.684173384201724	interaction	0.646532071778044	FALSE	nsig	NA	FALSE	NONE	NONE	NA
ENSG00000100109	TFIP11	SLE	GWAS_SS	0.64783972	interaction	0.64685362	FALSE	up	NA	FALSE	NONE	NONE	NA
ENSG00000170525	PFKFB3	RA	GWAS_SS	0.648593945655267	noncoding	0.648523796650232	FALSE	up	NA	FALSE	10p15.1	rs10795791	3e-06
ENSG00000163687	DNASE1L3	RA	GWAS_SS	0.651222934310857	coding	0.651016612	FALSE	NA	NA	FALSE	NA	NA	NA
ENSG00000133466	C1QTNF6	T1D	ICHIP_GF	0.690415378278759	promoter	0.652324407795762	FALSE	nsig	NA	TRUE	22q12.3	rs229533	1.8e-08
ENSG00000065361	ERBB3	T1D	ICHIP_GF	0.654088695952601	promoter	0.652775198477783	FALSE	NA	NA	TRUE	12q13.2	rs11171739	9.71e-11
ENSG00000147324	MFHAS1	SLE	GWAS_SS	0.664678383544424	interaction	0.654059452326878	FALSE	nsig	NA	FALSE	8p23.1	rs2736340	6.28e-20
ENSG00000134242	PTPN22	RA	ICHIP_GF	0.65606330282725	coding	0.656034940589664	FALSE	up	NA	FALSE	NA	NA	NA
ENSG00000154122	ANKH	RA	GWAS_SS	0.67403258808555	interaction	0.656098820913483	FALSE	down	NA	FALSE	NONE	NONE	NA
ENSG00000100099	HPS4	SLE	GWAS_SS	0.66038190171582	interaction	0.65926660009635	FALSE	down	NA	FALSE	NONE	NONE	NA
ENSG00000100104	SRRD	SLE	GWAS_SS	0.66017355752539	interaction	0.65926660009635	FALSE	up	NA	FALSE	NONE	NONE	NA
ENSG00000233232	NPIPB7	T1D	ICHIP_GF	0.662011549070299	promoter	0.659851887055818	FALSE	NA	NA	TRUE	16p11.2	rs151234	4.8e-11
ENSG00000176046	NUPR1	T1D	ICHIP_GF	0.662380406869326	Total_CD4_NonActivated	0.659998717028355	FALSE	NA	NA	TRUE	16p11.2	rs151234	4.8e-11
ENSG00000188603	CLN3	T1D	ICHIP_GF	0.662180430423497	promoter	0.660020876955153	FALSE	down	NA	TRUE	16p11.2	rs151234	4.8e-11
ENSG00000261832	CLN3	T1D	ICHIP_GF	0.66049000525363	promoter	0.660020876955153	FALSE	NA	NA	TRUE	16p11.2	rs151234	4.8e-11
ENSG00000136273	HUS1	SLE	GWAS_SS	0.662373706522825	interaction	0.662154061629642	FALSE	up	NA	FALSE	7p12.2	rs4917014	6.39e-14
ENSG00000153922	CHD1	SLE	GWAS_SS	0.665894712474135	interaction	0.664952238555071	FALSE	up	NA	FALSE	NONE	NONE	NA
ENSG00000134882	UBAC2	CEL	ICHIP_GF	0.666047930666848	interaction	0.665661381943084	FALSE	down	down	FALSE	NONE	NONE	NA
ENSG00000169508	GPR183	CEL	ICHIP_GF	0.665661381943084	interaction	0.665661381943084	FALSE	up	down	FALSE	NONE	NONE	NA
ENSG00000162891	IL20	T1D	ICHIP_GF	0.666357813194254	interaction	0.666357813194254	FALSE	NA	up	TRUE	1q32.1	rs3024493	2.01e-08
ENSG00000125245	GPR18	CEL	ICHIP_GF	0.666500252407714	interaction	0.666500252407714	FALSE	down	down	FALSE	NONE	NONE	NA
ENSG00000162897	FCAMR	T1D	ICHIP_GF	0.669545305718285	interaction	0.669545305718285	FALSE	NA	up	TRUE	1q32.1	rs3024493	2.01e-08
ENSG00000155849	ELMO1	RA	ICHIP_GF	0.674365696986214	noncoding	0.671549784305465	FALSE	up	NA	TRUE	7p14.1	rs79758729	9.15e-07
ENSG00000107485	GATA3	SLE	GWAS_SS	0.677200267194838	interaction	0.675899099308833	FALSE	nsig	NA	FALSE	NONE	NONE	NA
ENSG00000134242	PTPN22	RA	GWAS_SS	0.683233877486369	coding	0.683	FALSE	up	NA	FALSE	NA	NA	NA
ENSG00000100321	SYNGR1	RA	GWAS_SS	0.692505615573	promoter	0.692505542213	FALSE	NA	NA	TRUE	22q13.1	rs909685	1.4e-16
ENSG00000132185	FCRLA	RA	ICHIP_GF	0.693607802190229	interaction	0.693561028548825	FALSE	nsig	NA	FALSE	NONE	NONE	NA
ENSG00000162746	FCRLB	RA	ICHIP_GF	0.69386674985526	interaction	0.69386674985526	FALSE	NA	NA	FALSE	NONE	NONE	NA
ENSG00000081721	DUSP12	RA	ICHIP_GF	0.69441304787025	interaction	0.69441304787025	FALSE	nsig	NA	FALSE	NONE	NONE	NA
ENSG00000132436	FIGNL1	SLE	GWAS_SS	0.70017900120797	interaction	0.698900450189309	FALSE	up	NA	FALSE	7p12.2	rs4917014	6.39e-14
ENSG00000111252	SH2B3	CEL	ICHIP_GF	0.700069742265673	coding	0.700044205987831	FALSE	up	NA	FALSE	NA	NA	NA
ENSG00000138386	NAB1	SLE	GWAS_SS	0.721089168613426	coding	0.721	FALSE	up	NA	FALSE	NA	NA	NA
ENSG00000155849	ELMO1	CEL	ICHIP_GF	0.739648540737644	noncoding	0.739209496072945	FALSE	up	NA	TRUE	7p14.1	1kg_7_37384979	2.1e-08
ENSG00000185811	IKZF1	SLE	GWAS_SS	0.740652932852147	interaction	0.740405143783452	FALSE	nsig	NA	FALSE	7p12.2	rs4917014	6.39e-14
ENSG00000154328	NEIL2	SLE	GWAS_SS	0.756685435	interaction	0.740864512	FALSE	nsig	NA	FALSE	8p23.1	rs2736340	6.28e-20
ENSG00000255394	C8orf49	SLE	GWAS_SS	0.756320012	interaction	0.740864512	FALSE	NA	NA	FALSE	8p23.1	rs2736340	6.28e-20
ENSG00000203711	C6orf99	CEL	ICHIP_GF	0.74469379923288	interaction	0.744693629929834	FALSE	NA	NA	TRUE	6q25.3	rs182429	8.5e-16
ENSG00000146425	DYNLT1	CEL	ICHIP_GF	0.750484675179947	interaction	0.750484675179947	FALSE	nsig	NA	TRUE	6q25.3	rs182429	8.5e-16
ENSG00000164674	SYTL3	CEL	ICHIP_GF	0.750484675179947	interaction	0.750484675179947	FALSE	up	NA	TRUE	6q25.3	rs182429	8.5e-16
ENSG00000142606	MMEL1	RA	GWAS_SS	0.763591475787662	promoter	0.750654733809	FALSE	NA	nsig	TRUE	1p36.32	chr1:2523811	7.8e-14
ENSG00000197980	LEKR1	RA	GWAS_SS	0.753000795924305	interaction	0.752863545048348	FALSE	nsig	NA	FALSE	NONE	NONE	NA
ENSG00000198026	ZNF335	CEL	ICHIP_GF	0.921723058352745	promoter	0.756379022260649	FALSE	nsig	NA	FALSE	NONE	NONE	NA
ENSG00000146232	NFKBIE	RA	GWAS_SS	0.758632574403083	overall	0.758632574403083	FALSE	up	NA	TRUE	6p21.1	rs2233424	1.4e-19
ENSG00000197406	DIO3	T1D	ICHIP_GF	0.760869005647398	interaction	0.760869005647398	FALSE	NA	NA	TRUE	14q32.2	rs56994090	1.1e-11
ENSG00000197043	ANXA6	RA	GWAS_SS	0.762829850503806	interaction	0.762247373423305	FALSE	down	NA	FALSE	NONE	NONE	NA
ENSG00000172575	RASGRP1	T1D	ICHIP_GF	0.911595685496813	interaction	0.766645981931493	FALSE	nsig	NA	TRUE	15q14	rs12908309	4.31e-08
ENSG00000134954	ETS1	SLE	GWAS_SS	0.801830056309924	Total_CD4_Activated	0.76962373123134	FALSE	down	NA	TRUE	11q24.3	rs7941765	1.35e-10
ENSG00000115590	IL1R2	CEL	ICHIP_GF	0.769958575515069	interaction	0.769942345138169	FALSE	up	NA	TRUE	2q12.1	rs990171	1.2e-16
ENSG00000233404	FLJ20373	CEL	ICHIP_GF	0.771657458544541	interaction	0.771647960644265	FALSE	NA	NA	TRUE	2q12.1	rs990171	1.2e-16
ENSG00000163659	TIPARP	RA	GWAS_SS	0.775220708155823	interaction	0.775049021928566	FALSE	down	NA	FALSE	NONE	NONE	NA
ENSG00000105063	PPP6R1	SLE	GWAS_SS	0.788760612824063	promoter	0.778843308	FALSE	nsig	NA	FALSE	NONE	NONE	NA
ENSG00000133265	HSPBP1	SLE	GWAS_SS	0.786700180564162	promoter	0.778843308	FALSE	up	NA	FALSE	NONE	NONE	NA
ENSG00000160469	BRSK1	SLE	GWAS_SS	0.912415857625011	promoter	0.778854701	FALSE	NA	NA	FALSE	NONE	NONE	NA
ENSG00000171443	ZNF524	SLE	GWAS_SS	0.780502971569131	interaction	0.780341064888004	FALSE	down	NA	FALSE	NONE	NONE	NA
ENSG00000179943	FIZ1	SLE	GWAS_SS	0.780578511883933	interaction	0.780341064888004	FALSE	nsig	NA	FALSE	NONE	NONE	NA
ENSG00000171425	ZNF581	SLE	GWAS_SS	0.78411955845219	interaction	0.782402849827003	FALSE	nsig	NA	FALSE	NONE	NONE	NA
ENSG00000213015	ZNF580	SLE	GWAS_SS	0.784138063151386	interaction	0.782402849827003	FALSE	nsig	NA	FALSE	NONE	NONE	NA
ENSG00000133247	SUV420H2	SLE	GWAS_SS	0.784983156189296	Total_CD4_Activated	0.784061155437259	FALSE	down	NA	FALSE	NONE	NONE	NA
ENSG00000267531	AC020922.1	SLE	GWAS_SS	0.784983458050164	Total_CD4_Activated	0.784061155437259	FALSE	NA	NA	FALSE	NONE	NONE	NA
ENSG00000197483	ZNF628	SLE	GWAS_SS	0.787000045000732	interaction	0.784074554723959	FALSE	nsig	NA	FALSE	NONE	NONE	NA
ENSG00000118971	CCND2	SLE	GWAS_SS	0.785879990563078	interaction	0.785722429776497	FALSE	up	NA	FALSE	NONE	NONE	NA
ENSG00000173581	CCDC106	SLE	GWAS_SS	0.805779949526231	interaction	0.791401290241066	FALSE	NA	NA	FALSE	NONE	NONE	NA
ENSG00000118503	TNFAIP3	RA	GWAS_SS	0.794961014788886	Total_CD4_Activated	0.79406422216627	FALSE	up	NA	TRUE	6q23.3	rs17264332	3.9e-20
ENSG00000114850	SSR3	RA	GWAS_SS	0.804606971015273	interaction	0.804462789117539	FALSE	nsig	NA	FALSE	NONE	NONE	NA
ENSG00000163687	DNASE1L3	RA	ICHIP_GF	0.815027772962378	coding	0.811054897629322	FALSE	NA	NA	FALSE	NA	NA	NA
ENSG00000175779	C15orf53	T1D	ICHIP_GF	0.811689837452029	interaction	0.811689837452029	FALSE	NA	NA	TRUE	15q14	rs12908309	4.31e-08
ENSG00000140332	TLE3	RA	GWAS_SS	0.817755115853223	interaction	0.817696563635531	FALSE	up	NA	TRUE	15q23	rs8026898	3.6e-19
ENSG00000152518	ZFP36L2	CEL	ICHIP_GF	0.821725744572568	interaction	0.821725744572568	FALSE	down	down	FALSE	NONE	NONE	NA
ENSG00000134242	PTPN22	T1D	ICHIP_GF	0.824189073419379	coding	0.824177270204953	FALSE	up	NA	FALSE	NA	NA	NA
ENSG00000162924	REL	RA	GWAS_SS	0.934031044547669	noncoding	0.827265288104704	FALSE	up	NA	TRUE	2p16.1	rs34695944	1.7e-15
ENSG00000145491	ROPN1L	RA	GWAS_SS	0.832386417361748	interaction	0.832353518362455	FALSE	NA	NA	FALSE	NONE	NONE	NA
ENSG00000118503	TNFAIP3	RA	ICHIP_GF	0.83322715909839	Total_CD4_Activated	0.832717242458891	FALSE	up	NA	TRUE	6q23.3	rs17264332	3.9e-20
ENSG00000159110	IFNAR2	RA	GWAS_SS	0.838840314320406	interaction	0.838493314124484	FALSE	down	NA	FALSE	21q22.12	rs2834512	2.1e-08
ENSG00000111252	SH2B3	T1D	ICHIP_GF	0.840090983811163	coding	0.840082941850793	FALSE	up	NA	FALSE	NA	NA	NA
ENSG00000099834	CDHR5	SLE	GWAS_SS	0.8444045676299	overall	0.8444045676299	FALSE	NA	NA	TRUE	11p15.5	rs4963128	4.9e-09
ENSG00000182108	DEXI	RA	GWAS_SS	0.847958781917482	interaction	0.847832133393154	FALSE	nsig	NA	TRUE	16p13.13	rs4780401	4.1e-08
ENSG00000185338	SOCS1	T1D	ICHIP_GF	0.854779269864948	noncoding	0.854779269864948	FALSE	up	NA	TRUE	16p13.13	rs12927355	3e-22
ENSG00000175354	PTPN2	T1D	ICHIP_GF	0.913530864318462	Total_CD4_Activated	0.859224441256539	FALSE	up	NA	TRUE	18p11.21	rs1893217	1.2e-15
ENSG00000151690	MFSD6	RA	GWAS_SS	0.861577618754758	interaction	0.861185271411456	FALSE	nsig	NA	FALSE	2q32.3	rs13426947	7.2e-10
ENSG00000187045	TMPRSS6	T1D	ICHIP_GF	0.86225437065797	interaction	0.86225437065797	FALSE	NA	NA	TRUE	22q12.3	rs229533	1.8e-08
ENSG00000212743	DKFZP667F0711	T1D	ICHIP_GF	0.863092451758108	Total_CD4_NonActivated	0.863092451758108	FALSE	nsig	NA	TRUE	10p15.1	rs41295121	4.9e-08
ENSG00000128815	WDFY4	SLE	GWAS_SS	0.88214028750313	coding	0.882042908653	FALSE	nsig	NA	FALSE	NA	NA	NA
ENSG00000143226	FCGR2A	SLE	GWAS_SS	0.9550347061912	promoter	0.8889581704325	FALSE	NA	NA	TRUE	1q23.3	rs1801274	1.04e-12
ENSG00000132185	FCRLA	SLE	GWAS_SS	0.889042398289	interaction	0.8890396826015	FALSE	nsig	NA	TRUE	1q23.3	rs1801274	1.04e-12
ENSG00000162746	FCRLB	SLE	GWAS_SS	0.8894055883147	interaction	0.8894055420048	FALSE	NA	NA	TRUE	1q23.3	rs1801274	1.04e-12
ENSG00000081721	DUSP12	SLE	GWAS_SS	0.88989574358438	Total_CD4_Activated	0.889422816599155	FALSE	nsig	NA	TRUE	1q23.3	rs1801274	1.04e-12
ENSG00000162706	CADM3	SLE	GWAS_SS	0.898243528610369	coding	0.898025224	FALSE	NA	NA	FALSE	NA	NA	NA
ENSG00000164500	C7orf72	T1D	ICHIP_GF	0.910585529465087	interaction	0.900351674090131	FALSE	NA	NA	TRUE	7p12.2	rs10272724	4.8e-09
ENSG00000038532	CLEC16A	RA	GWAS_SS	0.900823352252835	interaction	0.900714200549129	FALSE	nsig	NA	TRUE	16p13.13	rs4780401	4.1e-08
ENSG00000042813	ZPBP	T1D	ICHIP_GF	0.911866693199351	interaction	0.901637885233497	FALSE	NA	NA	TRUE	7p12.2	rs10272724	4.8e-09
ENSG00000113552	GNPDA1	CEL	ICHIP_GF	0.903710288028336	interaction	0.903710288028336	FALSE	up	up	FALSE	NONE	NONE	NA
ENSG00000090971	NAT14	SLE	GWAS_SS	0.907289831865957	interaction	0.905242090731616	FALSE	nsig	NA	FALSE	NONE	NONE	NA
ENSG00000179954	SSC5D	SLE	GWAS_SS	0.908444077986594	interaction	0.905242090731616	FALSE	NA	NA	FALSE	NONE	NONE	NA
ENSG00000108106	UBE2S	SLE	GWAS_SS	0.916026274621833	interaction	0.91374400043272	FALSE	up	NA	FALSE	NONE	NONE	NA
ENSG00000063241	ISOC2	SLE	GWAS_SS	0.915153976564437	interaction	0.914634152939411	FALSE	up	NA	FALSE	NONE	NONE	NA
ENSG00000187902	SHISA7	SLE	GWAS_SS	0.915144478725279	interaction	0.914634152939411	FALSE	NA	NA	FALSE	NONE	NONE	NA
ENSG00000108107	RPL28	SLE	GWAS_SS	0.925114008498102	interaction	0.915745150668162	FALSE	nsig	NA	FALSE	NONE	NONE	NA
ENSG00000233493	TMEM238	SLE	GWAS_SS	0.915920361322962	interaction	0.915745150668162	FALSE	nsig	NA	FALSE	NONE	NONE	NA
ENSG00000185811	IKZF1	T1D	ICHIP_GF	0.987773495328349	interaction	0.928685301861967	FALSE	nsig	NA	TRUE	7p12.2	rs10272724	4.8e-09
ENSG00000187118	CMC1	RA	GWAS_SS	0.937018271134322	interaction	0.936703308061168	FALSE	nsig	NA	TRUE	3p24.1	rs3806624	8.6e-09
ENSG00000189362	TMEM194B	RA	GWAS_SS	0.951615228947067	Total_CD4_Activated	0.951404221423503	FALSE	up	NA	FALSE	2q32.3	rs13426947	7.2e-10
ENSG00000137265	IRF4	CEL	ICHIP_GF	0.951518123115746	coding	0.951503077803104	FALSE	up	NA	FALSE	NA	NA	NA
ENSG00000103091	WDR59	T1D	ICHIP_GF	0.952249192548095	interaction	0.952249192548095	FALSE	nsig	NA	TRUE	16q23.1	rs8056814	3e-19
ENSG00000186187	ZNRF1	T1D	ICHIP_GF	0.952249192548095	interaction	0.952249192548095	FALSE	up	NA	TRUE	16q23.1	rs8056814	3e-19
ENSG00000175643	RMI2	T1D	ICHIP_GF	0.965422295923109	noncoding	0.952275981149609	FALSE	down	NA	TRUE	16p13.13	rs193778	4.4e-10
ENSG00000185650	ZFP36L1	RA	GWAS_SS	0.969335041399796	interaction	0.957057405473256	FALSE	up	NA	TRUE	14q24.1	rs1950897	8.2e-11
ENSG00000175779	C15orf53	RA	ICHIP_GF	0.957427671494424	interaction	0.957427671494424	FALSE	NA	up	TRUE	15q14	rs8043085	1.4e-10
ENSG00000105810	CDK6	RA	GWAS_SS	0.961205581931291	overall	0.961205581931291	FALSE	up	NA	TRUE	7q21.2	rs4272	5e-09
ENSG00000106546	AHR	RA	GWAS_SS	0.96253102513393	Total_CD4_Activated	0.962260929069379	FALSE	up	NA	FALSE	NONE	NONE	NA
ENSG00000129351	ILF3	RA	GWAS_SS	0.963085784771436	promoter	0.96303443	FALSE	up	NA	TRUE	19p13.2	chr19:10771941	8.6e-10
ENSG00000129347	KRI1	RA	GWAS_SS	0.963063629877287	interaction	0.96304348703526	FALSE	up	NA	TRUE	19p13.2	chr19:10771941	8.6e-10
ENSG00000129353	SLC44A2	RA	GWAS_SS	0.963092033741469	interaction	0.963046759931471	FALSE	down	NA	TRUE	19p13.2	chr19:10771941	8.6e-10
ENSG00000130734	ATG4D	RA	GWAS_SS	0.963074015520055	interaction	0.963062321430055	FALSE	down	NA	TRUE	19p13.2	chr19:10771941	8.6e-10
ENSG00000105401	CDC37	RA	GWAS_SS	0.963097165066785	interaction	0.963097165015364	FALSE	up	NA	TRUE	19p13.2	chr19:10771941	8.6e-10
ENSG00000180739	S1PR5	RA	GWAS_SS	0.963116935308302	interaction	0.963112306754257	FALSE	down	NA	TRUE	19p13.2	chr19:10771941	8.6e-10
ENSG00000129355	CDKN2D	RA	GWAS_SS	0.965508093833762	interaction	0.965473543693766	FALSE	up	NA	TRUE	19p13.2	chr19:10771941	8.6e-10
ENSG00000131143	COX4I1	SLE	GWAS_SS	0.965731706341135	Total_CD4_Activated	0.965644138244135	FALSE	nsig	NA	FALSE	16q24.1	rs11644034	9.58e-18
ENSG00000131148	EMC8	SLE	GWAS_SS	0.96573170634115	Total_CD4_Activated	0.965644138244135	FALSE	up	NA	FALSE	16q24.1	rs11644034	9.58e-18
ENSG00000179094	PER1	SLE	GWAS_SS	0.967574299996418	Total_CD4_Activated	0.967343688138941	FALSE	nsig	NA	FALSE	17p13.2	rs2286672	2.93e-09
ENSG00000116830	TTF2	RA	GWAS_SS	0.967470584226419	interaction	0.967459931615142	FALSE	up	NA	FALSE	1p13.2	rs2476601	6.6e-170
ENSG00000170175	CHRNB1	SLE	GWAS_SS	0.968733089058077	Total_CD4_Activated	0.967929632794228	FALSE	down	NA	FALSE	17p13.2	rs2286672	2.93e-09
ENSG00000134253	TRIM45	RA	GWAS_SS	0.968043517190201	interaction	0.968037172061974	FALSE	NA	NA	FALSE	1p13.2	rs2476601	6.6e-170
ENSG00000261915	RP11-542C16.2	SLE	GWAS_SS	0.977835427865076	Total_CD4_Activated	0.968073935465587	FALSE	NA	NA	FALSE	17p13.2	rs2286672	2.93e-09
ENSG00000132522	GPS2	SLE	GWAS_SS	0.978830970607836	Total_CD4_Activated	0.96812471333427	FALSE	nsig	NA	FALSE	17p13.2	rs2286672	2.93e-09
ENSG00000118503	TNFAIP3	CEL	ICHIP_GF	0.977205314968903	Total_CD4_Activated	0.977204340174941	FALSE	up	NA	TRUE	6q23.3	rs17264332	5e-30
ENSG00000134247	PTGFRN	RA	GWAS_SS	0.977387506170857	interaction	0.977371997288499	FALSE	up	NA	FALSE	1p13.2	rs2476601	6.6e-170
ENSG00000141510	TP53	SLE	GWAS_SS	0.978338909628263	Total_CD4_Activated	0.977801269081587	FALSE	nsig	NA	FALSE	17p13.2	rs2286672	2.93e-09
ENSG00000239697	TNFSF12	SLE	GWAS_SS	0.978514741538458	interaction	0.978207800309524	FALSE	nsig	NA	FALSE	17p13.2	rs2286672	2.93e-09
ENSG00000248871	TNFSF12-TNFSF13	SLE	GWAS_SS	0.978512518195722	interaction	0.978207800309524	FALSE	NA	NA	FALSE	17p13.2	rs2286672	2.93e-09
ENSG00000129214	SHBG	SLE	GWAS_SS	0.978679597829692	Total_CD4_Activated	0.978597356217154	FALSE	NA	NA	FALSE	17p13.2	rs2286672	2.93e-09
ENSG00000129245	FXR2	SLE	GWAS_SS	0.978679221611988	Total_CD4_Activated	0.978597356217154	FALSE	nsig	NA	FALSE	17p13.2	rs2286672	2.93e-09
ENSG00000268503	AC007421.1	SLE	GWAS_SS	0.978678308875126	Total_CD4_Activated	0.978597356217154	FALSE	NA	NA	FALSE	17p13.2	rs2286672	2.93e-09
ENSG00000174327	SLC16A13	SLE	GWAS_SS	0.978876561149392	Total_CD4_Activated	0.978858465699125	FALSE	NA	NA	FALSE	17p13.2	rs2286672	2.93e-09
ENSG00000072818	ACAP1	SLE	GWAS_SS	0.987401347278263	promoter	0.978948436425403	FALSE	down	NA	FALSE	17p13.2	rs2286672	2.93e-09
ENSG00000161955	TNFSF13	SLE	GWAS_SS	0.979602232890148	interaction	0.979202860697208	FALSE	NA	NA	FALSE	17p13.2	rs2286672	2.93e-09
ENSG00000141499	WRAP53	SLE	GWAS_SS	0.979446391624384	interaction	0.97920336680371	FALSE	down	NA	FALSE	17p13.2	rs2286672	2.93e-09
ENSG00000179148	ALOXE3	SLE	GWAS_SS	0.979551141234432	interaction	0.979531860149444	FALSE	NA	NA	FALSE	17p13.2	rs2286672	2.93e-09
ENSG00000174282	ZBTB4	SLE	GWAS_SS	0.979719657136243	interaction	0.9795906926647	FALSE	down	NA	FALSE	17p13.2	rs2286672	2.93e-09
ENSG00000181222	POLR2A	SLE	GWAS_SS	0.97975032678712	interaction	0.9795906926647	FALSE	nsig	NA	FALSE	17p13.2	rs2286672	2.93e-09
ENSG00000259224	SLC35G6	SLE	GWAS_SS	0.979715925362878	interaction	0.9795906926647	FALSE	NA	NA	FALSE	17p13.2	rs2286672	2.93e-09
ENSG00000161956	SENP3	SLE	GWAS_SS	0.980053473580123	interaction	0.979599271052154	FALSE	up	NA	FALSE	17p13.2	rs2286672	2.93e-09
ENSG00000134256	CD101	RA	GWAS_SS	0.984043022761398	interaction	0.98403007826889	FALSE	down	NA	FALSE	1p13.2	rs2476601	6.6e-170
ENSG00000215041	NEURL4	SLE	GWAS_SS	0.98645045763828	promoter	0.984557777653863	FALSE	nsig	NA	FALSE	17p13.2	rs2286672	2.93e-09
ENSG00000129226	CD68	SLE	GWAS_SS	0.985183308551678	interaction	0.985086449148665	FALSE	NA	NA	FALSE	17p13.2	rs2286672	2.93e-09
ENSG00000129255	MPDU1	SLE	GWAS_SS	0.985884205339827	interaction	0.985823113384359	FALSE	up	NA	FALSE	17p13.2	rs2286672	2.93e-09
ENSG00000129194	SOX15	SLE	GWAS_SS	0.985873867052513	interaction	0.985840080918497	FALSE	NA	NA	FALSE	17p13.2	rs2286672	2.93e-09
ENSG00000161960	EIF4A1	SLE	GWAS_SS	0.985995098384435	interaction	0.985919327181879	FALSE	up	NA	FALSE	17p13.2	rs2286672	2.93e-09
ENSG00000138378	STAT4	CEL	ICHIP_GF	0.986524251065174	interaction	0.986515953947511	FALSE	up	NA	TRUE	2q32.3	rs6715106	8.4e-09
ENSG00000115232	ITGA4	CEL	ICHIP_GF	0.987189196594183	interaction	0.987189196594183	FALSE	down	NA	TRUE	2q31.3	rs1018326	3.1e-16
ENSG00000184730	APOBR	T1D	ICHIP_GF	0.988018871077268	overall	0.988018871077268	FALSE	down	NA	TRUE	16p11.2	rs151234	4.8e-11
ENSG00000173559	NABP1	CEL	ICHIP_GF	0.98870459078275	interaction	0.98870459078275	FALSE	up	NA	TRUE	2q32.3	rs6715106	8.4e-09
ENSG00000152127	MGAT5	SLE	GWAS_SS	0.991279468434954	interaction	0.991240152081699	FALSE	up	NA	FALSE	NONE	NONE	NA
ENSG00000140968	IRF8	SLE	GWAS_SS	0.993110986682565	Total_CD4_Activated	0.993110986681964	FALSE	up	NA	FALSE	16q24.1	rs11644034	9.58e-18
ENSG00000134954	ETS1	RA	GWAS_SS	0.993289445223017	Total_CD4_Activated	0.993200936928702	FALSE	down	NA	TRUE	11q24.3	rs73013527	1.2e-10
ENSG00000116747	TROVE2	CEL	ICHIP_GF	0.995165926060089	Total_CD4_Activated	0.995165926060089	FALSE	up	NA	TRUE	1q31.2	rs2816316	6.66e-25
ENSG00000116750	UCHL5	CEL	ICHIP_GF	0.995165926060089	Total_CD4_Activated	0.995165926060089	FALSE	nsig	NA	TRUE	1q31.2	rs2816316	6.66e-25
ENSG00000168925	CTRB1	T1D	ICHIP_GF	0.997794250295581	promoter	0.995460399964408	FALSE	NA	NA	TRUE	16q23.1	rs8056814	3e-19
ENSG00000168928	CTRB2	T1D	ICHIP_GF	0.995460399964408	promoter	0.995460399964408	FALSE	NA	NA	TRUE	16q23.1	rs8056814	3e-19
ENSG00000105397	TYK2	RA	ICHIP_GF	0.99666791559774	coding	0.995960528421737	FALSE	nsig	NA	FALSE	NA	NA	NA
ENSG00000162896	PIGR	T1D	ICHIP_GF	0.998337580387275	interaction	0.998337580387275	FALSE	NA	up	TRUE	1q32.1	rs3024493	2.01e-08
ENSG00000175779	C15orf53	RA	GWAS_SS	0.998909565932265	interaction	0.998909553553284	FALSE	NA	up	TRUE	15q14	rs8032939	1.9e-18
ENSG00000197043	ANXA6	SLE	GWAS_SS	0.999557442219055	interaction	0.999557442218449	FALSE	down	NA	TRUE	5q33.1	rs7708392	3.8e-13
ENSG00000213066	FGFR1OP	RA	GWAS_SS	0.999666378417816	Total_CD4_NonActivated	0.999666138230606	FALSE	nsig	NA	TRUE	6q27	rs1571878	5e-35
ENSG00000116701	NCF2	SLE	GWAS_SS	0.999700018669	coding	0.9997	FALSE	down	NA	FALSE	NA	NA	NA
ENSG00000105397	TYK2	T1D	ICHIP_GF	0.999807464176264	coding	0.999798131115072	FALSE	nsig	NA	FALSE	NA	NA	NA
ENSG00000164691	TAGAP	CEL	ICHIP_GF	0.99992905021867	overall	0.99992905021867	FALSE	up	NA	TRUE	6q25.3	rs182429	8.5e-16
ENSG00000142224	IL19	T1D	ICHIP_GF	1	interaction	0.999961709629836	FALSE	NA	up	TRUE	1q32.1	rs3024493	2.01e-08
ENSG00000131143	COX4I1	RA	GWAS_SS	0.999971774434302	Total_CD4_Activated	0.999971715084397	FALSE	nsig	NA	TRUE	16q24.1	rs13330176	1.4e-12
ENSG00000131148	EMC8	RA	GWAS_SS	0.999971786140702	Total_CD4_Activated	0.999971715084397	FALSE	up	NA	TRUE	16q24.1	rs13330176	1.4e-12
ENSG00000140968	IRF8	RA	GWAS_SS	0.999971928511566	Total_CD4_Activated	0.999971866911005	FALSE	up	NA	TRUE	16q24.1	rs13330176	1.4e-12
ENSG00000162924	REL	CEL	ICHIP_GF	0.999988512557962	interaction	0.999988512191815	FALSE	up	NA	TRUE	2p16.1	rs13003464	4.3e-16
ENSG00000115421	PAPOLG	CEL	ICHIP_GF	0.999988741479197	interaction	0.999988741479197	FALSE	nsig	NA	TRUE	2p16.1	rs13003464	4.3e-16
ENSG00000213186	TRIM59	CEL	ICHIP_GF	0.999999999996684	Total_CD4_NonActivated	0.999999999996684	FALSE	nsig	NA	TRUE	3q25.33	rs1353248	9.8e-09
ENSG00000134352	IL6ST	RA	GWAS_SS	0.999999999999897	interaction	0.999999999999897	FALSE	up	NA	TRUE	5q11.2	rs7731626	7.3e-24
ENSG00000134352	IL6ST	RA	ICHIP_GF	0.999999999999995	interaction	0.999999999999995	FALSE	up	NA	TRUE	5q11.2	rs6859219	3.96e-16
ENSG00000165409	TSHR	ATD	ICHIP_GF	1	interaction	1	FALSE	NA	NA	TRUE	14q31.1	rs2300519	1.34e-38
ENSG00000165417	GTF2A1	ATD	ICHIP_GF	1	interaction	1	FALSE	nsig	NA	TRUE	14q31.1	rs2300519	1.34e-38
ENSG00000129965	INS-IGF2	T1D	ICHIP_GF	1	promoter	1	FALSE	NA	NA	TRUE	11p15.5	rs72853903	6.2e-10
ENSG00000134453	RBM17	T1D	ICHIP_GF	1	noncoding	1	FALSE	up	NA	TRUE	10p15.1	rs41295121	4.9e-08
ENSG00000134460	IL2RA	T1D	ICHIP_GF	1	noncoding	1	FALSE	up	NA	TRUE	10p15.1	rs41295121	4.9e-08
ENSG00000180176	TH	T1D	ICHIP_GF	1	promoter	1	FALSE	NA	NA	TRUE	11p15.5	rs72853903	6.2e-10
ENSG00000184281	TSSC4	T1D	ICHIP_GF	1	interaction	1	FALSE	up	NA	TRUE	11p15.5	rs72853903	6.2e-10
ENSG00000185940	KRTAP5-5	T1D	ICHIP_GF	1	interaction	1	FALSE	NA	NA	TRUE	11p15.5	rs72853903	6.2e-10
ENSG00000205864	KRTAP5-6	T1D	ICHIP_GF	1	interaction	1	FALSE	NA	NA	TRUE	11p15.5	rs72853903	6.2e-10
ENSG00000254647	INS	T1D	ICHIP_GF	1	promoter	1	FALSE	NA	NA	TRUE	11p15.5	rs72853903	6.2e-10
ENSG00000072571	HMMR	SLE	GWAS_SS	1	interaction	1	FALSE	down	NA	TRUE	5q33.3	rs2431697	8.01e-28
ENSG00000113328	CCNG1	SLE	GWAS_SS	1	interaction	1	FALSE	down	NA	TRUE	5q33.3	rs2431697	8.01e-28
ENSG00000170584	NUDCD2	SLE	GWAS_SS	1	interaction	1	FALSE	up	NA	TRUE	5q33.3	rs2431697	8.01e-28
