# Supplementary material for: Chromosome contacts in activated T cells identify autoimmune disease candidate genes
Source: Genome Biol. 2017 Sep 4;18:165. doi: 10.1186/s13059-017-1285-0 (PMC5584004; doi:10.1186/s13059-017-1285-0)
Supplement: Supplementary file 11 — GTF file with definitions for all Ensembl 75 genomic features plus CD4-specific regulatory regions inferred from chromatin states. These regulatory regions have been named with identifiers containing a CD4R prefix, assigned a regulatory biotype and marked as pertaining to both genomic strands due to their bi-directional transcription potential. (GZ 39807 kb) [file 13059_2017_1285_MOESM11_ESM.gz]

Archive with 1 entries (1 files):
- stable8-genfeatures.gtf
