# Supplementary material for: Chromosome contacts in activated T cells identify autoimmune disease candidate genes
Source: Genome Biol. 2017 Sep 4;18:165. doi: 10.1186/s13059-017-1285-0 (PMC5584004; doi:10.1186/s13059-017-1285-0)
Supplement: Supplementary file 12 — Whole-genome segmentation of non-activated and activated CD4 T cells into 15 states obtained from a CHROMHMM analysis using ChIP-seq data for activated CD4+ T cells. (GZ 1551 kb) [file 13059_2017_1285_MOESM12_ESM.gz › stable8-segmentation-act.bed]

10	0	1400	E13
10	1400	60200	E14
10	60200	85800	E15
10	85800	101400	E14
10	101400	113000	E15
10	113000	119000	E14
10	119000	119400	E15
10	119400	120400	E9
10	120400	122000	E15
10	122000	123000	E9
10	123000	126800	E15
10	126800	161800	E14
10	161800	170600	E15
10	170600	173400	E14
10	173400	173600	E8
10	173600	174200	E7
10	174200	174400	E4
10	174400	179800	E2
10	179800	180200	E8
10	180200	182600	E7
10	182600	183400	E8
10	183400	282400	E2
10	282400	289600	E1
10	289600	291200	E2
10	291200	298400	E1
10	298400	333400	E2
10	333400	362800	E14
10	362800	369800	E2
10	369800	370000	E8
10	370000	375200	E2
10	375200	375800	E8
10	375800	379000	E2
10	379000	379600	E11
10	379600	380200	E4
10	380200	397400	E2
10	397400	399000	E4
10	399000	480600	E2
10	480600	481200	E8
10	481200	481600	E2
10	481600	482600	E11
10	482600	492800	E2
10	492800	495200	E4
10	495200	496000	E2
10	496000	496400	E8
10	496400	497800	E7
10	497800	498000	E4
10	498000	501200	E2
10	501200	501600	E4
10	501600	501800	E7
10	501800	502200	E8
10	502200	515400	E2
10	515400	516200	E4
10	516200	516800	E7
10	516800	517400	E4
10	517400	528800	E2
10	528800	529000	E4
10	529000	529400	E2
10	529400	530200	E4
10	530200	532000	E7
10	532000	532400	E4
10	532400	533000	E7
10	533000	533200	E4
10	533200	546800	E2
10	546800	547200	E8
10	547200	556800	E2
10	556800	557200	E11
10	557200	557400	E10
10	557400	585600	E14
10	585600	589800	E15
10	589800	592400	E14
10	592400	593800	E15
10	593800	615600	E14
10	615600	620200	E15
10	620200	700200	E14
10	700200	703400	E15
10	703400	731000	E14
10	731000	734800	E15
10	734800	736200	E9
10	736200	740600	E15
10	740600	747600	E14
10	747600	754200	E15
10	754200	760000	E14
10	760000	766400	E15
10	766400	777600	E14
10	777600	778600	E15
10	778600	804000	E14
10	804000	804200	E12
10	804200	806000	E14
10	806000	811000	E15
10	811000	825000	E14
10	825000	830400	E15
10	830400	831000	E9
10	831000	832200	E15
10	832200	834800	E14
10	834800	835600	E8
10	835600	853000	E2
10	853000	884000	E1
10	884000	885200	E2
10	885200	890200	E1
10	890200	907800	E2
10	907800	910800	E1
10	910800	917200	E2
10	917200	918000	E1
10	918000	923400	E2
10	923400	930800	E1
10	930800	946800	E2
10	946800	947000	E8
10	947000	973000	E2
10	973000	975200	E11
10	975200	976000	E8
10	976000	978600	E7
10	978600	985000	E2
10	985000	985400	E4
10	985400	985800	E5
10	985800	1033400	E14
10	1033400	1033600	E8
10	1033600	1035200	E7
10	1035200	1035600	E8
10	1035600	1036000	E10
10	1036000	1036200	E11
10	1036200	1038200	E2
10	1038200	1064400	E1
10	1064400	1081800	E2
10	1081800	1083400	E4
10	1083400	1085800	E2
10	1085800	1087800	E1
10	1087800	1088600	E2
10	1088600	1089200	E4
10	1089200	1090400	E7
10	1090400	1090600	E6
10	1090600	1092200	E4
10	1092200	1092400	E6
10	1092400	1092800	E7
10	1092800	1093400	E8
10	1093400	1093600	E7
10	1093600	1094200	E6
10	1094200	1096800	E7
10	1096800	1097000	E5
10	1097000	1097200	E11
10	1097200	1099800	E2
10	1099800	1100400	E4
10	1100400	1101400	E11
10	1101400	1101800	E6
10	1101800	1103600	E7
10	1103600	1104200	E8
10	1104200	1106000	E2
10	1106000	1107200	E4
10	1107200	1108000	E5
10	1108000	1108200	E6
10	1108200	1109600	E7
10	1109600	1109800	E6
10	1109800	1110400	E5
10	1110400	1112200	E4
10	1112200	1118200	E2
10	1118200	1120200	E1
10	1120200	1123600	E2
10	1123600	1137200	E1
10	1137200	1141800	E2
10	1141800	1148400	E1
10	1148400	1148600	E2
10	1148600	1149000	E4
10	1149000	1149200	E2
10	1149200	1154200	E1
10	1154200	1154800	E2
10	1154800	1156400	E4
10	1156400	1156800	E7
10	1156800	1157800	E4
10	1157800	1163600	E2
10	1163600	1165400	E4
10	1165400	1169000	E1
10	1169000	1169600	E3
10	1169600	1172200	E1
10	1172200	1174800	E2
10	1174800	1177200	E1
10	1177200	1180600	E2
10	1180600	1189800	E14
10	1189800	1193800	E15
10	1193800	1239200	E14
10	1239200	1239800	E4
10	1239800	1281000	E14
10	1281000	1281600	E15
10	1281600	1282600	E9
10	1282600	1283200	E15
10	1283200	1289000	E14
10	1289000	1295000	E15
10	1295000	1297800	E14
10	1297800	1301800	E15
10	1301800	1340600	E14
10	1340600	1343800	E15
10	1343800	1365400	E14
10	1365400	1367200	E15
10	1367200	1374200	E14
10	1374200	1379200	E15
10	1379200	1406600	E14
10	1406600	1409200	E15
10	1409200	1420400	E14
10	1420400	1428800	E15
10	1428800	1457800	E14
10	1457800	1462800	E15
10	1462800	1463200	E9
10	1463200	1463600	E15
10	1463600	1471800	E14
10	1471800	1475800	E15
10	1475800	1492800	E14
10	1492800	1495000	E15
10	1495000	1541200	E14
10	1541200	1542200	E15
10	1542200	1649400	E14
10	1649400	1652600	E15
10	1652600	1656200	E14
10	1656200	1661400	E15
10	1661400	1743600	E14
10	1743600	1747200	E15
10	1747200	1751400	E14
10	1751400	1754000	E15
10	1754000	1758000	E14
10	1758000	1763200	E15
10	1763200	1770600	E14
10	1770600	1779000	E15
10	1779000	1780200	E9
10	1780200	1798200	E15
10	1798200	1837400	E14
10	1837400	1839800	E15
10	1839800	1939400	E14
10	1939400	1940000	E8
10	1940000	1974400	E14
10	1974400	1974800	E4
10	1974800	1975200	E7
10	1975200	1975400	E8
10	1975400	1979800	E2
10	1979800	1980800	E4
10	1980800	1981000	E7
10	1981000	1981200	E6
10	1981200	1982400	E4
10	1982400	2179400	E14
10	2179400	2180200	E15
10	2180200	2237200	E14
10	2237200	2240600	E15
10	2240600	2272600	E14
10	2272600	2273200	E15
10	2273200	2311000	E14
10	2311000	2312200	E15
10	2312200	2434600	E14
10	2434600	2440000	E15
10	2440000	2444800	E14
10	2444800	2446000	E15
10	2446000	2543800	E14
10	2543800	2544000	E8
10	2544000	2598000	E14
10	2598000	2601400	E15
10	2601400	2653200	E14
10	2653200	2654000	E15
10	2654000	2703200	E14
10	2703200	2706200	E15
10	2706200	2717200	E14
10	2717200	2718000	E15
10	2718000	2718400	E14
10	2718400	2718800	E15
10	2718800	2737800	E14
10	2737800	2741200	E15
10	2741200	2750600	E14
10	2750600	2753200	E15
10	2753200	2778600	E14
10	2778600	2784400	E15
10	2784400	2834800	E14
10	2834800	2836600	E15
10	2836600	2841600	E14
10	2841600	2846600	E15
10	2846600	2857600	E14
10	2857600	2862800	E15
10	2862800	2869000	E14
10	2869000	2871000	E15
10	2871000	2878800	E14
10	2878800	2879000	E8
10	2879000	2895600	E14
10	2895600	2913600	E15
10	2913600	2921800	E14
10	2921800	2927000	E15
10	2927000	2958800	E14
10	2958800	2959400	E15
10	2959400	2983200	E14
10	2983200	2997400	E15
10	2997400	3000600	E14
10	3000600	3002800	E15
10	3002800	3006800	E14
10	3006800	3007800	E15
10	3007800	3025200	E14
10	3025200	3036200	E15
10	3036200	3048200	E14
10	3048200	3057600	E15
10	3057600	3065200	E14
10	3065200	3075600	E15
10	3075600	3095800	E14
10	3095800	3096800	E15
10	3096800	3108600	E14
10	3108600	3109400	E8
10	3109400	3111800	E7
10	3111800	3112400	E8
10	3112400	3131600	E2
10	3131600	3132200	E1
10	3132200	3136600	E2
10	3136600	3138600	E4
10	3138600	3141000	E2
10	3141000	3160000	E1
10	3160000	3174200	E2
10	3174200	3202800	E1
10	3202800	3204600	E2
10	3204600	3212200	E1
10	3212200	3213400	E2
10	3213400	3213600	E11
10	3213600	3213800	E6
10	3213800	3215600	E7
10	3215600	3216000	E8
10	3216000	3228400	E14
10	3228400	3229200	E4
10	3229200	3239000	E14
10	3239000	3239400	E15
10	3239400	3240200	E9
10	3240200	3246600	E15
10	3246600	3293400	E14
10	3293400	3296400	E15
10	3296400	3321800	E14
10	3321800	3326200	E15
10	3326200	3345400	E14
10	3345400	3359200	E15
10	3359200	3361200	E14
10	3361200	3361400	E8
10	3361400	3390400	E14
10	3390400	3400800	E15
10	3400800	3425800	E14
10	3425800	3428600	E15
10	3428600	3462000	E14
10	3462000	3462400	E8
10	3462400	3484400	E14
10	3484400	3486600	E15
10	3486600	3490800	E14
10	3490800	3491600	E15
10	3491600	3494200	E14
10	3494200	3497600	E4
10	3497600	3498000	E7
10	3498000	3499200	E4
10	3499200	3509600	E2
10	3509600	3511400	E4
10	3511400	3514000	E2
10	3514000	3514200	E4
10	3514200	3515200	E7
10	3515200	3515400	E8
10	3515400	3527400	E14
10	3527400	3528000	E8
10	3528000	3536600	E14
10	3536600	3539000	E15
10	3539000	3596400	E14
10	3596400	3596800	E8
10	3596800	3598600	E2
10	3598600	3598800	E8
10	3598800	3665000	E14
10	3665000	3665600	E4
10	3665600	3666000	E2
10	3666000	3666200	E8
10	3666200	3695000	E14
10	3695000	3695600	E8
10	3695600	3708400	E14
10	3708400	3709200	E8
10	3709200	3709400	E7
10	3709400	3709600	E6
10	3709600	3710200	E5
10	3710200	3710400	E6
10	3710400	3711400	E7
10	3711400	3711600	E6
10	3711600	3711800	E11
10	3711800	3781800	E14
10	3781800	3784000	E4
10	3784000	3784600	E7
10	3784600	3784800	E4
10	3784800	3797800	E2
10	3797800	3806800	E4
10	3806800	3807400	E6
10	3807400	3807600	E7
10	3807600	3809800	E4
10	3809800	3814800	E2
10	3814800	3818000	E4
10	3818000	3818200	E5
10	3818200	3818800	E6
10	3818800	3819000	E4
10	3819000	3819600	E7
10	3819600	3819800	E6
10	3819800	3820200	E4
10	3820200	3821400	E7
10	3821400	3821800	E6
10	3821800	3822200	E7
10	3822200	3823600	E6
10	3823600	3829000	E7
10	3829000	3829200	E4
10	3829200	3839200	E2
10	3839200	3840600	E4
10	3840600	3842400	E2
10	3842400	3846200	E4
10	3846200	3847200	E7
10	3847200	3847800	E4
10	3847800	3848400	E6
10	3848400	3848800	E7
10	3848800	3849000	E4
10	3849000	3849400	E5
10	3849400	3850200	E6
10	3850200	3851800	E4
10	3851800	3852000	E6
10	3852000	3852400	E7
10	3852400	3852800	E4
10	3852800	3853000	E7
10	3853000	3854200	E6
10	3854200	3857600	E4
10	3857600	3866200	E2
10	3866200	3870400	E4
10	3870400	3872000	E7
10	3872000	3873000	E4
10	3873000	3878000	E2
10	3878000	3878200	E8
10	3878200	3892800	E2
10	3892800	3895800	E4
10	3895800	3906800	E2
10	3906800	3911800	E4
10	3911800	3913600	E2
10	3913600	3914800	E4
10	3914800	3915800	E5
10	3915800	3916800	E4
10	3916800	3917000	E6
10	3917000	3918000	E7
10	3918000	3918400	E6
10	3918400	3918600	E5
10	3918600	3920800	E4
10	3920800	3928600	E2
10	3928600	3931200	E4
10	3931200	3934000	E2
10	3934000	3936600	E4
10	3936600	3942800	E2
10	3942800	3946000	E4
10	3946000	3976600	E14
10	3976600	3977000	E4
10	3977000	3978200	E7
10	3978200	3984600	E2
10	3984600	3991600	E4
10	3991600	4003000	E2
10	4003000	4003600	E4
10	4003600	4011200	E2
10	4011200	4012000	E4
10	4012000	4012400	E7
10	4012400	4012600	E6
10	4012600	4012800	E5
10	4012800	4014000	E4
10	4014000	4014200	E6
10	4014200	4014400	E4
10	4014400	4015600	E7
10	4015600	4016000	E5
10	4016000	4018400	E2
10	4018400	4023000	E4
10	4023000	4023400	E5
10	4023400	4024000	E4
10	4024000	4073000	E14
10	4073000	4076800	E2
10	4076800	4077000	E4
10	4077000	4077800	E7
10	4077800	4078000	E4
10	4078000	4080200	E2
10	4080200	4089800	E14
10	4089800	4090000	E8
10	4090000	4101800	E14
10	4101800	4102600	E4
10	4102600	4103000	E11
10	4103000	4116400	E2
10	4116400	4117600	E4
10	4117600	4122000	E2
10	4122000	4124200	E4
10	4124200	4163600	E14
10	4163600	4164000	E8
10	4164000	4169600	E2
10	4169600	4170600	E4
10	4170600	4171800	E2
10	4171800	4172800	E4
10	4172800	4173000	E5
10	4173000	4173600	E6
10	4173600	4173800	E7
10	4173800	4174200	E4
10	4174200	4174400	E7
10	4174400	4174600	E6
10	4174600	4174800	E5
10	4174800	4415400	E14
10	4415400	4415800	E15
10	4415800	4457000	E14
10	4457000	4461000	E15
10	4461000	4483000	E14
10	4483000	4489800	E15
10	4489800	4508400	E14
10	4508400	4515000	E15
10	4515000	4559800	E14
10	4559800	4563400	E15
10	4563400	4577200	E14
10	4577200	4582000	E15
10	4582000	4586000	E14
10	4586000	4590800	E15
10	4590800	4608400	E14
10	4608400	4615400	E15
10	4615400	4652800	E14
10	4652800	4661200	E15
10	4661200	4694200	E14
10	4694200	4695000	E4
10	4695000	4710600	E14
10	4710600	4727200	E15
10	4727200	4728400	E14
10	4728400	4728800	E4
10	4728800	4747800	E14
10	4747800	4751000	E15
10	4751000	4770400	E14
10	4770400	4775400	E15
10	4775400	4776600	E14
10	4776600	4792600	E15
10	4792600	4812800	E14
10	4812800	4829200	E15
10	4829200	4837000	E14
10	4837000	4839400	E15
10	4839400	4857400	E14
10	4857400	4858200	E8
10	4858200	4867800	E14
10	4867800	4868400	E8
10	4868400	4869200	E7
10	4869200	4869400	E8
10	4869400	4876800	E2
10	4876800	4877600	E4
10	4877600	4879400	E5
10	4879400	4880000	E4
10	4880000	4894200	E2
10	4894200	4945600	E14
10	4945600	4963400	E2
10	4963400	5075200	E14
10	5075200	5078200	E15
10	5078200	5136400	E14
10	5136400	5136600	E8
10	5136600	5137000	E7
10	5137000	5137600	E8
10	5137600	5147000	E2
10	5147000	5204600	E14
10	5204600	5207600	E15
10	5207600	5243600	E14
10	5243600	5246400	E15
10	5246400	5295000	E14
10	5295000	5296000	E7
10	5296000	5325400	E2
10	5325400	5326200	E11
10	5326200	5326600	E5
10	5326600	5326800	E4
10	5326800	5331400	E2
10	5331400	5333000	E4
10	5333000	5333600	E6
10	5333600	5337400	E7
10	5337400	5337600	E4
10	5337600	5340400	E5
10	5340400	5341000	E4
10	5341000	5358400	E2
10	5358400	5359200	E4
10	5359200	5359400	E5
10	5359400	5359600	E6
10	5359600	5360200	E7
10	5360200	5360400	E6
10	5360400	5361200	E4
10	5361200	5376600	E2
10	5376600	5399800	E14
10	5399800	5400400	E15
10	5400400	5451000	E14
10	5451000	5454000	E15
10	5454000	5455400	E9
10	5455400	5455600	E8
10	5455600	5476200	E14
10	5476200	5476600	E11
10	5476600	5487600	E2
10	5487600	5488000	E4
10	5488000	5488200	E6
10	5488200	5490000	E7
10	5490000	5491000	E8
10	5491000	5494200	E2
10	5494200	5499200	E1
10	5499200	5499800	E2
10	5499800	5500600	E4
10	5500600	5555200	E14
10	5555200	5555400	E8
10	5555400	5584200	E14
10	5584200	5584800	E15
10	5584800	5589800	E14
10	5589800	5590000	E8
10	5590000	5590400	E4
10	5590400	5593800	E2
10	5593800	5594600	E10
10	5594600	5595000	E11
10	5595000	5605200	E2
10	5605200	5605600	E4
10	5605600	5607000	E7
10	5607000	5607800	E4
10	5607800	5665000	E14
10	5665000	5665200	E8
10	5665200	5671800	E2
10	5671800	5672000	E8
10	5672000	5690000	E2
10	5690000	5691000	E4
10	5691000	5698800	E2
10	5698800	5699200	E7
10	5699200	5699400	E10
10	5699400	5699600	E11
10	5699600	5707600	E2
10	5707600	5707800	E8
10	5707800	5708600	E7
10	5708600	5709400	E8
10	5709400	5714000	E14
10	5714000	5721000	E15
10	5721000	5726000	E14
10	5726000	5728400	E7
10	5728400	5729400	E8
10	5729400	5732400	E2
10	5732400	5732600	E8
10	5732600	5733800	E2
10	5733800	5734600	E8
10	5734600	5735000	E7
10	5735000	5735400	E8
10	5735400	5751400	E2
10	5751400	5751600	E4
10	5751600	5752200	E2
10	5752200	5753200	E8
10	5753200	5753600	E7
10	5753600	5754000	E8
10	5754000	5763400	E2
10	5763400	5770000	E1
10	5770000	5771200	E2
10	5771200	5778200	E1
10	5778200	5781600	E2
10	5781600	5789000	E1
10	5789000	5798400	E2
10	5798400	5810600	E1
10	5810600	5816400	E2
10	5816400	5817800	E4
10	5817800	5818400	E7
10	5818400	5819000	E4
10	5819000	5824000	E2
10	5824000	5829600	E1
10	5829600	5830800	E2
10	5830800	5831400	E4
10	5831400	5832200	E3
10	5832200	5835600	E1
10	5835600	5837000	E3
10	5837000	5842600	E1
10	5842600	5849600	E2
10	5849600	5850600	E11
10	5850600	5851400	E2
10	5851400	5852000	E7
10	5852000	5853200	E8
10	5853200	5856600	E7
10	5856600	5856800	E6
10	5856800	5857400	E5
10	5857400	5859800	E4
10	5859800	5915600	E14
10	5915600	5916000	E8
10	5916000	5918000	E2
10	5918000	5922000	E1
10	5922000	5930000	E2
10	5930000	5930800	E8
10	5930800	5933400	E7
10	5933400	5933600	E8
10	5933600	5936000	E2
10	5936000	5937600	E4
10	5937600	5938400	E7
10	5938400	5939200	E4
10	5939200	5947800	E2
10	5947800	5978800	E1
10	5978800	5987600	E2
10	5987600	5987800	E8
10	5987800	5993000	E2
10	5993000	5995200	E1
10	5995200	6017400	E2
10	6017400	6017600	E4
10	6017600	6020600	E7
10	6020600	6033200	E14
10	6033200	6036600	E15
10	6036600	6054600	E14
10	6054600	6054800	E4
10	6054800	6055600	E2
10	6055600	6058000	E4
10	6058000	6065600	E2
10	6065600	6067200	E1
10	6067200	6076200	E2
10	6076200	6079000	E4
10	6079000	6079400	E5
10	6079400	6080600	E6
10	6080600	6080800	E7
10	6080800	6082800	E4
10	6082800	6085800	E2
10	6085800	6086000	E4
10	6086000	6086200	E7
10	6086200	6086600	E6
10	6086600	6086800	E5
10	6086800	6087200	E6
10	6087200	6088000	E7
10	6088000	6088600	E6
10	6088600	6089200	E7
10	6089200	6090200	E4
10	6090200	6090600	E7
10	6090600	6091200	E4
10	6091200	6091400	E7
10	6091400	6091600	E6
10	6091600	6091800	E7
10	6091800	6092000	E6
10	6092000	6093800	E7
10	6093800	6094400	E6
10	6094400	6097400	E7
10	6097400	6097800	E4
10	6097800	6104600	E7
10	6104600	6105200	E6
10	6105200	6105400	E7
10	6105400	6105600	E4
10	6105600	6107000	E2
10	6107000	6110000	E4
10	6110000	6110200	E6
10	6110200	6111800	E7
10	6111800	6112200	E4
10	6112200	6112400	E5
10	6112400	6114000	E4
10	6114000	6114600	E6
10	6114600	6114800	E7
10	6114800	6115000	E4
10	6115000	6115200	E7
10	6115200	6117200	E4
10	6117200	6124600	E2
10	6124600	6125200	E4
10	6125200	6125400	E5
10	6125400	6125800	E6
10	6125800	6126000	E5
10	6126000	6126400	E6
10	6126400	6126600	E5
10	6126600	6128000	E4
10	6128000	6128800	E7
10	6128800	6129000	E4
10	6129000	6130400	E2
10	6130400	6130800	E8
10	6130800	6132200	E7
10	6132200	6133200	E6
10	6133200	6134000	E7
10	6134000	6135400	E4
10	6135400	6136600	E2
10	6136600	6137600	E4
10	6137600	6139000	E2
10	6139000	6146400	E1
10	6146400	6149000	E3
10	6149000	6150600	E1
10	6150600	6152200	E3
10	6152200	6159000	E1
10	6159000	6170800	E2
10	6170800	6171000	E8
10	6171000	6171600	E2
10	6171600	6172000	E4
10	6172000	6172200	E6
10	6172200	6172600	E4
10	6172600	6177000	E2
10	6177000	6179000	E4
10	6179000	6182000	E2
10	6182000	6182200	E11
10	6182200	6182400	E10
10	6182400	6183800	E8
10	6183800	6184200	E7
10	6184200	6184400	E4
10	6184400	6186000	E2
10	6186000	6186200	E4
10	6186200	6188400	E7
10	6188400	6189200	E8
10	6189200	6190000	E11
10	6190000	6190200	E10
10	6190200	6190400	E11
10	6190400	6192800	E2
10	6192800	6193000	E4
10	6193000	6193200	E6
10	6193200	6193600	E7
10	6193600	6193800	E6
10	6193800	6194000	E4
10	6194000	6198800	E2
10	6198800	6200800	E4
10	6200800	6203200	E2
10	6203200	6205000	E4
10	6205000	6205200	E6
10	6205200	6207400	E7
10	6207400	6212200	E4
10	6212200	6212600	E5
10	6212600	6213600	E4
10	6213600	6213800	E7
10	6213800	6214200	E8
10	6214200	6214400	E7
10	6214400	6214600	E6
10	6214600	6215000	E5
10	6215000	6215800	E6
10	6215800	6220000	E4
10	6220000	6242000	E2
10	6242000	6242400	E4
10	6242400	6246800	E7
10	6246800	6248000	E8
10	6248000	6255600	E2
10	6255600	6278600	E1
10	6278600	6281000	E2
10	6281000	6281600	E4
10	6281600	6283400	E2
10	6283400	6307600	E14
10	6307600	6309200	E2
10	6309200	6309800	E4
10	6309800	6311200	E2
10	6311200	6317000	E4
10	6317000	6317400	E7
10	6317400	6317600	E4
10	6317600	6317800	E7
10	6317800	6319000	E4
10	6319000	6333200	E2
10	6333200	6334000	E4
10	6334000	6334200	E6
10	6334200	6334400	E5
10	6334400	6334600	E11
10	6334600	6337000	E2
10	6337000	6338400	E4
10	6338400	6341600	E2
10	6341600	6342000	E4
10	6342000	6342600	E7
10	6342600	6342800	E6
10	6342800	6343000	E4
10	6343000	6388200	E14
10	6388200	6388600	E4
10	6388600	6389000	E5
10	6389000	6389600	E6
10	6389600	6390400	E7
10	6390400	6390800	E6
10	6390800	6391000	E5
10	6391000	6393400	E4
10	6393400	6401000	E2
10	6401000	6423800	E14
10	6423800	6424800	E8
10	6424800	6443600	E14
10	6443600	6443800	E8
10	6443800	6448600	E14
10	6448600	6448800	E8
10	6448800	6451600	E2
10	6451600	6452000	E4
10	6452000	6452600	E6
10	6452600	6452800	E4
10	6452800	6465400	E2
10	6465400	6465800	E4
10	6465800	6468200	E2
10	6468200	6485400	E1
10	6485400	6487800	E2
10	6487800	6488200	E11
10	6488200	6496000	E2
10	6496000	6508000	E1
10	6508000	6508400	E3
10	6508400	6510600	E1
10	6510600	6513800	E2
10	6513800	6514600	E4
10	6514600	6515200	E5
10	6515200	6515400	E6
10	6515400	6516600	E7
10	6516600	6519200	E4
10	6519200	6519400	E3
10	6519400	6522200	E1
10	6522200	6529000	E3
10	6529000	6532800	E1
10	6532800	6533400	E3
10	6533400	6534400	E4
10	6534400	6534600	E7
10	6534600	6534800	E4
10	6534800	6535200	E7
10	6535200	6536000	E4
10	6536000	6536400	E6
10	6536400	6536800	E5
10	6536800	6537000	E6
10	6537000	6537600	E7
10	6537600	6537800	E4
10	6537800	6540400	E3
10	6540400	6541400	E5
10	6541400	6542400	E4
10	6542400	6545000	E3
10	6545000	6551200	E4
10	6551200	6551800	E2
10	6551800	6553200	E1
10	6553200	6553600	E2
10	6553600	6555800	E4
10	6555800	6557200	E3
10	6557200	6560600	E4
10	6560600	6560800	E6
10	6560800	6562000	E5
10	6562000	6562800	E4
10	6562800	6568800	E2
10	6568800	6571000	E4
10	6571000	6572000	E5
10	6572000	6572200	E6
10	6572200	6573000	E7
10	6573000	6573200	E6
10	6573200	6578200	E4
10	6578200	6579400	E2
10	6579400	6580400	E4
10	6580400	6580800	E2
10	6580800	6581000	E4
10	6581000	6582000	E2
10	6582000	6582800	E4
10	6582800	6583800	E2
10	6583800	6584000	E11
10	6584000	6584400	E5
10	6584400	6584800	E6
10	6584800	6585800	E7
10	6585800	6586200	E6
10	6586200	6587800	E5
10	6587800	6588600	E4
10	6588600	6592000	E2
10	6592000	6592600	E4
10	6592600	6599800	E2
10	6599800	6600400	E4
10	6600400	6600800	E7
10	6600800	6601000	E6
10	6601000	6604200	E4
10	6604200	6604800	E5
10	6604800	6605000	E6
10	6605000	6606600	E7
10	6606600	6616800	E4
10	6616800	6617000	E6
10	6617000	6617200	E10
10	6617200	6618000	E8
10	6618000	6618200	E7
10	6618200	6619200	E6
10	6619200	6629800	E7
10	6629800	6630000	E6
10	6630000	6630200	E7
10	6630200	6631200	E6
10	6631200	6632400	E5
10	6632400	6632800	E4
10	6632800	6633200	E5
10	6633200	6634000	E6
10	6634000	6635200	E7
10	6635200	6635600	E6
10	6635600	6637400	E5
10	6637400	6638000	E6
10	6638000	6638400	E5
10	6638400	6642200	E4
10	6642200	6643200	E6
10	6643200	6643400	E5
10	6643400	6643800	E6
10	6643800	6644400	E5
10	6644400	6648800	E4
10	6648800	6649600	E5
10	6649600	6653600	E4
10	6653600	6654000	E5
10	6654000	6655600	E4
10	6655600	6657600	E2
10	6657600	6658800	E4
10	6658800	6669000	E2
10	6669000	6670600	E1
10	6670600	6677400	E2
10	6677400	6678600	E4
10	6678600	6684000	E2
10	6684000	6690000	E4
10	6690000	6707600	E2
10	6707600	6708200	E4
10	6708200	6708600	E11
10	6708600	6745400	E14
10	6745400	6753800	E15
10	6753800	6761400	E14
10	6761400	6774400	E15
10	6774400	6777000	E14
10	6777000	6782400	E15
10	6782400	6792400	E14
10	6792400	6794200	E15
10	6794200	6798000	E14
10	6798000	6810000	E15
10	6810000	6818400	E14
10	6818400	6833200	E15
10	6833200	6853200	E14
10	6853200	6862600	E15
10	6862600	6895200	E14
10	6895200	6900800	E15
10	6900800	6904200	E14
10	6904200	6921400	E15
10	6921400	6936000	E14
10	6936000	6938400	E15
10	6938400	6962200	E14
10	6962200	6962400	E8
10	6962400	6968200	E14
10	6968200	6968400	E8
10	6968400	6969000	E2
10	6969000	6969200	E11
10	6969200	6969400	E10
10	6969400	6969800	E8
10	6969800	6970200	E7
10	6970200	6970600	E8
10	6970600	7006000	E14
10	7006000	7009000	E15
10	7009000	7054800	E14
10	7054800	7055800	E15
10	7055800	7060200	E14
10	7060200	7062200	E15
10	7062200	7093000	E14
10	7093000	7095600	E15
10	7095600	7106200	E14
10	7106200	7112800	E15
10	7112800	7176000	E14
10	7176000	7180200	E15
10	7180200	7201400	E14
10	7201400	7201800	E4
10	7201800	7202200	E6
10	7202200	7202400	E5
10	7202400	7202800	E4
10	7202800	7204000	E2
10	7204000	7205600	E1
10	7205600	7211800	E2
10	7211800	7219400	E1
10	7219400	7227000	E2
10	7227000	7228000	E4
10	7228000	7232000	E2
10	7232000	7232600	E4
10	7232600	7234400	E5
10	7234400	7235000	E6
10	7235000	7235600	E7
10	7235600	7236000	E6
10	7236000	7236600	E5
10	7236600	7238400	E11
10	7238400	7241000	E2
10	7241000	7243000	E4
10	7243000	7252600	E2
10	7252600	7258200	E1
10	7258200	7268200	E2
10	7268200	7269800	E1
10	7269800	7282800	E2
10	7282800	7285600	E1
10	7285600	7286000	E2
10	7286000	7286200	E8
10	7286200	7297800	E2
10	7297800	7301000	E4
10	7301000	7301600	E6
10	7301600	7301800	E5
10	7301800	7302600	E4
10	7302600	7309600	E2
10	7309600	7311800	E4
10	7311800	7312200	E7
10	7312200	7314400	E4
10	7314400	7314800	E5
10	7314800	7318800	E4
10	7318800	7405800	E2
10	7405800	7416000	E1
10	7416000	7419000	E2
10	7419000	7420000	E1
10	7420000	7421600	E3
10	7421600	7423800	E1
10	7423800	7425000	E2
10	7425000	7425400	E11
10	7425400	7425600	E5
10	7425600	7426000	E7
10	7426000	7426200	E11
10	7426200	7430000	E2
10	7430000	7430600	E4
10	7430600	7431600	E7
10	7431600	7431800	E4
10	7431800	7432400	E5
10	7432400	7432800	E4
10	7432800	7449000	E2
10	7449000	7449200	E8
10	7449200	7455000	E7
10	7455000	7455400	E8
10	7455400	7456800	E2
10	7456800	7457400	E4
10	7457400	7458400	E2
10	7458400	7459000	E4
10	7459000	7486800	E14
10	7486800	7487000	E8
10	7487000	7513400	E14
10	7513400	7513600	E11
10	7513600	7513800	E6
10	7513800	7514600	E7
10	7514600	7519800	E2
10	7519800	7520800	E4
10	7520800	7521000	E7
10	7521000	7521200	E4
10	7521200	7521600	E7
10	7521600	7522600	E4
10	7522600	7526000	E5
10	7526000	7526200	E6
10	7526200	7527400	E7
10	7527400	7527600	E6
10	7527600	7528000	E5
10	7528000	7533600	E2
10	7533600	7534200	E4
10	7534200	7534600	E5
10	7534600	7535400	E11
10	7535400	7549000	E2
10	7549000	7551200	E4
10	7551200	7552800	E2
10	7552800	7555000	E4
10	7555000	7555600	E2
10	7555600	7555800	E11
10	7555800	7565200	E2
10	7565200	7658800	E14
10	7658800	7663400	E15
10	7663400	7674800	E14
10	7674800	7683400	E15
10	7683400	7691400	E14
10	7691400	7691600	E15
10	7691600	7692600	E14
10	7692600	7708000	E15
10	7708000	7710200	E9
10	7710200	7722200	E15
10	7722200	7730600	E14
10	7730600	7734000	E15
10	7734000	7740800	E14
10	7740800	7749200	E15
10	7749200	7780800	E14
10	7780800	7781000	E8
10	7781000	7794200	E2
10	7794200	7796400	E1
10	7796400	7799600	E2
10	7799600	7813800	E1
10	7813800	7816200	E2
10	7816200	7823400	E1
10	7823400	7826200	E2
10	7826200	7826400	E11
10	7826400	7827000	E2
10	7827000	7827200	E11
10	7827200	7828600	E2
10	7828600	7829400	E8
10	7829400	7831200	E7
10	7831200	7832200	E8
10	7832200	7838000	E2
10	7838000	7845400	E1
10	7845400	7846000	E3
10	7846000	7850400	E1
10	7850400	7859600	E2
10	7859600	7859800	E8
10	7859800	7861000	E7
10	7861000	7862200	E8
10	7862200	7866000	E2
10	7866000	7870400	E1
10	7870400	7914200	E2
10	7914200	7914600	E8
10	7914600	7938200	E2
10	7938200	7939400	E1
10	7939400	7946400	E2
10	7946400	7979800	E14
10	7979800	8005800	E2
10	8005800	8007000	E1
10	8007000	8051200	E2
10	8051200	8053400	E1
10	8053400	8056000	E2
10	8056000	8058000	E1
10	8058000	8061000	E2
10	8061000	8066800	E14
10	8066800	8068600	E15
10	8068600	8069200	E9
10	8069200	8076000	E15
10	8076000	8077600	E9
10	8077600	8086400	E15
10	8086400	8087800	E9
10	8087800	8090800	E15
10	8090800	8095200	E9
10	8095200	8101800	E7
10	8101800	8102200	E6
10	8102200	8103800	E7
10	8103800	8104200	E6
10	8104200	8104400	E5
10	8104400	8104800	E6
10	8104800	8105200	E7
10	8105200	8117000	E3
10	8117000	8119600	E1
10	8119600	8130000	E2
10	8130000	8130200	E11
10	8130200	8130400	E5
10	8130400	8131000	E4
10	8131000	8133400	E2
10	8133400	8175000	E14
10	8175000	8175400	E8
10	8175400	8178000	E2
10	8178000	8178600	E4
10	8178600	8178800	E6
10	8178800	8180000	E7
10	8180000	8180200	E6
10	8180200	8180400	E4
10	8180400	8224600	E14
10	8224600	8224800	E4
10	8224800	8225800	E7
10	8225800	8226200	E4
10	8226200	8231000	E2
10	8231000	8231200	E8
10	8231200	8280600	E14
10	8280600	8280800	E11
10	8280800	8281200	E10
10	8281200	8285200	E2
10	8285200	8286800	E4
10	8286800	8287000	E5
10	8287000	8287200	E6
10	8287200	8287800	E7
10	8287800	8288200	E4
10	8288200	8368000	E14
10	8368000	8368800	E4
10	8368800	8373000	E2
10	8373000	8373200	E4
10	8373200	8373400	E6
10	8373400	8373600	E7
10	8373600	8373800	E6
10	8373800	8375000	E7
10	8375000	8375400	E4
10	8375400	8378000	E2
10	8378000	8398400	E14
10	8398400	8407400	E2
10	8407400	8408600	E4
10	8408600	8443600	E14
10	8443600	8444000	E11
10	8444000	8444600	E5
10	8444600	8445400	E6
10	8445400	8446400	E5
10	8446400	8446600	E6
10	8446600	8447000	E7
10	8447000	8447200	E6
10	8447200	8447400	E10
10	8447400	8447800	E11
10	8447800	8458000	E2
10	8458000	8458800	E4
10	8458800	8462000	E2
10	8462000	8515800	E14
10	8515800	8529800	E15
10	8529800	8587800	E14
10	8587800	8596400	E15
10	8596400	8607800	E14
10	8607800	8623400	E15
10	8623400	8628600	E14
10	8628600	8634400	E15
10	8634400	8645200	E14
10	8645200	8651200	E15
10	8651200	8677200	E14
10	8677200	8679800	E15
10	8679800	8696800	E14
10	8696800	8699600	E15
10	8699600	8723800	E14
10	8723800	8727600	E15
10	8727600	8764800	E14
10	8764800	8770600	E15
10	8770600	8793400	E14
10	8793400	8796800	E15
10	8796800	8819000	E14
10	8819000	8821200	E4
10	8821200	8826000	E14
10	8826000	8831600	E15
10	8831600	8842400	E14
10	8842400	8844200	E15
10	8844200	8851400	E14
10	8851400	8853600	E15
10	8853600	8871600	E14
10	8871600	8871800	E4
10	8871800	8872600	E2
10	8872600	8874200	E4
10	8874200	8880000	E14
10	8880000	8882200	E15
10	8882200	8883400	E14
10	8883400	8887800	E15
10	8887800	8894000	E14
10	8894000	8894800	E15
10	8894800	8905000	E14
10	8905000	8907400	E15
10	8907400	8920200	E14
10	8920200	8928200	E15
10	8928200	8933200	E14
10	8933200	8936400	E4
10	8936400	8938600	E2
10	8938600	8941800	E4
10	8941800	8943000	E2
10	8943000	8943200	E4
10	8943200	8952200	E14
10	8952200	8952800	E15
10	8952800	8992600	E14
10	8992600	8995200	E4
10	8995200	9028000	E14
10	9028000	9040600	E4
10	9040600	9044200	E2
10	9044200	9046800	E4
10	9046800	9047000	E7
10	9047000	9047200	E4
10	9047200	9047600	E7
10	9047600	9058400	E4
10	9058400	9061400	E7
10	9061400	9070800	E4
10	9070800	9102200	E14
10	9102200	9102400	E8
10	9102400	9102800	E7
10	9102800	9103200	E8
10	9103200	9133000	E14
10	9133000	9134400	E4
10	9134400	9137400	E2
10	9137400	9137600	E14
10	9137600	9137800	E5
10	9137800	9138400	E6
10	9138400	9138800	E4
10	9138800	9139000	E6
10	9139000	9140400	E4
10	9140400	9238400	E14
10	9238400	9242200	E15
10	9242200	9251000	E14
10	9251000	9251200	E8
10	9251200	9268200	E14
10	9268200	9271400	E15
10	9271400	9272400	E9
10	9272400	9291600	E15
10	9291600	9296000	E14
10	9296000	9312400	E15
10	9312400	9315000	E14
10	9315000	9323000	E15
10	9323000	9416000	E14
10	9416000	9423200	E15
10	9423200	9426600	E14
10	9426600	9434000	E15
10	9434000	9457600	E14
10	9457600	9470200	E15
10	9470200	9471200	E14
10	9471200	9482400	E15
10	9482400	9497600	E14
10	9497600	9502200	E15
10	9502200	9513000	E14
10	9513000	9515400	E15
10	9515400	9584200	E14
10	9584200	9589400	E15
10	9589400	9613800	E14
10	9613800	9617600	E15
10	9617600	9655800	E14
10	9655800	9658200	E15
10	9658200	9668200	E14
10	9668200	9673400	E15
10	9673400	9692000	E14
10	9692000	9695400	E15
10	9695400	9710800	E14
10	9710800	9712200	E15
10	9712200	9759200	E14
10	9759200	9759600	E15
10	9759600	9779800	E14
10	9779800	9780400	E15
10	9780400	9806800	E14
10	9806800	9811400	E15
10	9811400	9822400	E14
10	9822400	9824200	E15
10	9824200	9854200	E14
10	9854200	9861000	E15
10	9861000	9896600	E14
10	9896600	9897000	E15
10	9897000	9909200	E14
10	9909200	9910200	E15
10	9910200	9963200	E14
10	9963200	9966400	E15
10	9966400	9990800	E14
10	9990800	9996600	E15
10	9996600	10010800	E14
10	10010800	10013800	E15
10	10013800	10091600	E14
10	10091600	10093000	E15
10	10093000	10094200	E14
10	10094200	10096200	E15
10	10096200	10139800	E14
10	10139800	10140200	E15
10	10140200	10158000	E14
10	10158000	10160600	E15
10	10160600	10180200	E14
10	10180200	10180400	E8
10	10180400	10180800	E7
10	10180800	10181200	E8
10	10181200	10219800	E14
10	10219800	10220400	E15
10	10220400	10230800	E14
10	10230800	10238200	E15
10	10238200	10266000	E14
10	10266000	10271200	E15
10	10271200	10273400	E14
10	10273400	10274400	E15
10	10274400	10284800	E14
10	10284800	10289600	E15
10	10289600	10319200	E14
10	10319200	10322000	E15
10	10322000	10327400	E14
10	10327400	10335000	E15
10	10335000	10346600	E14
10	10346600	10350600	E15
10	10350600	10355000	E14
10	10355000	10362000	E15
10	10362000	10371600	E14
10	10371600	10376800	E15
10	10376800	10388400	E14
10	10388400	10388800	E15
10	10388800	10402200	E14
10	10402200	10407000	E15
10	10407000	10434200	E14
10	10434200	10436200	E15
10	10436200	10445200	E14
10	10445200	10446200	E15
10	10446200	10450000	E14
10	10450000	10452800	E15
10	10452800	10473000	E14
10	10473000	10481800	E15
10	10481800	10494600	E14
10	10494600	10498000	E15
10	10498000	10514600	E14
10	10514600	10522400	E15
10	10522400	10530400	E14
10	10530400	10530800	E15
10	10530800	10545400	E14
10	10545400	10557200	E15
10	10557200	10564000	E14
10	10564000	10564600	E15
10	10564600	10583200	E14
10	10583200	10584600	E15
10	10584600	10600800	E14
10	10600800	10610800	E15
10	10610800	10622200	E14
10	10622200	10627200	E15
10	10627200	10642800	E14
10	10642800	10645400	E15
10	10645400	10677000	E14
10	10677000	10693200	E15
10	10693200	10713600	E14
10	10713600	10715000	E15
10	10715000	10716200	E14
10	10716200	10730800	E15
10	10730800	10739000	E14
10	10739000	10741200	E15
10	10741200	10787400	E14
10	10787400	10792000	E15
10	10792000	10809400	E14
10	10809400	10812200	E15
10	10812200	10820400	E14
10	10820400	10829000	E15
10	10829000	10831800	E14
10	10831800	10834800	E15
10	10834800	10843400	E14
10	10843400	10844000	E15
10	10844000	10849000	E14
10	10849000	10854600	E15
10	10854600	10866800	E14
10	10866800	10869800	E15
10	10869800	10879200	E14
10	10879200	10883000	E15
10	10883000	10885200	E14
10	10885200	10893800	E15
10	10893800	10898800	E14
10	10898800	10899400	E15
10	10899400	10914800	E14
10	10914800	10917000	E15
10	10917000	10930600	E14
10	10930600	10937800	E15
10	10937800	10969800	E14
10	10969800	10974800	E15
10	10974800	10982400	E14
10	10982400	10983800	E15
10	10983800	10986400	E14
10	10986400	10991600	E15
10	10991600	10992400	E14
10	10992400	10994800	E15
10	10994800	11011800	E14
10	11011800	11018600	E15
10	11018600	11027200	E14
10	11027200	11038200	E15
10	11038200	11057200	E14
10	11057200	11059200	E15
10	11059200	11061400	E9
10	11061400	11066200	E15
10	11066200	11088000	E14
10	11088000	11088200	E15
10	11088200	11088600	E14
10	11088600	11091000	E15
10	11091000	11111200	E14
10	11111200	11112200	E15
10	11112200	11146800	E14
10	11146800	11147000	E8
10	11147000	11148000	E4
10	11148000	11155000	E2
10	11155000	11156000	E4
10	11156000	11182400	E2
10	11182400	11183200	E4
10	11183200	11183800	E6
10	11183800	11186000	E4
10	11186000	11186800	E5
10	11186800	11187000	E4
10	11187000	11187800	E7
10	11187800	11188200	E6
10	11188200	11189600	E5
10	11189600	11190200	E6
10	11190200	11191000	E5
10	11191000	11191400	E6
10	11191400	11193000	E7
10	11193000	11193200	E4
10	11193200	11193400	E6
10	11193400	11194200	E5
10	11194200	11195600	E4
10	11195600	11196600	E5
10	11196600	11197200	E4
10	11197200	11199800	E2
10	11199800	11200000	E4
10	11200000	11201800	E2
10	11201800	11203000	E11
10	11203000	11204800	E5
10	11204800	11205000	E6
10	11205000	11213400	E7
10	11213400	11214200	E6
10	11214200	11215000	E7
10	11215000	11215400	E6
10	11215400	11215600	E5
10	11215600	11215800	E6
10	11215800	11216200	E5
10	11216200	11216400	E6
10	11216400	11216600	E5
10	11216600	11217600	E6
10	11217600	11218200	E7
10	11218200	11220200	E6
10	11220200	11221400	E7
10	11221400	11221800	E6
10	11221800	11223000	E7
10	11223000	11223200	E6
10	11223200	11223400	E4
10	11223400	11223800	E5
10	11223800	11224400	E4
10	11224400	11226200	E5
10	11226200	11228600	E4
10	11228600	11228800	E6
10	11228800	11229400	E4
10	11229400	11229600	E5
10	11229600	11231000	E4
10	11231000	11231200	E6
10	11231200	11232800	E5
10	11232800	11234400	E4
10	11234400	11234600	E6
10	11234600	11234800	E5
10	11234800	11235400	E3
10	11235400	11239400	E4
10	11239400	11239800	E5
10	11239800	11243200	E4
10	11243200	11247600	E3
10	11247600	11248000	E5
10	11248000	11249000	E4
10	11249000	11250600	E5
10	11250600	11251000	E6
10	11251000	11252200	E7
10	11252200	11252800	E6
10	11252800	11253000	E5
10	11253000	11253600	E6
10	11253600	11254200	E5
10	11254200	11255200	E4
10	11255200	11260000	E3
10	11260000	11260800	E4
10	11260800	11266000	E3
10	11266000	11266600	E4
10	11266600	11267800	E5
10	11267800	11268400	E4
10	11268400	11269000	E7
10	11269000	11269400	E6
10	11269400	11269600	E5
10	11269600	11272800	E4
10	11272800	11273600	E5
10	11273600	11274600	E4
10	11274600	11275800	E3
10	11275800	11276800	E5
10	11276800	11278200	E4
10	11278200	11278400	E6
10	11278400	11279000	E5
10	11279000	11286400	E4
10	11286400	11286600	E5
10	11286600	11287400	E4
10	11287400	11288800	E5
10	11288800	11290000	E4
10	11290000	11290200	E3
10	11290200	11294400	E1
10	11294400	11294800	E3
10	11294800	11295000	E4
10	11295000	11297400	E2
10	11297400	11299400	E4
10	11299400	11307400	E3
10	11307400	11310000	E1
10	11310000	11311200	E2
10	11311200	11312200	E4
10	11312200	11316200	E3
10	11316200	11323600	E1
10	11323600	11325200	E2
10	11325200	11326800	E4
10	11326800	11328000	E2
10	11328000	11331000	E1
10	11331000	11331400	E3
10	11331400	11335000	E1
10	11335000	11336000	E3
10	11336000	11338400	E1
10	11338400	11340000	E3
10	11340000	11349600	E1
10	11349600	11351400	E2
10	11351400	11352200	E4
10	11352200	11354000	E3
10	11354000	11358000	E1
10	11358000	11375600	E3
10	11375600	11376200	E1
10	11376200	11377200	E2
10	11377200	11377600	E4
10	11377600	11378800	E2
10	11378800	11380200	E4
10	11380200	11386600	E2
10	11386600	11387200	E8
10	11387200	11410000	E14
10	11410000	11410600	E8
10	11410600	11439400	E14
10	11439400	11443400	E2
10	11443400	11443800	E5
10	11443800	11444200	E4
10	11444200	11445000	E5
10	11445000	11445600	E6
10	11445600	11445800	E4
10	11445800	11450000	E2
10	11450000	11450200	E8
10	11450200	11450400	E10
10	11450400	11450800	E11
10	11450800	11482200	E14
10	11482200	11483000	E8
10	11483000	11569800	E14
10	11569800	11570800	E8
10	11570800	11646400	E14
10	11646400	11646600	E8
10	11646600	11647400	E7
10	11647400	11652400	E2
10	11652400	11652800	E8
10	11652800	11654800	E7
10	11654800	11673800	E14
10	11673800	11674800	E8
10	11674800	11704600	E14
10	11704600	11705000	E4
10	11705000	11724200	E14
10	11724200	11726200	E4
10	11726200	11728000	E7
10	11728000	11728400	E6
10	11728400	11729000	E11
10	11729000	11729800	E2
10	11729800	11752400	E14
10	11752400	11753200	E8
10	11753200	11779000	E14
10	11779000	11779800	E8
10	11779800	11783600	E2
10	11783600	11785000	E8
10	11785000	11799600	E2
10	11799600	11800000	E4
10	11800000	11835200	E14
10	11835200	11835400	E8
10	11835400	11861800	E14
10	11861800	11862000	E8
10	11862000	11864000	E14
10	11864000	11864800	E15
10	11864800	11866200	E9
10	11866200	11873800	E15
10	11873800	11885800	E14
10	11885800	11887000	E15
10	11887000	11887400	E9
10	11887400	11891000	E15
10	11891000	11898000	E14
10	11898000	11905000	E2
10	11905000	11905200	E4
10	11905200	11905600	E6
10	11905600	11906200	E7
10	11906200	11906400	E4
10	11906400	11916400	E2
10	11916400	11917200	E8
10	11917200	11947800	E14
10	11947800	11962400	E2
10	11962400	11979800	E1
10	11979800	11993600	E2
10	11993600	11993800	E1
10	11993800	11994400	E2
10	11994400	12004200	E1
10	12004200	12006400	E2
10	12006400	12009400	E1
10	12009400	12018000	E2
10	12018000	12022200	E1
10	12022200	12035600	E2
10	12035600	12036600	E4
10	12036600	12038600	E2
10	12038600	12049400	E1
10	12049400	12052200	E2
10	12052200	12053600	E1
10	12053600	12064800	E2
10	12064800	12065200	E4
10	12065200	12068800	E2
10	12068800	12069200	E4
10	12069200	12070200	E3
10	12070200	12077600	E1
10	12077600	12078400	E11
10	12078400	12082600	E2
10	12082600	12083200	E11
10	12083200	12083400	E10
10	12083400	12085800	E7
10	12085800	12086000	E6
10	12086000	12086200	E4
10	12086200	12097000	E2
10	12097000	12110200	E14
10	12110200	12111800	E7
10	12111800	12112000	E8
10	12112000	12138400	E2
10	12138400	12146800	E1
10	12146800	12151800	E2
10	12151800	12152200	E4
10	12152200	12153200	E3
10	12153200	12156600	E4
10	12156600	12163600	E2
10	12163600	12166200	E4
10	12166200	12170400	E2
10	12170400	12170600	E4
10	12170600	12172600	E7
10	12172600	12172800	E8
10	12172800	12178200	E2
10	12178200	12180800	E1
10	12180800	12185600	E2
10	12185600	12186800	E1
10	12186800	12199800	E2
10	12199800	12201800	E1
10	12201800	12208000	E2
10	12208000	12208200	E1
10	12208200	12209600	E2
10	12209600	12217600	E1
10	12217600	12221800	E2
10	12221800	12223000	E4
10	12223000	12223200	E6
10	12223200	12223400	E5
10	12223400	12225400	E4
10	12225400	12226400	E2
10	12226400	12228000	E1
10	12228000	12236000	E2
10	12236000	12236600	E8
10	12236600	12239200	E7
10	12239200	12239600	E8
10	12239600	12240200	E11
10	12240200	12241600	E2
10	12241600	12242000	E1
10	12242000	12251600	E2
10	12251600	12253600	E1
10	12253600	12256600	E2
10	12256600	12257400	E8
10	12257400	12258600	E2
10	12258600	12268000	E1
10	12268000	12272400	E2
10	12272400	12280800	E1
10	12280800	12283400	E2
10	12283400	12284800	E4
10	12284800	12288200	E2
10	12288200	12290600	E1
10	12290600	12292200	E2
10	12292200	12293000	E1
10	12293000	12306200	E2
10	12306200	12306800	E7
10	12306800	12307000	E8
10	12307000	12389600	E14
10	12389600	12390400	E4
10	12390400	12393000	E7
10	12393000	12393400	E6
10	12393400	12393600	E8
10	12393600	12407800	E2
10	12407800	12408400	E8
10	12408400	12490400	E14
10	12490400	12490800	E7
10	12490800	12491600	E8
10	12491600	12527200	E14
10	12527200	12528000	E4
10	12528000	12589000	E2
10	12589000	12590400	E4
10	12590400	12630000	E2
10	12630000	12630200	E8
10	12630200	12630600	E7
10	12630600	12630800	E8
10	12630800	12631000	E10
10	12631000	12632000	E5
10	12632000	12636200	E2
10	12636200	12637400	E4
10	12637400	12647000	E2
10	12647000	12647400	E4
10	12647400	12648800	E7
10	12648800	12675200	E2
10	12675200	12675400	E4
10	12675400	12676000	E2
10	12676000	12678800	E4
10	12678800	12711800	E2
10	12711800	12736600	E14
10	12736600	12752400	E2
10	12752400	12753000	E4
10	12753000	12798600	E14
10	12798600	12811800	E2
10	12811800	12812800	E1
10	12812800	12855600	E2
10	12855600	12858400	E1
10	12858400	12875200	E2
10	12875200	12892800	E14
10	12892800	12899800	E15
10	12899800	12921600	E14
10	12921600	12940400	E15
10	12940400	12979800	E14
10	12979800	12982000	E15
10	12982000	13001400	E14
10	13001400	13007600	E15
10	13007600	13037800	E14
10	13037800	13043400	E15
10	13043400	13043800	E9
10	13043800	13054400	E15
10	13054400	13066000	E14
10	13066000	13070000	E15
10	13070000	13105800	E14
10	13105800	13119400	E15
10	13119400	13126200	E14
10	13126200	13126400	E8
10	13126400	13141000	E14
10	13141000	13141200	E8
10	13141200	13143600	E7
10	13143600	13148000	E4
10	13148000	13149000	E5
10	13149000	13149600	E4
10	13149600	13149800	E5
10	13149800	13150200	E6
10	13150200	13150400	E5
10	13150400	13151400	E4
10	13151400	13154000	E2
10	13154000	13157800	E1
10	13157800	13159000	E3
10	13159000	13168200	E1
10	13168200	13169400	E2
10	13169400	13179800	E1
10	13179800	13200200	E2
10	13200200	13200400	E8
10	13200400	13201000	E7
10	13201000	13203000	E2
10	13203000	13204200	E8
10	13204200	13303800	E14
10	13303800	13307200	E15
10	13307200	13318000	E14
10	13318000	13341000	E2
10	13341000	13341400	E8
10	13341400	13342800	E7
10	13342800	13343400	E4
10	13343400	13344800	E7
10	13344800	13360800	E2
10	13360800	13380400	E1
10	13380400	13381400	E2
10	13381400	13382200	E4
10	13382200	13382800	E7
10	13382800	13383000	E8
10	13383000	13388000	E2
10	13388000	13388600	E8
10	13388600	13392600	E7
10	13392600	13394600	E4
10	13394600	13421600	E14
10	13421600	13424800	E15
10	13424800	13425800	E9
10	13425800	13427600	E15
10	13427600	13453200	E14
10	13453200	13458400	E15
10	13458400	13464800	E14
10	13464800	13475600	E15
10	13475600	13480600	E14
10	13480600	13481600	E15
10	13481600	13483000	E9
10	13483000	13486000	E15
10	13486000	13491200	E14
10	13491200	13497000	E15
10	13497000	13546600	E14
10	13546600	13546800	E15
10	13546800	13547200	E14
10	13547200	13550400	E15
10	13550400	13553200	E14
10	13553200	13555400	E15
10	13555400	13565000	E14
10	13565000	13570000	E15
10	13570000	13572200	E9
10	13572200	13595800	E15
10	13595800	13608200	E14
10	13608200	13627600	E15
10	13627600	13628400	E14
10	13628400	13629000	E8
10	13629000	13629600	E7
10	13629600	13630600	E8
10	13630600	13642000	E2
10	13642000	13663400	E1
10	13663400	13667800	E2
10	13667800	13673600	E1
10	13673600	13681000	E2
10	13681000	13683000	E1
10	13683000	13701600	E2
10	13701600	13702400	E8
10	13702400	13749200	E14
10	13749200	13750000	E8
10	13750000	13760000	E14
10	13760000	13760800	E8
10	13760800	13761200	E11
10	13761200	13799200	E14
10	13799200	13799600	E4
10	13799600	13826000	E2
10	13826000	13828800	E4
10	13828800	13829600	E7
10	13829600	13829800	E6
10	13829800	13831000	E5
10	13831000	13831600	E4
10	13831600	13837200	E2
10	13837200	13837600	E4
10	13837600	13837800	E7
10	13837800	13838200	E8
10	13838200	13838400	E10
10	13838400	13838600	E8
10	13838600	13904400	E14
10	13904400	13904600	E8
10	13904600	13904800	E7
10	13904800	13905400	E4
10	13905400	13930400	E14
10	13930400	13932600	E15
10	13932600	13934400	E9
10	13934400	13935000	E15
10	13935000	13935200	E9
10	13935200	13937800	E15
10	13937800	13972000	E14
10	13972000	13972600	E8
10	13972600	14026800	E14
10	14026800	14045000	E2
10	14045000	14045400	E11
10	14045400	14045600	E6
10	14045600	14046000	E7
10	14046000	14046200	E4
10	14046200	14049600	E2
10	14049600	14050000	E8
10	14050000	14052400	E7
10	14052400	14052600	E4
10	14052600	14060600	E14
10	14060600	14063400	E15
10	14063400	14112200	E14
10	14112200	14115200	E15
10	14115200	14119800	E14
10	14119800	14120600	E15
10	14120600	14147800	E14
10	14147800	14150400	E15
10	14150400	14175400	E14
10	14175400	14176000	E15
10	14176000	14183400	E14
10	14183400	14192200	E15
10	14192200	14197600	E14
10	14197600	14202600	E15
10	14202600	14206600	E14
10	14206600	14215400	E15
10	14215400	14216600	E9
10	14216600	14226600	E15
10	14226600	14226800	E9
10	14226800	14228000	E8
10	14228000	14281000	E14
10	14281000	14287800	E15
10	14287800	14292200	E14
10	14292200	14302600	E15
10	14302600	14323800	E14
10	14323800	14336400	E15
10	14336400	14340600	E14
10	14340600	14346800	E15
10	14346800	14352600	E14
10	14352600	14361600	E15
10	14361600	14368200	E14
10	14368200	14374000	E15
10	14374000	14385400	E14
10	14385400	14386200	E15
10	14386200	14411600	E14
10	14411600	14414000	E15
10	14414000	14423800	E14
10	14423800	14424600	E4
10	14424600	14432000	E2
10	14432000	14440400	E14
10	14440400	14443600	E15
10	14443600	14446400	E14
10	14446400	14447800	E15
10	14447800	14452200	E14
10	14452200	14452800	E11
10	14452800	14453000	E14
10	14453000	14460800	E15
10	14460800	14468200	E14
10	14468200	14475600	E15
10	14475600	14510600	E14
10	14510600	14514600	E15
10	14514600	14524800	E14
10	14524800	14529600	E15
10	14529600	14540800	E14
10	14540800	14541200	E11
10	14541200	14541400	E8
10	14541400	14548600	E2
10	14548600	14548800	E4
10	14548800	14549000	E6
10	14549000	14549200	E5
10	14549200	14549600	E6
10	14549600	14550800	E4
10	14550800	14560000	E2
10	14560000	14564800	E1
10	14564800	14565200	E3
10	14565200	14565800	E4
10	14565800	14569000	E2
10	14569000	14569800	E4
10	14569800	14570200	E5
10	14570200	14570800	E6
10	14570800	14571000	E5
10	14571000	14573800	E3
10	14573800	14576400	E1
10	14576400	14578400	E2
10	14578400	14579000	E4
10	14579000	14581200	E2
10	14581200	14581600	E4
10	14581600	14582600	E5
10	14582600	14584600	E3
10	14584600	14585200	E4
10	14585200	14585600	E7
[truncated: 288,322 more rows]
