# Supplementary material for: Chromosome contacts in activated T cells identify autoimmune disease candidate genes
Source: Genome Biol. 2017 Sep 4;18:165. doi: 10.1186/s13059-017-1285-0 (PMC5584004; doi:10.1186/s13059-017-1285-0)
Supplement: Supplementary file 13 — Whole-genome segmentation of non-activated and activated CD4 T cells into 15 states obtained from a CHROMHMM analysis using ChIP-seq data for non-activated CD4+ T cells. (GZ 1520 kb) [file 13059_2017_1285_MOESM13_ESM.gz]

Archive with 1 entries (1 files):
- stable8-segmentation-non.bed
