# Supplementary material for: Chromosome contacts in activated T cells identify autoimmune disease candidate genes
Source: Genome Biol. 2017 Sep 4;18:165. doi: 10.1186/s13059-017-1285-0 (PMC5584004; doi:10.1186/s13059-017-1285-0)
Supplement: Supplementary file 13 — Whole-genome segmentation of non-activated and activated CD4 T cells into 15 states obtained from a CHROMHMM analysis using ChIP-seq data for non-activated CD4+ T cells. (GZ 1520 kb) [file 13059_2017_1285_MOESM13_ESM.gz › stable8-segmentation-non.bed]

10	0	1400	E13
10	1400	66800	E14
10	66800	67400	E15
10	67400	83200	E14
10	83200	84000	E15
10	84000	101200	E14
10	101200	109400	E15
10	109400	119200	E14
10	119200	119400	E15
10	119400	120400	E9
10	120400	122000	E15
10	122000	123000	E9
10	123000	126400	E15
10	126400	161200	E14
10	161200	165200	E15
10	165200	173400	E14
10	173400	173600	E8
10	173600	174000	E7
10	174000	174200	E10
10	174200	174400	E11
10	174400	179800	E2
10	179800	180200	E10
10	180200	182600	E7
10	182600	182800	E6
10	182800	183400	E10
10	183400	184400	E11
10	184400	186000	E2
10	186000	186800	E11
10	186800	188200	E2
10	188200	190400	E11
10	190400	192000	E2
10	192000	194400	E11
10	194400	198600	E2
10	198600	200000	E11
10	200000	226800	E2
10	226800	230200	E1
10	230200	246400	E2
10	246400	247200	E11
10	247200	256200	E2
10	256200	256600	E1
10	256600	263800	E2
10	263800	266200	E11
10	266200	282200	E2
10	282200	287000	E1
10	287000	292200	E2
10	292200	298800	E1
10	298800	305000	E2
10	305000	360200	E14
10	360200	361200	E2
10	361200	361600	E4
10	361600	369800	E2
10	369800	370000	E8
10	370000	375000	E2
10	375000	375200	E4
10	375200	375800	E7
10	375800	376200	E4
10	376200	378400	E2
10	378400	379200	E11
10	379200	380200	E5
10	380200	397200	E2
10	397200	397600	E11
10	397600	398800	E5
10	398800	419400	E2
10	419400	461600	E14
10	461600	480200	E2
10	480200	480600	E11
10	480600	481200	E10
10	481200	484600	E11
10	484600	492200	E2
10	492200	492600	E11
10	492600	494800	E2
10	494800	495000	E4
10	495000	495400	E5
10	495400	495800	E4
10	495800	497000	E6
10	497000	497400	E7
10	497400	497800	E6
10	497800	499600	E5
10	499600	501000	E11
10	501000	501600	E5
10	501600	501800	E6
10	501800	502800	E4
10	502800	514800	E2
10	514800	516000	E5
10	516000	516200	E6
10	516200	516800	E7
10	516800	517200	E6
10	517200	517400	E5
10	517400	517600	E4
10	517600	528800	E2
10	528800	530000	E8
10	530000	532000	E7
10	532000	533400	E4
10	533400	546600	E2
10	546600	546800	E4
10	546800	547000	E5
10	547000	548600	E11
10	548600	556800	E2
10	556800	557400	E11
10	557400	585800	E14
10	585800	586200	E15
10	586200	735400	E14
10	735400	736000	E8
10	736000	804000	E14
10	804000	804200	E12
10	804200	808200	E14
10	808200	810600	E15
10	810600	827400	E14
10	827400	830600	E15
10	830600	831200	E8
10	831200	834600	E2
10	834600	834800	E11
10	834800	835600	E8
10	835600	850200	E14
10	850200	850600	E2
10	850600	850800	E11
10	850800	855800	E2
10	855800	867800	E1
10	867800	870400	E2
10	870400	875600	E1
10	875600	886600	E2
10	886600	891000	E1
10	891000	901600	E2
10	901600	902000	E1
10	902000	902800	E2
10	902800	903200	E11
10	903200	907000	E2
10	907000	912000	E1
10	912000	923200	E2
10	923200	932400	E1
10	932400	939000	E2
10	939000	939800	E11
10	939800	941400	E2
10	941400	942400	E11
10	942400	945400	E2
10	945400	946400	E11
10	946400	966600	E2
10	966600	975200	E11
10	975200	976200	E10
10	976200	976400	E6
10	976400	978200	E7
10	978200	978600	E6
10	978600	978800	E4
10	978800	985000	E2
10	985000	985800	E5
10	985800	1013000	E14
10	1013000	1013800	E11
10	1013800	1033400	E14
10	1033400	1033600	E8
10	1033600	1035000	E7
10	1035000	1036000	E10
10	1036000	1037200	E11
10	1037200	1038600	E2
10	1038600	1065200	E1
10	1065200	1085800	E2
10	1085800	1087600	E1
10	1087600	1089000	E2
10	1089000	1089200	E4
10	1089200	1090000	E7
10	1090000	1090400	E6
10	1090400	1091200	E5
10	1091200	1093600	E11
10	1093600	1093800	E10
10	1093800	1094200	E6
10	1094200	1096200	E7
10	1096200	1096800	E6
10	1096800	1097200	E5
10	1097200	1100600	E11
10	1100600	1101800	E10
10	1101800	1102000	E6
10	1102000	1103400	E7
10	1103400	1103600	E6
10	1103600	1104200	E10
10	1104200	1106800	E11
10	1106800	1108000	E5
10	1108000	1109800	E6
10	1109800	1111000	E5
10	1111000	1112200	E11
10	1112200	1123600	E2
10	1123600	1155000	E1
10	1155000	1155600	E2
10	1155600	1156400	E4
10	1156400	1156800	E6
10	1156800	1157000	E5
10	1157000	1157400	E2
10	1157400	1163200	E1
10	1163200	1163400	E3
10	1163400	1163800	E5
10	1163800	1164400	E4
10	1164400	1165400	E5
10	1165400	1167200	E2
10	1167200	1169000	E1
10	1169000	1169600	E3
10	1169600	1169800	E11
10	1169800	1170200	E3
10	1170200	1178400	E1
10	1178400	1182600	E2
10	1182600	1239200	E14
10	1239200	1239400	E11
10	1239400	1239600	E5
10	1239600	1240200	E11
10	1240200	1281400	E14
10	1281400	1282000	E8
10	1282000	1282400	E12
10	1282400	1282800	E4
10	1282800	1289200	E14
10	1289200	1292000	E15
10	1292000	1296400	E14
10	1296400	1296800	E11
10	1296800	1300400	E14
10	1300400	1301000	E15
10	1301000	1420400	E14
10	1420400	1422400	E15
10	1422400	1454600	E14
10	1454600	1456800	E15
10	1456800	1462800	E14
10	1462800	1463200	E8
10	1463200	1470000	E14
10	1470000	1470400	E15
10	1470400	1649600	E14
10	1649600	1650800	E15
10	1650800	1657400	E14
10	1657400	1664400	E15
10	1664400	1744200	E14
10	1744200	1747400	E15
10	1747400	1748400	E14
10	1748400	1749200	E11
10	1749200	1776600	E14
10	1776600	1779200	E15
10	1779200	1780000	E9
10	1780000	1787600	E15
10	1787600	1865800	E14
10	1865800	1868000	E15
10	1868000	1939400	E14
10	1939400	1940000	E8
10	1940000	1974800	E14
10	1974800	1975200	E7
10	1975200	1975400	E4
10	1975400	1979400	E2
10	1979400	1981000	E4
10	1981000	1981600	E6
10	1981600	1982000	E5
10	1982000	1982200	E11
10	1982200	2089800	E14
10	2089800	2092400	E15
10	2092400	2511600	E14
10	2511600	2514000	E15
10	2514000	2692800	E14
10	2692800	2693200	E15
10	2693200	2951400	E14
10	2951400	2951600	E8
10	2951600	3030200	E14
10	3030200	3032800	E15
10	3032800	3047600	E14
10	3047600	3049800	E15
10	3049800	3068200	E14
10	3068200	3070000	E15
10	3070000	3077800	E14
10	3077800	3081000	E15
10	3081000	3108600	E14
10	3108600	3109600	E8
10	3109600	3111200	E7
10	3111200	3112400	E8
10	3112400	3133200	E2
10	3133200	3133600	E1
10	3133600	3134200	E2
10	3134200	3135600	E11
10	3135600	3137400	E2
10	3137400	3138200	E11
10	3138200	3144600	E2
10	3144600	3148200	E1
10	3148200	3149800	E2
10	3149800	3158200	E1
10	3158200	3174400	E2
10	3174400	3194400	E1
10	3194400	3196200	E2
10	3196200	3212200	E1
10	3212200	3212800	E2
10	3212800	3213600	E11
10	3213600	3214200	E10
10	3214200	3214400	E6
10	3214400	3215800	E7
10	3215800	3228400	E14
10	3228400	3228800	E11
10	3228800	3229000	E10
10	3229000	3229200	E11
10	3229200	3238600	E14
10	3238600	3239600	E15
10	3239600	3240200	E9
10	3240200	3240600	E15
10	3240600	3246000	E14
10	3246000	3246200	E8
10	3246200	3401600	E14
10	3401600	3402200	E15
10	3402200	3451200	E14
10	3451200	3462000	E2
10	3462000	3462600	E11
10	3462600	3464200	E2
10	3464200	3464600	E11
10	3464600	3490400	E14
10	3490400	3491000	E15
10	3491000	3494000	E14
10	3494000	3495600	E4
10	3495600	3497200	E2
10	3497200	3497600	E11
10	3497600	3498600	E5
10	3498600	3498800	E11
10	3498800	3509800	E2
10	3509800	3510000	E8
10	3510000	3514200	E2
10	3514200	3514400	E4
10	3514400	3515400	E7
10	3515400	3516200	E4
10	3516200	3526600	E2
10	3526600	3527200	E11
10	3527200	3527800	E10
10	3527800	3528000	E11
10	3528000	3596400	E14
10	3596400	3596600	E8
10	3596600	3598600	E2
10	3598600	3598800	E8
10	3598800	3695000	E14
10	3695000	3695600	E8
10	3695600	3708200	E2
10	3708200	3708800	E11
10	3708800	3709600	E10
10	3709600	3710200	E11
10	3710200	3711200	E6
10	3711200	3711800	E5
10	3711800	3782600	E14
10	3782600	3782800	E4
10	3782800	3783800	E2
10	3783800	3784000	E4
10	3784000	3784600	E7
10	3784600	3784800	E8
10	3784800	3799200	E2
10	3799200	3801000	E4
10	3801000	3802800	E2
10	3802800	3803600	E11
10	3803600	3806400	E2
10	3806400	3806800	E11
10	3806800	3807400	E6
10	3807400	3807600	E10
10	3807600	3808400	E11
10	3808400	3817800	E2
10	3817800	3819000	E5
10	3819000	3819600	E6
10	3819600	3820800	E5
10	3820800	3821400	E3
10	3821400	3821600	E8
10	3821600	3822200	E7
10	3822200	3824800	E6
10	3824800	3828200	E7
10	3828200	3828400	E6
10	3828400	3828800	E4
10	3828800	3842400	E2
10	3842400	3842800	E11
10	3842800	3843600	E5
10	3843600	3843800	E11
10	3843800	3845000	E2
10	3845000	3845400	E4
10	3845400	3846200	E5
10	3846200	3847000	E6
10	3847000	3847200	E5
10	3847200	3848200	E6
10	3848200	3849400	E5
10	3849400	3850200	E6
10	3850200	3852200	E5
10	3852200	3853200	E6
10	3853200	3853400	E5
10	3853400	3854000	E6
10	3854000	3854400	E5
10	3854400	3854600	E4
10	3854600	3870600	E2
10	3870600	3870800	E6
10	3870800	3871600	E7
10	3871600	3872000	E6
10	3872000	3872200	E5
10	3872200	3872400	E4
10	3872400	3894000	E14
10	3894000	3894800	E4
10	3894800	3914400	E2
10	3914400	3915000	E5
10	3915000	3916400	E11
10	3916400	3917200	E5
10	3917200	3918400	E6
10	3918400	3918800	E5
10	3918800	3920200	E4
10	3920200	3929800	E2
10	3929800	3930600	E4
10	3930600	3949400	E2
10	3949400	3976800	E14
10	3976800	3977000	E11
10	3977000	3977200	E5
10	3977200	3977800	E6
10	3977800	3978000	E4
10	3978000	3984600	E2
10	3984600	3985600	E4
10	3985600	3987800	E2
10	3987800	3988600	E4
10	3988600	3989000	E5
10	3989000	3989400	E4
10	3989400	3990600	E2
10	3990600	3990800	E4
10	3990800	3992000	E5
10	3992000	3992400	E11
10	3992400	4002800	E2
10	4002800	4003800	E5
10	4003800	4004000	E11
10	4004000	4010800	E2
10	4010800	4011600	E11
10	4011600	4012000	E5
10	4012000	4012400	E6
10	4012400	4014800	E5
10	4014800	4015600	E6
10	4015600	4016000	E5
10	4016000	4016800	E11
10	4016800	4018400	E2
10	4018400	4018600	E11
10	4018600	4019000	E5
10	4019000	4022000	E11
10	4022000	4023600	E5
10	4023600	4024000	E11
10	4024000	4077000	E14
10	4077000	4077600	E7
10	4077600	4077800	E6
10	4077800	4078000	E4
10	4078000	4101000	E2
10	4101000	4104000	E11
10	4104000	4104200	E5
10	4104200	4104400	E11
10	4104400	4116400	E2
10	4116400	4116800	E4
10	4116800	4117000	E5
10	4117000	4117200	E6
10	4117200	4117400	E7
10	4117400	4117800	E4
10	4117800	4120600	E2
10	4120600	4121400	E4
10	4121400	4123200	E5
10	4123200	4124200	E4
10	4124200	4125000	E2
10	4125000	4125200	E4
10	4125200	4169800	E14
10	4169800	4170600	E11
10	4170600	4172800	E2
10	4172800	4173000	E11
10	4173000	4174400	E10
10	4174400	4174800	E11
10	4174800	4375200	E14
10	4375200	4375600	E11
10	4375600	4610000	E14
10	4610000	4615800	E15
10	4615800	4658800	E14
10	4658800	4659000	E15
10	4659000	4660400	E14
10	4660400	4661400	E15
10	4661400	4694400	E14
10	4694400	4694600	E8
10	4694600	4711000	E14
10	4711000	4711800	E15
10	4711800	4755400	E14
10	4755400	4757800	E15
10	4757800	4785400	E14
10	4785400	4790600	E15
10	4790600	4814600	E14
10	4814600	4817200	E15
10	4817200	4827000	E14
10	4827000	4829800	E15
10	4829800	4857600	E14
10	4857600	4858200	E8
10	4858200	4867800	E14
10	4867800	4868000	E8
10	4868000	4869200	E7
10	4869200	4869400	E10
10	4869400	4870200	E11
10	4870200	4876200	E2
10	4876200	4877200	E4
10	4877200	4880200	E5
10	4880200	4880600	E4
10	4880600	4949000	E14
10	4949000	4981000	E2
10	4981000	5003200	E14
10	5003200	5016600	E2
10	5016600	5046000	E14
10	5046000	5049000	E15
10	5049000	5100400	E14
10	5100400	5100600	E8
10	5100600	5136400	E14
10	5136400	5136600	E8
10	5136600	5137200	E7
10	5137200	5137600	E10
10	5137600	5138200	E11
10	5138200	5151800	E2
10	5151800	5152000	E8
10	5152000	5203200	E14
10	5203200	5206600	E15
10	5206600	5294000	E14
10	5294000	5295000	E4
10	5295000	5296000	E7
10	5296000	5309200	E14
10	5309200	5325400	E2
10	5325400	5326200	E11
10	5326200	5326600	E5
10	5326600	5326800	E11
10	5326800	5331600	E2
10	5331600	5332200	E4
10	5332200	5333000	E5
10	5333000	5333600	E6
10	5333600	5335400	E7
10	5335400	5335800	E6
10	5335800	5336600	E7
10	5336600	5337400	E6
10	5337400	5339600	E5
10	5339600	5340000	E6
10	5340000	5340600	E5
10	5340600	5341200	E11
10	5341200	5341600	E5
10	5341600	5356200	E2
10	5356200	5356800	E11
10	5356800	5358600	E2
10	5358600	5359400	E11
10	5359400	5360000	E6
10	5360000	5360200	E5
10	5360200	5360600	E11
10	5360600	5375800	E2
10	5375800	5376800	E11
10	5376800	5454000	E14
10	5454000	5455600	E8
10	5455600	5458000	E14
10	5458000	5458400	E15
10	5458400	5476200	E14
10	5476200	5476600	E11
10	5476600	5487800	E2
10	5487800	5488000	E4
10	5488000	5488200	E5
10	5488200	5488400	E6
10	5488400	5489800	E7
10	5489800	5490000	E6
10	5490000	5490600	E10
10	5490600	5491200	E11
10	5491200	5491400	E10
10	5491400	5493400	E11
10	5493400	5494200	E2
10	5494200	5496800	E1
10	5496800	5499400	E2
10	5499400	5500600	E4
10	5500600	5555000	E14
10	5555000	5555200	E8
10	5555200	5555800	E11
10	5555800	5589600	E14
10	5589600	5590000	E4
10	5590000	5590200	E6
10	5590200	5591000	E5
10	5591000	5591400	E11
10	5591400	5593400	E2
10	5593400	5595200	E5
10	5595200	5604600	E2
10	5604600	5605200	E4
10	5605200	5605400	E5
10	5605400	5606000	E6
10	5606000	5606800	E7
10	5606800	5607000	E6
10	5607000	5608000	E5
10	5608000	5608600	E11
10	5608600	5665000	E14
10	5665000	5665200	E10
10	5665200	5665600	E11
10	5665600	5671200	E2
10	5671200	5672000	E11
10	5672000	5681200	E2
10	5681200	5683600	E1
10	5683600	5696600	E2
10	5696600	5698800	E11
10	5698800	5699000	E6
10	5699000	5699400	E10
10	5699400	5700000	E11
10	5700000	5707400	E2
10	5707400	5707800	E10
10	5707800	5708800	E7
10	5708800	5709200	E6
10	5709200	5709400	E10
10	5709400	5709600	E8
10	5709600	5725800	E2
10	5725800	5726000	E11
10	5726000	5726200	E6
10	5726200	5727800	E7
10	5727800	5728400	E6
10	5728400	5728600	E10
10	5728600	5729400	E11
10	5729400	5729600	E10
10	5729600	5733800	E11
10	5733800	5735400	E10
10	5735400	5737800	E11
10	5737800	5739800	E2
10	5739800	5744000	E11
10	5744000	5751400	E2
10	5751400	5752000	E11
10	5752000	5752800	E10
10	5752800	5753200	E7
10	5753200	5753400	E6
10	5753400	5753800	E10
10	5753800	5754200	E11
10	5754200	5760000	E2
10	5760000	5761000	E11
10	5761000	5764000	E2
10	5764000	5774000	E1
10	5774000	5781600	E2
10	5781600	5789600	E1
10	5789600	5795600	E2
10	5795600	5796600	E11
10	5796600	5798400	E2
10	5798400	5810600	E1
10	5810600	5816400	E2
10	5816400	5817000	E4
10	5817000	5817600	E5
10	5817600	5818400	E6
10	5818400	5819000	E5
10	5819000	5823000	E2
10	5823000	5823200	E4
10	5823200	5824600	E2
10	5824600	5830000	E1
10	5830000	5830600	E11
10	5830600	5831000	E6
10	5831000	5831200	E5
10	5831200	5831400	E6
10	5831400	5832000	E5
10	5832000	5832400	E3
10	5832400	5842800	E1
10	5842800	5845600	E2
10	5845600	5845800	E11
10	5845800	5846400	E2
10	5846400	5846600	E11
10	5846600	5848800	E2
10	5848800	5851400	E11
10	5851400	5852000	E10
10	5852000	5852400	E11
10	5852400	5852600	E10
10	5852600	5853000	E11
10	5853000	5853200	E10
10	5853200	5853800	E6
10	5853800	5854200	E10
10	5854200	5854600	E6
10	5854600	5856200	E7
10	5856200	5856600	E6
10	5856600	5858000	E5
10	5858000	5858600	E4
10	5858600	5915600	E14
10	5915600	5916000	E8
10	5916000	5918800	E2
10	5918800	5923000	E1
10	5923000	5930200	E2
10	5930200	5930400	E8
10	5930400	5932600	E7
10	5932600	5933000	E6
10	5933000	5933400	E10
10	5933400	5933800	E11
10	5933800	5934000	E10
10	5934000	5934600	E11
10	5934600	5935600	E2
10	5935600	5937000	E11
10	5937000	5937600	E5
10	5937600	5937800	E6
10	5937800	5938200	E7
10	5938200	5938400	E6
10	5938400	5938800	E5
10	5938800	5949600	E2
10	5949600	5980400	E1
10	5980400	5987400	E2
10	5987400	5987800	E8
10	5987800	5998000	E2
10	5998000	6017600	E14
10	6017600	6017800	E6
10	6017800	6020400	E7
10	6020400	6020600	E8
10	6020600	6033400	E14
10	6033400	6034400	E15
10	6034400	6043000	E14
10	6043000	6044000	E11
10	6044000	6055400	E2
10	6055400	6056000	E4
10	6056000	6057400	E5
10	6057400	6069200	E2
10	6069200	6070000	E11
10	6070000	6076800	E2
10	6076800	6078600	E4
10	6078600	6080200	E5
10	6080200	6080600	E6
10	6080600	6081200	E5
10	6081200	6082800	E11
10	6082800	6085400	E2
10	6085400	6086400	E11
10	6086400	6087000	E10
10	6087000	6087800	E6
10	6087800	6089000	E5
10	6089000	6091000	E11
10	6091000	6092200	E5
10	6092200	6092800	E6
10	6092800	6093400	E7
10	6093400	6093600	E4
10	6093600	6093800	E6
10	6093800	6094200	E5
10	6094200	6095200	E6
10	6095200	6096200	E5
10	6096200	6096400	E4
10	6096400	6098000	E2
10	6098000	6099400	E4
10	6099400	6101600	E2
10	6101600	6101800	E8
10	6101800	6102400	E7
10	6102400	6102800	E8
10	6102800	6103800	E7
10	6103800	6104200	E6
10	6104200	6104400	E7
10	6104400	6105000	E10
10	6105000	6105200	E11
10	6105200	6109400	E2
10	6109400	6110000	E11
10	6110000	6111600	E6
10	6111600	6114600	E5
10	6114600	6114800	E6
10	6114800	6115200	E4
10	6115200	6124400	E2
10	6124400	6125400	E11
10	6125400	6126200	E10
10	6126200	6126600	E11
10	6126600	6128000	E2
10	6128000	6128200	E5
10	6128200	6128600	E6
10	6128600	6129000	E5
10	6129000	6129200	E4
10	6129200	6130400	E2
10	6130400	6130800	E8
10	6130800	6131800	E7
10	6131800	6132400	E6
10	6132400	6133400	E10
10	6133400	6134000	E11
10	6134000	6134200	E10
10	6134200	6137000	E11
10	6137000	6138200	E2
10	6138200	6150400	E1
10	6150400	6150600	E3
10	6150600	6151400	E5
10	6151400	6152000	E2
10	6152000	6158200	E1
10	6158200	6170400	E2
10	6170400	6172000	E11
10	6172000	6172200	E10
10	6172200	6176600	E2
10	6176600	6178800	E11
10	6178800	6182000	E2
10	6182000	6182400	E11
10	6182400	6183400	E6
10	6183400	6183600	E7
10	6183600	6184200	E8
10	6184200	6186000	E2
10	6186000	6186200	E11
10	6186200	6186600	E6
10	6186600	6187800	E7
10	6187800	6188600	E6
10	6188600	6188800	E5
10	6188800	6191000	E11
10	6191000	6192800	E2
10	6192800	6193000	E11
10	6193000	6193800	E6
10	6193800	6194000	E11
10	6194000	6203800	E2
10	6203800	6204600	E4
10	6204600	6205000	E5
10	6205000	6205400	E6
10	6205400	6206400	E7
10	6206400	6206800	E6
10	6206800	6208000	E5
10	6208000	6208400	E4
10	6208400	6209200	E2
10	6209200	6209800	E4
10	6209800	6211800	E11
10	6211800	6212600	E5
10	6212600	6213600	E11
10	6213600	6216200	E5
10	6216200	6217600	E4
10	6217600	6230600	E2
10	6230600	6230800	E8
10	6230800	6237400	E2
10	6237400	6238200	E11
10	6238200	6241200	E2
10	6241200	6242400	E4
10	6242400	6244000	E7
10	6244000	6244400	E6
10	6244400	6246400	E7
10	6246400	6247200	E8
10	6247200	6254800	E2
10	6254800	6269600	E1
10	6269600	6273600	E2
10	6273600	6278600	E1
10	6278600	6311400	E2
10	6311400	6312000	E4
10	6312000	6313400	E5
10	6313400	6317000	E2
10	6317000	6317200	E6
10	6317200	6317600	E7
10	6317600	6317800	E6
10	6317800	6318000	E5
10	6318000	6318200	E11
10	6318200	6333000	E2
10	6333000	6333200	E11
10	6333200	6333800	E5
10	6333800	6334200	E4
10	6334200	6341600	E2
10	6341600	6342000	E5
10	6342000	6343000	E6
10	6343000	6343200	E5
10	6343200	6388200	E14
10	6388200	6388600	E11
10	6388600	6389200	E5
10	6389200	6390000	E6
10	6390000	6390400	E4
10	6390400	6390800	E6
10	6390800	6391400	E5
10	6391400	6392200	E4
10	6392200	6423200	E2
10	6423200	6423600	E4
10	6423600	6423800	E5
10	6423800	6424200	E6
10	6424200	6424400	E10
10	6424400	6424800	E6
10	6424800	6425000	E4
10	6425000	6443600	E14
10	6443600	6444200	E11
10	6444200	6448600	E2
10	6448600	6448800	E11
10	6448800	6449400	E5
10	6449400	6449600	E11
10	6449600	6451000	E2
10	6451000	6451400	E4
10	6451400	6452000	E5
10	6452000	6452600	E6
10	6452600	6453000	E5
10	6453000	6453400	E11
10	6453400	6468200	E2
10	6468200	6487600	E1
10	6487600	6487800	E2
10	6487800	6488200	E5
10	6488200	6488600	E11
10	6488600	6496000	E2
10	6496000	6510600	E1
10	6510600	6514600	E2
10	6514600	6515000	E11
10	6515000	6515600	E5
10	6515600	6516400	E6
10	6516400	6517000	E5
10	6517000	6518400	E4
10	6518400	6519200	E2
10	6519200	6524800	E1
10	6524800	6526400	E3
10	6526400	6532800	E1
10	6532800	6535400	E3
10	6535400	6535800	E5
10	6535800	6536200	E6
10	6536200	6536800	E5
10	6536800	6537600	E6
10	6537600	6540400	E3
10	6540400	6540800	E5
10	6540800	6541600	E11
10	6541600	6544600	E1
10	6544600	6545000	E2
10	6545000	6546000	E4
10	6546000	6548400	E2
10	6548400	6554400	E1
10	6554400	6555200	E2
10	6555200	6556000	E5
10	6556000	6556600	E3
10	6556600	6557000	E1
10	6557000	6558600	E2
10	6558600	6559400	E5
10	6559400	6561200	E11
10	6561200	6561800	E5
10	6561800	6564400	E11
10	6564400	6566200	E2
10	6566200	6569400	E11
10	6569400	6571800	E5
10	6571800	6572200	E6
10	6572200	6572600	E7
10	6572600	6573200	E6
10	6573200	6575400	E5
10	6575400	6576400	E4
10	6576400	6578600	E2
10	6578600	6579800	E11
10	6579800	6580200	E5
10	6580200	6583400	E11
10	6583400	6584200	E5
10	6584200	6585000	E6
10	6585000	6585600	E7
10	6585600	6586200	E6
10	6586200	6588600	E5
10	6588600	6589200	E11
10	6589200	6594200	E2
10	6594200	6595000	E11
10	6595000	6596400	E2
10	6596400	6598000	E11
10	6598000	6600600	E5
10	6600600	6601000	E6
10	6601000	6602200	E5
10	6602200	6603600	E11
10	6603600	6604600	E5
10	6604600	6606600	E6
10	6606600	6607600	E5
10	6607600	6611200	E11
10	6611200	6613000	E5
10	6613000	6615400	E11
10	6615400	6615800	E5
10	6615800	6616400	E11
10	6616400	6616800	E5
10	6616800	6617200	E6
10	6617200	6618000	E5
10	6618000	6618400	E6
10	6618400	6618800	E7
10	6618800	6620000	E6
10	6620000	6623600	E7
10	6623600	6625600	E6
10	6625600	6629200	E7
10	6629200	6630000	E6
10	6630000	6630200	E5
10	6630200	6630800	E6
10	6630800	6633400	E5
10	6633400	6634000	E6
10	6634000	6634400	E7
10	6634400	6635800	E6
10	6635800	6637400	E5
10	6637400	6638000	E6
10	6638000	6640400	E5
10	6640400	6640800	E11
10	6640800	6642400	E5
10	6642400	6642800	E6
10	6642800	6644800	E5
10	6644800	6645600	E3
10	6645600	6646600	E4
10	6646600	6648000	E2
10	6648000	6648800	E4
10	6648800	6649800	E5
10	6649800	6650200	E4
10	6650200	6650400	E2
10	6650400	6651200	E1
10	6651200	6652600	E2
10	6652600	6654800	E11
10	6654800	6663800	E2
10	6663800	6664200	E1
10	6664200	6684600	E2
10	6684600	6686400	E11
10	6686400	6689800	E2
10	6689800	6690400	E11
10	6690400	6707600	E14
10	6707600	6708600	E5
10	6708600	6755600	E14
10	6755600	6756200	E11
10	6756200	6767600	E14
10	6767600	6768200	E15
10	6768200	6770400	E14
10	6770400	6772000	E15
10	6772000	6798400	E14
10	6798400	6808000	E15
10	6808000	6815600	E14
10	6815600	6820800	E15
10	6820800	6823600	E14
10	6823600	6828600	E15
10	6828600	6852000	E14
10	6852000	6853000	E15
10	6853000	6890200	E14
10	6890200	6893000	E15
10	6893000	6896400	E14
10	6896400	6901400	E15
10	6901400	6962200	E14
10	6962200	6962400	E8
10	6962400	6967600	E2
10	6967600	6969000	E11
10	6969000	6970400	E10
10	6970400	6971000	E11
10	6971000	6998800	E14
10	6998800	6999000	E11
10	6999000	7000200	E2
10	7000200	7001200	E11
10	7001200	7076800	E14
10	7076800	7077200	E11
10	7077200	7176400	E14
10	7176400	7176800	E11
10	7176800	7201200	E14
10	7201200	7201600	E11
10	7201600	7201800	E10
10	7201800	7202200	E6
10	7202200	7202600	E5
10	7202600	7204400	E2
10	7204400	7205800	E1
10	7205800	7211400	E2
10	7211400	7218400	E1
10	7218400	7226800	E2
10	7226800	7227800	E11
10	7227800	7232400	E2
10	7232400	7233200	E11
10	7233200	7234600	E5
10	7234600	7234800	E6
10	7234800	7235400	E7
10	7235400	7235800	E6
10	7235800	7236400	E5
10	7236400	7237800	E11
10	7237800	7238600	E5
10	7238600	7238800	E11
10	7238800	7249000	E1
10	7249000	7251800	E2
10	7251800	7253400	E1
10	7253400	7261200	E2
10	7261200	7262600	E1
10	7262600	7267800	E2
10	7267800	7270200	E1
10	7270200	7285200	E2
10	7285200	7286000	E11
10	7286000	7286200	E10
10	7286200	7287800	E11
10	7287800	7297600	E2
10	7297600	7299200	E11
10	7299200	7299600	E5
10	7299600	7301000	E11
10	7301000	7301400	E10
10	7301400	7303000	E11
10	7303000	7311000	E2
10	7311000	7311200	E4
10	7311200	7311600	E7
10	7311600	7312600	E5
10	7312600	7313000	E11
10	7313000	7313200	E5
10	7313200	7313400	E11
10	7313400	7313800	E5
10	7313800	7314400	E4
10	7314400	7315200	E5
10	7315200	7315400	E11
10	7315400	7316800	E4
10	7316800	7339200	E2
10	7339200	7339600	E11
10	7339600	7360000	E2
10	7360000	7361200	E11
10	7361200	7361400	E10
10	7361400	7363000	E11
10	7363000	7391000	E2
10	7391000	7392600	E1
10	7392600	7406800	E2
10	7406800	7412800	E1
10	7412800	7415200	E2
10	7415200	7415800	E1
10	7415800	7419200	E2
10	7419200	7423400	E1
10	7423400	7424800	E2
10	7424800	7425600	E11
10	7425600	7426000	E6
10	7426000	7430400	E11
10	7430400	7430800	E5
10	7430800	7431200	E6
10	7431200	7432200	E5
10	7432200	7433200	E11
10	7433200	7434200	E2
10	7434200	7436400	E11
10	7436400	7443000	E2
10	7443000	7444600	E11
10	7444600	7446400	E2
10	7446400	7449200	E11
10	7449200	7450200	E10
10	7450200	7450600	E8
10	7450600	7454000	E7
10	7454000	7454200	E10
10	7454200	7454400	E6
10	7454400	7454800	E7
10	7454800	7455000	E8
10	7455000	7513600	E14
10	7513600	7513800	E6
10	7513800	7514400	E7
10	7514400	7514600	E4
10	7514600	7520000	E2
10	7520000	7525800	E5
10	7525800	7526200	E6
10	7526200	7526600	E5
10	7526600	7527600	E6
10	7527600	7528200	E5
10	7528200	7531800	E11
10	7531800	7533600	E2
10	7533600	7533800	E4
10	7533800	7535000	E5
10	7535000	7535200	E11
10	7535200	7543200	E2
10	7543200	7543800	E11
10	7543800	7549000	E2
10	7549000	7549200	E4
10	7549200	7550600	E5
10	7550600	7551200	E4
10	7551200	7554000	E2
10	7554000	7554200	E11
10	7554200	7555000	E5
10	7555000	7555600	E11
10	7555600	7556000	E5
10	7556000	7556200	E11
10	7556200	7563800	E2
10	7563800	7679800	E14
10	7679800	7682200	E15
10	7682200	7694400	E14
10	7694400	7708000	E15
10	7708000	7710200	E9
10	7710200	7719800	E15
10	7719800	7743200	E14
10	7743200	7746000	E15
10	7746000	7751600	E14
10	7751600	7752800	E15
10	7752800	7790400	E14
10	7790400	7794400	E2
10	7794400	7824400	E1
10	7824400	7826000	E2
10	7826000	7828800	E11
10	7828800	7829400	E10
10	7829400	7830800	E7
10	7830800	7831000	E6
10	7831000	7832200	E10
10	7832200	7832600	E11
10	7832600	7832800	E10
10	7832800	7838200	E11
10	7838200	7851000	E1
10	7851000	7859600	E2
10	7859600	7859800	E10
10	7859800	7860000	E6
10	7860000	7861000	E7
10	7861000	7862200	E10
10	7862200	7864200	E11
10	7864200	7864800	E2
10	7864800	7868000	E1
10	7868000	7871600	E2
10	7871600	7876400	E11
10	7876400	7890400	E2
10	7890400	7891000	E11
10	7891000	7914200	E2
10	7914200	7914400	E10
10	7914400	7919600	E2
10	7919600	7920000	E11
10	7920000	7931200	E2
10	7931200	7932200	E11
10	7932200	7950000	E2
10	7950000	7950200	E11
10	7950200	7951200	E2
10	7951200	7990400	E14
10	7990400	8005200	E2
10	8005200	8007200	E1
10	8007200	8018200	E2
10	8018200	8020800	E1
10	8020800	8050400	E2
10	8050400	8057800	E1
10	8057800	8068400	E2
10	8068400	8069200	E8
10	8069200	8073600	E14
10	8073600	8076000	E15
10	8076000	8077800	E9
10	8077800	8085600	E15
10	8085600	8088400	E9
10	8088400	8090600	E15
10	8090600	8091200	E9
10	8091200	8094000	E10
10	8094000	8094600	E9
10	8094600	8095000	E11
10	8095000	8095400	E10
10	8095400	8095600	E8
10	8095600	8099400	E7
10	8099400	8102000	E6
10	8102000	8102600	E7
10	8102600	8104400	E6
10	8104400	8105400	E5
10	8105400	8111800	E3
10	8111800	8119800	E1
10	8119800	8129400	E2
10	8129400	8130400	E11
10	8130400	8130600	E10
10	8130600	8131600	E11
10	8131600	8134600	E2
10	8134600	8175000	E14
10	8175000	8175400	E8
10	8175400	8178200	E2
10	8178200	8178600	E11
10	8178600	8178800	E5
10	8178800	8179200	E6
10	8179200	8179800	E7
10	8179800	8180200	E6
10	8180200	8180400	E5
10	8180400	8201400	E2
10	8201400	8223000	E14
10	8223000	8224400	E2
10	8224400	8224600	E14
10	8224600	8225000	E5
10	8225000	8225600	E6
10	8225600	8226000	E5
10	8226000	8226400	E11
10	8226400	8231000	E2
10	8231000	8231200	E8
10	8231200	8258400	E14
10	8258400	8259600	E11
10	8259600	8270800	E2
10	8270800	8273400	E11
10	8273400	8280200	E2
10	8280200	8280600	E11
10	8280600	8281200	E10
10	8281200	8281800	E11
10	8281800	8285400	E2
10	8285400	8286800	E11
10	8286800	8287400	E5
10	8287400	8287800	E6
10	8287800	8288200	E5
10	8288200	8288800	E11
10	8288800	8368800	E14
10	8368800	8372400	E2
10	8372400	8373000	E4
10	8373000	8373200	E5
10	8373200	8373400	E6
10	8373400	8374800	E7
10	8374800	8375200	E6
10	8375200	8375400	E5
10	8375400	8375600	E11
10	8375600	8405400	E14
10	8405400	8406600	E11
10	8406600	8407600	E2
10	8407600	8408600	E4
10	8408600	8423800	E2
10	8423800	8432400	E14
10	8432400	8440600	E2
10	8440600	8441200	E11
10	8441200	8443000	E2
10	8443000	8444000	E11
10	8444000	8445800	E5
10	8445800	8446000	E6
10	8446000	8446200	E5
10	8446200	8446600	E6
10	8446600	8447000	E7
10	8447000	8447400	E6
10	8447400	8449800	E11
10	8449800	8457800	E2
10	8457800	8459200	E4
10	8459200	8466600	E2
10	8466600	8467400	E11
10	8467400	8479800	E14
10	8479800	8481400	E11
10	8481400	8486600	E2
10	8486600	8544600	E14
10	8544600	8545200	E15
10	8545200	8548200	E14
10	8548200	8549400	E15
10	8549400	8742000	E14
10	8742000	8743000	E15
10	8743000	8819000	E14
10	8819000	8819400	E11
10	8819400	8819800	E5
10	8819800	8820800	E4
10	8820800	8934600	E14
10	8934600	8936200	E4
10	8936200	8940000	E2
10	8940000	8940800	E8
10	8940800	8993600	E14
10	8993600	8994800	E4
10	8994800	9044800	E14
10	9044800	9047200	E4
10	9047200	9047600	E7
10	9047600	9049400	E4
10	9049400	9049600	E5
10	9049600	9050000	E11
10	9050000	9052000	E5
10	9052000	9052400	E4
10	9052400	9052800	E5
10	9052800	9058600	E4
10	9058600	9059200	E7
10	9059200	9059600	E4
10	9059600	9060600	E7
10	9060600	9060800	E4
10	9060800	9061000	E7
10	9061000	9068800	E4
10	9068800	9102400	E2
10	9102400	9102600	E11
10	9102600	9103200	E5
10	9103200	9104000	E4
10	9104000	9124600	E2
10	9124600	9125000	E11
10	9125000	9133600	E2
10	9133600	9134000	E11
10	9134000	9137200	E2
10	9137200	9137600	E11
10	9137600	9138000	E5
10	9138000	9138400	E6
10	9138400	9138800	E11
10	9138800	9140200	E5
10	9140200	9271800	E14
10	9271800	9272200	E8
10	9272200	9275400	E15
10	9275400	9322000	E14
10	9322000	9323000	E15
10	9323000	9368800	E14
10	9368800	9369800	E15
10	9369800	9405000	E14
10	9405000	9405400	E11
10	9405400	9613400	E14
10	9613400	9616200	E15
10	9616200	10180200	E14
10	10180200	10180600	E8
10	10180600	10181000	E7
10	10181000	10181200	E8
10	10181200	10432000	E14
10	10432000	10435200	E15
10	10435200	10460000	E14
10	10460000	10460600	E11
10	10460600	10473400	E14
10	10473400	10476400	E15
10	10476400	10483200	E14
10	10483200	10488000	E15
10	10488000	10527200	E14
10	10527200	10534000	E15
10	10534000	10534800	E14
10	10534800	10535200	E15
10	10535200	10549600	E14
10	10549600	10550000	E15
10	10550000	10579200	E14
10	10579200	10579800	E15
10	10579800	10589800	E14
10	10589800	10590800	E15
10	10590800	10628600	E14
10	10628600	10632600	E15
10	10632600	10633600	E14
10	10633600	10636000	E15
10	10636000	10650000	E14
10	10650000	10650600	E15
10	10650600	10855600	E14
10	10855600	10855800	E15
10	10855800	10885600	E14
10	10885600	10886000	E15
10	10886000	11029800	E14
10	11029800	11035400	E15
10	11035400	11044800	E14
10	11044800	11045600	E15
10	11045600	11050200	E14
10	11050200	11059200	E15
10	11059200	11061600	E9
10	11061600	11066800	E15
10	11066800	11130400	E14
10	11130400	11131600	E11
10	11131600	11146400	E2
10	11146400	11147000	E11
10	11147000	11147200	E10
10	11147200	11147800	E11
10	11147800	11155200	E2
10	11155200	11155400	E4
10	11155400	11155800	E6
10	11155800	11156200	E5
10	11156200	11162600	E2
10	11162600	11162800	E4
10	11162800	11181800	E2
10	11181800	11182800	E11
10	11182800	11184400	E5
10	11184400	11184800	E4
10	11184800	11186600	E5
10	11186600	11187800	E6
10	11187800	11189800	E5
10	11189800	11190200	E6
10	11190200	11191200	E5
10	11191200	11193000	E6
10	11193000	11197000	E5
10	11197000	11199600	E11
10	11199600	11200600	E5
10	11200600	11201800	E11
10	11201800	11204800	E5
10	11204800	11205200	E6
10	11205200	11211400	E7
10	11211400	11215400	E6
10	11215400	11215800	E10
10	11215800	11216200	E11
10	11216200	11217000	E10
10	11217000	11220800	E6
10	11220800	11221600	E10
10	11221600	11222800	E6
10	11222800	11223400	E11
10	11223400	11224200	E10
10	11224200	11225400	E11
10	11225400	11225600	E10
10	11225600	11231400	E11
10	11231400	11231600	E10
10	11231600	11232400	E11
10	11232400	11232600	E10
10	11232600	11233000	E11
10	11233000	11233400	E10
10	11233400	11234200	E11
10	11234200	11237200	E3
10	11237200	11243600	E11
10	11243600	11244200	E3
10	11244200	11245200	E11
10	11245200	11246600	E3
10	11246600	11249600	E11
10	11249600	11249800	E10
10	11249800	11250400	E11
10	11250400	11250800	E10
10	11250800	11252800	E6
10	11252800	11253200	E5
10	11253200	11254200	E11
10	11254200	11254600	E5
10	11254600	11260600	E11
10	11260600	11262600	E3
10	11262600	11264400	E11
10	11264400	11265000	E2
10	11265000	11267600	E11
10	11267600	11268200	E5
10	11268200	11269200	E6
10	11269200	11269800	E5
10	11269800	11270800	E11
10	11270800	11271000	E10
10	11271000	11278000	E11
10	11278000	11278400	E10
10	11278400	11286800	E11
10	11286800	11287000	E10
10	11287000	11288400	E11
10	11288400	11288800	E5
10	11288800	11290600	E2
10	11290600	11290800	E1
10	11290800	11292000	E3
10	11292000	11297200	E1
10	11297200	11299000	E11
10	11299000	11304200	E3
10	11304200	11308600	E11
10	11308600	11312200	E1
10	11312200	11312600	E11
10	11312600	11324400	E1
10	11324400	11326200	E2
10	11326200	11330400	E1
10	11330400	11330600	E3
10	11330600	11349800	E1
10	11349800	11351200	E2
10	11351200	11352400	E4
10	11352400	11354200	E3
10	11354200	11359600	E1
10	11359600	11364200	E3
10	11364200	11372200	E1
10	11372200	11375200	E3
10	11375200	11375400	E11
10	11375400	11379400	E2
10	11379400	11380000	E4
10	11380000	11386800	E2
10	11386800	11387200	E8
10	11387200	11409800	E14
10	11409800	11410000	E8
10	11410000	11410200	E7
10	11410200	11410400	E8
10	11410400	11442800	E14
10	11442800	11443200	E11
10	11443200	11444800	E5
10	11444800	11445200	E6
10	11445200	11445800	E4
10	11445800	11446800	E2
10	11446800	11447600	E11
10	11447600	11449000	E2
10	11449000	11450000	E11
10	11450000	11450200	E10
10	11450200	11450600	E11
10	11450600	11467200	E2
10	11467200	11468400	E11
10	11468400	11482400	E14
10	11482400	11483000	E8
10	11483000	11504200	E2
10	11504200	11505400	E1
10	11505400	11522000	E2
10	11522000	11569800	E14
10	11569800	11570800	E8
10	11570800	11571200	E11
10	11571200	11623600	E2
10	11623600	11624200	E11
10	11624200	11628800	E2
10	11628800	11630200	E11
10	11630200	11644800	E2
10	11644800	11646400	E11
10	11646400	11646600	E5
10	11646600	11647000	E4
10	11647000	11647400	E7
10	11647400	11650000	E2
10	11650000	11650400	E11
10	11650400	11652200	E2
10	11652200	11652400	E11
10	11652400	11652600	E10
10	11652600	11652800	E6
10	11652800	11654000	E7
10	11654000	11654400	E6
10	11654400	11654800	E7
10	11654800	11655000	E4
10	11655000	11673800	E14
10	11673800	11674600	E8
10	11674600	11694400	E14
10	11694400	11715400	E2
10	11715400	11716800	E11
10	11716800	11723800	E2
10	11723800	11725800	E11
10	11725800	11726000	E5
10	11726000	11726800	E6
10	11726800	11727400	E7
10	11727400	11728200	E6
10	11728200	11728800	E5
10	11728800	11729000	E11
10	11729000	11752400	E2
10	11752400	11753800	E11
10	11753800	11760000	E2
10	11760000	11779000	E14
10	11779000	11779200	E8
10	11779200	11779800	E7
10	11779800	11783600	E14
10	11783600	11783800	E11
10	11783800	11784200	E10
10	11784200	11785200	E8
10	11785200	11860800	E14
10	11860800	11861800	E15
10	11861800	11862000	E9
10	11862000	11864800	E15
10	11864800	11866600	E9
10	11866600	11867200	E15
10	11867200	11887000	E14
10	11887000	11887200	E11
10	11887200	11887800	E10
10	11887800	11904800	E14
10	11904800	11905200	E5
10	11905200	11905400	E6
10	11905400	11906000	E7
10	11906000	11906200	E6
10	11906200	11906400	E5
10	11906400	11906800	E11
10	11906800	11916200	E2
10	11916200	11916400	E11
10	11916400	11917000	E10
10	11917000	11917400	E11
10	11917400	11958400	E14
10	11958400	11962600	E2
10	11962600	11964200	E1
10	11964200	11968600	E2
10	11968600	11978200	E1
10	11978200	11983800	E2
10	11983800	11986000	E1
10	11986000	11989200	E2
10	11989200	11990400	E1
10	11990400	11995600	E2
10	11995600	12009000	E1
10	12009000	12017400	E2
10	12017400	12022600	E1
10	12022600	12030000	E2
10	12030000	12032200	E1
10	12032200	12034800	E2
10	12034800	12036600	E11
10	12036600	12039400	E2
10	12039400	12047200	E1
10	12047200	12048600	E2
10	12048600	12049800	E1
10	12049800	12051400	E2
10	12051400	12055800	E1
10	12055800	12064600	E2
10	12064600	12065000	E10
10	12065000	12065400	E11
10	12065400	12067400	E2
10	12067400	12068200	E11
10	12068200	12069800	E2
10	12069800	12072000	E1
10	12072000	12078200	E2
10	12078200	12079000	E11
10	12079000	12082600	E2
10	12082600	12083200	E11
10	12083200	12083800	E10
10	12083800	12085600	E7
10	12085600	12086000	E6
10	12086000	12086200	E11
10	12086200	12110000	E2
10	12110000	12110200	E11
10	12110200	12110600	E6
10	12110600	12111800	E7
10	12111800	12112000	E10
10	12112000	12112200	E11
10	12112200	12124200	E2
10	12124200	12128000	E1
10	12128000	12132400	E2
10	12132400	12143600	E1
10	12143600	12147200	E2
10	12147200	12153000	E1
10	12153000	12154400	E2
10	12154400	12154600	E11
10	12154600	12155000	E5
10	12155000	12155400	E4
10	12155400	12162400	E2
10	12162400	12163800	E1
10	12163800	12165000	E2
10	12165000	12165200	E4
10	12165200	12170600	E2
10	12170600	12170800	E8
10	12170800	12172400	E7
10	12172400	12172800	E10
10	12172800	12173000	E11
10	12173000	12177400	E2
10	12177400	12180800	E1
10	12180800	12183600	E2
10	12183600	12188200	E1
10	12188200	12202600	E2
10	12202600	12207600	E1
10	12207600	12211800	E2
10	12211800	12216800	E1
10	12216800	12218000	E2
10	12218000	12221000	E1
10	12221000	12222400	E2
10	12222400	12223000	E4
10	12223000	12224200	E5
10	12224200	12224400	E4
10	12224400	12226800	E2
10	12226800	12228000	E1
10	12228000	12235800	E2
10	12235800	12236400	E11
10	12236400	12236600	E10
10	12236600	12237200	E6
10	12237200	12238600	E7
10	12238600	12239000	E6
10	12239000	12239600	E10
10	12239600	12240600	E11
10	12240600	12240800	E2
10	12240800	12254000	E1
10	12254000	12256200	E2
10	12256200	12256800	E11
10	12256800	12257200	E6
10	12257200	12257400	E7
10	12257400	12258600	E2
10	12258600	12262600	E1
10	12262600	12270800	E2
10	12270800	12281000	E1
10	12281000	12284400	E2
10	12284400	12284600	E4
10	12284600	12285600	E2
10	12285600	12289600	E1
10	12289600	12291200	E2
10	12291200	12293000	E1
10	12293000	12306200	E2
10	12306200	12307000	E8
10	12307000	12390400	E14
10	12390400	12390800	E6
10	12390800	12393000	E7
10	12393000	12393400	E6
10	12393400	12393800	E8
10	12393800	12399600	E2
10	12399600	12401200	E11
10	12401200	12401400	E10
10	12401400	12401600	E11
10	12401600	12407000	E2
10	12407000	12407800	E11
10	12407800	12408000	E10
10	12408000	12409400	E11
10	12409400	12431400	E2
10	12431400	12431800	E11
10	12431800	12452200	E2
10	12452200	12452600	E11
10	12452600	12488400	E2
10	12488400	12490400	E11
10	12490400	12491400	E10
10	12491400	12491600	E11
10	12491600	12527200	E2
10	12527200	12528000	E11
10	12528000	12540600	E2
10	12540600	12543800	E11
10	12543800	12549200	E2
10	12549200	12552000	E11
10	12552000	12589000	E2
10	12589000	12589200	E5
10	12589200	12589600	E6
10	12589600	12590000	E10
10	12590000	12590400	E11
10	12590400	12607800	E2
10	12607800	12608600	E11
10	12608600	12609600	E2
10	12609600	12609800	E11
10	12609800	12628200	E14
10	12628200	12630000	E11
10	12630000	12630600	E6
10	12630600	12631000	E10
10	12631000	12631200	E6
10	12631200	12632000	E5
10	12632000	12632800	E11
10	12632800	12633000	E5
10	12633000	12635000	E4
10	12635000	12636000	E2
10	12636000	12636200	E11
10	12636200	12637400	E5
10	12637400	12639400	E11
10	12639400	12647200	E2
10	12647200	12647400	E4
10	12647400	12648800	E6
10	12648800	12649200	E14
10	12649200	12677000	E2
10	12677000	12678600	E11
10	12678600	12723200	E14
10	12723200	12723400	E8
10	12723400	12765600	E14
10	12765600	12856000	E2
10	12856000	12857200	E1
10	12857200	12867600	E2
10	12867600	12890000	E14
10	12890000	12899000	E15
10	12899000	12932800	E14
10	12932800	12940200	E15
10	12940200	13043000	E14
10	13043000	13043400	E15
10	13043400	13043800	E9
10	13043800	13054800	E15
10	13054800	13104800	E14
10	13104800	13108200	E15
10	13108200	13116600	E14
10	13116600	13117000	E15
10	13117000	13133200	E14
10	13133200	13133800	E15
10	13133800	13141000	E14
10	13141000	13141200	E5
10	13141200	13141400	E6
10	13141400	13143000	E7
10	13143000	13143200	E6
10	13143200	13144200	E10
10	13144200	13147600	E11
10	13147600	13149800	E5
10	13149800	13150400	E6
10	13150400	13151400	E5
10	13151400	13151600	E11
10	13151600	13152000	E2
10	13152000	13157600	E1
10	13157600	13159000	E3
10	13159000	13162200	E1
10	13162200	13164200	E2
10	13164200	13170600	E1
10	13170600	13170800	E12
10	13170800	13171600	E2
10	13171600	13183000	E1
10	13183000	13200200	E2
10	13200200	13200400	E8
10	13200400	13200800	E7
10	13200800	13201000	E8
10	13201000	13203000	E2
10	13203000	13204200	E8
10	13204200	13313400	E14
10	13313400	13313600	E11
10	13313600	13313800	E5
10	13313800	13314200	E4
10	13314200	13341200	E2
10	13341200	13341400	E8
10	13341400	13342400	E7
10	13342400	13342600	E6
10	13342600	13343400	E11
10	13343400	13343600	E5
10	13343600	13344000	E6
10	13344000	13344600	E7
10	13344600	13344800	E6
10	13344800	13345000	E11
10	13345000	13361200	E2
10	13361200	13374600	E1
10	13374600	13381800	E2
10	13381800	13382200	E4
10	13382200	13382800	E6
10	13382800	13383000	E5
10	13383000	13384000	E11
10	13384000	13387400	E2
10	13387400	13388200	E11
10	13388200	13388800	E10
10	13388800	13389200	E6
10	13389200	13391400	E7
10	13391400	13391800	E6
10	13391800	13392200	E7
10	13392200	13392600	E6
10	13392600	13393400	E5
10	13393400	13393800	E6
10	13393800	13394400	E5
10	13394400	13394600	E4
10	13394600	13423200	E14
10	13423200	13424600	E15
10	13424600	13425800	E9
10	13425800	13426400	E15
10	13426400	13465800	E14
10	13465800	13468400	E15
10	13468400	13481400	E14
10	13481400	13482800	E8
10	13482800	13500000	E14
10	13500000	13503400	E15
10	13503400	13559200	E14
10	13559200	13569800	E15
10	13569800	13572200	E9
10	13572200	13575400	E15
10	13575400	13582600	E14
10	13582600	13597200	E15
10	13597200	13628400	E14
10	13628400	13628600	E4
10	13628600	13629600	E7
10	13629600	13630600	E10
10	13630600	13632000	E11
10	13632000	13633600	E2
10	13633600	13636400	E1
10	13636400	13651400	E2
10	13651400	13661600	E1
10	13661600	13663200	E2
10	13663200	13663800	E1
10	13663800	13669000	E2
10	13669000	13673400	E1
10	13673400	13690200	E2
10	13690200	13691000	E11
10	13691000	13700400	E2
10	13700400	13700600	E8
10	13700600	13701800	E11
10	13701800	13702000	E10
10	13702000	13702400	E11
10	13702400	13749200	E14
10	13749200	13750200	E8
10	13750200	13753800	E2
10	13753800	13756800	E14
10	13756800	13759600	E2
10	13759600	13759800	E14
10	13759800	13760000	E8
10	13760000	13760800	E7
10	13760800	13761000	E10
10	13761000	13761200	E11
10	13761200	13799600	E14
10	13799600	13799800	E8
10	13799800	13826200	E14
10	13826200	13826600	E11
10	13826600	13827400	E2
10	13827400	13828400	E4
10	13828400	13829200	E5
10	13829200	13829600	E6
10	13829600	13831800	E5
10	13831800	13833400	E4
10	13833400	13837000	E2
10	13837000	13837600	E5
10	13837600	13838400	E6
10	13838400	13838600	E5
10	13838600	13839200	E11
10	13839200	13841200	E2
10	13841200	13841600	E11
10	13841600	13862000	E2
10	13862000	13863000	E11
10	13863000	13889000	E14
10	13889000	13889800	E11
10	13889800	13904200	E2
10	13904200	13905400	E5
10	13905400	13905600	E11
10	13905600	13905800	E5
10	13905800	13906000	E11
10	13906000	13932200	E14
10	13932200	13932600	E15
10	13932600	13934600	E9
10	13934600	13936800	E15
10	13936800	13972000	E14
10	13972000	13972200	E11
10	13972200	13972600	E10
10	13972600	13972800	E11
10	13972800	13984600	E2
10	13984600	13985000	E11
10	13985000	14035400	E14
10	14035400	14037000	E11
10	14037000	14045000	E2
10	14045000	14045400	E11
10	14045400	14046000	E10
10	14046000	14046400	E11
10	14046400	14049400	E2
10	14049400	14049800	E11
10	14049800	14050000	E10
10	14050000	14051200	E6
10	14051200	14052000	E7
10	14052000	14052400	E6
10	14052400	14052600	E11
10	14052600	14057400	E2
10	14057400	14058000	E11
10	14058000	14058200	E10
10	14058200	14058600	E11
10	14058600	14074600	E14
10	14074600	14075000	E11
10	14075000	14214000	E14
10	14214000	14215400	E15
10	14215400	14216600	E9
10	14216600	14219600	E15
10	14219600	14224000	E14
10	14224000	14225000	E15
10	14225000	14226400	E14
10	14226400	14226600	E11
10	14226600	14227800	E10
10	14227800	14228200	E11
10	14228200	14261000	E14
10	14261000	14261600	E15
10	14261600	14281400	E14
10	14281400	14284200	E15
10	14284200	14330600	E14
10	14330600	14335400	E15
10	14335400	14367800	E14
10	14367800	14374600	E15
10	14374600	14423800	E14
10	14423800	14424800	E5
10	14424800	14425000	E11
10	14425000	14426600	E2
10	14426600	14427400	E11
10	14427400	14428200	E2
10	14428200	14428400	E8
10	14428400	14431800	E2
10	14431800	14432200	E11
10	14432200	14432400	E10
10	14432400	14433200	E11
10	14433200	14452200	E14
10	14452200	14453000	E11
10	14453000	14453600	E14
10	14453600	14458200	E15
10	14458200	14468400	E14
10	14468400	14472600	E15
10	14472600	14480000	E14
10	14480000	14484000	E15
10	14484000	14541200	E14
10	14541200	14541400	E8
10	14541400	14548600	E2
10	14548600	14548800	E11
10	14548800	14549000	E5
10	14549000	14549600	E6
10	14549600	14550200	E5
10	14550200	14551000	E11
10	14551000	14558200	E2
10	14558200	14565600	E1
10	14565600	14566200	E11
10	14566200	14568200	E2
10	14568200	14569200	E11
10	14569200	14571600	E5
10	14571600	14575600	E11
10	14575600	14576600	E3
10	14576600	14576800	E1
10	14576800	14577600	E2
10	14577600	14579200	E11
10	14579200	14580000	E3
10	14580000	14580800	E1
10	14580800	14584400	E3
10	14584400	14585000	E5
10	14585000	14585600	E6
10	14585600	14586800	E5
10	14586800	14591400	E11
10	14591400	14592000	E5
10	14592000	14592400	E11
10	14592400	14593400	E5
10	14593400	14595000	E11
10	14595000	14597800	E5
10	14597800	14598200	E6
10	14598200	14600000	E5
10	14600000	14600800	E11
10	14600800	14601800	E10
10	14601800	14607400	E6
10	14607400	14608800	E5
10	14608800	14610000	E4
10	14610000	14612000	E6
10	14612000	14614400	E7
10	14614400	14614600	E6
10	14614600	14616600	E5
10	14616600	14616800	E4
10	14616800	14620000	E2
10	14620000	14623800	E11
10	14623800	14624800	E5
10	14624800	14625400	E6
10	14625400	14625600	E5
10	14625600	14626200	E6
10	14626200	14629200	E5
10	14629200	14631200	E6
10	14631200	14631600	E5
10	14631600	14634000	E11
10	14634000	14635000	E5
10	14635000	14638000	E2
10	14638000	14640200	E11
10	14640200	14640400	E1
10	14640400	14641000	E3
10	14641000	14641200	E5
10	14641200	14643400	E11
10	14643400	14643600	E5
10	14643600	14644800	E6
10	14644800	14647000	E7
10	14647000	14647400	E10
10	14647400	14647600	E11
10	14647600	14658600	E2
10	14658600	14659000	E11
10	14659000	14659400	E5
10	14659400	14659800	E11
10	14659800	14671600	E2
10	14671600	14672000	E11
10	14672000	14672200	E10
10	14672200	14672400	E11
10	14672400	14687000	E2
10	14687000	14687800	E11
10	14687800	14689400	E2
10	14689400	14689800	E5
10	14689800	14690400	E6
10	14690400	14690800	E7
10	14690800	14691000	E6
10	14691000	14692200	E5
10	14692200	14693400	E2
10	14693400	14695800	E11
10	14695800	14696400	E5
10	14696400	14697200	E4
10	14697200	14700200	E2
10	14700200	14700800	E11
10	14700800	14701400	E5
10	14701400	14702000	E6
10	14702000	14702400	E5
10	14702400	14727000	E2
10	14727000	14727200	E11
10	14727200	14727400	E2
10	14727400	14764400	E14
10	14764400	14764600	E11
10	14764600	14766000	E5
[truncated: 283,403 more rows]
