# Supplementary material for: Chromosome contacts in activated T cells identify autoimmune disease candidate genes
Source: Genome Biol. 2017 Sep 4;18:165. doi: 10.1186/s13059-017-1285-0 (PMC5584004; doi:10.1186/s13059-017-1285-0)
Supplement: Supplementary file 15 — Read counts for each allele at the IL2RA ASE experiment. The column Expt denotes sample id; time, the timepoint (0, 120, 240 min); stim, the condition (genomic DNA, time0 cDNA, stimulated or unstimulated cells cDNA). (GZ 4 kb) [file 13059_2017_1285_MOESM15_ESM.gz]

Archive with 1 entries (1 files):
- stable10-IL2RA-ASE.csv
