# Supplementary material for: Chromosome contacts in activated T cells identify autoimmune disease candidate genes
Source: Genome Biol. 2017 Sep 4;18:165. doi: 10.1186/s13059-017-1285-0 (PMC5584004; doi:10.1186/s13059-017-1285-0)
Supplement: Supplementary file 15 — Read counts for each allele at the IL2RA ASE experiment. The column Expt denotes sample id; time, the timepoint (0, 120, 240 min); stim, the condition (genomic DNA, time0 cDNA, stimulated or unstimulated cells cDNA). (GZ 4 kb) [file 13059_2017_1285_MOESM15_ESM.gz › stable10-IL2RA-ASE.csv]

Expt "time" "stim" "snp" "A1" "A2" "alleles" "cell"
1 "D123" -30 "genomic" "rs61839660 (intron 1)" 3943 4019 "C/T" "Total CD4+"
2 "D123" -30 "genomic" "rs61839660 (intron 1)" 3757 3876 "C/T" "Total CD4+"
3 "D123" -30 "genomic" "rs12722495 (intron 1)" 7098 7174 "C/T" "Total CD4+"
4 "D123" -30 "genomic" "rs12722495 (intron 1)" 6931 7021 "C/T" "Total CD4+"
5 "D123" -30 "genomic" "rs12722495 (intron 1)" 12613 11988 "C/T" "Total CD4+"
6 "D123" -30 "genomic" "rs12722495 (intron 1)" 14578 13847 "C/T" "Total CD4+"
7 "D123" -30 "genomic" "rs12722495 (intron 1)" 12605 11750 "C/T" "Total CD4+"
8 "D123" -30 "genomic" "rs12722495 (intron 1)" 730 813 "C/T" "Total CD4+"
9 "D123" -30 "genomic" "rs12722495 (intron 1)" 11404 11230 "C/T" "Total CD4+"
10 "D123" -30 "genomic" "rs12722495 (intron 1)" 11951 12022 "C/T" "Total CD4+"
11 "D123" -30 "genomic" "rs12722495 (intron 1)" 12224 11679 "C/T" "Total CD4+"
12 "D123" -30 "genomic" "rs12722495 (intron 1)" 10718 10591 "C/T" "Total CD4+"
13 "D123" -30 "genomic" "rs12722495 (intron 1)" 13661 14229 "C/T" "Total CD4+"
14 "D123" -30 "genomic" "rs12244380 (3' UTR)" 1302 1367 "A/G" "Total CD4+"
15 "D123" -30 "genomic" "rs12244380 (3' UTR)" 2538 2667 "A/G" "Total CD4+"
16 "D123" 0 "time0" "rs61839660 (intron 1)" 7358 8071 "C/T" "Total CD4+"
17 "D123" 0 "time0" "rs61839660 (intron 1)" 12896 18656 "C/T" "Total CD4+"
18 "D123" 0 "time0" "rs61839660 (intron 1)" 9616 11983 "C/T" "Total CD4+"
19 "D123" 0 "time0" "rs61839660 (intron 1)" 8125 9351 "C/T" "Total CD4+"
20 "D123" 0 "time0" "rs12722495 (intron 1)" 17681 18501 "C/T" "Total CD4+"
21 "D123" 0 "time0" "rs12722495 (intron 1)" 29877 38238 "C/T" "Total CD4+"
22 "D123" 0 "time0" "rs12722495 (intron 1)" 10450 9742 "C/T" "Total CD4+"
23 "D123" 0 "time0" "rs12722495 (intron 1)" 19917 23918 "C/T" "Total CD4+"
24 "D123" 0 "time0" "rs12722495 (intron 1)" 18433 21198 "C/T" "Total CD4+"
25 "D123" 0 "time0" "rs12722495 (intron 1)" 10545 13655 "C/T" "Total CD4+"
26 "D123" 0 "time0" "rs12244380 (3' UTR)" 4267 4911 "A/G" "Total CD4+"
27 "D123" 0 "time0" "rs12244380 (3' UTR)" 7080 8048 "A/G" "Total CD4+"
28 "D123" 0 "time0" "rs12244380 (3' UTR)" 3082 3643 "A/G" "Total CD4+"
29 "D123" 0 "time0" "rs12244380 (3' UTR)" 7034 8428 "A/G" "Total CD4+"
30 "D123" 120 "activated" "rs61839660 (intron 1)" 4785 4395 "C/T" "Total CD4+"
31 "D123" 120 "activated" "rs61839660 (intron 1)" 4178 4165 "C/T" "Total CD4+"
32 "D123" 120 "non-activated" "rs61839660 (intron 1)" 4760 7714 "C/T" "Total CD4+"
33 "D123" 120 "non-activated" "rs61839660 (intron 1)" 6597 9242 "C/T" "Total CD4+"
34 "D123" 120 "activated" "rs12722495 (intron 1)" 8058 7715 "C/T" "Total CD4+"
35 "D123" 120 "activated" "rs12722495 (intron 1)" 7184 7007 "C/T" "Total CD4+"
36 "D123" 120 "activated" "rs12722495 (intron 1)" 15227 14696 "C/T" "Total CD4+"
37 "D123" 120 "non-activated" "rs12722495 (intron 1)" 11065 16227 "C/T" "Total CD4+"
38 "D123" 120 "non-activated" "rs12722495 (intron 1)" 12625 18671 "C/T" "Total CD4+"
39 "D123" 120 "non-activated" "rs12722495 (intron 1)" 10693 14689 "C/T" "Total CD4+"
40 "D123" 120 "activated" "rs12244380 (3' UTR)" 8546 7947 "A/G" "Total CD4+"
41 "D123" 120 "activated" "rs12244380 (3' UTR)" 7780 7235 "A/G" "Total CD4+"
42 "D123" 120 "non-activated" "rs12244380 (3' UTR)" 6709 9289 "A/G" "Total CD4+"
43 "D123" 120 "non-activated" "rs12244380 (3' UTR)" 5606 7416 "A/G" "Total CD4+"
44 "D123" 240 "activated" "rs61839660 (intron 1)" 5318 5270 "C/T" "Total CD4+"
45 "D123" 240 "activated" "rs61839660 (intron 1)" 4113 4050 "C/T" "Total CD4+"
46 "D123" 240 "non-activated" "rs61839660 (intron 1)" 6163 9021 "C/T" "Total CD4+"
47 "D123" 240 "non-activated" "rs61839660 (intron 1)" 4677 7379 "C/T" "Total CD4+"
48 "D123" 240 "activated" "rs12722495 (intron 1)" 9080 9117 "C/T" "Total CD4+"
49 "D123" 240 "activated" "rs12722495 (intron 1)" 7018 6932 "C/T" "Total CD4+"
50 "D123" 240 "activated" "rs12722495 (intron 1)" 13467 13443 "C/T" "Total CD4+"
51 "D123" 240 "non-activated" "rs12722495 (intron 1)" 13026 20992 "C/T" "Total CD4+"
52 "D123" 240 "non-activated" "rs12722495 (intron 1)" 11783 16772 "C/T" "Total CD4+"
53 "D123" 240 "non-activated" "rs12722495 (intron 1)" 8954 13825 "C/T" "Total CD4+"
54 "D123" 240 "activated" "rs12244380 (3' UTR)" 8138 7685 "A/G" "Total CD4+"
55 "D123" 240 "activated" "rs12244380 (3' UTR)" 7162 7105 "A/G" "Total CD4+"
56 "D123" 240 "non-activated" "rs12244380 (3' UTR)" 6242 8915 "A/G" "Total CD4+"
57 "D123" 240 "non-activated" "rs12244380 (3' UTR)" 6245 9934 "A/G" "Total CD4+"
58 "D125" -30 "genomic" "rs61839660 (intron 1)" 10040 10231 "C/T" "Total CD4+"
59 "D125" -30 "genomic" "rs61839660 (intron 1)" 8214 8274 "C/T" "Total CD4+"
60 "D125" -30 "genomic" "rs61839660 (intron 1)" 7418 7280 "C/T" "Total CD4+"
61 "D125" -30 "genomic" "rs61839660 (intron 1)" 7873 8284 "C/T" "Total CD4+"
62 "D125" -30 "genomic" "rs61839660 (intron 1)" 8800 8814 "C/T" "Total CD4+"
63 "D125" -30 "genomic" "rs61839660 (intron 1)" 11103 12078 "C/T" "Total CD4+"
64 "D125" -30 "genomic" "rs12722495 (intron 1)" 17695 16873 "C/T" "Total CD4+"
65 "D125" -30 "genomic" "rs12722495 (intron 1)" 14390 14666 "C/T" "Total CD4+"
66 "D125" -30 "genomic" "rs12722495 (intron 1)" 13258 12986 "C/T" "Total CD4+"
67 "D125" -30 "genomic" "rs12722495 (intron 1)" 14153 14548 "C/T" "Total CD4+"
68 "D125" -30 "genomic" "rs12722495 (intron 1)" 15042 14992 "C/T" "Total CD4+"
69 "D125" -30 "genomic" "rs12722495 (intron 1)" 19875 21215 "C/T" "Total CD4+"
70 "D125" 0 "time0" "rs61839660 (intron 1)" 6978 8404 "C/T" "Total CD4+"
71 "D125" 0 "time0" "rs61839660 (intron 1)" 3724 5475 "C/T" "Total CD4+"
72 "D125" 0 "time0" "rs61839660 (intron 1)" 2231 3199 "C/T" "Total CD4+"
73 "D125" 0 "time0" "rs12722495 (intron 1)" 13839 20245 "C/T" "Total CD4+"
74 "D125" 0 "time0" "rs12722495 (intron 1)" 5754 8865 "C/T" "Total CD4+"
75 "D125" 0 "time0" "rs12722495 (intron 1)" 4772 7059 "C/T" "Total CD4+"
76 "D125" 240 "activated" "rs61839660 (intron 1)" 5817 7243 "C/T" "Total CD4+"
77 "D125" 240 "activated" "rs61839660 (intron 1)" 4330 4918 "C/T" "Total CD4+"
78 "D125" 240 "activated" "rs61839660 (intron 1)" 6113 6460 "C/T" "Total CD4+"
79 "D125" 240 "non-activated" "rs61839660 (intron 1)" 3563 7306 "C/T" "Total CD4+"
80 "D125" 240 "non-activated" "rs61839660 (intron 1)" 3804 8778 "C/T" "Total CD4+"
81 "D125" 240 "non-activated" "rs61839660 (intron 1)" 4506 9342 "C/T" "Total CD4+"
82 "D125" 240 "activated" "rs12722495 (intron 1)" 11720 14597 "C/T" "Total CD4+"
83 "D125" 240 "activated" "rs12722495 (intron 1)" 8379 9375 "C/T" "Total CD4+"
84 "D125" 240 "activated" "rs12722495 (intron 1)" 12191 13251 "C/T" "Total CD4+"
85 "D125" 240 "non-activated" "rs12722495 (intron 1)" 7248 16208 "C/T" "Total CD4+"
86 "D125" 240 "non-activated" "rs12722495 (intron 1)" 10489 17644 "C/T" "Total CD4+"
87 "D125" 240 "non-activated" "rs12722495 (intron 1)" 8830 19404 "C/T" "Total CD4+"
88 "D126" -30 "genomic" "rs61839660 (intron 1)" 7541 8112 "C/T" "Total CD4+"
89 "D126" -30 "genomic" "rs61839660 (intron 1)" 6184 5815 "C/T" "Total CD4+"
90 "D126" -30 "genomic" "rs61839660 (intron 1)" 6110 6665 "C/T" "Total CD4+"
91 "D126" -30 "genomic" "rs61839660 (intron 1)" 6210 6349 "C/T" "Total CD4+"
92 "D126" -30 "genomic" "rs61839660 (intron 1)" 6707 7397 "C/T" "Total CD4+"
93 "D126" -30 "genomic" "rs61839660 (intron 1)" 5961 6232 "C/T" "Total CD4+"
94 "D126" -30 "genomic" "rs12722495 (intron 1)" 12714 14222 "C/T" "Total CD4+"
95 "D126" -30 "genomic" "rs12722495 (intron 1)" 10482 10408 "C/T" "Total CD4+"
96 "D126" -30 "genomic" "rs12722495 (intron 1)" 10827 11222 "C/T" "Total CD4+"
97 "D126" -30 "genomic" "rs12722495 (intron 1)" 11359 11099 "C/T" "Total CD4+"
98 "D126" -30 "genomic" "rs12722495 (intron 1)" 12039 12346 "C/T" "Total CD4+"
99 "D126" -30 "genomic" "rs12722495 (intron 1)" 11256 10561 "C/T" "Total CD4+"
100 "D126" 0 "time0" "rs61839660 (intron 1)" 7898 8804 "C/T" "Total CD4+"
101 "D126" 0 "time0" "rs61839660 (intron 1)" 9094 11211 "C/T" "Total CD4+"
102 "D126" 0 "time0" "rs61839660 (intron 1)" 9302 10176 "C/T" "Total CD4+"
103 "D126" 0 "time0" "rs61839660 (intron 1)" 11652 12314 "C/T" "Total CD4+"
104 "D126" 0 "time0" "rs61839660 (intron 1)" 72193 82723 "C/T" "Total CD4+"
105 "D126" 0 "time0" "rs61839660 (intron 1)" 43239 50410 "C/T" "Total CD4+"
106 "D126" 0 "time0" "rs12722495 (intron 1)" 13831 15336 "C/T" "Total CD4+"
107 "D126" 0 "time0" "rs12722495 (intron 1)" 18121 20490 "C/T" "Total CD4+"
108 "D126" 0 "time0" "rs12722495 (intron 1)" 16351 19695 "C/T" "Total CD4+"
109 "D126" 0 "time0" "rs12722495 (intron 1)" 18741 21952 "C/T" "Total CD4+"
110 "D126" 0 "time0" "rs12722495 (intron 1)" 122575 143041 "C/T" "Total CD4+"
111 "D126" 0 "time0" "rs12722495 (intron 1)" 66114 81692 "C/T" "Total CD4+"
112 "D126" 120 "non-activated" "rs61839660 (intron 1)" 6254 9462 "C/T" "Total CD4+"
113 "D126" 120 "non-activated" "rs61839660 (intron 1)" 3442 5739 "C/T" "Total CD4+"
114 "D126" 120 "non-activated" "rs61839660 (intron 1)" 6172 9690 "C/T" "Total CD4+"
115 "D126" 120 "activated" "rs61839660 (intron 1)" 8771 8184 "C/T" "Total CD4+"
116 "D126" 120 "activated" "rs61839660 (intron 1)" 8253 7316 "C/T" "Total CD4+"
117 "D126" 120 "activated" "rs61839660 (intron 1)" 10650 10113 "C/T" "Total CD4+"
118 "D126" 120 "non-activated" "rs12722495 (intron 1)" 13526 17974 "C/T" "Total CD4+"
119 "D126" 120 "non-activated" "rs12722495 (intron 1)" 7766 11581 "C/T" "Total CD4+"
120 "D126" 120 "non-activated" "rs12722495 (intron 1)" 14001 19610 "C/T" "Total CD4+"
121 "D126" 120 "activated" "rs12722495 (intron 1)" 15196 13899 "C/T" "Total CD4+"
122 "D126" 120 "activated" "rs12722495 (intron 1)" 14440 13806 "C/T" "Total CD4+"
123 "D126" 120 "activated" "rs12722495 (intron 1)" 19662 18413 "C/T" "Total CD4+"
124 "D126" 240 "activated" "rs61839660 (intron 1)" 7050 7375 "C/T" "Total CD4+"
125 "D126" 240 "activated" "rs61839660 (intron 1)" 4922 4546 "C/T" "Total CD4+"
126 "D126" 240 "activated" "rs61839660 (intron 1)" 7590 8394 "C/T" "Total CD4+"
127 "D126" 240 "non-activated" "rs61839660 (intron 1)" 4785 8978 "C/T" "Total CD4+"
128 "D126" 240 "non-activated" "rs61839660 (intron 1)" 6452 10070 "C/T" "Total CD4+"
129 "D126" 240 "non-activated" "rs61839660 (intron 1)" 6307 12436 "C/T" "Total CD4+"
130 "D126" 240 "activated" "rs12722495 (intron 1)" 16055 15131 "C/T" "Total CD4+"
131 "D126" 240 "activated" "rs12722495 (intron 1)" 11036 10759 "C/T" "Total CD4+"
132 "D126" 240 "activated" "rs12722495 (intron 1)" 19153 17332 "C/T" "Total CD4+"
133 "D126" 240 "non-activated" "rs12722495 (intron 1)" 10333 16709 "C/T" "Total CD4+"
134 "D126" 240 "non-activated" "rs12722495 (intron 1)" 11681 18376 "C/T" "Total CD4+"
135 "D126" 240 "non-activated" "rs12722495 (intron 1)" 12851 24114 "C/T" "Total CD4+"
136 "D130.1" -30 "genomic" "rs12722495 (intron 1)" 5431 5391 "C/T" "Central Memory CD4+"
137 "D130.1" -30 "genomic" "rs12722495 (intron 1)" 4436 4426 "C/T" "Central Memory CD4+"
138 "D130.1" -30 "genomic" "rs12722495 (intron 1)" 4330 4263 "C/T" "Central Memory CD4+"
139 "D130.1" -30 "genomic" "rs12244380 (3' UTR)" 2999 3094 "A/G" "Central Memory CD4+"
140 "D130.1" -30 "genomic" "rs12244380 (3' UTR)" 2289 2377 "A/G" "Central Memory CD4+"
141 "D130.1" -30 "genomic" "rs12244380 (3' UTR)" 1993 1983 "A/G" "Central Memory CD4+"
142 "D130.10" -30 "genomic" "rs12722495 (intron 1)" 4632 4369 "C/T" "Central Memory CD4+"
143 "D130.10" -30 "genomic" "rs12722495 (intron 1)" 4604 4946 "C/T" "Central Memory CD4+"
144 "D130.10" -30 "genomic" "rs12722495 (intron 1)" 4165 3958 "C/T" "Central Memory CD4+"
145 "D130.10" -30 "genomic" "rs12244380 (3' UTR)" 2371 2427 "A/G" "Central Memory CD4+"
146 "D130.10" -30 "genomic" "rs12244380 (3' UTR)" 1173 1107 "A/G" "Central Memory CD4+"
147 "D130.10" -30 "genomic" "rs12244380 (3' UTR)" 874 783 "A/G" "Central Memory CD4+"
148 "D130.11" -30 "genomic" "rs12722495 (intron 1)" 4491 4523 "C/T" "Central Memory CD4+"
149 "D130.11" -30 "genomic" "rs12722495 (intron 1)" 4101 4223 "C/T" "Central Memory CD4+"
150 "D130.11" -30 "genomic" "rs12722495 (intron 1)" 7584 8066 "C/T" "Central Memory CD4+"
151 "D130.11" -30 "genomic" "rs12244380 (3' UTR)" 2696 2591 "A/G" "Central Memory CD4+"
152 "D130.11" -30 "genomic" "rs12244380 (3' UTR)" 4023 3949 "A/G" "Central Memory CD4+"
153 "D130.11" -30 "genomic" "rs12244380 (3' UTR)" 2664 2862 "A/G" "Central Memory CD4+"
154 "D130.2" -30 "genomic" "rs12722495 (intron 1)" 5114 5235 "C/T" "Central Memory CD4+"
155 "D130.2" -30 "genomic" "rs12722495 (intron 1)" 6637 6140 "C/T" "Central Memory CD4+"
156 "D130.2" -30 "genomic" "rs12722495 (intron 1)" 4330 4736 "C/T" "Central Memory CD4+"
157 "D130.3" -30 "genomic" "rs12722495 (intron 1)" 4291 4404 "C/T" "Central Memory CD4+"
158 "D130.3" -30 "genomic" "rs12722495 (intron 1)" 2530 2584 "C/T" "Central Memory CD4+"
159 "D130.3" -30 "genomic" "rs12722495 (intron 1)" 3310 3183 "C/T" "Central Memory CD4+"
160 "D130.3" -30 "genomic" "rs12244380 (3' UTR)" 3468 3451 "A/G" "Central Memory CD4+"
161 "D130.3" -30 "genomic" "rs12244380 (3' UTR)" 1144 1077 "A/G" "Central Memory CD4+"
162 "D130.3" -30 "genomic" "rs12244380 (3' UTR)" 1146 1167 "A/G" "Central Memory CD4+"
163 "D130.4" -30 "genomic" "rs12722495 (intron 1)" 5230 5230 "C/T" "Central Memory CD4+"
164 "D130.4" -30 "genomic" "rs12722495 (intron 1)" 5022 5323 "C/T" "Central Memory CD4+"
165 "D130.4" -30 "genomic" "rs12722495 (intron 1)" 4072 3970 "C/T" "Central Memory CD4+"
166 "D130.4" -30 "genomic" "rs12244380 (3' UTR)" 3242 3364 "A/G" "Central Memory CD4+"
167 "D130.4" -30 "genomic" "rs12244380 (3' UTR)" 899 883 "A/G" "Central Memory CD4+"
168 "D130.4" -30 "genomic" "rs12244380 (3' UTR)" 1266 1256 "A/G" "Central Memory CD4+"
169 "D130.5" -30 "genomic" "rs12722495 (intron 1)" 5404 5407 "C/T" "Central Memory CD4+"
170 "D130.5" -30 "genomic" "rs12722495 (intron 1)" 4282 3943 "C/T" "Central Memory CD4+"
171 "D130.5" -30 "genomic" "rs12722495 (intron 1)" 6082 5758 "C/T" "Central Memory CD4+"
172 "D130.6" -30 "genomic" "rs12722495 (intron 1)" 6126 5758 "C/T" "Central Memory CD4+"
173 "D130.6" -30 "genomic" "rs12722495 (intron 1)" 4929 4989 "C/T" "Central Memory CD4+"
174 "D130.6" -30 "genomic" "rs12722495 (intron 1)" 5912 5887 "C/T" "Central Memory CD4+"
175 "D130.7" -30 "genomic" "rs12722495 (intron 1)" 4845 5207 "C/T" "Central Memory CD4+"
176 "D130.7" -30 "genomic" "rs12722495 (intron 1)" 3380 3101 "C/T" "Central Memory CD4+"
177 "D130.7" -30 "genomic" "rs12722495 (intron 1)" 5967 6578 "C/T" "Central Memory CD4+"
178 "D130.7" -30 "genomic" "rs12244380 (3' UTR)" 1687 1855 "A/G" "Central Memory CD4+"
179 "D130.7" -30 "genomic" "rs12244380 (3' UTR)" 4968 5116 "A/G" "Central Memory CD4+"
180 "D130.7" -30 "genomic" "rs12244380 (3' UTR)" 1302 1293 "A/G" "Central Memory CD4+"
181 "D130.8" -30 "genomic" "rs12722495 (intron 1)" 4376 4235 "C/T" "Central Memory CD4+"
182 "D130.8" -30 "genomic" "rs12722495 (intron 1)" 2142 1948 "C/T" "Central Memory CD4+"
183 "D130.8" -30 "genomic" "rs12722495 (intron 1)" 3503 3586 "C/T" "Central Memory CD4+"
184 "D130.8" -30 "genomic" "rs12244380 (3' UTR)" 2440 2494 "A/G" "Central Memory CD4+"
185 "D130.8" -30 "genomic" "rs12244380 (3' UTR)" 1010 1086 "A/G" "Central Memory CD4+"
186 "D130.8" -30 "genomic" "rs12244380 (3' UTR)" 1082 1236 "A/G" "Central Memory CD4+"
187 "D130.9" -30 "genomic" "rs12722495 (intron 1)" 5858 5975 "C/T" "Central Memory CD4+"
188 "D130.9" -30 "genomic" "rs12722495 (intron 1)" 4941 4840 "C/T" "Central Memory CD4+"
189 "D130.9" -30 "genomic" "rs12722495 (intron 1)" 5505 5273 "C/T" "Central Memory CD4+"
190 "D135" -30 "genomic" "rs61839660 (intron 1)" 47735 46904 "C/T" "Total CD4+"
191 "D135" -30 "genomic" "rs61839660 (intron 1)" 46533 46761 "C/T" "Total CD4+"
192 "D135" -30 "genomic" "rs12244380 (3' UTR)" 7067 7142 "A/G" "Total CD4+"
193 "D135" -30 "genomic" "rs12244380 (3' UTR)" 12159 12005 "A/G" "Total CD4+"
194 "D135" -30 "genomic" "rs12244380 (3' UTR)" 11839 11888 "A/G" "Total CD4+"
195 "D135" 0 "time0" "rs61839660 (intron 1)" 4954 6928 "C/T" "Total CD4+"
196 "D135" 0 "time0" "rs61839660 (intron 1)" 4446 6403 "C/T" "Total CD4+"
197 "D135" 0 "time0" "rs61839660 (intron 1)" 6652 8242 "C/T" "Total CD4+"
198 "D135" 0 "time0" "rs61839660 (intron 1)" 5110 6998 "C/T" "Total CD4+"
199 "D135" 0 "time0" "rs61839660 (intron 1)" 4513 6635 "C/T" "Total CD4+"
200 "D135" 0 "time0" "rs61839660 (intron 1)" 5455 6593 "C/T" "Total CD4+"
201 "D135" 0 "time0" "rs12244380 (3' UTR)" 6171 7077 "A/G" "Total CD4+"
202 "D135" 0 "time0" "rs12244380 (3' UTR)" 4878 5836 "A/G" "Total CD4+"
203 "D135" 0 "time0" "rs12244380 (3' UTR)" 4875 5869 "A/G" "Total CD4+"
204 "D135" 0 "time0" "rs12244380 (3' UTR)" 7435 9544 "A/G" "Total CD4+"
205 "D135" 0 "time0" "rs12244380 (3' UTR)" 3731 4861 "A/G" "Total CD4+"
206 "D135" 0 "time0" "rs12244380 (3' UTR)" 4499 5323 "A/G" "Total CD4+"
207 "D135" 120 "activated" "rs61839660 (intron 1)" 9804 11110 "C/T" "Total CD4+"
208 "D135" 120 "activated" "rs61839660 (intron 1)" 8383 9082 "C/T" "Total CD4+"
209 "D135" 120 "activated" "rs61839660 (intron 1)" 11288 13118 "C/T" "Total CD4+"
210 "D135" 120 "non-activated" "rs61839660 (intron 1)" 5922 12298 "C/T" "Total CD4+"
211 "D135" 120 "non-activated" "rs61839660 (intron 1)" 10301 14991 "C/T" "Total CD4+"
212 "D135" 120 "non-activated" "rs61839660 (intron 1)" 12261 11870 "C/T" "Total CD4+"
213 "D135" 120 "activated" "rs12244380 (3' UTR)" 8765 8494 "A/G" "Total CD4+"
214 "D135" 120 "activated" "rs12244380 (3' UTR)" 7971 7323 "A/G" "Total CD4+"
215 "D135" 120 "activated" "rs12244380 (3' UTR)" 8697 8322 "A/G" "Total CD4+"
216 "D135" 120 "non-activated" "rs12244380 (3' UTR)" 4714 5864 "A/G" "Total CD4+"
217 "D135" 120 "non-activated" "rs12244380 (3' UTR)" 5036 8201 "A/G" "Total CD4+"
218 "D135" 120 "non-activated" "rs12244380 (3' UTR)" 4943 7386 "A/G" "Total CD4+"
219 "D135" 240 "non-activated" "rs61839660 (intron 1)" 5632 7958 "C/T" "Total CD4+"
220 "D135" 240 "non-activated" "rs61839660 (intron 1)" 4202 5841 "C/T" "Total CD4+"
221 "D135" 240 "non-activated" "rs61839660 (intron 1)" 2507 4414 "C/T" "Total CD4+"
222 "D135" 240 "activated" "rs61839660 (intron 1)" 16012 17062 "C/T" "Total CD4+"
223 "D135" 240 "activated" "rs61839660 (intron 1)" 13528 14044 "C/T" "Total CD4+"
224 "D135" 240 "activated" "rs61839660 (intron 1)" 19020 19709 "C/T" "Total CD4+"
225 "D135" 240 "non-activated" "rs12244380 (3' UTR)" 7052 11042 "A/G" "Total CD4+"
226 "D135" 240 "non-activated" "rs12244380 (3' UTR)" 8785 12500 "A/G" "Total CD4+"
227 "D135" 240 "non-activated" "rs12244380 (3' UTR)" 7720 13956 "A/G" "Total CD4+"
228 "D135" 240 "activated" "rs12244380 (3' UTR)" 11567 11330 "A/G" "Total CD4+"
229 "D135" 240 "activated" "rs12244380 (3' UTR)" 10834 10783 "A/G" "Total CD4+"
230 "D135" 240 "activated" "rs12244380 (3' UTR)" 14422 14223 "A/G" "Total CD4+"
231 "D142.2" 0 "time0" "rs12722495 (intron 1)" 2425 3570 "C/T" "Central Memory CD4+"
232 "D142.2" 0 "time0" "rs12722495 (intron 1)" 1772 3238 "C/T" "Central Memory CD4+"
233 "D142.2" 0 "time0" "rs12722495 (intron 1)" 1321 2741 "C/T" "Central Memory CD4+"
234 "D142.2" 0 "time0" "rs12722495 (intron 1)" 1098 1966 "C/T" "Central Memory CD4+"
235 "D142.2" 0 "time0" "rs12244380 (3' UTR)" 3110 6242 "A/G" "Central Memory CD4+"
236 "D142.2" 0 "time0" "rs12244380 (3' UTR)" 2980 4790 "A/G" "Central Memory CD4+"
237 "D142.2" 0 "time0" "rs12244380 (3' UTR)" 2671 4649 "A/G" "Central Memory CD4+"
238 "D142.2" 0 "time0" "rs12244380 (3' UTR)" 1359 2644 "A/G" "Central Memory CD4+"
239 "D142.2" 240 "activated" "rs12722495 (intron 1)" 17505 18644 "C/T" "Central Memory CD4+"
240 "D142.2" 240 "activated" "rs12722495 (intron 1)" 10016 9890 "C/T" "Central Memory CD4+"
241 "D142.2" 240 "activated" "rs12722495 (intron 1)" 9986 10783 "C/T" "Central Memory CD4+"
242 "D142.2" 240 "activated" "rs12722495 (intron 1)" 14271 14461 "C/T" "Central Memory CD4+"
243 "D142.2" 240 "activated" "rs12244380 (3' UTR)" 10102 9988 "A/G" "Central Memory CD4+"
244 "D142.2" 240 "activated" "rs12244380 (3' UTR)" 6298 6248 "A/G" "Central Memory CD4+"
245 "D142.2" 240 "activated" "rs12244380 (3' UTR)" 5972 5761 "A/G" "Central Memory CD4+"
246 "D142.2" 240 "activated" "rs12244380 (3' UTR)" 7490 7619 "A/G" "Central Memory CD4+"
247 "D142.3" 0 "time0" "rs12722495 (intron 1)" 1197 2634 "C/T" "Central Memory CD4+"
248 "D142.3" 0 "time0" "rs12722495 (intron 1)" 1332 1487 "C/T" "Central Memory CD4+"
249 "D142.3" 0 "time0" "rs12722495 (intron 1)" 2013 3434 "C/T" "Central Memory CD4+"
250 "D142.3" 0 "time0" "rs12722495 (intron 1)" 1346 2620 "C/T" "Central Memory CD4+"
251 "D142.3" 0 "time0" "rs12244380 (3' UTR)" 2728 4326 "A/G" "Central Memory CD4+"
252 "D142.3" 0 "time0" "rs12244380 (3' UTR)" 3044 3785 "A/G" "Central Memory CD4+"
253 "D142.3" 0 "time0" "rs12244380 (3' UTR)" 5869 7615 "A/G" "Central Memory CD4+"
254 "D142.3" 0 "time0" "rs12244380 (3' UTR)" 3308 4105 "A/G" "Central Memory CD4+"
255 "D142.3" 240 "activated" "rs12722495 (intron 1)" 23586 22511 "C/T" "Central Memory CD4+"
256 "D142.3" 240 "activated" "rs12722495 (intron 1)" 22006 21843 "C/T" "Central Memory CD4+"
257 "D142.3" 240 "activated" "rs12722495 (intron 1)" 19195 17643 "C/T" "Central Memory CD4+"
258 "D142.3" 240 "activated" "rs12722495 (intron 1)" 26898 25158 "C/T" "Central Memory CD4+"
259 "D142.3" 240 "activated" "rs12244380 (3' UTR)" 13158 12993 "A/G" "Central Memory CD4+"
260 "D142.3" 240 "activated" "rs12244380 (3' UTR)" 12218 11236 "A/G" "Central Memory CD4+"
261 "D142.3" 240 "activated" "rs12244380 (3' UTR)" 9092 9100 "A/G" "Central Memory CD4+"
262 "D142.3" 240 "activated" "rs12244380 (3' UTR)" 12623 12498 "A/G" "Central Memory CD4+"
263 "D142.4" 0 "time0" "rs12722495 (intron 1)" 1638 2225 "C/T" "Central Memory CD4+"
264 "D142.4" 0 "time0" "rs12722495 (intron 1)" 2407 3336 "C/T" "Central Memory CD4+"
265 "D142.4" 0 "time0" "rs12722495 (intron 1)" 2493 3004 "C/T" "Central Memory CD4+"
266 "D142.4" 0 "time0" "rs12722495 (intron 1)" 2869 4723 "C/T" "Central Memory CD4+"
267 "D142.4" 0 "time0" "rs12244380 (3' UTR)" 4087 5544 "A/G" "Central Memory CD4+"
268 "D142.4" 0 "time0" "rs12244380 (3' UTR)" 5782 7887 "A/G" "Central Memory CD4+"
269 "D142.4" 0 "time0" "rs12244380 (3' UTR)" 6811 8829 "A/G" "Central Memory CD4+"
270 "D142.4" 0 "time0" "rs12244380 (3' UTR)" 8538 10402 "A/G" "Central Memory CD4+"
271 "D142.4" 240 "activated" "rs12722495 (intron 1)" 21437 19467 "C/T" "Central Memory CD4+"
272 "D142.4" 240 "activated" "rs12722495 (intron 1)" 23907 21333 "C/T" "Central Memory CD4+"
273 "D142.4" 240 "activated" "rs12722495 (intron 1)" 9338 8489 "C/T" "Central Memory CD4+"
274 "D142.4" 240 "activated" "rs12722495 (intron 1)" 22103 20903 "C/T" "Central Memory CD4+"
275 "D142.4" 240 "activated" "rs12244380 (3' UTR)" 11130 9766 "A/G" "Central Memory CD4+"
276 "D142.4" 240 "activated" "rs12244380 (3' UTR)" 12388 11496 "A/G" "Central Memory CD4+"
277 "D142.4" 240 "activated" "rs12244380 (3' UTR)" 2513 2103 "A/G" "Central Memory CD4+"
278 "D142.4" 240 "activated" "rs12244380 (3' UTR)" 11158 10078 "A/G" "Central Memory CD4+"
279 "D142.6" 0 "time0" "rs12722495 (intron 1)" 2444 3733 "C/T" "Central Memory CD4+"
280 "D142.6" 0 "time0" "rs12722495 (intron 1)" 490 1092 "C/T" "Central Memory CD4+"
281 "D142.6" 0 "time0" "rs12722495 (intron 1)" 3133 6834 "C/T" "Central Memory CD4+"
282 "D142.6" 0 "time0" "rs12722495 (intron 1)" 2470 4199 "C/T" "Central Memory CD4+"
283 "D142.6" 0 "time0" "rs12244380 (3' UTR)" 5926 8559 "A/G" "Central Memory CD4+"
284 "D142.6" 0 "time0" "rs12244380 (3' UTR)" 1092 1942 "A/G" "Central Memory CD4+"
285 "D142.6" 0 "time0" "rs12244380 (3' UTR)" 3672 5139 "A/G" "Central Memory CD4+"
286 "D142.6" 0 "time0" "rs12244380 (3' UTR)" 5305 7457 "A/G" "Central Memory CD4+"
287 "D142.6" 240 "activated" "rs12722495 (intron 1)" 18095 15230 "C/T" "Central Memory CD4+"
288 "D142.6" 240 "activated" "rs12722495 (intron 1)" 22365 20124 "C/T" "Central Memory CD4+"
289 "D142.6" 240 "activated" "rs12722495 (intron 1)" 13604 13037 "C/T" "Central Memory CD4+"
290 "D142.6" 240 "activated" "rs12722495 (intron 1)" 11213 10203 "C/T" "Central Memory CD4+"
291 "D142.6" 240 "activated" "rs12244380 (3' UTR)" 11156 9750 "A/G" "Central Memory CD4+"
292 "D142.6" 240 "activated" "rs12244380 (3' UTR)" 17609 14859 "A/G" "Central Memory CD4+"
293 "D142.6" 240 "activated" "rs12244380 (3' UTR)" 10248 9022 "A/G" "Central Memory CD4+"
294 "D142.6" 240 "activated" "rs12244380 (3' UTR)" 7925 6628 "A/G" "Central Memory CD4+"
295 "D156.1" 0 "time0" "rs12722495 (intron 1)" 1014 1256 "C/T" "Central Memory CD4+"
296 "D156.1" 0 "time0" "rs12722495 (intron 1)" 1071 2066 "C/T" "Central Memory CD4+"
297 "D156.1" 0 "time0" "rs12722495 (intron 1)" 1170 1553 "C/T" "Central Memory CD4+"
298 "D156.1" 0 "time0" "rs12722495 (intron 1)" 586 870 "C/T" "Central Memory CD4+"
299 "D156.1" 0 "time0" "rs12244380 (3' UTR)" 5388 7211 "A/G" "Central Memory CD4+"
300 "D156.1" 0 "time0" "rs12244380 (3' UTR)" 5294 7610 "A/G" "Central Memory CD4+"
301 "D156.1" 0 "time0" "rs12244380 (3' UTR)" 6187 8884 "A/G" "Central Memory CD4+"
302 "D156.1" 0 "time0" "rs12244380 (3' UTR)" 2998 4459 "A/G" "Central Memory CD4+"
303 "D156.1" 240 "activated" "rs12722495 (intron 1)" 5220 4599 "C/T" "Central Memory CD4+"
304 "D156.1" 240 "activated" "rs12722495 (intron 1)" 8602 6443 "C/T" "Central Memory CD4+"
305 "D156.1" 240 "activated" "rs12722495 (intron 1)" 5827 5166 "C/T" "Central Memory CD4+"
306 "D156.1" 240 "activated" "rs12722495 (intron 1)" 6156 6087 "C/T" "Central Memory CD4+"
307 "D156.1" 240 "activated" "rs12244380 (3' UTR)" 9006 7785 "A/G" "Central Memory CD4+"
308 "D156.1" 240 "activated" "rs12244380 (3' UTR)" 12864 11201 "A/G" "Central Memory CD4+"
309 "D156.1" 240 "activated" "rs12244380 (3' UTR)" 12050 9980 "A/G" "Central Memory CD4+"
310 "D156.1" 240 "activated" "rs12244380 (3' UTR)" 9019 7262 "A/G" "Central Memory CD4+"
311 "D156.5" 0 "time0" "rs12722495 (intron 1)" 1593 2487 "C/T" "Central Memory CD4+"
312 "D156.5" 0 "time0" "rs12722495 (intron 1)" 2107 3976 "C/T" "Central Memory CD4+"
313 "D156.5" 0 "time0" "rs12244380 (3' UTR)" 7040 9880 "A/G" "Central Memory CD4+"
314 "D156.5" 0 "time0" "rs12244380 (3' UTR)" 8013 11234 "A/G" "Central Memory CD4+"
315 "D156.5" 240 "activated" "rs12722495 (intron 1)" 6532 5483 "C/T" "Central Memory CD4+"
316 "D156.5" 240 "activated" "rs12722495 (intron 1)" 7365 6574 "C/T" "Central Memory CD4+"
317 "D156.5" 240 "activated" "rs12722495 (intron 1)" 7550 7227 "C/T" "Central Memory CD4+"
318 "D156.5" 240 "activated" "rs12722495 (intron 1)" 5065 5176 "C/T" "Central Memory CD4+"
319 "D156.5" 240 "activated" "rs12244380 (3' UTR)" 7737 7939 "A/G" "Central Memory CD4+"
320 "D156.5" 240 "activated" "rs12244380 (3' UTR)" 4877 4610 "A/G" "Central Memory CD4+"
321 "D156.5" 240 "activated" "rs12244380 (3' UTR)" 10201 10090 "A/G" "Central Memory CD4+"
322 "D156.5" 240 "activated" "rs12244380 (3' UTR)" 6080 5570 "A/G" "Central Memory CD4+"
323 "D156.7" 0 "time0" "rs12722495 (intron 1)" 2065 2542 "C/T" "Central Memory CD4+"
324 "D156.7" 0 "time0" "rs12722495 (intron 1)" 1406 2112 "C/T" "Central Memory CD4+"
325 "D156.7" 0 "time0" "rs12722495 (intron 1)" 1670 2268 "C/T" "Central Memory CD4+"
326 "D156.7" 0 "time0" "rs12244380 (3' UTR)" 6043 9408 "A/G" "Central Memory CD4+"
327 "D156.7" 0 "time0" "rs12244380 (3' UTR)" 4709 7060 "A/G" "Central Memory CD4+"
328 "D156.7" 0 "time0" "rs12244380 (3' UTR)" 5905 9270 "A/G" "Central Memory CD4+"
329 "D156.7" 240 "activated" "rs12722495 (intron 1)" 6425 4759 "C/T" "Central Memory CD4+"
330 "D156.7" 240 "activated" "rs12722495 (intron 1)" 6833 4898 "C/T" "Central Memory CD4+"
331 "D156.7" 240 "activated" "rs12722495 (intron 1)" 8626 7701 "C/T" "Central Memory CD4+"
332 "D156.7" 240 "activated" "rs12722495 (intron 1)" 6634 5664 "C/T" "Central Memory CD4+"
333 "D156.7" 240 "activated" "rs12244380 (3' UTR)" 8091 10000 "A/G" "Central Memory CD4+"
334 "D156.7" 240 "activated" "rs12244380 (3' UTR)" 7965 9829 "A/G" "Central Memory CD4+"
335 "D156.7" 240 "activated" "rs12244380 (3' UTR)" 11564 13598 "A/G" "Central Memory CD4+"
336 "D156.7" 240 "activated" "rs12244380 (3' UTR)" 8071 9361 "A/G" "Central Memory CD4+"
337 "D156.8" 0 "time0" "rs12722495 (intron 1)" 2631 3042 "C/T" "Central Memory CD4+"
338 "D156.8" 0 "time0" "rs12722495 (intron 1)" 2369 3344 "C/T" "Central Memory CD4+"
339 "D156.8" 0 "time0" "rs12722495 (intron 1)" 2396 3254 "C/T" "Central Memory CD4+"
340 "D156.8" 0 "time0" "rs12244380 (3' UTR)" 6920 8516 "A/G" "Central Memory CD4+"
341 "D156.8" 0 "time0" "rs12244380 (3' UTR)" 7668 9180 "A/G" "Central Memory CD4+"
342 "D156.8" 0 "time0" "rs12244380 (3' UTR)" 7945 9851 "A/G" "Central Memory CD4+"
343 "D156.8" 240 "activated" "rs12722495 (intron 1)" 7649 6997 "C/T" "Central Memory CD4+"
344 "D156.8" 240 "activated" "rs12722495 (intron 1)" 11744 11413 "C/T" "Central Memory CD4+"
345 "D156.8" 240 "activated" "rs12722495 (intron 1)" 6015 4898 "C/T" "Central Memory CD4+"
346 "D156.8" 240 "activated" "rs12722495 (intron 1)" 23146 21853 "C/T" "Central Memory CD4+"
347 "D156.8" 240 "activated" "rs12244380 (3' UTR)" 7217 6696 "A/G" "Central Memory CD4+"
348 "D156.8" 240 "activated" "rs12244380 (3' UTR)" 11086 10003 "A/G" "Central Memory CD4+"
349 "D156.8" 240 "activated" "rs12244380 (3' UTR)" 5662 4931 "A/G" "Central Memory CD4+"
350 "D156.8" 240 "activated" "rs12244380 (3' UTR)" 16641 15151 "A/G" "Central Memory CD4+"
351 "D181" 0 "time0" "rs61839660 (intron 1)" 3634 4935 "C/T" "Total CD4+"
352 "D181" 0 "time0" "rs61839660 (intron 1)" 12465 15442 "C/T" "Total CD4+"
353 "D181" 0 "time0" "rs61839660 (intron 1)" 14979 17124 "C/T" "Total CD4+"
354 "D181" 0 "time0" "rs61839660 (intron 1)" 13615 17610 "C/T" "Total CD4+"
355 "D181" 0 "time0" "rs61839660 (intron 1)" 5078 7000 "C/T" "Total CD4+"
356 "D181" 120 "activated" "rs61839660 (intron 1)" 16669 18690 "C/T" "Total CD4+"
357 "D181" 120 "activated" "rs61839660 (intron 1)" 13326 14117 "C/T" "Total CD4+"
358 "D181" 120 "activated" "rs61839660 (intron 1)" 14947 15392 "C/T" "Total CD4+"
359 "D181" 120 "activated" "rs61839660 (intron 1)" 15981 16159 "C/T" "Total CD4+"
360 "D181" 120 "activated" "rs61839660 (intron 1)" 14497 14365 "C/T" "Total CD4+"
361 "D181" 120 "non-activated" "rs61839660 (intron 1)" 6494 11356 "C/T" "Total CD4+"
362 "D181" 120 "non-activated" "rs61839660 (intron 1)" 12735 15052 "C/T" "Total CD4+"
363 "D181" 120 "non-activated" "rs61839660 (intron 1)" 8357 12919 "C/T" "Total CD4+"
364 "D181" 120 "non-activated" "rs61839660 (intron 1)" 7644 12718 "C/T" "Total CD4+"
365 "D181" 240 "activated" "rs61839660 (intron 1)" 20271 19723 "C/T" "Total CD4+"
366 "D181" 240 "activated" "rs61839660 (intron 1)" 17962 17665 "C/T" "Total CD4+"
367 "D181" 240 "activated" "rs61839660 (intron 1)" 24912 25467 "C/T" "Total CD4+"
368 "D181" 240 "activated" "rs61839660 (intron 1)" 17494 17525 "C/T" "Total CD4+"
369 "D181" 240 "activated" "rs61839660 (intron 1)" 18649 18408 "C/T" "Total CD4+"
370 "D181" 240 "non-activated" "rs61839660 (intron 1)" 6156 12367 "C/T" "Total CD4+"
371 "D181" 240 "non-activated" "rs61839660 (intron 1)" 7994 12383 "C/T" "Total CD4+"
372 "D181" 240 "non-activated" "rs61839660 (intron 1)" 9243 13225 "C/T" "Total CD4+"
373 "D181" 240 "non-activated" "rs61839660 (intron 1)" 9747 14884 "C/T" "Total CD4+"
374 "D181" 240 "non-activated" "rs61839660 (intron 1)" 9554 11706 "C/T" "Total CD4+"
